# Supplementary material for: The Filament Sensor for Near Real-Time Detection of Cytoskeletal Fiber Structures
Source: PLoS One. 2015 May 21;10(5):e0126346. doi: 10.1371/journal.pone.0126346 (PMC4440737; doi:10.1371/journal.pone.0126346)
Supplement: S1 File — This comprises the FilamentSensor, the benchmark database, the output of the compared programs, several auxiliary scripts, and the evaluation results of the program outputs. (ZIP) [file pone.0126346.s001.zip]

Archive with 618 entries (555 files):
- supporting_information/
- supporting_information/GPL2.txt
- supporting_information/FilamentSensor-0.1.7.jar
- supporting_information/TestCaseCell.py
- supporting_information/FilSim.py
- supporting_information/ground_truth/
- supporting_information/ground_truth/cell_quality.txt
- supporting_information/ground_truth/simulated/
- supporting_information/ground_truth/simulated/line_sensor_simulated_xml/
- supporting_information/ground_truth/simulated/line_sensor_simulated_xml/line_sensor_simulated.xml
- supporting_information/ground_truth/simulated/line_sensor_simulated_xml/simulated_cell_08_png.xml
- supporting_information/ground_truth/simulated/line_sensor_simulated_xml/simulated_cell_01_png.xml
- supporting_information/ground_truth/simulated/line_sensor_simulated_xml/simulated_cell_02_png.xml
- supporting_information/ground_truth/simulated/line_sensor_simulated_xml/simulated_cell_07_png.xml
- supporting_information/ground_truth/simulated/line_sensor_simulated_xml/simulated_cell_10_png.xml
- supporting_information/ground_truth/simulated/line_sensor_simulated_xml/simulated_cell_04_png.xml
- supporting_information/ground_truth/simulated/line_sensor_simulated_xml/simulated_cell_09_png.xml
- supporting_information/ground_truth/simulated/line_sensor_simulated_xml/simulated_cell_03_png.xml
- supporting_information/ground_truth/simulated/line_sensor_simulated_xml/simulated_cell_05_png.xml
- supporting_information/ground_truth/simulated/line_sensor_simulated_xml/simulated_cell_06_png.xml
- supporting_information/ground_truth/simulated/eLoG_simulated_csv/
- supporting_information/ground_truth/simulated/eLoG_simulated_csv/simulated_cell_02_png_filaments_eLoG.tif
- supporting_information/ground_truth/simulated/eLoG_simulated_csv/simulated_cell_07_png_filaments_eLoG.tif
- supporting_information/ground_truth/simulated/eLoG_simulated_csv/simulated_cell_08_png_filaments.csv
- supporting_information/ground_truth/simulated/eLoG_simulated_csv/simulated_cell_05_png_filaments_eLoG.tif
- supporting_information/ground_truth/simulated/eLoG_simulated_csv/simulated_cell_05_png_filaments.csv
- supporting_information/ground_truth/simulated/eLoG_simulated_csv/simulated_cell_09_png_filaments_eLoG.tif
- supporting_information/ground_truth/simulated/eLoG_simulated_csv/simulated_cell_02_png_filaments.csv
- supporting_information/ground_truth/simulated/eLoG_simulated_csv/simulated_cell_04_png_filaments.csv
- supporting_information/ground_truth/simulated/eLoG_simulated_csv/simulated_cell_10_png_filaments.csv
- supporting_information/ground_truth/simulated/eLoG_simulated_csv/simulated_cell_03_png_filaments.csv
- supporting_information/ground_truth/simulated/eLoG_simulated_csv/simulated_cell_10_png_filaments_eLoG.tif
- supporting_information/ground_truth/simulated/eLoG_simulated_csv/simulated_cell_08_png_filaments_eLoG.tif
- supporting_information/ground_truth/simulated/eLoG_simulated_csv/simulated_cell_06_png_filaments_eLoG.tif
- supporting_information/ground_truth/simulated/eLoG_simulated_csv/simulated_cell_01_png_filaments.csv
- supporting_information/ground_truth/simulated/eLoG_simulated_csv/simulated_cell_01_png_filaments_eLoG.tif
- supporting_information/ground_truth/simulated/eLoG_simulated_csv/simulated_cell_04_png_filaments_eLoG.tif
- supporting_information/ground_truth/simulated/eLoG_simulated_csv/simulated_cell_09_png_filaments.csv
- supporting_information/ground_truth/simulated/eLoG_simulated_csv/simulated_cell_03_png_filaments_eLoG.tif
- supporting_information/ground_truth/simulated/eLoG_simulated_csv/simulated_cell_07_png_filaments.csv
- supporting_information/ground_truth/simulated/eLoG_simulated_csv/simulated_cell_06_png_filaments.csv
- supporting_information/ground_truth/simulated/simulated_cell_02.png
- supporting_information/ground_truth/simulated/hough_simulated_csv/
- supporting_information/ground_truth/simulated/hough_simulated_csv/simulated_cell_08_png_filaments.csv
- supporting_information/ground_truth/simulated/hough_simulated_csv/simulated_cell_05_png_filaments.csv
- supporting_information/ground_truth/simulated/hough_simulated_csv/simulated_cell_02_png_filaments.csv
- supporting_information/ground_truth/simulated/hough_simulated_csv/simulated_cell_03_png_filaments_hough.tif
- supporting_information/ground_truth/simulated/hough_simulated_csv/simulated_cell_04_png_filaments_hough.tif
- supporting_information/ground_truth/simulated/hough_simulated_csv/simulated_cell_04_png_filaments.csv
- supporting_information/ground_truth/simulated/hough_simulated_csv/simulated_cell_07_png_filaments_hough.tif
- supporting_information/ground_truth/simulated/hough_simulated_csv/simulated_cell_08_png_filaments_hough.tif
- supporting_information/ground_truth/simulated/hough_simulated_csv/simulated_cell_10_png_filaments.csv
- supporting_information/ground_truth/simulated/hough_simulated_csv/simulated_cell_03_png_filaments.csv
- supporting_information/ground_truth/simulated/hough_simulated_csv/simulated_cell_01_png_filaments.csv
- supporting_information/ground_truth/simulated/hough_simulated_csv/simulated_cell_02_png_filaments_hough.tif
- supporting_information/ground_truth/simulated/hough_simulated_csv/simulated_cell_01_png_filaments_hough.tif
- supporting_information/ground_truth/simulated/hough_simulated_csv/simulated_cell_09_png_filaments_hough.tif
- supporting_information/ground_truth/simulated/hough_simulated_csv/simulated_cell_10_png_filaments_hough.tif
- supporting_information/ground_truth/simulated/hough_simulated_csv/simulated_cell_09_png_filaments.csv
- supporting_information/ground_truth/simulated/hough_simulated_csv/simulated_cell_05_png_filaments_hough.tif
- supporting_information/ground_truth/simulated/hough_simulated_csv/simulated_cell_06_png_filaments_hough.tif
- supporting_information/ground_truth/simulated/hough_simulated_csv/simulated_cell_07_png_filaments.csv
- supporting_information/ground_truth/simulated/hough_simulated_csv/simulated_cell_06_png_filaments.csv
- supporting_information/ground_truth/simulated/simulated_cell_01.png
- supporting_information/ground_truth/simulated/ground_truth_simulated_img/
- supporting_information/ground_truth/simulated/ground_truth_simulated_img/simulated_cell_07_png_filaments.png
- supporting_information/ground_truth/simulated/ground_truth_simulated_img/simulated_cell_05_png_filaments.png
- supporting_information/ground_truth/simulated/ground_truth_simulated_img/simulated_cell_09_png_filaments.png
- supporting_information/ground_truth/simulated/ground_truth_simulated_img/simulated_cell_06_png_filaments.png
- supporting_information/ground_truth/simulated/ground_truth_simulated_img/simulated_cell_04_png_filaments.png
- supporting_information/ground_truth/simulated/ground_truth_simulated_img/simulated_cell_08_png_filaments.png
- supporting_information/ground_truth/simulated/ground_truth_simulated_img/simulated_cell_01_png_filaments.png
- supporting_information/ground_truth/simulated/ground_truth_simulated_img/simulated_cell_02_png_filaments.png
- supporting_information/ground_truth/simulated/ground_truth_simulated_img/simulated_cell_10_png_filaments.png
- supporting_information/ground_truth/simulated/ground_truth_simulated_img/simulated_cell_03_png_filaments.png
- supporting_information/ground_truth/simulated/simulated_cell_09.png
- supporting_information/ground_truth/simulated/simulated_cell_04.png
- supporting_information/ground_truth/simulated/simulated_cell_05.png
- supporting_information/ground_truth/simulated/line_sensor_simulated_img/
- supporting_information/ground_truth/simulated/line_sensor_simulated_img/simulated_cell_07_png_filaments.png
- supporting_information/ground_truth/simulated/line_sensor_simulated_img/simulated_cell_05_png_filaments.png
- supporting_information/ground_truth/simulated/line_sensor_simulated_img/simulated_cell_09_png_filaments.png
- supporting_information/ground_truth/simulated/line_sensor_simulated_img/simulated_cell_06_png_filaments.png
- supporting_information/ground_truth/simulated/line_sensor_simulated_img/simulated_cell_04_png_filaments.png
- supporting_information/ground_truth/simulated/line_sensor_simulated_img/simulated_cell_08_png_filaments.png
- supporting_information/ground_truth/simulated/line_sensor_simulated_img/simulated_cell_01_png_filaments.png
- supporting_information/ground_truth/simulated/line_sensor_simulated_img/simulated_cell_02_png_filaments.png
- supporting_information/ground_truth/simulated/line_sensor_simulated_img/simulated_cell_10_png_filaments.png
- supporting_information/ground_truth/simulated/line_sensor_simulated_img/simulated_cell_03_png_filaments.png
- supporting_information/ground_truth/simulated/eLoG_simulated_img/
- supporting_information/ground_truth/simulated/eLoG_simulated_img/simulated_cell_07_png_filaments.png
- supporting_information/ground_truth/simulated/eLoG_simulated_img/simulated_cell_05_png_filaments.png
- supporting_information/ground_truth/simulated/eLoG_simulated_img/simulated_cell_09_png_filaments.png
- supporting_information/ground_truth/simulated/eLoG_simulated_img/simulated_cell_06_png_filaments.png
- supporting_information/ground_truth/simulated/eLoG_simulated_img/simulated_cell_04_png_filaments.png
- supporting_information/ground_truth/simulated/eLoG_simulated_img/simulated_cell_08_png_filaments.png
- supporting_information/ground_truth/simulated/eLoG_simulated_img/simulated_cell_01_png_filaments.png
- supporting_information/ground_truth/simulated/eLoG_simulated_img/simulated_cell_02_png_filaments.png
- supporting_information/ground_truth/simulated/eLoG_simulated_img/simulated_cell_10_png_filaments.png
- supporting_information/ground_truth/simulated/eLoG_simulated_img/simulated_cell_03_png_filaments.png
- supporting_information/ground_truth/simulated/simulated_cell_07.png
- supporting_information/ground_truth/simulated/simulated_cell_03.png
- supporting_information/ground_truth/simulated/simulated_cell_10.png
- supporting_information/ground_truth/simulated/simulated_cell_08.png
- supporting_information/ground_truth/simulated/simulated_cell_06.png
- supporting_information/ground_truth/simulated/line_sensor_simulated_csv/
- supporting_information/ground_truth/simulated/line_sensor_simulated_csv/simulated_cell_08_png_filaments_line_sensor.tif
- supporting_information/ground_truth/simulated/line_sensor_simulated_csv/simulated_cell_03_png_filaments_line_sensor.tif
- supporting_information/ground_truth/simulated/line_sensor_simulated_csv/simulated_cell_08_png_filaments.csv
- supporting_information/ground_truth/simulated/line_sensor_simulated_csv/simulated_cell_04_png_filaments_line_sensor.tif
- supporting_information/ground_truth/simulated/line_sensor_simulated_csv/simulated_cell_05_png_filaments.csv
- supporting_information/ground_truth/simulated/line_sensor_simulated_csv/simulated_cell_02_png_filaments.csv
- supporting_information/ground_truth/simulated/line_sensor_simulated_csv/simulated_cell_01_png_filaments_line_sensor.tif
- supporting_information/ground_truth/simulated/line_sensor_simulated_csv/simulated_cell_04_png_filaments.csv
- supporting_information/ground_truth/simulated/line_sensor_simulated_csv/simulated_cell_10_png_filaments.csv
- supporting_information/ground_truth/simulated/line_sensor_simulated_csv/simulated_cell_03_png_filaments.csv
- supporting_information/ground_truth/simulated/line_sensor_simulated_csv/simulated_cell_05_png_filaments_line_sensor.tif
- supporting_information/ground_truth/simulated/line_sensor_simulated_csv/simulated_cell_09_png_filaments_line_sensor.tif
- supporting_information/ground_truth/simulated/line_sensor_simulated_csv/simulated_cell_01_png_filaments.csv
- supporting_information/ground_truth/simulated/line_sensor_simulated_csv/simulated_cell_10_png_filaments_line_sensor.tif
- supporting_information/ground_truth/simulated/line_sensor_simulated_csv/simulated_cell_07_png_filaments_line_sensor.tif
- supporting_information/ground_truth/simulated/line_sensor_simulated_csv/simulated_cell_09_png_filaments.csv
- supporting_information/ground_truth/simulated/line_sensor_simulated_csv/simulated_cell_02_png_filaments_line_sensor.tif
- supporting_information/ground_truth/simulated/line_sensor_simulated_csv/simulated_cell_06_png_filaments_line_sensor.tif
- supporting_information/ground_truth/simulated/line_sensor_simulated_csv/simulated_cell_07_png_filaments.csv
- supporting_information/ground_truth/simulated/line_sensor_simulated_csv/simulated_cell_06_png_filaments.csv
- supporting_information/ground_truth/simulated/hough_simulated_img/
- supporting_information/ground_truth/simulated/hough_simulated_img/simulated_cell_07_png_filaments.png
- supporting_information/ground_truth/simulated/hough_simulated_img/simulated_cell_05_png_filaments.png
- supporting_information/ground_truth/simulated/hough_simulated_img/simulated_cell_09_png_filaments.png
- supporting_information/ground_truth/simulated/hough_simulated_img/simulated_cell_06_png_filaments.png
- supporting_information/ground_truth/simulated/hough_simulated_img/simulated_cell_04_png_filaments.png
- supporting_information/ground_truth/simulated/hough_simulated_img/simulated_cell_08_png_filaments.png
- supporting_information/ground_truth/simulated/hough_simulated_img/simulated_cell_01_png_filaments.png
- supporting_information/ground_truth/simulated/hough_simulated_img/simulated_cell_02_png_filaments.png
- supporting_information/ground_truth/simulated/hough_simulated_img/simulated_cell_10_png_filaments.png
- supporting_information/ground_truth/simulated/hough_simulated_img/simulated_cell_03_png_filaments.png
- supporting_information/ground_truth/simulated/ground_truth_simulated_xml/
- supporting_information/ground_truth/simulated/ground_truth_simulated_xml/ground_truth_simulated.xml
- supporting_information/ground_truth/simulated/ground_truth_simulated_xml/simulated_cell_08_png.xml
- supporting_information/ground_truth/simulated/ground_truth_simulated_xml/simulated_cell_01_png.xml
- supporting_information/ground_truth/simulated/ground_truth_simulated_xml/simulated_cell_02_png.xml
- supporting_information/ground_truth/simulated/ground_truth_simulated_xml/simulated_cell_07_png.xml
- supporting_information/ground_truth/simulated/ground_truth_simulated_xml/simulated_cell_10_png.xml
- supporting_information/ground_truth/simulated/ground_truth_simulated_xml/simulated_cell_04_png.xml
- supporting_information/ground_truth/simulated/ground_truth_simulated_xml/simulated_cell_09_png.xml
- supporting_information/ground_truth/simulated/ground_truth_simulated_xml/simulated_cell_03_png.xml
- supporting_information/ground_truth/simulated/ground_truth_simulated_xml/simulated_cell_05_png.xml
- supporting_information/ground_truth/simulated/ground_truth_simulated_xml/simulated_cell_06_png.xml
- supporting_information/ground_truth/simulated/CID/
- supporting_information/ground_truth/simulated/CID/simulated_cell_05_xcorr.png
- supporting_information/ground_truth/simulated/CID/simulated_cell_07_bin_img.png
- supporting_information/ground_truth/simulated/CID/simulated_cell_08_xcorr.png
- supporting_information/ground_truth/simulated/CID/simulated_cell_03_bin_img.png
- supporting_information/ground_truth/simulated/CID/simulated_cell_10_pixels
- supporting_information/ground_truth/simulated/CID/simulated_cell_09_bin_img.png
- supporting_information/ground_truth/simulated/CID/simulated_cell_02_pixels
- supporting_information/ground_truth/simulated/CID/simulated_cell_10_xcorr.png
- supporting_information/ground_truth/simulated/CID/simulated_cell_06_xcorr_scaled.png
- supporting_information/ground_truth/simulated/CID/simulated_cell_07_graph
- supporting_information/ground_truth/simulated/CID/simulated_cell_09_bin_img
- supporting_information/ground_truth/simulated/CID/simulated_cell_04_pixels
- supporting_information/ground_truth/simulated/CID/simulated_cell_07_bin_img
- supporting_information/ground_truth/simulated/CID/simulated_cell_08_graph
- supporting_information/ground_truth/simulated/CID/simulated_cell_04_bin_img
- supporting_information/ground_truth/simulated/CID/simulated_cell_08_xcorr_scaled.png
- supporting_information/ground_truth/simulated/CID/simulated_cell_08_bin_img
- supporting_information/ground_truth/simulated/CID/simulated_cell_01_pixels
- supporting_information/ground_truth/simulated/CID/simulated_cell_04_xcorr_scaled.png
- supporting_information/ground_truth/simulated/CID/simulated_cell_08_pixels
- supporting_information/ground_truth/simulated/CID/simulated_cell_09_graph
- supporting_information/ground_truth/simulated/CID/simulated_cell_03_xcorr.png
- supporting_information/ground_truth/simulated/CID/simulated_cell_10_bin_img
- supporting_information/ground_truth/simulated/CID/simulated_cell_10_graph
- supporting_information/ground_truth/simulated/CID/simulated_cell_03_xcorr_scaled.png
- supporting_information/ground_truth/simulated/CID/simulated_cell_06_bin_img
- supporting_information/ground_truth/simulated/CID/simulated_cell_02_xcorr_scaled.png
- supporting_information/ground_truth/simulated/CID/simulated_cell_06_graph
- supporting_information/ground_truth/simulated/CID/simulated_cell_01_graph
- supporting_information/ground_truth/simulated/CID/simulated_cell_09_pixels
- supporting_information/ground_truth/simulated/CID/simulated_cell_05_bin_img.png
- supporting_information/ground_truth/simulated/CID/simulated_cell_01_xcorr.png
- supporting_information/ground_truth/simulated/CID/simulated_cell_03_bin_img
- supporting_information/ground_truth/simulated/CID/simulated_cell_05_pixels
- supporting_information/ground_truth/simulated/CID/simulated_cell_01_bin_img
- supporting_information/ground_truth/simulated/CID/simulated_cell_02_graph
- supporting_information/ground_truth/simulated/CID/simulated_cell_08_bin_img.png
- supporting_information/ground_truth/simulated/CID/simulated_cell_04_graph
- supporting_information/ground_truth/simulated/CID/simulated_cell_04_bin_img.png
- supporting_information/ground_truth/simulated/CID/simulated_cell_04_xcorr.png
- supporting_information/ground_truth/simulated/CID/simulated_cell_09_xcorr_scaled.png
- supporting_information/ground_truth/simulated/CID/simulated_cell_05_graph
- supporting_information/ground_truth/simulated/CID/simulated_cell_07_xcorr_scaled.png
- supporting_information/ground_truth/simulated/CID/simulated_cell_02_xcorr.png
- supporting_information/ground_truth/simulated/CID/simulated_cell_05_xcorr_scaled.png
- supporting_information/ground_truth/simulated/CID/simulated_cell_07_xcorr.png
- supporting_information/ground_truth/simulated/CID/simulated_cell_10_xcorr_scaled.png
- supporting_information/ground_truth/simulated/CID/simulated_cell_03_pixels
- supporting_information/ground_truth/simulated/CID/simulated_cell_10_bin_img.png
- supporting_information/ground_truth/simulated/CID/simulated_cell_07_pixels
- supporting_information/ground_truth/simulated/CID/simulated_cell_06_pixels
- supporting_information/ground_truth/simulated/CID/simulated_cell_02_bin_img.png
- supporting_information/ground_truth/simulated/CID/simulated_cell_05_bin_img
- supporting_information/ground_truth/simulated/CID/simulated_cell_03_graph
- supporting_information/ground_truth/simulated/CID/simulated_cell_09_xcorr.png
- supporting_information/ground_truth/simulated/CID/simulated_cell_06_xcorr.png
- supporting_information/ground_truth/simulated/CID/simulated_cell_01_bin_img.png
- supporting_information/ground_truth/simulated/CID/simulated_cell_01_xcorr_scaled.png
- supporting_information/ground_truth/simulated/CID/simulated_cell_06_bin_img.png
- supporting_information/ground_truth/simulated/CID/simulated_cell_02_bin_img
- supporting_information/ground_truth/simulated/ground_truth_simulated_csv/
- supporting_information/ground_truth/simulated/ground_truth_simulated_csv/simulated_cell_07_ground_truth.tif
- supporting_information/ground_truth/simulated/ground_truth_simulated_csv/simulated_cell_10.csv
- supporting_information/ground_truth/simulated/ground_truth_simulated_csv/simulated_cell_05_ground_truth.tif
- supporting_information/ground_truth/simulated/ground_truth_simulated_csv/simulated_cell_02_ground_truth.tif
- supporting_information/ground_truth/simulated/ground_truth_simulated_csv/simulated_cell_05.csv
- supporting_information/ground_truth/simulated/ground_truth_simulated_csv/simulated_cell_08.csv
- supporting_information/ground_truth/simulated/ground_truth_simulated_csv/simulated_cell_09_ground_truth.tif
- supporting_information/ground_truth/simulated/ground_truth_simulated_csv/simulated_cell_01.csv
- supporting_information/ground_truth/simulated/ground_truth_simulated_csv/simulated_cell_06.csv
- supporting_information/ground_truth/simulated/ground_truth_simulated_csv/simulated_cell_03_ground_truth.tif
- supporting_information/ground_truth/simulated/ground_truth_simulated_csv/simulated_cell_08_ground_truth.tif
- supporting_information/ground_truth/simulated/ground_truth_simulated_csv/simulated_cell_07.csv
- supporting_information/ground_truth/simulated/ground_truth_simulated_csv/simulated_cell_04.csv
- supporting_information/ground_truth/simulated/ground_truth_simulated_csv/simulated_cell_01_ground_truth.tif
- supporting_information/ground_truth/simulated/ground_truth_simulated_csv/simulated_cell_10_ground_truth.tif
- supporting_information/ground_truth/simulated/ground_truth_simulated_csv/simulated_cell_02.csv
- supporting_information/ground_truth/simulated/ground_truth_simulated_csv/simulated_cell_03.csv
- supporting_information/ground_truth/simulated/ground_truth_simulated_csv/simulated_cell_04_ground_truth.tif
- supporting_information/ground_truth/simulated/ground_truth_simulated_csv/simulated_cell_09.csv
- supporting_information/ground_truth/simulated/ground_truth_simulated_csv/simulated_cell_06_ground_truth.tif
- supporting_information/ground_truth/ugly/
- supporting_information/ground_truth/ugly/eLoG_ugly_img/
- supporting_information/ground_truth/ugly/eLoG_ugly_img/VB1_filaments.png
- supporting_information/ground_truth/ugly/eLoG_ugly_img/VB2_filaments.png
- supporting_information/ground_truth/ugly/VB2.png
- supporting_information/ground_truth/ugly/ground_truth_ugly_img/
- supporting_information/ground_truth/ugly/ground_truth_ugly_img/VB1_filaments.png
- supporting_information/ground_truth/ugly/ground_truth_ugly_img/VB2_filaments.png
- supporting_information/ground_truth/ugly/eLoG_ugly_csv/
- supporting_information/ground_truth/ugly/eLoG_ugly_csv/VB2_eLoG.tif
- supporting_information/ground_truth/ugly/eLoG_ugly_csv/VB2.csv
- supporting_information/ground_truth/ugly/eLoG_ugly_csv/VB1.csv
- supporting_information/ground_truth/ugly/eLoG_ugly_csv/VB1_eLoG.tif
- supporting_information/ground_truth/ugly/VB2_orig.png
- supporting_information/ground_truth/ugly/line_sensor_ugly_xml/
- supporting_information/ground_truth/ugly/line_sensor_ugly_xml/line_sensor_ugly.xml
- supporting_information/ground_truth/ugly/line_sensor_ugly_xml/VB1_png.xml
- supporting_information/ground_truth/ugly/line_sensor_ugly_xml/VB2_png.xml
- supporting_information/ground_truth/ugly/line_sensor_ugly_xml/VB2_orig_png.xml
- supporting_information/ground_truth/ugly/ground_truth_ugly_xml/
- supporting_information/ground_truth/ugly/ground_truth_ugly_xml/VB1.xml
- supporting_information/ground_truth/ugly/ground_truth_ugly_xml/VB2.xml
- supporting_information/ground_truth/ugly/ground_truth_ugly_xml/ground_truth_ugly.xml
- supporting_information/ground_truth/ugly/line_sensor_ugly_csv/
- supporting_information/ground_truth/ugly/line_sensor_ugly_csv/VB1_png_filaments_line_sensor.tif
- supporting_information/ground_truth/ugly/line_sensor_ugly_csv/VB2_png_filaments.csv
- supporting_information/ground_truth/ugly/line_sensor_ugly_csv/VB1_png_filaments.csv
- supporting_information/ground_truth/ugly/line_sensor_ugly_csv/VB2_png_filaments_line_sensor.tif
- supporting_information/ground_truth/ugly/CID/
- supporting_information/ground_truth/ugly/CID/VB2_bin_img.png
- supporting_information/ground_truth/ugly/CID/VB2_bin_img
- supporting_information/ground_truth/ugly/CID/VB1_pixels
- supporting_information/ground_truth/ugly/CID/VB1_xcorr_scaled.png
- supporting_information/ground_truth/ugly/CID/VB1_bin_img
- supporting_information/ground_truth/ugly/CID/VB1_bin_img.png
- supporting_information/ground_truth/ugly/CID/VB2_xcorr.png
- supporting_information/ground_truth/ugly/CID/VB1_graph
- supporting_information/ground_truth/ugly/CID/VB2_graph
- supporting_information/ground_truth/ugly/CID/VB2_xcorr_scaled.png
- supporting_information/ground_truth/ugly/CID/VB1_xcorr.png
- supporting_information/ground_truth/ugly/CID/VB2_pixels
- supporting_information/ground_truth/ugly/hough_ugly_img/
- supporting_information/ground_truth/ugly/hough_ugly_img/VB1_filaments.png
- supporting_information/ground_truth/ugly/hough_ugly_img/VB2_filaments.png
- supporting_information/ground_truth/ugly/VB1.png
- supporting_information/ground_truth/ugly/ground_truth_ugly_csv/
- supporting_information/ground_truth/ugly/ground_truth_ugly_csv/VB2_ground_truth.tif
- supporting_information/ground_truth/ugly/ground_truth_ugly_csv/VB1_ground_truth.tif
- supporting_information/ground_truth/ugly/ground_truth_ugly_csv/VB2.csv
- supporting_information/ground_truth/ugly/ground_truth_ugly_csv/VB1.csv
- supporting_information/ground_truth/ugly/hough_ugly_csv/
- supporting_information/ground_truth/ugly/hough_ugly_csv/VB1_hough.tif
- supporting_information/ground_truth/ugly/hough_ugly_csv/VB2_hough.tif
- supporting_information/ground_truth/ugly/hough_ugly_csv/VB2.csv
- supporting_information/ground_truth/ugly/hough_ugly_csv/VB1.csv
- supporting_information/ground_truth/ugly/line_sensor_ugly_img/
- supporting_information/ground_truth/ugly/line_sensor_ugly_img/VB2_png_filaments.png
- supporting_information/ground_truth/ugly/line_sensor_ugly_img/VB1_png_filaments.png
- supporting_information/ground_truth/bad/
- supporting_information/ground_truth/bad/B2.png
- supporting_information/ground_truth/bad/B1.png
- supporting_information/ground_truth/bad/eLoG_bad_csv/
- supporting_information/ground_truth/bad/eLoG_bad_csv/B1.csv
- supporting_information/ground_truth/bad/eLoG_bad_csv/B2.csv
- supporting_information/ground_truth/bad/eLoG_bad_csv/B1_eLoG.tif
- supporting_information/ground_truth/bad/eLoG_bad_csv/B2_eLoG.tif
- supporting_information/ground_truth/bad/eLoG_bad_img/
- supporting_information/ground_truth/bad/eLoG_bad_img/B2_filaments.png
- supporting_information/ground_truth/bad/eLoG_bad_img/B1_filaments.png
[truncated: 318 more entries]
