# Supplementary material for: The Filament Sensor for Near Real-Time Detection of Cytoskeletal Fiber Structures
Source: PLoS One. 2015 May 21;10(5):e0126346. doi: 10.1371/journal.pone.0126346 (PMC4440737; doi:10.1371/journal.pone.0126346)
Supplement: S1 File — This comprises the FilamentSensor, the benchmark database, the output of the compared programs, several auxiliary scripts, and the evaluation results of the program outputs. (ZIP) [file pone.0126346.s001.zip › supporting_information/ground_truth/cell_quality.txt]

#cell,mean,standard_deviation
G1,77.196,38.002
G2,51.862,32.757
G3,72.941,37.389
M1,80.046,46.679
M2,73.782,44.805
M3,71.662,34.951
B1,86.513,41.816
B2,91.239,25.601
VB1,83.322,29.810
VB2,77.206,18.792

0,0,0,0,0,0,0,0,4,21,39,85,143,169,185,195,219,195,307,416,504,555,692,562,808,885,948,972,1041,839,1092,1245,1225,1349,1372,1155,1461,1600,1525,1641,1777,1329,1761,1809,1757,1805,1676,1836,1331,1800,1744,1826,1731,1783,1303,1746,1763,1785,1777,1744,1409,1709,1788,1596,0,1752,1676,1338,1651,1626,1661,1701,1613,1578,1181,1649,1620,1557,1603,1571,1121,1567,1553,1481,1586,1533,1222,1605,1566,1519,1502,1498,1178,1452,1432,1466,1400,1279,1021,1289,1325,1229,1148,1136,1068,751,1022,1006,1024,982,875,689,864,839,804,761,715,593,698,670,621,591,583,449,582,612,520,553,488,383,460,454,451,464,471,389,310,402,383,377,334,356,251,309,286,326,274,276,217,255,242,216,230,209,153,179,224,198,217,180,136,173,158,140,129,128,131,110,123,133,107,97,110,64,86,85,68,88,84,61,73,76,58,71,61,38,54,65,47,48,48,0,37,41,39,42,37,60,38,34,29,33,41,42,29,26,34,33,33,43,28,22,22,20,23,24,25,8,31,19,15,21,25,22,11,29,16,18,12,21,7,12,16,12,11,12,5,5,15,17,13,8,11,12,10,15,12,11,7,8,10,11,8,14,24,387
0,0,0,0,0,0,6,8,71,69,95,113,188,205,501,937,1580,2403,3148,3668,3410,4872,5124,5228,5237,5485,5426,4115,5337,5346,5470,5341,5282,3922,5281,4945,4901,4810,4734,4742,3370,4635,4587,4446,4297,4275,4058,3024,4007,3713,3836,3788,3621,3556,2758,3385,3523,3254,3252,3094,2395,2976,2905,2827,2762,2630,2572,1955,2466,2187,2202,2094,2024,1791,1430,1765,1649,1517,1478,1399,1051,1263,1141,1163,1153,1071,969,777,973,938,874,897,779,787,539,703,695,623,607,581,407,536,503,491,460,444,451,271,397,379,364,320,311,297,228,291,303,282,248,259,249,169,222,229,187,214,219,131,211,188,155,175,157,163,127,147,133,153,124,127,117,102,135,108,104,107,125,74,87,91,98,76,90,92,62,80,88,67,71,82,69,64,77,56,56,50,51,49,57,50,71,62,53,46,40,58,36,48,46,41,48,36,52,36,43,39,32,37,48,45,58,49,26,38,19,46,39,33,37,34,38,25,35,30,33,26,29,33,23,33,20,28,37,29,22,25,31,24,33,26,39,21,23,30,31,32,26,27,18,24,32,34,21,25,18,34,20,28,24,21,24,21,22,20,20,25,19,13,16,14,19,20,17,17,20,1024
0,0,0,0,2,17,82,121,147,154,191,207,0,234,252,319,329,417,466,541,569,589,570,694,758,805,829,848,866,946,966,1038,1114,1185,1175,0,1350,1316,1345,1388,1430,1552,1657,1655,1811,1718,1855,1862,1853,1826,1846,1782,1893,1688,1704,1742,1811,1766,0,1699,1669,1643,1637,1575,1658,1651,1559,1491,1443,1611,1495,1445,1426,1431,1350,1345,1312,1281,1242,1248,1219,0,1209,1114,1211,1069,1037,1038,1026,952,979,944,887,887,851,864,826,774,811,829,803,726,703,671,0,669,629,657,655,592,617,613,570,558,520,552,501,519,505,473,462,481,461,409,448,413,404,0,389,396,388,350,377,367,330,347,320,351,324,309,314,296,276,285,281,274,258,263,248,194,250,0,229,199,188,178,198,190,180,154,123,142,153,125,143,129,155,145,117,120,109,114,115,95,0,88,123,97,84,95,95,75,81,80,68,65,57,43,43,53,56,39,42,36,34,48,31,0,46,29,38,30,22,12,13,35,24,15,12,35,21,24,20,15,21,22,11,18,13,14,0,11,10,13,5,11,9,5,9,7,7,5,5,2,4,6,4,4,4,6,2,1,3,0,4,6,7,1,1,3,1,2,2,1,2,10
0,0,0,0,0,0,0,8,34,76,62,130,140,173,191,235,260,208,301,345,409,470,572,604,489,706,744,823,878,919,681,983,951,965,1070,1019,1123,827,1192,1315,1241,1325,0,1378,1371,1077,1444,1464,1472,1459,1435,1470,1067,1448,1440,1405,1396,1293,1034,1343,1272,1311,1215,1255,1281,959,1302,1270,1269,1234,1268,1264,972,1249,1154,1194,1080,1117,801,1049,982,959,918,957,881,623,833,800,753,756,740,716,482,630,630,589,631,625,444,565,570,554,561,597,509,390,563,583,538,473,552,482,375,489,497,483,503,483,462,373,406,442,438,388,412,351,399,0,400,355,387,334,348,293,333,328,317,266,284,301,232,282,267,255,245,214,187,210,228,201,220,223,210,148,204,188,192,175,176,192,116,193,152,171,155,185,98,143,121,144,136,177,142,102,149,119,123,140,111,121,112,118,108,98,105,128,74,110,110,93,90,92,101,87,73,105,98,97,87,90,64,87,83,73,93,75,75,67,87,73,74,71,0,78,56,66,68,59,70,63,64,45,59,55,56,66,39,46,40,62,57,36,53,44,25,46,43,27,51,41,32,25,29,26,32,33,33,41,18,29,26,14,20,23,21,581
0,0,0,0,0,0,3,20,66,124,192,196,222,0,224,231,271,264,298,316,382,417,399,416,484,514,531,611,669,729,762,753,846,867,920,938,1026,992,0,989,990,1010,1092,1089,1073,1065,1008,1025,1017,1036,1029,1054,940,936,928,928,902,892,882,844,821,831,854,785,0,750,790,743,730,657,702,679,682,641,651,616,636,564,561,554,576,523,556,526,422,491,481,441,429,0,412,419,459,387,405,356,371,403,348,346,319,323,298,293,312,319,293,278,309,271,298,293,268,287,246,0,277,259,246,272,256,269,263,261,272,227,243,237,214,219,209,206,235,181,178,192,196,183,161,166,0,182,172,171,146,149,154,154,144,127,122,116,140,142,127,122,124,115,125,115,119,112,113,109,119,115,0,105,100,73,80,100,95,83,99,91,76,78,60,66,63,58,57,47,64,62,69,61,55,57,58,0,49,43,38,39,50,48,52,42,38,38,41,36,38,39,34,42,39,21,23,41,26,24,29,21,41,0,22,21,35,21,31,26,14,14,21,22,31,16,22,21,17,14,29,17,12,16,14,15,14,25,0,9,18,11,15,9,16,10,12,9,11,11,9,239
0,0,0,0,0,0,0,3,16,52,82,86,0,104,114,124,156,164,225,212,0,280,341,418,558,602,776,926,0,944,888,822,783,674,655,636,0,587,572,491,550,454,440,400,0,406,417,420,431,400,414,431,0,447,464,506,511,478,483,506,0,523,525,575,664,664,659,744,0,731,712,751,776,816,815,785,0,773,785,758,710,754,721,640,0,620,674,609,574,584,546,559,0,527,485,461,451,397,418,436,0,392,408,359,355,357,359,354,0,357,310,342,316,278,279,277,0,308,255,246,228,224,228,189,0,201,161,150,152,162,131,0,145,142,123,138,123,122,134,0,99,91,113,93,86,64,93,0,93,77,72,78,78,65,69,0,62,56,56,58,53,48,40,0,51,45,31,37,39,29,28,0,20,20,13,13,18,18,12,0,16,10,17,16,8,12,8,0,10,11,15,10,13,4,8,0,3,8,2,4,0,3,6,0,5,3,2,9,3,3,2,0,3,3,2,2,2,3,2,0,1,0,5,0,1,1,2,0,0,1,0,2,0,1,1,0,0,0,2,0,1,1,2,0,1,2,0,0,0,0,1,0,0,0,0,1
0,0,0,0,0,0,0,10,13,33,35,40,0,51,79,86,108,104,135,181,196,256,281,343,312,353,378,385,393,406,390,472,492,543,542,0,641,667,694,684,770,880,818,851,883,949,1001,1039,1105,1105,1156,1106,1214,1120,1182,1244,1260,1268,0,1192,1222,1313,1215,1204,1212,1324,1208,1262,1136,1206,1253,1200,1175,1254,1268,1231,1191,1186,1260,1184,1194,0,1190,1233,1189,1214,1213,1145,1121,1174,1156,1147,1060,1033,1028,1019,1042,988,983,937,931,854,886,849,0,874,813,781,763,744,727,689,633,622,621,614,543,570,529,500,454,535,406,465,409,466,396,0,408,373,371,352,308,355,320,302,308,277,288,243,256,251,247,243,222,223,259,224,224,185,234,0,200,211,218,181,217,189,212,212,187,182,160,189,174,172,196,169,164,171,158,164,141,167,0,157,165,169,146,145,158,134,116,145,133,115,122,104,101,90,95,84,89,74,66,85,71,0,78,82,74,69,55,84,71,51,80,73,49,58,53,49,46,68,43,58,48,47,45,53,0,43,38,44,47,41,32,31,36,26,26,37,26,24,20,25,20,25,24,22,20,29,22,0,15,14,10,22,13,13,16,12,18,12,14,243
0,0,0,0,0,0,0,0,0,0,0,0,0,0,0,0,0,0,0,0,0,0,0,0,0,0,0,0,1,0,0,0,2,0,0,0,26,0,0,0,102,0,0,0,334,0,0,0,829,0,0,0,1708,0,0,0,2329,0,0,0,3079,0,0,0,3568,0,0,0,3920,0,0,0,4180,0,0,0,4233,0,0,0,4248,0,0,0,4030,0,0,0,4020,0,0,0,4009,0,0,0,4062,0,0,0,3973,0,0,0,3701,0,0,0,3407,0,0,0,2874,0,0,0,2406,0,0,0,1888,0,0,0,1666,0,0,0,1286,0,0,1122,0,0,0,847,0,0,0,708,0,0,0,607,0,0,0,422,0,0,0,338,0,0,0,233,0,0,0,210,0,0,0,154,0,0,0,117,0,0,0,106,0,0,0,82,0,0,0,60,0,0,0,55,0,0,0,35,0,0,0,23,0,0,0,29,0,0,0,21,0,0,0,18,0,0,0,9,0,0,0,10,0,0,0,17,0,0,0,5,0,0,0,12,0,0,0,9,0,0,0,8,0,0,0,3,0,0,0,8,0,0,0,0,0,0,0,4,0,0,0,2,0,0,0,2
0,0,0,0,0,0,0,0,0,0,0,0,0,0,0,0,0,0,0,2,0,5,0,8,0,43,0,69,0,128,0,179,0,277,0,301,0,331,0,348,0,433,0,397,0,437,0,476,0,471,0,449,0,440,0,439,442,0,443,0,440,0,459,0,448,0,467,0,467,0,599,0,656,0,691,0,808,0,922,0,847,0,796,0,885,0,898,0,883,0,790,742,0,723,0,713,0,586,0,548,0,493,0,463,0,413,0,387,0,350,0,317,0,310,0,305,0,271,0,250,0,230,0,235,0,194,0,188,152,0,166,0,157,0,142,0,130,0,122,0,130,0,100,0,99,0,111,0,85,0,106,0,79,0,65,0,66,0,42,0,50,0,42,0,29,26,0,30,0,27,0,27,0,23,0,11,0,13,0,11,0,14,0,12,0,8,0,10,0,3,0,2,0,8,0,7,0,2,0,4,5,0,2,0,4,0,3,0,3,0,3,0,3,0,2,0,1,0,1,0,1,0,2,0,0,0,0,0,0,0,1,0,0,0,0,0,1,1,0,1,0,1,0,1,0,3,0,0,0,0,0,0,0,1,0,1
0,0,0,0,0,0,0,0,0,0,0,0,0,0,0,0,0,0,0,0,0,0,0,0,7,0,0,0,0,0,77,0,0,0,0,0,416,0,0,0,0,0,1370,0,0,0,0,2694,0,0,0,0,0,4427,0,0,0,0,0,7212,0,0,0,0,0,10484,0,0,0,0,0,13022,0,0,0,0,0,13052,0,0,0,0,0,10697,0,0,0,0,0,7917,0,0,0,0,0,5057,0,0,0,0,0,3295,0,0,0,0,0,2127,0,0,0,0,0,1366,0,0,0,0,0,978,0,0,0,0,0,602,0,0,0,0,424,0,0,0,0,0,311,0,0,0,0,0,208,0,0,0,0,0,131,0,0,0,0,0,101,0,0,0,0,0,86,0,0,0,0,0,56,0,0,0,0,0,44,0,0,0,0,0,25,0,0,0,0,0,14,0,0,0,0,0,10,0,0,0,0,0,2,0,0,0,0,0,1,0,0,0,0,0,4,0,0,0,0,2,0,0,0,0,0,3,0,0,0,0,0,1,0,0,0,0,0,0,0,0,0,0,0,1,0,0,0,0,0,0,0,0,0,0,0,1,0,0,0,0,0,2
