# Supplementary material for: The Filament Sensor for Near Real-Time Detection of Cytoskeletal Fiber Structures
Source: PLoS One. 2015 May 21;10(5):e0126346. doi: 10.1371/journal.pone.0126346 (PMC4440737; doi:10.1371/journal.pone.0126346)
Supplement: S1 File — This comprises the FilamentSensor, the benchmark database, the output of the compared programs, several auxiliary scripts, and the evaluation results of the program outputs. (ZIP) [file pone.0126346.s001.zip › supporting_information/ground_truth/simulated/line_sensor_simulated_xml/simulated_cell_08_png.xml]

<?xml version="1.0" encoding="UTF-8" standalone="no"?>
<FilTrackerImageDataFile>
<img_file dpi="not_implemented" name="simulated_cell_08.png" path="../" resolution=""/>
<cell_data area="85638" aspect_ratio="2008222" center_x="398" center_y="395" long_half_axis="233972158" order_parameter="849932" orientation="109900836"/>
<pre_params black="40" contrast="1" corr_mask_size="3" cross_corr="0" do_gauss="1" do_laplace="1" do_line_gauss="1" fsigma="15" line_sigma="70" lpfac="40" lpmask="1" minbright="5" order="0" preview="1" rm_sng_px="1" white="219" widths="3"/>
<bin_params area_significance="100" method="1" minmean="25" radius="3" rm_sng_px="1" rod_significance="45" sigma="25" thicken="0"/>
<trc_params minangle="20" minlen="20" tolerance="5"/>
<elog_params contrast="100" image="0" input="0" orientations="18" sigma_x="100" sigma_y="7" threshold="-1" tolerance="0" zero_crossings="0"/>
<chain_params dist_max="10" dist_max_gap="2" gap_skew_max="20" skew_max="15"/>
<filament_chains>
<chain0 angle="116565051" center_x="4830" center_y="3600" length="31304952" width="4000000">
<filament0_0 angle="116565051" center_x="4830" center_y="3600" end_x="476" end_y="346" keep="yes" length="31304952" start_x="490" start_y="374" width="4000000"/>
</chain0>
<chain1 angle="103897176" center_x="3870" center_y="4880" length="199849944" width="2000000">
<filament1_0 angle="103897176" center_x="3870" center_y="4880" end_x="363" end_y="391" keep="yes" length="199849944" start_x="411" start_y="585" width="2000000"/>
</chain1>
<chain2 angle="87229784" center_x="4550" center_y="5370" length="124145076" width="2000000">
<filament2_0 angle="87229784" center_x="4550" center_y="5370" end_x="458" end_y="475" keep="yes" length="124145076" start_x="452" start_y="599" width="2000000"/>
</chain2>
<chain3 angle="104868281" center_x="4060" center_y="4695" length="116914499" width="2000000">
<filament3_0 angle="104868281" center_x="4060" center_y="4695" end_x="391" end_y="413" keep="yes" length="116914499" start_x="421" start_y="526" width="2000000"/>
</chain3>
<chain4 angle="103038657" center_x="4290" center_y="2735" length="97514102" width="2000000">
<filament4_0 angle="103038657" center_x="4290" center_y="2735" end_x="418" end_y="226" keep="yes" length="97514102" start_x="440" start_y="321" width="2000000"/>
</chain4>
<chain5 angle="95931527" center_x="4590" center_y="4205" length="77414469" width="2000000">
<filament5_0 angle="95931527" center_x="4590" center_y="4205" end_x="455" end_y="382" keep="yes" length="77414469" start_x="463" start_y="459" width="2000000"/>
</chain5>
<chain6 angle="101611486" center_x="3535" center_y="2355" length="74525164" width="2000000">
<filament6_0 angle="101611486" center_x="3535" center_y="2355" end_x="346" end_y="199" keep="yes" length="74525164" start_x="361" start_y="272" width="2000000"/>
</chain6>
<chain7 angle="90000000" center_x="3330" center_y="4635" length="67000000" width="2000000">
<filament7_0 angle="90000000" center_x="3330" center_y="4635" end_x="333" end_y="430" keep="yes" length="67000000" start_x="333" start_y="497" width="2000000"/>
</chain7>
<chain8 angle="96911227" center_x="3370" center_y="2090" length="66483081" width="2000000">
<filament8_0 angle="96911227" center_x="3370" center_y="2090" end_x="333" end_y="176" keep="yes" length="66483081" start_x="341" start_y="242" width="2000000"/>
</chain8>
<chain9 angle="100459909" center_x="3270" center_y="3125" length="66098411" width="2000000">
<filament9_0 angle="100459909" center_x="3270" center_y="3125" end_x="321" end_y="280" keep="yes" length="66098411" start_x="333" start_y="345" width="2000000"/>
</chain9>
<chain10 angle="90909380" center_x="3065" center_y="3485" length="63007936" width="2000000">
<filament10_0 angle="90909380" center_x="3065" center_y="3485" end_x="306" end_y="317" keep="yes" length="63007936" start_x="307" start_y="380" width="2000000"/>
</chain10>
<chain11 angle="105819194" center_x="3745" center_y="4820" length="62361847" width="2000000">
<filament11_0 angle="105819194" center_x="3745" center_y="4820" end_x="366" end_y="452" keep="yes" length="62361847" start_x="383" start_y="512" width="2000000"/>
</chain11>
<chain12 angle="91041627" center_x="4645" center_y="3615" length="55009090" width="2000000">
<filament12_0 angle="91041627" center_x="4645" center_y="3615" end_x="464" end_y="334" keep="yes" length="55009090" start_x="465" start_y="389" width="2000000"/>
</chain12>
<chain13 angle="113749494" center_x="2580" center_y="2940" length="54626001" width="2000000">
<filament13_0 angle="113749494" center_x="2580" center_y="2940" end_x="247" end_y="269" keep="yes" length="54626001" start_x="269" start_y="319" width="2000000"/>
</chain13>
<chain14 angle="96581945" center_x="4980" center_y="4030" length="52345009" width="2000000">
<filament14_0 angle="96581945" center_x="4980" center_y="4030" end_x="495" end_y="377" keep="yes" length="52345009" start_x="501" start_y="429" width="2000000"/>
</chain14>
<chain15 angle="102171458" center_x="4465" center_y="3485" length="52172790" width="2000000">
<filament15_0 angle="102171458" center_x="4465" center_y="3485" end_x="441" end_y="323" keep="yes" length="52172790" start_x="452" start_y="374" width="2000000"/>
</chain15>
<chain16 angle="99090277" center_x="3440" center_y="3450" length="50635956" width="2000000">
<filament16_0 angle="99090277" center_x="3440" center_y="3450" end_x="340" end_y="320" keep="yes" length="50635956" start_x="348" start_y="370" width="2000000"/>
</chain16>
<chain17 angle="95314546" center_x="3510" center_y="3315" length="43185646" width="2000000">
<filament17_0 angle="95314546" center_x="3510" center_y="3315" end_x="349" end_y="310" keep="yes" length="43185646" start_x="353" start_y="353" width="2000000"/>
</chain17>
<chain18 angle="99462322" center_x="3855" center_y="5700" length="42579338" width="2000000">
<filament18_0 angle="99462322" center_x="3855" center_y="5700" end_x="382" end_y="549" keep="yes" length="42579338" start_x="389" start_y="591" width="2000000"/>
</chain18>
<chain19 angle="115346176" center_x="4260" center_y="4820" length="42047592" width="2000000">
<filament19_0 angle="115346176" center_x="4260" center_y="4820" end_x="417" end_y="463" keep="yes" length="42047592" start_x="435" start_y="501" width="2000000"/>
</chain19>
<chain20 angle="90000000" center_x="3780" center_y="3310" length="42000000" width="2000000">
<filament20_0 angle="90000000" center_x="3780" center_y="3310" end_x="378" end_y="310" keep="yes" length="42000000" start_x="378" start_y="352" width="2000000"/>
</chain20>
<chain21 angle="81253838" center_x="4300" center_y="3845" length="39458839" width="2000000">
<filament21_0 angle="81253838" center_x="4300" center_y="3845" end_x="433" end_y="365" keep="yes" length="39458839" start_x="427" start_y="404" width="2000000"/>
</chain21>
<chain22 angle="104743563" center_x="4270" center_y="5470" length="39293765" width="2000000">
<filament22_0 angle="104743563" center_x="4270" center_y="5470" end_x="422" end_y="528" keep="yes" length="39293765" start_x="432" start_y="566" width="2000000"/>
</chain22>
<chain23 angle="87064327" center_x="5010" center_y="5275" length="39051248" width="2000000">
<filament23_0 angle="87064327" center_x="5010" center_y="5275" end_x="502" end_y="508" keep="yes" length="39051248" start_x="500" start_y="547" width="2000000"/>
</chain23>
<chain24 angle="119197486" center_x="4285" center_y="3390" length="38948684" width="2000000">
<filament24_0 angle="119197486" center_x="4285" center_y="3390" end_x="419" end_y="322" keep="yes" length="38948684" start_x="438" start_y="356" width="2000000"/>
</chain24>
<chain25 angle="101888658" center_x="4510" center_y="3040" length="38832976" width="2000000">
<filament25_0 angle="101888658" center_x="4510" center_y="3040" end_x="447" end_y="285" keep="yes" length="38832976" start_x="455" start_y="323" width="2000000"/>
</chain25>
<chain26 angle="74875993" center_x="4150" center_y="3355" length="38327536" width="2000000">
<filament26_0 angle="74875993" center_x="4150" center_y="3355" end_x="420" end_y="317" keep="yes" length="38327536" start_x="410" start_y="354" width="2000000"/>
</chain26>
<chain27 angle="104036243" center_x="3685" center_y="4940" length="37107951" width="2000000">
<filament27_0 angle="104036243" center_x="3685" center_y="4940" end_x="364" end_y="476" keep="yes" length="37107951" start_x="373" start_y="512" width="2000000"/>
</chain27>
<chain28 angle="101003541" center_x="3565" center_y="2950" length="36674242" width="2000000">
<filament28_0 angle="101003541" center_x="3565" center_y="2950" end_x="353" end_y="277" keep="yes" length="36674242" start_x="360" start_y="313" width="2000000"/>
</chain28>
<chain29 angle="114443955" center_x="5205" center_y="4385" length="36249138" width="2000000">
<filament29_0 angle="114443955" center_x="5205" center_y="4385" end_x="513" end_y="422" keep="yes" length="36249138" start_x="528" start_y="455" width="2000000"/>
</chain29>
<chain30 angle="91591140" center_x="4125" center_y="3920" length="36013886" width="2000000">
<filament30_0 angle="91591140" center_x="4125" center_y="3920" end_x="412" end_y="374" keep="yes" length="36013886" start_x="413" start_y="410" width="2000000"/>
</chain30>
<chain31 angle="102875002" center_x="3410" center_y="5225" length="35902646" width="2000000">
<filament31_0 angle="102875002" center_x="3410" center_y="5225" end_x="337" end_y="505" keep="yes" length="35902646" start_x="345" start_y="540" width="2000000"/>
</chain31>
<chain32 angle="107354025" center_x="2810" center_y="2070" length="33526109" width="2000000">
<filament32_0 angle="107354025" center_x="2810" center_y="2070" end_x="276" end_y="191" keep="yes" length="33526109" start_x="286" start_y="223" width="2000000"/>
</chain32>
<chain33 angle="98615648" center_x="3245" center_y="2285" length="33376639" width="2000000">
<filament33_0 angle="98615648" center_x="3245" center_y="2285" end_x="322" end_y="212" keep="yes" length="33376639" start_x="327" start_y="245" width="2000000"/>
</chain33>
<chain34 angle="105708638" center_x="3605" center_y="4340" length="33241540" width="2000000">
<filament34_0 angle="105708638" center_x="3605" center_y="4340" end_x="356" end_y="418" keep="yes" length="33241540" start_x="365" start_y="450" width="2000000"/>
</chain34>
<chain35 angle="93468229" center_x="3520" center_y="4305" length="33060551" width="2000000">
<filament35_0 angle="93468229" center_x="3520" center_y="4305" end_x="351" end_y="414" keep="yes" length="33060551" start_x="353" start_y="447" width="2000000"/>
</chain35>
<chain36 angle="81119341" center_x="3795" center_y="3910" length="32388269" width="2000000">
<filament36_0 angle="81119341" center_x="3795" center_y="3910" end_x="382" end_y="375" keep="yes" length="32388269" start_x="377" start_y="407" width="2000000"/>
</chain36>
<chain37 angle="100954063" center_x="3510" center_y="3985" length="31575307" width="2000000">
<filament37_0 angle="100954063" center_x="3510" center_y="3985" end_x="348" end_y="383" keep="yes" length="31575307" start_x="354" start_y="414" width="2000000"/>
</chain37>
<chain38 angle="91847610" center_x="3765" center_y="2925" length="31016125" width="2000000">
<filament38_0 angle="91847610" center_x="3765" center_y="2925" end_x="376" end_y="277" keep="yes" length="31016125" start_x="377" start_y="308" width="2000000"/>
</chain38>
<chain39 angle="114904769" center_x="4675" center_y="3290" length="30870698" width="2000000">
<filament39_0 angle="114904769" center_x="4675" center_y="3290" end_x="461" end_y="315" keep="yes" length="30870698" start_x="474" start_y="343" width="2000000"/>
</chain39>
<chain40 angle="114904769" center_x="4395" center_y="2690" length="30870698" width="2000000">
<filament40_0 angle="114904769" center_x="4395" center_y="2690" end_x="433" end_y="255" keep="yes" length="30870698" start_x="446" start_y="283" width="2000000"/>
</chain40>
<chain41 angle="86185925" center_x="4980" center_y="5640" length="30066593" width="2000000">
<filament41_0 angle="86185925" center_x="4980" center_y="5640" end_x="499" end_y="549" keep="yes" length="30066593" start_x="497" start_y="579" width="2000000"/>
</chain41>
<chain42 angle="91909152" center_x="4685" center_y="5140" length="30016662" width="2000000">
<filament42_0 angle="91909152" center_x="4685" center_y="5140" end_x="468" end_y="499" keep="yes" length="30016662" start_x="469" start_y="529" width="2000000"/>
</chain42>
<chain43 angle="91974934" center_x="3005" center_y="3845" length="29017236" width="2000000">
<filament43_0 angle="91974934" center_x="3005" center_y="3845" end_x="300" end_y="370" keep="yes" length="29017236" start_x="301" start_y="399" width="2000000"/>
</chain43>
<chain44 angle="104036243" center_x="4375" center_y="5850" length="28861739" width="2000000">
<filament44_0 angle="104036243" center_x="4375" center_y="5850" end_x="434" end_y="571" keep="yes" length="28861739" start_x="441" start_y="599" width="2000000"/>
</chain44>
<chain45 angle="102094757" center_x="5220" center_y="4980" length="28635642" width="2000000">
<filament45_0 angle="102094757" center_x="5220" center_y="4980" end_x="519" end_y="484" keep="yes" length="28635642" start_x="525" start_y="512" width="2000000"/>
</chain45>
<chain46 angle="102094757" center_x="3070" center_y="4240" length="28635642" width="2000000">
<filament46_0 angle="102094757" center_x="3070" center_y="4240" end_x="304" end_y="410" keep="yes" length="28635642" start_x="310" start_y="438" width="2000000"/>
</chain46>
<chain47 angle="100124672" center_x="4695" center_y="5770" length="28442925" width="2000000">
<filament47_0 angle="100124672" center_x="4695" center_y="5770" end_x="467" end_y="563" keep="yes" length="28442925" start_x="472" start_y="591" width="2000000"/>
</chain47>
<chain48 angle="94085617" center_x="4340" center_y="5100" length="28071338" width="2000000">
<filament48_0 angle="94085617" center_x="4340" center_y="5100" end_x="433" end_y="496" keep="yes" length="28071338" start_x="435" start_y="524" width="2000000"/>
</chain48>
<chain49 angle="87954592" center_x="3205" center_y="3510" length="28017851" width="2000000">
<filament49_0 angle="87954592" center_x="3205" center_y="3510" end_x="321" end_y="337" keep="yes" length="28017851" start_x="320" start_y="365" width="2000000"/>
</chain49>
<chain50 angle="81573031" center_x="4240" center_y="4195" length="27294688" width="2000000">
<filament50_0 angle="81573031" center_x="4240" center_y="4195" end_x="426" end_y="406" keep="yes" length="27294688" start_x="422" start_y="433" width="2000000"/>
</chain50>
<chain51 angle="90000000" center_x="3320" center_y="4135" length="27000000" width="2000000">
<filament51_0 angle="90000000" center_x="3320" center_y="4135" end_x="332" end_y="400" keep="yes" length="27000000" start_x="332" start_y="427" width="2000000"/>
</chain51>
<chain52 angle="90000000" center_x="4640" center_y="3125" length="27000000" width="2000000">
<filament52_0 angle="90000000" center_x="4640" center_y="3125" end_x="464" end_y="299" keep="yes" length="27000000" start_x="464" start_y="326" width="2000000"/>
</chain52>
<chain53 angle="109798876" center_x="3185" center_y="1975" length="26570661" width="2000000">
<filament53_0 angle="109798876" center_x="3185" center_y="1975" end_x="314" end_y="185" keep="yes" length="26570661" start_x="323" start_y="210" width="2000000"/>
</chain53>
<chain54 angle="94573921" center_x="3470" center_y="2955" length="25079872" width="2000000">
<filament54_0 angle="94573921" center_x="3470" center_y="2955" end_x="346" end_y="283" keep="yes" length="25079872" start_x="348" start_y="308" width="2000000"/>
</chain54>
<chain55 angle="106260205" center_x="2975" center_y="2600" length="25000000" width="2000000">
<filament55_0 angle="106260205" center_x="2975" center_y="2600" end_x="294" end_y="248" keep="yes" length="25000000" start_x="301" start_y="272" width="2000000"/>
</chain55>
<chain56 angle="78231711" center_x="4215" center_y="3120" length="24515301" width="2000000">
<filament56_0 angle="78231711" center_x="4215" center_y="3120" end_x="424" end_y="300" keep="yes" length="24515301" start_x="419" start_y="324" width="2000000"/>
</chain56>
<chain57 angle="85236358" center_x="4870" center_y="5280" length="24083189" width="2000000">
<filament57_0 angle="85236358" center_x="4870" center_y="5280" end_x="488" end_y="516" keep="yes" length="24083189" start_x="486" start_y="540" width="2000000"/>
</chain57>
<chain58 angle="87614056" center_x="5055" center_y="4680" length="24020824" width="2000000">
<filament58_0 angle="87614056" center_x="5055" center_y="4680" end_x="506" end_y="456" keep="yes" length="24020824" start_x="505" start_y="480" width="2000000"/>
</chain58>
<chain59 angle="92385944" center_x="3425" center_y="4070" length="24020824" width="2000000">
<filament59_0 angle="92385944" center_x="3425" center_y="4070" end_x="342" end_y="395" keep="yes" length="24020824" start_x="343" start_y="419" width="2000000"/>
</chain59>
<chain60 angle="102264774" center_x="5285" center_y="5265" length="23537205" width="2000000">
<filament60_0 angle="102264774" center_x="5285" center_y="5265" end_x="526" end_y="515" keep="yes" length="23537205" start_x="531" start_y="538" width="2000000"/>
</chain60>
<chain61 angle="97431408" center_x="3305" center_y="2645" length="23194827" width="2000000">
<filament61_0 angle="97431408" center_x="3305" center_y="2645" end_x="329" end_y="253" keep="yes" length="23194827" start_x="332" start_y="276" width="2000000"/>
</chain61>
<chain62 angle="108434949" center_x="3205" center_y="3405" length="22135944" width="2000000">
<filament62_0 angle="108434949" center_x="3205" center_y="3405" end_x="317" end_y="330" keep="yes" length="22135944" start_x="324" start_y="351" width="2000000"/>
</chain62>
<chain63 angle="87273689" center_x="4265" center_y="5885" length="21023796" width="2000000">
<filament63_0 angle="87273689" center_x="4265" center_y="5885" end_x="427" end_y="578" keep="yes" length="21023796" start_x="426" start_y="599" width="2000000"/>
</chain63>
<chain64 angle="87273689" center_x="5095" center_y="4165" length="21023796" width="2000000">
<filament64_0 angle="87273689" center_x="5095" center_y="4165" end_x="510" end_y="406" keep="yes" length="21023796" start_x="509" start_y="427" width="2000000"/>
</chain64>
<chain65 angle="90000000" center_x="3180" center_y="3995" length="21000000" width="2000000">
<filament65_0 angle="90000000" center_x="3180" center_y="3995" end_x="318" end_y="389" keep="yes" length="21000000" start_x="318" start_y="410" width="2000000"/>
</chain65>
<chain66 angle="119054604" center_x="4540" center_y="3830" length="20591260" width="2000000">
<filament66_0 angle="119054604" center_x="4540" center_y="3830" end_x="449" end_y="374" keep="yes" length="20591260" start_x="459" start_y="392" width="2000000"/>
</chain66>
<chain67 angle="101309932" center_x="3610" center_y="1960" length="20396078" width="2000000">
<filament67_0 angle="101309932" center_x="3610" center_y="1960" end_x="359" end_y="186" keep="yes" length="20396078" start_x="363" start_y="206" width="2000000"/>
</chain67>
<chain68 angle="92862405" center_x="3965" center_y="2880" length="20024984" width="2000000">
<filament68_0 angle="92862405" center_x="3965" center_y="2880" end_x="396" end_y="278" keep="yes" length="20024984" start_x="397" start_y="298" width="2000000"/>
</chain68>
<chain69 angle="90000000" center_x="4550" center_y="6350" length="20000000" width="2000000">
<filament69_0 angle="90000000" center_x="4550" center_y="6350" end_x="455" end_y="625" keep="yes" length="20000000" start_x="455" start_y="645" width="2000000"/>
</chain69>
<chain70 angle="90000000" center_x="4910" center_y="4820" length="20000000" width="2000000">
<filament70_0 angle="90000000" center_x="4910" center_y="4820" end_x="491" end_y="472" keep="yes" length="20000000" start_x="491" start_y="492" width="2000000"/>
</chain70>
<chain71 angle="90000000" center_x="3980" center_y="3110" length="20000000" width="2000000">
<filament71_0 angle="90000000" center_x="3980" center_y="3110" end_x="398" end_y="301" keep="yes" length="20000000" start_x="398" start_y="321" width="2000000"/>
</chain71>
<chain72 angle="90000000" center_x="3050" center_y="3050" length="20000000" width="2000000">
<filament72_0 angle="90000000" center_x="3050" center_y="3050" end_x="305" end_y="295" keep="yes" length="20000000" start_x="305" start_y="315" width="2000000"/>
</chain72>
<chain73 angle="100007980" center_x="3345" center_y="3565" length="17262677" width="2000000">
<filament73_0 angle="100007980" center_x="3345" center_y="3565" end_x="333" end_y="348" keep="yes" length="17262677" start_x="336" start_y="365" width="2000000"/>
</chain73>
<chain74 angle="97594643" center_x="4550" center_y="6075" length="15132746" width="2000000">
<filament74_0 angle="97594643" center_x="4550" center_y="6075" end_x="454" end_y="600" keep="yes" length="15132746" start_x="456" start_y="615" width="2000000"/>
</chain74>
<chain75 angle="80134193" center_x="3730" center_y="4320" length="186761880" width="1000000">
<filament75_0 angle="80134193" center_x="3730" center_y="4320" end_x="389" end_y="340" keep="yes" length="186761880" start_x="357" start_y="524" width="1000000"/>
</chain75>
<chain76 angle="99013204" center_x="4335" center_y="5085" length="146812806" width="1000000">
<filament76_0 angle="99013204" center_x="4335" center_y="5085" end_x="422" end_y="436" keep="yes" length="146812806" start_x="445" start_y="581" width="1000000"/>
</chain76>
<chain77 angle="84289407" center_x="4345" center_y="5110" length="130648383" width="1000000">
<filament77_0 angle="84289407" center_x="4345" center_y="5110" end_x="441" end_y="446" keep="yes" length="130648383" start_x="428" start_y="576" width="1000000"/>
</chain77>
<chain78 angle="87064327" center_x="4920" center_y="4555" length="117153745" width="1000000">
<filament78_0 angle="87064327" center_x="4920" center_y="4555" end_x="495" end_y="397" keep="yes" length="117153745" start_x="489" start_y="514" width="1000000"/>
</chain78>
<chain79 angle="102131321" center_x="2915" center_y="3545" length="109444050" width="1000000">
<filament79_0 angle="102131321" center_x="2915" center_y="3545" end_x="280" end_y="301" keep="yes" length="109444050" start_x="303" start_y="408" width="1000000"/>
</chain79>
<chain80 angle="101309932" center_x="3670" center_y="2290" length="91782351" width="1000000">
<filament80_0 angle="101309932" center_x="3670" center_y="2290" end_x="358" end_y="184" keep="yes" length="91782351" start_x="376" start_y="274" width="1000000"/>
</chain80>
<chain81 angle="98219209" center_x="4875" center_y="3250" length="90934042" width="1000000">
<filament81_0 angle="98219209" center_x="4875" center_y="3250" end_x="481" end_y="280" keep="yes" length="90934042" start_x="494" start_y="370" width="1000000"/>
</chain81>
<chain82 angle="101433681" center_x="4100" center_y="3045" length="90801982" width="1000000">
<filament82_0 angle="101433681" center_x="4100" center_y="3045" end_x="401" end_y="260" keep="yes" length="90801982" start_x="419" start_y="349" width="1000000"/>
</chain82>
<chain83 angle="99211027" center_x="4490" center_y="2550" length="74966659" width="1000000">
<filament83_0 angle="99211027" center_x="4490" center_y="2550" end_x="443" end_y="218" keep="yes" length="74966659" start_x="455" start_y="292" width="1000000"/>
</chain83>
<chain84 angle="95403791" center_x="3895" center_y="3550" length="74330344" width="1000000">
<filament84_0 angle="95403791" center_x="3895" center_y="3550" end_x="386" end_y="318" keep="yes" length="74330344" start_x="393" start_y="392" width="1000000"/>
</chain84>
<chain85 angle="101003541" center_x="4840" center_y="5270" length="73348483" width="1000000">
<filament85_0 angle="101003541" center_x="4840" center_y="5270" end_x="477" end_y="491" keep="yes" length="73348483" start_x="491" start_y="563" width="1000000"/>
</chain85>
<chain86 angle="95792796" center_x="4775" center_y="3265" length="69354164" width="1000000">
<filament86_0 angle="95792796" center_x="4775" center_y="3265" end_x="474" end_y="292" keep="yes" length="69354164" start_x="481" start_y="361" width="1000000"/>
</chain86>
<chain87 angle="102619322" center_x="4415" center_y="4975" length="68658576" width="1000000">
<filament87_0 angle="102619322" center_x="4415" center_y="4975" end_x="434" end_y="464" keep="yes" length="68658576" start_x="449" start_y="531" width="1000000"/>
</chain87>
<chain88 angle="98130102" center_x="4815" center_y="4835" length="63639610" width="1000000">
<filament88_0 angle="98130102" center_x="4815" center_y="4835" end_x="477" end_y="452" keep="yes" length="63639610" start_x="486" start_y="515" width="1000000"/>
</chain88>
<chain89 angle="113574706" center_x="4410" center_y="4685" length="60008333" width="1000000">
<filament89_0 angle="113574706" center_x="4410" center_y="4685" end_x="429" end_y="441" keep="yes" length="60008333" start_x="453" start_y="496" width="1000000"/>
</chain89>
<chain90 angle="102633362" center_x="3235" center_y="4480" length="59439044" width="1000000">
<filament90_0 angle="102633362" center_x="3235" center_y="4480" end_x="317" end_y="419" keep="yes" length="59439044" start_x="330" start_y="477" width="1000000"/>
</chain90>
<chain91 angle="92082565" center_x="3940" center_y="2485" length="55036352" width="1000000">
<filament91_0 angle="92082565" center_x="3940" center_y="2485" end_x="393" end_y="221" keep="yes" length="55036352" start_x="395" start_y="276" width="1000000"/>
</chain91>
<chain92 angle="96842773" center_x="4620" center_y="5360" length="50358713" width="1000000">
<filament92_0 angle="96842773" center_x="4620" center_y="5360" end_x="459" end_y="511" keep="yes" length="50358713" start_x="465" start_y="561" width="1000000"/>
</chain92>
<chain93 angle="105461218" center_x="2955" center_y="2735" length="48764741" width="1000000">
<filament93_0 angle="105461218" center_x="2955" center_y="2735" end_x="289" end_y="250" keep="yes" length="48764741" start_x="302" start_y="297" width="1000000"/>
</chain93>
<chain94 angle="118705953" center_x="3785" center_y="2240" length="47885280" width="1000000">
<filament94_0 angle="118705953" center_x="3785" center_y="2240" end_x="367" end_y="203" keep="yes" length="47885280" start_x="390" start_y="245" width="1000000"/>
</chain94>
<chain95 angle="97275005" center_x="4160" center_y="4365" length="47381431" width="1000000">
<filament95_0 angle="97275005" center_x="4160" center_y="4365" end_x="413" end_y="413" keep="yes" length="47381431" start_x="419" start_y="460" width="1000000"/>
</chain95>
<chain96 angle="116565051" center_x="5015" center_y="3990" length="46957428" width="1000000">
<filament96_0 angle="116565051" center_x="5015" center_y="3990" end_x="491" end_y="378" keep="yes" length="46957428" start_x="512" start_y="420" width="1000000"/>
</chain96>
<chain97 angle="100080598" center_x="3470" center_y="2535" length="45705580" width="1000000">
<filament97_0 angle="100080598" center_x="3470" center_y="2535" end_x="343" end_y="231" keep="yes" length="45705580" start_x="351" start_y="276" width="1000000"/>
</chain97>
<chain98 angle="101560131" center_x="5085" center_y="5690" length="44911023" width="1000000">
<filament98_0 angle="101560131" center_x="5085" center_y="5690" end_x="504" end_y="547" keep="yes" length="44911023" start_x="513" start_y="591" width="1000000"/>
</chain98>
<chain99 angle="96483074" center_x="4475" center_y="4800" length="44283180" width="1000000">
<filament99_0 angle="96483074" center_x="4475" center_y="4800" end_x="445" end_y="458" keep="yes" length="44283180" start_x="450" start_y="502" width="1000000"/>
</chain99>
<chain100 angle="113025492" center_x="4115" center_y="3940" length="43462628" width="1000000">
<filament100_0 angle="113025492" center_x="4115" center_y="3940" end_x="403" end_y="374" keep="yes" length="43462628" start_x="420" start_y="414" width="1000000"/>
</chain100>
<chain101 angle="113025492" center_x="2785" center_y="3410" length="43462628" width="1000000">
<filament101_0 angle="113025492" center_x="2785" center_y="3410" end_x="270" end_y="321" keep="yes" length="43462628" start_x="287" start_y="361" width="1000000"/>
</chain101>
<chain102 angle="119577839" center_x="4405" center_y="5115" length="42544095" width="1000000">
<filament102_0 angle="119577839" center_x="4405" center_y="5115" end_x="430" end_y="493" keep="yes" length="42544095" start_x="451" start_y="530" width="1000000"/>
</chain102>
<chain103 angle="96952957" center_x="3365" center_y="2975" length="41303753" width="1000000">
<filament103_0 angle="96952957" center_x="3365" center_y="2975" end_x="334" end_y="277" keep="yes" length="41303753" start_x="339" start_y="318" width="1000000"/>
</chain103>
<chain104 angle="108434949" center_x="3695" center_y="5315" length="41109610" width="1000000">
<filament104_0 angle="108434949" center_x="3695" center_y="5315" end_x="363" end_y="512" keep="yes" length="41109610" start_x="376" start_y="551" width="1000000"/>
</chain104>
<chain105 angle="97125016" center_x="4095" center_y="3510" length="40311289" width="1000000">
<filament105_0 angle="97125016" center_x="4095" center_y="3510" end_x="407" end_y="331" keep="yes" length="40311289" start_x="412" start_y="371" width="1000000"/>
</chain105>
<chain106 angle="100175511" center_x="3475" center_y="4465" length="39623226" width="1000000">
<filament106_0 angle="100175511" center_x="3475" center_y="4465" end_x="344" end_y="427" keep="yes" length="39623226" start_x="351" start_y="466" width="1000000"/>
</chain106>
<chain107 angle="96009006" center_x="2980" center_y="3480" length="38209946" width="1000000">
<filament107_0 angle="96009006" center_x="2980" center_y="3480" end_x="296" end_y="329" keep="yes" length="38209946" start_x="300" start_y="367" width="1000000"/>
</chain107>
<chain108 angle="93012788" center_x="3430" center_y="2630" length="38052595" width="1000000">
<filament108_0 angle="93012788" center_x="3430" center_y="2630" end_x="342" end_y="244" keep="yes" length="38052595" start_x="344" start_y="282" width="1000000"/>
</chain108>
<chain109 angle="91548158" center_x="4655" center_y="4785" length="37013511" width="1000000">
<filament109_0 angle="91548158" center_x="4655" center_y="4785" end_x="465" end_y="460" keep="yes" length="37013511" start_x="466" start_y="497" width="1000000"/>
</chain109>
<chain110 angle="107447188" center_x="3595" center_y="4665" length="36687873" width="1000000">
<filament110_0 angle="107447188" center_x="3595" center_y="4665" end_x="354" end_y="449" keep="yes" length="36687873" start_x="365" start_y="484" width="1000000"/>
</chain110>
<chain111 angle="90000000" center_x="3330" center_y="3800" length="36000000" width="1000000">
<filament111_0 angle="90000000" center_x="3330" center_y="3800" end_x="333" end_y="362" keep="yes" length="36000000" start_x="333" start_y="398" width="1000000"/>
</chain111>
<chain112 angle="96519802" center_x="4820" center_y="4735" length="35227830" width="1000000">
<filament112_0 angle="96519802" center_x="4820" center_y="4735" end_x="480" end_y="456" keep="yes" length="35227830" start_x="484" start_y="491" width="1000000"/>
</chain112>
<chain113 angle="98365886" center_x="3775" center_y="5310" length="34365681" width="1000000">
<filament113_0 angle="98365886" center_x="3775" center_y="5310" end_x="375" end_y="514" keep="yes" length="34365681" start_x="380" start_y="548" width="1000000"/>
</chain113>
<chain114 angle="121827447" center_x="4110" center_y="3105" length="34132096" width="1000000">
<filament114_0 angle="121827447" center_x="4110" center_y="3105" end_x="402" end_y="296" keep="yes" length="34132096" start_x="420" start_y="325" width="1000000"/>
</chain114>
<chain115 angle="86633539" center_x="4190" center_y="2720" length="34058773" width="1000000">
<filament115_0 angle="86633539" center_x="4190" center_y="2720" end_x="420" end_y="255" keep="yes" length="34058773" start_x="418" start_y="289" width="1000000"/>
</chain115>
<chain116 angle="90000000" center_x="4700" center_y="5480" length="34000000" width="1000000">
<filament116_0 angle="90000000" center_x="4700" center_y="5480" end_x="470" end_y="531" keep="yes" length="34000000" start_x="470" start_y="565" width="1000000"/>
</chain116>
<chain117 angle="81384352" center_x="4035" center_y="3535" length="33376639" width="1000000">
<filament117_0 angle="81384352" center_x="4035" center_y="3535" end_x="406" end_y="337" keep="yes" length="33376639" start_x="401" start_y="370" width="1000000"/>
</chain117>
<chain118 angle="83088773" center_x="4300" center_y="4455" length="33241540" width="1000000">
<filament118_0 angle="83088773" center_x="4300" center_y="4455" end_x="432" end_y="429" keep="yes" length="33241540" start_x="428" start_y="462" width="1000000"/>
</chain118>
<chain119 angle="125134193" center_x="3155" center_y="4385" length="33015148" width="1000000">
<filament119_0 angle="125134193" center_x="3155" center_y="4385" end_x="306" end_y="425" keep="yes" length="33015148" start_x="325" start_y="452" width="1000000"/>
</chain119>
<chain120 angle="100954063" center_x="4230" center_y="3665" length="31575307" width="1000000">
<filament120_0 angle="100954063" center_x="4230" center_y="3665" end_x="420" end_y="351" keep="yes" length="31575307" start_x="426" start_y="382" width="1000000"/>
</chain120>
<chain121 angle="91847610" center_x="3915" center_y="2365" length="31016125" width="1000000">
<filament121_0 angle="91847610" center_x="3915" center_y="2365" end_x="391" end_y="221" keep="yes" length="31016125" start_x="392" start_y="252" width="1000000"/>
</chain121>
<chain122 angle="101689369" center_x="5150" center_y="4675" length="29614186" width="1000000">
<filament122_0 angle="101689369" center_x="5150" center_y="4675" end_x="512" end_y="453" keep="yes" length="29614186" start_x="518" start_y="482" width="1000000"/>
</chain122>
<chain123 angle="80217593" center_x="4245" center_y="2345" length="29427878" width="1000000">
<filament123_0 angle="80217593" center_x="4245" center_y="2345" end_x="427" end_y="220" keep="yes" length="29427878" start_x="422" start_y="249" width="1000000"/>
</chain123>
<chain124 angle="102094757" center_x="3630" center_y="4640" length="28635642" width="1000000">
<filament124_0 angle="102094757" center_x="3630" center_y="4640" end_x="360" end_y="450" keep="yes" length="28635642" start_x="366" start_y="478" width="1000000"/>
</chain124>
<chain125 angle="79875328" center_x="4185" center_y="4490" length="28442925" width="1000000">
<filament125_0 angle="79875328" center_x="4185" center_y="4490" end_x="421" end_y="435" keep="yes" length="28442925" start_x="416" start_y="463" width="1000000"/>
</chain125>
<chain126 angle="120256437" center_x="4240" center_y="4270" length="27784888" width="1000000">
<filament126_0 angle="120256437" center_x="4240" center_y="4270" end_x="417" end_y="415" keep="yes" length="27784888" start_x="431" start_y="439" width="1000000"/>
</chain126>
<chain127 angle="100491477" center_x="4645" center_y="5925" length="27459060" width="1000000">
<filament127_0 angle="100491477" center_x="4645" center_y="5925" end_x="462" end_y="579" keep="yes" length="27459060" start_x="467" start_y="606" width="1000000"/>
</chain127>
<chain128 angle="94236395" center_x="3390" center_y="3805" length="27073973" width="1000000">
<filament128_0 angle="94236395" center_x="3390" center_y="3805" end_x="338" end_y="367" keep="yes" length="27073973" start_x="340" start_y="394" width="1000000"/>
</chain128>
<chain129 angle="87878904" center_x="4165" center_y="5515" length="27018512" width="1000000">
<filament129_0 angle="87878904" center_x="4165" center_y="5515" end_x="417" end_y="538" keep="yes" length="27018512" start_x="416" start_y="565" width="1000000"/>
</chain129>
<chain130 angle="102994617" center_x="4840" center_y="4470" length="26683328" width="1000000">
<filament130_0 angle="102994617" center_x="4840" center_y="4470" end_x="481" end_y="434" keep="yes" length="26683328" start_x="487" start_y="460" width="1000000"/>
</chain130>
<chain131 angle="79114473" center_x="3515" center_y="4610" length="26476405" width="1000000">
<filament131_0 angle="79114473" center_x="3515" center_y="4610" end_x="354" end_y="448" keep="yes" length="26476405" start_x="349" start_y="474" width="1000000"/>
</chain131>
<chain132 angle="119475889" center_x="4635" center_y="5915" length="26419690" width="1000000">
<filament132_0 angle="119475889" center_x="4635" center_y="5915" end_x="457" end_y="580" keep="yes" length="26419690" start_x="470" start_y="603" width="1000000"/>
</chain132>
<chain133 angle="83418055" center_x="4065" center_y="3710" length="26172505" width="1000000">
<filament133_0 angle="83418055" center_x="4065" center_y="3710" end_x="408" end_y="358" keep="yes" length="26172505" start_x="405" start_y="384" width="1000000"/>
</chain133>
<chain134 angle="92202598" center_x="4165" center_y="5940" length="26019224" width="1000000">
<filament134_0 angle="92202598" center_x="4165" center_y="5940" end_x="416" end_y="581" keep="yes" length="26019224" start_x="417" start_y="607" width="1000000"/>
</chain134>
<chain135 angle="112619865" center_x="3560" center_y="3820" length="26000000" width="1000000">
<filament135_0 angle="112619865" center_x="3560" center_y="3820" end_x="351" end_y="370" keep="yes" length="26000000" start_x="361" start_y="394" width="1000000"/>
</chain135>
<chain136 angle="131820170" center_x="4375" center_y="4545" length="25495098" width="1000000">
<filament136_0 angle="131820170" center_x="4375" center_y="4545" end_x="429" end_y="445" keep="yes" length="25495098" start_x="446" start_y="464" width="1000000"/>
</chain136>
<chain137 angle="129805571" center_x="3645" center_y="2700" length="23430749" width="1000000">
<filament137_0 angle="129805571" center_x="3645" center_y="2700" end_x="357" end_y="261" keep="yes" length="23430749" start_x="372" start_y="279" width="1000000"/>
</chain137>
<chain138 angle="149036243" center_x="3600" center_y="3790" length="23323808" width="1000000">
<filament138_0 angle="149036243" center_x="3600" center_y="3790" end_x="350" end_y="373" keep="yes" length="23323808" start_x="370" start_y="385" width="1000000"/>
</chain138>
<chain139 angle="85030259" center_x="5040" center_y="4945" length="23086793" width="1000000">
<filament139_0 angle="85030259" center_x="5040" center_y="4945" end_x="505" end_y="483" keep="yes" length="23086793" start_x="503" start_y="506" width="1000000"/>
</chain139>
<chain140 angle="85030259" center_x="5010" center_y="4425" length="23086793" width="1000000">
<filament140_0 angle="85030259" center_x="5010" center_y="4425" end_x="502" end_y="431" keep="yes" length="23086793" start_x="500" start_y="454" width="1000000"/>
</chain140>
<chain141 angle="92489553" center_x="4575" center_y="5725" length="23021729" width="1000000">
<filament141_0 angle="92489553" center_x="4575" center_y="5725" end_x="457" end_y="561" keep="yes" length="23021729" start_x="458" start_y="584" width="1000000"/>
</chain141>
<chain142 angle="87510447" center_x="5025" center_y="4935" length="23021729" width="1000000">
<filament142_0 angle="87510447" center_x="5025" center_y="4935" end_x="503" end_y="482" keep="yes" length="23021729" start_x="502" start_y="505" width="1000000"/>
</chain142>
<chain143 angle="105255119" center_x="3530" center_y="4810" length="22803509" width="1000000">
<filament143_0 angle="105255119" center_x="3530" center_y="4810" end_x="350" end_y="470" keep="yes" length="22803509" start_x="356" start_y="492" width="1000000"/>
</chain143>
<chain144 angle="90000000" center_x="3810" center_y="4220" length="22000000" width="1000000">
<filament144_0 angle="90000000" center_x="3810" center_y="4220" end_x="381" end_y="411" keep="yes" length="22000000" start_x="381" start_y="433" width="1000000"/>
</chain144>
<chain145 angle="123690068" center_x="4180" center_y="2320" length="21633308" width="1000000">
<filament145_0 angle="123690068" center_x="4180" center_y="2320" end_x="412" end_y="223" keep="yes" length="21633308" start_x="424" start_y="241" width="1000000"/>
</chain145>
<chain146 angle="103392498" center_x="2905" center_y="2355" length="21587033" width="1000000">
<filament146_0 angle="103392498" center_x="2905" center_y="2355" end_x="288" end_y="225" keep="yes" length="21587033" start_x="293" start_y="246" width="1000000"/>
</chain146>
<chain147 angle="95440332" center_x="4270" center_y="3505" length="21095023" width="1000000">
<filament147_0 angle="95440332" center_x="4270" center_y="3505" end_x="426" end_y="340" keep="yes" length="21095023" start_x="428" start_y="361" width="1000000"/>
</chain147>
<chain148 angle="129093859" center_x="5095" center_y="5820" length="20615528" width="1000000">
<filament148_0 angle="129093859" center_x="5095" center_y="5820" end_x="503" end_y="574" keep="yes" length="20615528" start_x="516" start_y="590" width="1000000"/>
</chain148>
<chain149 angle="50906141" center_x="3975" center_y="4130" length="20615528" width="1000000">
<filament149_0 angle="50906141" center_x="3975" center_y="4130" end_x="404" end_y="405" keep="yes" length="20615528" start_x="391" start_y="421" width="1000000"/>
</chain149>
<chain150 angle="75963757" center_x="5115" center_y="4040" length="20615528" width="1000000">
<filament150_0 angle="75963757" center_x="5115" center_y="4040" end_x="514" end_y="394" keep="yes" length="20615528" start_x="509" start_y="414" width="1000000"/>
</chain150>
<chain151 angle="22833654" center_x="3955" center_y="3990" length="20615528" width="1000000">
<filament151_0 angle="22833654" center_x="3955" center_y="3990" end_x="405" end_y="395" keep="yes" length="20615528" start_x="386" start_y="403" width="1000000"/>
</chain151>
<chain152 angle="150945396" center_x="4040" center_y="3410" length="20591260" width="1000000">
<filament152_0 angle="150945396" center_x="4040" center_y="3410" end_x="395" end_y="336" keep="yes" length="20591260" start_x="413" start_y="346" width="1000000"/>
</chain152>
<chain153 angle="110224859" center_x="3155" center_y="3895" length="20248457" width="1000000">
<filament153_0 angle="110224859" center_x="3155" center_y="3895" end_x="312" end_y="380" keep="yes" length="20248457" start_x="319" start_y="399" width="1000000"/>
</chain153>
<chain154 angle="122905243" center_x="3555" center_y="1825" length="20248457" width="1000000">
<filament154_0 angle="122905243" center_x="3555" center_y="1825" end_x="350" end_y="174" keep="yes" length="20248457" start_x="361" start_y="191" width="1000000"/>
</chain154>
<chain155 angle="98530766" center_x="3485" center_y="5510" length="20223748" width="1000000">
<filament155_0 angle="98530766" center_x="3485" center_y="5510" end_x="347" end_y="541" keep="yes" length="20223748" start_x="350" start_y="561" width="1000000"/>
</chain155>
<chain156 angle="174289407" center_x="4420" center_y="4300" length="20099751" width="1000000">
<filament156_0 angle="174289407" center_x="4420" center_y="4300" end_x="432" end_y="429" keep="yes" length="20099751" start_x="452" start_y="431" width="1000000"/>
</chain156>
<chain157 angle="84289407" center_x="3480" center_y="2020" length="20099751" width="1000000">
<filament157_0 angle="84289407" center_x="3480" center_y="2020" end_x="349" end_y="192" keep="yes" length="20099751" start_x="347" start_y="212" width="1000000"/>
</chain157>
<chain158 angle="98972627" center_x="3045" center_y="2835" length="19235384" width="1000000">
<filament158_0 angle="98972627" center_x="3045" center_y="2835" end_x="303" end_y="274" keep="yes" length="19235384" start_x="306" start_y="293" width="1000000"/>
</chain158>
<chain159 angle="90000000" center_x="3780" center_y="3640" length="18000000" width="1000000">
<filament159_0 angle="90000000" center_x="3780" center_y="3640" end_x="378" end_y="355" keep="yes" length="18000000" start_x="378" start_y="373" width="1000000"/>
</chain159>
<chain160 angle="116565051" center_x="3440" center_y="2020" length="17888544" width="1000000">
<filament160_0 angle="116565051" center_x="3440" center_y="2020" end_x="340" end_y="194" keep="yes" length="17888544" start_x="348" start_y="210" width="1000000"/>
</chain160>
<chain161 angle="100007980" center_x="4615" center_y="2885" length="17262677" width="1000000">
<filament161_0 angle="100007980" center_x="4615" center_y="2885" end_x="460" end_y="280" keep="yes" length="17262677" start_x="463" start_y="297" width="1000000"/>
</chain161>
<chain162 angle="90000000" center_x="4330" center_y="3535" length="17000000" width="1000000">
<filament162_0 angle="90000000" center_x="4330" center_y="3535" end_x="433" end_y="345" keep="yes" length="17000000" start_x="433" start_y="362" width="1000000"/>
</chain162>
<chain163 angle="115016893" center_x="4435" center_y="3645" length="16552945" width="1000000">
<filament163_0 angle="115016893" center_x="4435" center_y="3645" end_x="440" end_y="357" keep="yes" length="16552945" start_x="447" start_y="372" width="1000000"/>
</chain163>
<chain164 angle="93576334" center_x="4665" center_y="3990" length="16031220" width="1000000">
<filament164_0 angle="93576334" center_x="4665" center_y="3990" end_x="466" end_y="391" keep="yes" length="16031220" start_x="467" start_y="407" width="1000000"/>
</chain164>
<chain165 angle="121607502" center_x="5070" center_y="4045" length="15264338" width="1000000">
<filament165_0 angle="121607502" center_x="5070" center_y="4045" end_x="503" end_y="398" keep="yes" length="15264338" start_x="511" start_y="411" width="1000000"/>
</chain165>
<chain166 angle="93814075" center_x="4845" center_y="2875" length="15033296" width="1000000">
<filament166_0 angle="93814075" center_x="4845" center_y="2875" end_x="484" end_y="280" keep="yes" length="15033296" start_x="485" start_y="295" width="1000000"/>
</chain166>
</filament_chains>
</FilTrackerImageDataFile>
