# Supplementary material for: The Filament Sensor for Near Real-Time Detection of Cytoskeletal Fiber Structures
Source: PLoS One. 2015 May 21;10(5):e0126346. doi: 10.1371/journal.pone.0126346 (PMC4440737; doi:10.1371/journal.pone.0126346)
Supplement: S1 File — This comprises the FilamentSensor, the benchmark database, the output of the compared programs, several auxiliary scripts, and the evaluation results of the program outputs. (ZIP) [file pone.0126346.s001.zip › supporting_information/ground_truth/simulated/line_sensor_simulated_xml/simulated_cell_01_png.xml]

<?xml version="1.0" encoding="UTF-8" standalone="no"?>
<FilTrackerImageDataFile>
<img_file dpi="not_implemented" name="simulated_cell_01.png" path="../" resolution=""/>
<cell_data area="79159" aspect_ratio="1790334" center_x="410" center_y="405" long_half_axis="212393999" order_parameter="823084" orientation="173916863"/>
<pre_params black="40" contrast="1" corr_mask_size="3" cross_corr="0" do_gauss="1" do_laplace="1" do_line_gauss="1" fsigma="15" line_sigma="70" lpfac="40" lpmask="1" minbright="5" order="0" preview="1" rm_sng_px="1" white="219" widths="3"/>
<bin_params area_significance="100" method="1" minmean="25" radius="3" rm_sng_px="1" rod_significance="30" sigma="30" thicken="0"/>
<trc_params minangle="20" minlen="20" tolerance="5"/>
<elog_params contrast="100" image="0" input="0" orientations="18" sigma_x="100" sigma_y="7" threshold="-1" tolerance="0" zero_crossings="0"/>
<chain_params dist_max="10" dist_max_gap="2" gap_skew_max="20" skew_max="15"/>
<filament_chains>
<chain0 angle="159775141" center_x="5055" center_y="4715" length="20248457" width="4000000">
<filament0_0 angle="159775141" center_x="5055" center_y="4715" end_x="496" end_y="468" keep="yes" length="20248457" start_x="515" start_y="475" width="4000000"/>
</chain0>
<chain1 angle="167228757" center_x="5040" center_y="3310" length="153805071" width="2000000">
<filament1_0 angle="167228757" center_x="5040" center_y="3310" end_x="429" end_y="314" keep="yes" length="153805071" start_x="579" start_y="348" width="2000000"/>
</chain1>
<chain2 angle="162987453" center_x="2610" center_y="4085" length="140132081" width="2000000">
<filament2_0 angle="162987453" center_x="2610" center_y="4085" end_x="194" end_y="388" keep="yes" length="140132081" start_x="328" start_y="429" width="2000000"/>
</chain2>
<chain3 angle="161175290" center_x="4500" center_y="4135" length="139459672" width="2000000">
<filament3_0 angle="161175290" center_x="4500" center_y="4135" end_x="384" end_y="391" keep="yes" length="139459672" start_x="516" start_y="436" width="2000000"/>
</chain3>
<chain4 angle="164054604" center_x="3170" center_y="4110" length="116481758" width="2000000">
<filament4_0 angle="164054604" center_x="3170" center_y="4110" end_x="261" end_y="395" keep="yes" length="116481758" start_x="373" start_y="427" width="2000000"/>
</chain4>
<chain5 angle="175030259" center_x="2190" center_y="4260" length="92347171" width="2000000">
<filament5_0 angle="175030259" center_x="2190" center_y="4260" end_x="173" end_y="422" keep="yes" length="92347171" start_x="265" start_y="430" width="2000000"/>
</chain5>
<chain6 angle="169460816" center_x="5650" center_y="3730" length="87475711" width="2000000">
<filament6_0 angle="169460816" center_x="5650" center_y="3730" end_x="522" end_y="365" keep="yes" length="87475711" start_x="608" start_y="381" width="2000000"/>
</chain6>
<chain7 angle="165963757" center_x="2390" center_y="3155" length="86585218" width="2000000">
<filament7_0 angle="165963757" center_x="2390" center_y="3155" end_x="197" end_y="305" keep="yes" length="86585218" start_x="281" start_y="326" width="2000000"/>
</chain7>
<chain8 angle="0" center_x="5665" center_y="4730" length="85000000" width="2000000">
<filament8_0 angle="0" center_x="5665" center_y="4730" end_x="524" end_y="473" keep="yes" length="85000000" start_x="609" start_y="473" width="2000000"/>
</chain8>
<chain9 angle="18904576" center_x="5275" center_y="3635" length="77162167" width="2000000">
<filament9_0 angle="18904576" center_x="5275" center_y="3635" end_x="564" end_y="351" keep="yes" length="77162167" start_x="491" start_y="376" width="2000000"/>
</chain9>
<chain10 angle="167228757" center_x="5755" center_y="4365" length="76902536" width="2000000">
<filament10_0 angle="167228757" center_x="5755" center_y="4365" end_x="538" end_y="428" keep="yes" length="76902536" start_x="613" start_y="445" width="2000000"/>
</chain10>
<chain11 angle="165411081" center_x="3435" center_y="4065" length="75432089" width="2000000">
<filament11_0 angle="165411081" center_x="3435" center_y="4065" end_x="307" end_y="397" keep="yes" length="75432089" start_x="380" start_y="416" width="2000000"/>
</chain11>
<chain12 angle="155879017" center_x="4735" center_y="3140" length="73409809" width="2000000">
<filament12_0 angle="155879017" center_x="4735" center_y="3140" end_x="440" end_y="299" keep="yes" length="73409809" start_x="507" start_y="329" width="2000000"/>
</chain12>
<chain13 angle="165579227" center_x="2780" center_y="4440" length="72277244" width="2000000">
<filament13_0 angle="165579227" center_x="2780" center_y="4440" end_x="243" end_y="435" keep="yes" length="72277244" start_x="313" start_y="453" width="2000000"/>
</chain13>
<chain14 angle="150865708" center_x="4475" center_y="3500" length="69835521" width="2000000">
<filament14_0 angle="150865708" center_x="4475" center_y="3500" end_x="417" end_y="333" keep="yes" length="69835521" start_x="478" start_y="367" width="2000000"/>
</chain14>
<chain15 angle="172983498" center_x="4065" center_y="3830" length="65490457" width="2000000">
<filament15_0 angle="172983498" center_x="4065" center_y="3830" end_x="374" end_y="379" keep="yes" length="65490457" start_x="439" start_y="387" width="2000000"/>
</chain15>
<chain16 angle="20973493" center_x="4390" center_y="4375" length="64257295" width="2000000">
<filament16_0 angle="20973493" center_x="4390" center_y="4375" end_x="469" end_y="426" keep="yes" length="64257295" start_x="409" start_y="449" width="2000000"/>
</chain16>
<chain17 angle="148570434" center_x="4620" center_y="4645" length="63285069" width="2000000">
<filament17_0 angle="148570434" center_x="4620" center_y="4645" end_x="435" end_y="448" keep="yes" length="63285069" start_x="489" start_y="481" width="2000000"/>
</chain17>
<chain18 angle="169045937" center_x="3110" center_y="3040" length="63150614" width="2000000">
<filament18_0 angle="169045937" center_x="3110" center_y="3040" end_x="280" end_y="298" keep="yes" length="63150614" start_x="342" start_y="310" width="2000000"/>
</chain18>
<chain19 angle="165499833" center_x="4770" center_y="3505" length="59908263" width="2000000">
<filament19_0 angle="165499833" center_x="4770" center_y="3505" end_x="448" end_y="343" keep="yes" length="59908263" start_x="506" start_y="358" width="2000000"/>
</chain19>
<chain20 angle="156540976" center_x="3365" center_y="3515" length="57775427" width="2000000">
<filament20_0 angle="156540976" center_x="3365" center_y="3515" end_x="310" end_y="340" keep="yes" length="57775427" start_x="363" start_y="363" width="2000000"/>
</chain20>
<chain21 angle="164649864" center_x="5525" center_y="5050" length="52886671" width="2000000">
<filament21_0 angle="164649864" center_x="5525" center_y="5050" end_x="527" end_y="498" keep="yes" length="52886671" start_x="578" start_y="512" width="2000000"/>
</chain21>
<chain22 angle="172184706" center_x="2815" center_y="4845" length="51478151" width="2000000">
<filament22_0 angle="172184706" center_x="2815" center_y="4845" end_x="256" end_y="481" keep="yes" length="51478151" start_x="307" start_y="488" width="2000000"/>
</chain22>
<chain23 angle="50630683" center_x="3540" center_y="3785" length="50447993" width="2000000">
<filament23_0 angle="50630683" center_x="3540" center_y="3785" end_x="370" end_y="359" keep="yes" length="50447993" start_x="338" start_y="398" width="2000000"/>
</chain23>
<chain24 angle="163739795" center_x="5590" center_y="4450" length="50000000" width="2000000">
<filament24_0 angle="163739795" center_x="5590" center_y="4450" end_x="535" end_y="438" keep="yes" length="50000000" start_x="583" start_y="452" width="2000000"/>
</chain24>
<chain25 angle="172874984" center_x="4650" center_y="3910" length="48373546" width="2000000">
<filament25_0 angle="172874984" center_x="4650" center_y="3910" end_x="441" end_y="388" keep="yes" length="48373546" start_x="489" start_y="394" width="2000000"/>
</chain25>
<chain26 angle="158875281" center_x="5110" center_y="4595" length="47169906" width="2000000">
<filament26_0 angle="158875281" center_x="5110" center_y="4595" end_x="489" end_y="451" keep="yes" length="47169906" start_x="533" start_y="468" width="2000000"/>
</chain26>
<chain27 angle="168959060" center_x="4825" center_y="4950" length="41773197" width="2000000">
<filament27_0 angle="168959060" center_x="4825" center_y="4950" end_x="462" end_y="491" keep="yes" length="41773197" start_x="503" start_y="499" width="2000000"/>
</chain27>
<chain28 angle="165963757" center_x="3660" center_y="3480" length="41231056" width="2000000">
<filament28_0 angle="165963757" center_x="3660" center_y="3480" end_x="346" end_y="343" keep="yes" length="41231056" start_x="386" start_y="353" width="2000000"/>
</chain28>
<chain29 angle="175815084" center_x="4315" center_y="3595" length="41109610" width="2000000">
<filament29_0 angle="175815084" center_x="4315" center_y="3595" end_x="411" end_y="358" keep="yes" length="41109610" start_x="452" start_y="361" width="2000000"/>
</chain29>
<chain30 angle="167319617" center_x="3320" center_y="4925" length="41000000" width="2000000">
<filament30_0 angle="167319617" center_x="3320" center_y="4925" end_x="312" end_y="488" keep="yes" length="41000000" start_x="352" start_y="497" width="2000000"/>
</chain30>
<chain31 angle="157932100" center_x="5815" center_y="4885" length="39924930" width="2000000">
<filament31_0 angle="157932100" center_x="5815" center_y="4885" end_x="563" end_y="481" keep="yes" length="39924930" start_x="600" start_y="496" width="2000000"/>
</chain31>
<chain32 angle="163855661" center_x="3930" center_y="4835" length="39560081" width="2000000">
<filament32_0 angle="163855661" center_x="3930" center_y="4835" end_x="374" end_y="478" keep="yes" length="39560081" start_x="412" start_y="489" width="2000000"/>
</chain32>
<chain33 angle="166328693" center_x="3205" center_y="4745" length="38078866" width="2000000">
<filament33_0 angle="166328693" center_x="3205" center_y="4745" end_x="302" end_y="470" keep="yes" length="38078866" start_x="339" start_y="479" width="2000000"/>
</chain33>
<chain34 angle="161565051" center_x="2840" center_y="2830" length="37947332" width="2000000">
<filament34_0 angle="161565051" center_x="2840" center_y="2830" end_x="266" end_y="277" keep="yes" length="37947332" start_x="302" start_y="289" width="2000000"/>
</chain34>
<chain35 angle="168996459" center_x="3620" center_y="3145" length="36674242" width="2000000">
<filament35_0 angle="168996459" center_x="3620" center_y="3145" end_x="344" end_y="311" keep="yes" length="36674242" start_x="380" start_y="318" width="2000000"/>
</chain35>
<chain36 angle="39400661" center_x="4650" center_y="2855" length="36235342" width="2000000">
<filament36_0 angle="39400661" center_x="4650" center_y="2855" end_x="479" end_y="274" keep="yes" length="36235342" start_x="451" start_y="297" width="2000000"/>
</chain36>
<chain37 angle="148172553" center_x="5115" center_y="4950" length="34132096" width="2000000">
<filament37_0 angle="148172553" center_x="5115" center_y="4950" end_x="497" end_y="486" keep="yes" length="34132096" start_x="526" start_y="504" width="2000000"/>
</chain37>
<chain38 angle="32735226" center_x="2530" center_y="4560" length="33286634" width="2000000">
<filament38_0 angle="32735226" center_x="2530" center_y="4560" end_x="267" end_y="447" keep="yes" length="33286634" start_x="239" start_y="465" width="2000000"/>
</chain38>
<chain39 angle="161565051" center_x="3900" center_y="4330" length="31622777" width="2000000">
<filament39_0 angle="161565051" center_x="3900" center_y="4330" end_x="375" end_y="428" keep="yes" length="31622777" start_x="405" start_y="438" width="2000000"/>
</chain39>
<chain40 angle="165068583" center_x="4780" center_y="4630" length="31048349" width="2000000">
<filament40_0 angle="165068583" center_x="4780" center_y="4630" end_x="463" end_y="459" keep="yes" length="31048349" start_x="493" start_y="467" width="2000000"/>
</chain40>
<chain41 angle="170537678" center_x="3410" center_y="4365" length="30413813" width="2000000">
<filament41_0 angle="170537678" center_x="3410" center_y="4365" end_x="326" end_y="434" keep="yes" length="30413813" start_x="356" start_y="439" width="2000000"/>
</chain41>
<chain42 angle="170537678" center_x="2800" center_y="4245" length="30413813" width="2000000">
<filament42_0 angle="170537678" center_x="2800" center_y="4245" end_x="265" end_y="422" keep="yes" length="30413813" start_x="295" start_y="427" width="2000000"/>
</chain42>
<chain43 angle="162758541" center_x="3265" center_y="4655" length="30364453" width="2000000">
<filament43_0 angle="162758541" center_x="3265" center_y="4655" end_x="312" end_y="461" keep="yes" length="30364453" start_x="341" start_y="470" width="2000000"/>
</chain43>
<chain44 angle="158552264" center_x="6150" center_y="4015" length="30083218" width="2000000">
<filament44_0 angle="158552264" center_x="6150" center_y="4015" end_x="601" end_y="396" keep="yes" length="30083218" start_x="629" start_y="407" width="2000000"/>
</chain44>
<chain45 angle="164577839" center_x="2905" center_y="3920" length="30083218" width="2000000">
<filament45_0 angle="164577839" center_x="2905" center_y="3920" end_x="276" end_y="388" keep="yes" length="30083218" start_x="305" start_y="396" width="2000000"/>
</chain45>
<chain46 angle="1909152" center_x="5580" center_y="4085" length="30016662" width="2000000">
<filament46_0 angle="1909152" center_x="5580" center_y="4085" end_x="573" end_y="408" keep="yes" length="30016662" start_x="543" start_y="409" width="2000000"/>
</chain46>
<chain47 angle="164054604" center_x="4350" center_y="4960" length="29120440" width="2000000">
<filament47_0 angle="164054604" center_x="4350" center_y="4960" end_x="421" end_y="492" keep="yes" length="29120440" start_x="449" start_y="500" width="2000000"/>
</chain47>
<chain48 angle="163495639" center_x="3585" center_y="3030" length="28160256" width="2000000">
<filament48_0 angle="163495639" center_x="3585" center_y="3030" end_x="345" end_y="299" keep="yes" length="28160256" start_x="372" start_y="307" width="2000000"/>
</chain48>
<chain49 angle="162897271" center_x="2580" center_y="3820" length="27202941" width="2000000">
<filament49_0 angle="162897271" center_x="2580" center_y="3820" end_x="245" end_y="378" keep="yes" length="27202941" start_x="271" start_y="386" width="2000000"/>
</chain49>
<chain50 angle="138012788" center_x="5220" center_y="4800" length="26907248" width="2000000">
<filament50_0 angle="138012788" center_x="5220" center_y="4800" end_x="512" end_y="471" keep="yes" length="26907248" start_x="532" start_y="489" width="2000000"/>
</chain50>
<chain51 angle="171253838" center_x="6230" center_y="3840" length="26305893" width="2000000">
<filament51_0 angle="171253838" center_x="6230" center_y="3840" end_x="610" end_y="382" keep="yes" length="26305893" start_x="636" start_y="386" width="2000000"/>
</chain51>
<chain52 angle="166504267" center_x="3675" center_y="4620" length="25709920" width="2000000">
<filament52_0 angle="166504267" center_x="3675" center_y="4620" end_x="355" end_y="459" keep="yes" length="25709920" start_x="380" start_y="465" width="2000000"/>
</chain52>
<chain53 angle="166504267" center_x="2955" center_y="3300" length="25709920" width="2000000">
<filament53_0 angle="166504267" center_x="2955" center_y="3300" end_x="283" end_y="327" keep="yes" length="25709920" start_x="308" start_y="333" width="2000000"/>
</chain53>
<chain54 angle="168690068" center_x="4495" center_y="4695" length="25495098" width="2000000">
<filament54_0 angle="168690068" center_x="4495" center_y="4695" end_x="437" end_y="467" keep="yes" length="25495098" start_x="462" start_y="472" width="2000000"/>
</chain54>
<chain55 angle="40100908" center_x="3935" center_y="3460" length="24839485" width="2000000">
<filament55_0 angle="40100908" center_x="3935" center_y="3460" end_x="403" end_y="338" keep="yes" length="24839485" start_x="384" start_y="354" width="2000000"/>
</chain55>
<chain56 angle="168231711" center_x="3700" center_y="4865" length="24515301" width="2000000">
<filament56_0 angle="168231711" center_x="3700" center_y="4865" end_x="358" end_y="484" keep="yes" length="24515301" start_x="382" start_y="489" width="2000000"/>
</chain56>
<chain57 angle="160820992" center_x="4155" center_y="4720" length="24351591" width="2000000">
<filament57_0 angle="160820992" center_x="4155" center_y="4720" end_x="404" end_y="468" keep="yes" length="24351591" start_x="427" start_y="476" width="2000000"/>
</chain57>
<chain58 angle="177614056" center_x="4040" center_y="4465" length="24020824" width="2000000">
<filament58_0 angle="177614056" center_x="4040" center_y="4465" end_x="392" end_y="446" keep="yes" length="24020824" start_x="416" start_y="447" width="2000000"/>
</chain58>
<chain59 angle="22249024" center_x="4820" center_y="4205" length="23769729" width="2000000">
<filament59_0 angle="22249024" center_x="4820" center_y="4205" end_x="493" end_y="416" keep="yes" length="23769729" start_x="471" start_y="425" width="2000000"/>
</chain59>
<chain60 angle="167735226" center_x="4035" center_y="3315" length="23537205" width="2000000">
<filament60_0 angle="167735226" center_x="4035" center_y="3315" end_x="392" end_y="329" keep="yes" length="23537205" start_x="415" start_y="334" width="2000000"/>
</chain60>
<chain61 angle="170134193" center_x="3695" center_y="4530" length="23345235" width="2000000">
<filament61_0 angle="170134193" center_x="3695" center_y="4530" end_x="358" end_y="451" keep="yes" length="23345235" start_x="381" start_y="455" width="2000000"/>
</chain61>
<chain62 angle="167195734" center_x="1830" center_y="4135" length="22561028" width="2000000">
<filament62_0 angle="167195734" center_x="1830" center_y="4135" end_x="172" end_y="411" keep="yes" length="22561028" start_x="194" start_y="416" width="2000000"/>
</chain62>
<chain63 angle="169695154" center_x="3440" center_y="3310" length="22360680" width="2000000">
<filament63_0 angle="169695154" center_x="3440" center_y="3310" end_x="333" end_y="329" keep="yes" length="22360680" start_x="355" start_y="333" width="2000000"/>
</chain63>
<chain64 angle="177397438" center_x="4650" center_y="3625" length="22022716" width="2000000">
<filament64_0 angle="177397438" center_x="4650" center_y="3625" end_x="454" end_y="362" keep="yes" length="22022716" start_x="476" start_y="363" width="2000000"/>
</chain64>
<chain65 angle="169215702" center_x="5245" center_y="4850" length="21377558" width="2000000">
<filament65_0 angle="169215702" center_x="5245" center_y="4850" end_x="514" end_y="483" keep="yes" length="21377558" start_x="535" start_y="487" width="2000000"/>
</chain65>
<chain66 angle="31429566" center_x="2880" center_y="3785" length="21095023" width="2000000">
<filament66_0 angle="31429566" center_x="2880" center_y="3785" end_x="297" end_y="373" keep="yes" length="21095023" start_x="279" start_y="384" width="2000000"/>
</chain66>
<chain67 angle="39093859" center_x="3380" center_y="5085" length="20615528" width="2000000">
<filament67_0 angle="39093859" center_x="3380" center_y="5085" end_x="346" end_y="502" keep="yes" length="20615528" start_x="330" start_y="515" width="2000000"/>
</chain67>
<chain68 angle="165963757" center_x="4310" center_y="4295" length="20615528" width="2000000">
<filament68_0 angle="165963757" center_x="4310" center_y="4295" end_x="421" end_y="427" keep="yes" length="20615528" start_x="441" start_y="432" width="2000000"/>
</chain68>
<chain69 angle="8530766" center_x="3230" center_y="4345" length="20223748" width="2000000">
<filament69_0 angle="8530766" center_x="3230" center_y="4345" end_x="333" end_y="433" keep="yes" length="20223748" start_x="313" start_y="436" width="2000000"/>
</chain69>
<chain70 angle="176185925" center_x="2745" center_y="4315" length="15033296" width="2000000">
<filament70_0 angle="176185925" center_x="2745" center_y="4315" end_x="267" end_y="431" keep="yes" length="15033296" start_x="282" start_y="432" width="2000000"/>
</chain70>
<chain71 angle="169159695" center_x="4595" center_y="4715" length="143561833" width="1000000">
<filament71_0 angle="169159695" center_x="4595" center_y="4715" end_x="389" end_y="458" keep="yes" length="143561833" start_x="530" start_y="485" width="1000000"/>
</chain71>
<chain72 angle="163141601" center_x="5440" center_y="4570" length="137927517" width="1000000">
<filament72_0 angle="163141601" center_x="5440" center_y="4570" end_x="478" end_y="437" keep="yes" length="137927517" start_x="610" start_y="477" width="1000000"/>
</chain72>
<chain73 angle="167872909" center_x="3385" center_y="3300" length="123761868" width="1000000">
<filament73_0 angle="167872909" center_x="3385" center_y="3300" end_x="278" end_y="317" keep="yes" length="123761868" start_x="399" start_y="343" width="1000000"/>
</chain73>
<chain74 angle="164744881" center_x="3625" center_y="4605" length="102615788" width="1000000">
<filament74_0 angle="164744881" center_x="3625" center_y="4605" end_x="313" end_y="447" keep="yes" length="102615788" start_x="412" start_y="474" width="1000000"/>
</chain74>
<chain75 angle="162814294" center_x="5245" center_y="3970" length="101533246" width="1000000">
<filament75_0 angle="162814294" center_x="5245" center_y="3970" end_x="476" end_y="382" keep="yes" length="101533246" start_x="573" start_y="412" width="1000000"/>
</chain75>
<chain76 angle="164693861" center_x="4295" center_y="4300" length="98493655" width="1000000">
<filament76_0 angle="164693861" center_x="4295" center_y="4300" end_x="382" end_y="417" keep="yes" length="98493655" start_x="477" start_y="443" width="1000000"/>
</chain76>
<chain77 angle="164219247" center_x="2500" center_y="4450" length="95603347" width="1000000">
<filament77_0 angle="164219247" center_x="2500" center_y="4450" end_x="204" end_y="432" keep="yes" length="95603347" start_x="296" start_y="458" width="1000000"/>
</chain77>
<chain78 angle="168929797" center_x="3430" center_y="4370" length="93744333" width="1000000">
<filament78_0 angle="168929797" center_x="3430" center_y="4370" end_x="297" end_y="428" keep="yes" length="93744333" start_x="389" start_y="446" width="1000000"/>
</chain78>
<chain79 angle="168959060" center_x="3930" center_y="4510" length="83546394" width="1000000">
<filament79_0 angle="168959060" center_x="3930" center_y="4510" end_x="352" end_y="443" keep="yes" length="83546394" start_x="434" start_y="459" width="1000000"/>
</chain79>
<chain80 angle="830315" center_x="3965" center_y="5055" length="69007246" width="1000000">
<filament80_0 angle="830315" center_x="3965" center_y="5055" end_x="431" end_y="505" keep="yes" length="69007246" start_x="362" start_y="506" width="1000000"/>
</chain80>
<chain81 angle="172874984" center_x="4750" center_y="4870" length="64498062" width="1000000">
<filament81_0 angle="172874984" center_x="4750" center_y="4870" end_x="443" end_y="483" keep="yes" length="64498062" start_x="507" start_y="491" width="1000000"/>
</chain81>
<chain82 angle="164475889" center_x="4150" center_y="4475" length="56044625" width="1000000">
<filament82_0 angle="164475889" center_x="4150" center_y="4475" end_x="388" end_y="440" keep="yes" length="56044625" start_x="442" start_y="455" width="1000000"/>
</chain82>
<chain83 angle="158805944" center_x="5745" center_y="3855" length="52554733" width="1000000">
<filament83_0 angle="158805944" center_x="5745" center_y="3855" end_x="550" end_y="376" keep="yes" length="52554733" start_x="599" start_y="395" width="1000000"/>
</chain83>
<chain84 angle="160866357" center_x="5795" center_y="4805" length="51865210" width="1000000">
<filament84_0 angle="160866357" center_x="5795" center_y="4805" end_x="555" end_y="472" keep="yes" length="51865210" start_x="604" start_y="489" width="1000000"/>
</chain84>
<chain85 angle="156948699" center_x="4905" center_y="4040" length="51078371" width="1000000">
<filament85_0 angle="156948699" center_x="4905" center_y="4040" end_x="467" end_y="394" keep="yes" length="51078371" start_x="514" start_y="414" width="1000000"/>
</chain85>
<chain86 angle="172030390" center_x="3780" center_y="4985" length="50487622" width="1000000">
<filament86_0 angle="172030390" center_x="3780" center_y="4985" end_x="353" end_y="495" keep="yes" length="50487622" start_x="403" start_y="502" width="1000000"/>
</chain86>
<chain87 angle="168465379" center_x="4355" center_y="4870" length="50009999" width="1000000">
<filament87_0 angle="168465379" center_x="4355" center_y="4870" end_x="411" end_y="482" keep="yes" length="50009999" start_x="460" start_y="492" width="1000000"/>
</chain87>
<chain88 angle="162299572" center_x="5245" center_y="3905" length="49335586" width="1000000">
<filament88_0 angle="162299572" center_x="5245" center_y="3905" end_x="501" end_y="383" keep="yes" length="49335586" start_x="548" start_y="398" width="1000000"/>
</chain88>
<chain89 angle="39207204" center_x="2760" center_y="3855" length="49040799" width="1000000">
<filament89_0 angle="39207204" center_x="2760" center_y="3855" end_x="295" end_y="370" keep="yes" length="49040799" start_x="257" start_y="401" width="1000000"/>
</chain89>
<chain90 angle="165677280" center_x="5125" center_y="4210" length="48507731" width="1000000">
<filament90_0 angle="165677280" center_x="5125" center_y="4210" end_x="489" end_y="415" keep="yes" length="48507731" start_x="536" start_y="427" width="1000000"/>
</chain90>
<chain91 angle="174053137" center_x="4810" center_y="3705" length="48259714" width="1000000">
<filament91_0 angle="174053137" center_x="4810" center_y="3705" end_x="457" end_y="368" keep="yes" length="48259714" start_x="505" start_y="373" width="1000000"/>
</chain91>
<chain92 angle="163886582" center_x="3185" center_y="2905" length="46840154" width="1000000">
<filament92_0 angle="163886582" center_x="3185" center_y="2905" end_x="296" end_y="284" keep="yes" length="46840154" start_x="341" start_y="297" width="1000000"/>
</chain92>
<chain93 angle="177397438" center_x="4010" center_y="3120" length="44045431" width="1000000">
<filament93_0 angle="177397438" center_x="4010" center_y="3120" end_x="379" end_y="311" keep="yes" length="44045431" start_x="423" start_y="313" width="1000000"/>
</chain93>
<chain94 angle="176009087" center_x="4515" center_y="3735" length="43104524" width="1000000">
<filament94_0 angle="176009087" center_x="4515" center_y="3735" end_x="430" end_y="372" keep="yes" length="43104524" start_x="473" start_y="375" width="1000000"/>
</chain94>
<chain95 angle="140906141" center_x="4030" center_y="3240" length="41231056" width="1000000">
<filament95_0 angle="140906141" center_x="4030" center_y="3240" end_x="387" end_y="311" keep="yes" length="41231056" start_x="419" start_y="337" width="1000000"/>
</chain95>
<chain96 angle="162897271" center_x="2375" center_y="3950" length="40804412" width="1000000">
<filament96_0 angle="162897271" center_x="2375" center_y="3950" end_x="218" end_y="389" keep="yes" length="40804412" start_x="257" start_y="401" width="1000000"/>
</chain96>
<chain97 angle="172874984" center_x="5330" center_y="3775" length="40311289" width="1000000">
<filament97_0 angle="172874984" center_x="5330" center_y="3775" end_x="513" end_y="375" keep="yes" length="40311289" start_x="553" start_y="380" width="1000000"/>
</chain97>
<chain98 angle="165618605" center_x="3235" center_y="2960" length="40261644" width="1000000">
<filament98_0 angle="165618605" center_x="3235" center_y="2960" end_x="304" end_y="291" keep="yes" length="40261644" start_x="343" start_y="301" width="1000000"/>
</chain98>
<chain99 angle="163855661" center_x="3340" center_y="4595" length="39560081" width="1000000">
<filament99_0 angle="163855661" center_x="3340" center_y="4595" end_x="315" end_y="454" keep="yes" length="39560081" start_x="353" start_y="465" width="1000000"/>
</chain99>
<chain100 angle="157380135" center_x="5420" center_y="4635" length="39000000" width="1000000">
<filament100_0 angle="157380135" center_x="5420" center_y="4635" end_x="524" end_y="456" keep="yes" length="39000000" start_x="560" start_y="471" width="1000000"/>
</chain100>
<chain101 angle="173990994" center_x="5120" center_y="3630" length="38209946" width="1000000">
<filament101_0 angle="173990994" center_x="5120" center_y="3630" end_x="493" end_y="361" keep="yes" length="38209946" start_x="531" start_y="365" width="1000000"/>
</chain101>
<chain102 angle="167799531" center_x="4035" center_y="4280" length="37854986" width="1000000">
<filament102_0 angle="167799531" center_x="4035" center_y="4280" end_x="385" end_y="424" keep="yes" length="37854986" start_x="422" start_y="432" width="1000000"/>
</chain102>
<chain103 angle="141581945" center_x="3875" center_y="4975" length="37013511" width="1000000">
<filament103_0 angle="141581945" center_x="3875" center_y="4975" end_x="373" end_y="486" keep="yes" length="37013511" start_x="402" start_y="509" width="1000000"/>
</chain103>
<chain104 angle="9462322" center_x="5140" center_y="4200" length="36496575" width="1000000">
<filament104_0 angle="9462322" center_x="5140" center_y="4200" end_x="532" end_y="417" keep="yes" length="36496575" start_x="496" start_y="423" width="1000000"/>
</chain104>
<chain105 angle="165579227" center_x="4595" center_y="4485" length="36138622" width="1000000">
<filament105_0 angle="165579227" center_x="4595" center_y="4485" end_x="442" end_y="444" keep="yes" length="36138622" start_x="477" start_y="453" width="1000000"/>
</chain105>
<chain106 angle="19440035" center_x="3560" center_y="5000" length="36055513" width="1000000">
<filament106_0 angle="19440035" center_x="3560" center_y="5000" end_x="373" end_y="494" keep="yes" length="36055513" start_x="339" start_y="506" width="1000000"/>
</chain106>
<chain107 angle="168690068" center_x="2435" center_y="4115" length="35693137" width="1000000">
<filament107_0 angle="168690068" center_x="2435" center_y="4115" end_x="226" end_y="408" keep="yes" length="35693137" start_x="261" start_y="415" width="1000000"/>
</chain107>
<chain108 angle="130426079" center_x="3915" center_y="3125" length="35468296" width="1000000">
<filament108_0 angle="130426079" center_x="3915" center_y="3125" end_x="380" end_y="299" keep="yes" length="35468296" start_x="403" start_y="326" width="1000000"/>
</chain108>
<chain109 angle="79992020" center_x="3460" center_y="3800" length="34525353" width="1000000">
<filament109_0 angle="79992020" center_x="3460" center_y="3800" end_x="349" end_y="363" keep="yes" length="34525353" start_x="343" start_y="397" width="1000000"/>
</chain109>
<chain110 angle="164744881" center_x="3265" center_y="3385" length="34205263" width="1000000">
<filament110_0 angle="164744881" center_x="3265" center_y="3385" end_x="310" end_y="334" keep="yes" length="34205263" start_x="343" start_y="343" width="1000000"/>
</chain110>
<chain111 angle="168023868" center_x="4675" center_y="5045" length="33734256" width="1000000">
<filament111_0 angle="168023868" center_x="4675" center_y="5045" end_x="451" end_y="501" keep="yes" length="33734256" start_x="484" start_y="508" width="1000000"/>
</chain111>
<chain112 angle="158838740" center_x="4445" center_y="4830" length="33241540" width="1000000">
<filament112_0 angle="158838740" center_x="4445" center_y="4830" end_x="429" end_y="477" keep="yes" length="33241540" start_x="460" start_y="489" width="1000000"/>
</chain112>
<chain113 angle="165963757" center_x="5180" center_y="4240" length="32984845" width="1000000">
<filament113_0 angle="165963757" center_x="5180" center_y="4240" end_x="502" end_y="420" keep="yes" length="32984845" start_x="534" start_y="428" width="1000000"/>
</chain113>
<chain114 angle="165529706" center_x="4415" center_y="3970" length="32015621" width="1000000">
<filament114_0 angle="165529706" center_x="4415" center_y="3970" end_x="426" end_y="393" keep="yes" length="32015621" start_x="457" start_y="401" width="1000000"/>
</chain114>
<chain115 angle="165529706" center_x="4455" center_y="3100" length="32015621" width="1000000">
<filament115_0 angle="165529706" center_x="4455" center_y="3100" end_x="430" end_y="306" keep="yes" length="32015621" start_x="461" start_y="314" width="1000000"/>
</chain115>
<chain116 angle="163300756" center_x="3580" center_y="4755" length="31320920" width="1000000">
<filament116_0 angle="163300756" center_x="3580" center_y="4755" end_x="343" end_y="471" keep="yes" length="31320920" start_x="373" start_y="480" width="1000000"/>
</chain116>
<chain117 angle="159227745" center_x="3505" center_y="4305" length="31016125" width="1000000">
<filament117_0 angle="159227745" center_x="3505" center_y="4305" end_x="336" end_y="425" keep="yes" length="31016125" start_x="365" start_y="436" width="1000000"/>
</chain117>
<chain118 angle="166865978" center_x="3730" center_y="3665" length="30805844" width="1000000">
<filament118_0 angle="166865978" center_x="3730" center_y="3665" end_x="358" end_y="363" keep="yes" length="30805844" start_x="388" start_y="370" width="1000000"/>
</chain118>
<chain119 angle="162181111" center_x="5800" center_y="4105" length="29410882" width="1000000">
<filament119_0 angle="162181111" center_x="5800" center_y="4105" end_x="566" end_y="406" keep="yes" length="29410882" start_x="594" start_y="415" width="1000000"/>
</chain119>
<chain120 angle="3945186" center_x="4235" center_y="4720" length="29068884" width="1000000">
<filament120_0 angle="3945186" center_x="4235" center_y="4720" end_x="438" end_y="471" keep="yes" length="29068884" start_x="409" start_y="473" width="1000000"/>
</chain120>
<chain121 angle="56309932" center_x="2780" center_y="4660" length="28844410" width="1000000">
<filament121_0 angle="56309932" center_x="2780" center_y="4660" end_x="286" end_y="454" keep="yes" length="28844410" start_x="270" start_y="478" width="1000000"/>
</chain121>
<chain122 angle="102094757" center_x="2570" center_y="4780" length="28635642" width="1000000">
<filament122_0 angle="102094757" center_x="2570" center_y="4780" end_x="254" end_y="464" keep="yes" length="28635642" start_x="260" start_y="492" width="1000000"/>
</chain122>
<chain123 angle="154358994" center_x="3995" center_y="3230" length="27730849" width="1000000">
<filament123_0 angle="154358994" center_x="3995" center_y="3230" end_x="387" end_y="317" keep="yes" length="27730849" start_x="412" start_y="329" width="1000000"/>
</chain123>
<chain124 angle="139398705" center_x="2345" center_y="4450" length="27658633" width="1000000">
<filament124_0 angle="139398705" center_x="2345" center_y="4450" end_x="224" end_y="436" keep="yes" length="27658633" start_x="245" start_y="454" width="1000000"/>
</chain124>
<chain125 angle="160906508" center_x="5480" center_y="4745" length="27513633" width="1000000">
<filament125_0 angle="160906508" center_x="5480" center_y="4745" end_x="535" end_y="470" keep="yes" length="27513633" start_x="561" start_y="479" width="1000000"/>
</chain125>
<chain126 angle="171573031" center_x="4325" center_y="3390" length="27294688" width="1000000">
<filament126_0 angle="171573031" center_x="4325" center_y="3390" end_x="419" end_y="337" keep="yes" length="27294688" start_x="446" start_y="341" width="1000000"/>
</chain126>
<chain127 angle="36027373" center_x="5900" center_y="4090" length="27202941" width="1000000">
<filament127_0 angle="36027373" center_x="5900" center_y="4090" end_x="601" end_y="401" keep="yes" length="27202941" start_x="579" start_y="417" width="1000000"/>
</chain127>
<chain128 angle="173659808" center_x="5275" center_y="4085" length="27166155" width="1000000">
<filament128_0 angle="173659808" center_x="5275" center_y="4085" end_x="514" end_y="407" keep="yes" length="27166155" start_x="541" start_y="410" width="1000000"/>
</chain128>
<chain129 angle="177878904" center_x="2975" center_y="4345" length="27018512" width="1000000">
<filament129_0 angle="177878904" center_x="2975" center_y="4345" end_x="284" end_y="434" keep="yes" length="27018512" start_x="311" start_y="435" width="1000000"/>
</chain129>
<chain130 angle="51009006" center_x="3875" center_y="3375" length="27018512" width="1000000">
<filament130_0 angle="51009006" center_x="3875" center_y="3375" end_x="396" end_y="327" keep="yes" length="27018512" start_x="379" start_y="348" width="1000000"/>
</chain130>
<chain131 angle="153434949" center_x="2250" center_y="4280" length="26832816" width="1000000">
<filament131_0 angle="153434949" center_x="2250" center_y="4280" end_x="213" end_y="422" keep="yes" length="26832816" start_x="237" start_y="434" width="1000000"/>
</chain131>
<chain132 angle="29475889" center_x="4265" center_y="3215" length="26419690" width="1000000">
<filament132_0 angle="29475889" center_x="4265" center_y="3215" end_x="438" end_y="315" keep="yes" length="26419690" start_x="415" start_y="328" width="1000000"/>
</chain132>
<chain133 angle="4398705" center_x="4300" center_y="3080" length="26076810" width="1000000">
<filament133_0 angle="4398705" center_x="4300" center_y="3080" end_x="443" end_y="307" keep="yes" length="26076810" start_x="417" start_y="309" width="1000000"/>
</chain133>
<chain134 angle="149420773" center_x="3280" center_y="5025" length="25553865" width="1000000">
<filament134_0 angle="149420773" center_x="3280" center_y="5025" end_x="317" end_y="496" keep="yes" length="25553865" start_x="339" start_y="509" width="1000000"/>
</chain134>
<chain135 angle="146309932" center_x="2625" center_y="4830" length="25238859" width="1000000">
<filament135_0 angle="146309932" center_x="2625" center_y="4830" end_x="252" end_y="476" keep="yes" length="25238859" start_x="273" start_y="490" width="1000000"/>
</chain135>
<chain136 angle="40100908" center_x="3815" center_y="3570" length="24839485" width="1000000">
<filament136_0 angle="40100908" center_x="3815" center_y="3570" end_x="391" end_y="349" keep="yes" length="24839485" start_x="372" start_y="365" width="1000000"/>
</chain136>
<chain137 angle="160820992" center_x="5475" center_y="4760" length="24351591" width="1000000">
<filament137_0 angle="160820992" center_x="5475" center_y="4760" end_x="536" end_y="472" keep="yes" length="24351591" start_x="559" start_y="480" width="1000000"/>
</chain137>
<chain138 angle="29744881" center_x="2635" center_y="4810" length="24186773" width="1000000">
<filament138_0 angle="29744881" center_x="2635" center_y="4810" end_x="274" end_y="475" keep="yes" length="24186773" start_x="253" start_y="487" width="1000000"/>
</chain138>
<chain139 angle="94763642" center_x="2910" center_y="4680" length="24083189" width="1000000">
<filament139_0 angle="94763642" center_x="2910" center_y="4680" end_x="290" end_y="456" keep="yes" length="24083189" start_x="292" start_y="480" width="1000000"/>
</chain139>
<chain140 angle="50194429" center_x="3585" center_y="3920" length="23430749" width="1000000">
<filament140_0 angle="50194429" center_x="3585" center_y="3920" end_x="366" end_y="383" keep="yes" length="23430749" start_x="351" start_y="401" width="1000000"/>
</chain140>
<chain141 angle="4969741" center_x="3865" center_y="3500" length="23086793" width="1000000">
<filament141_0 angle="4969741" center_x="3865" center_y="3500" end_x="398" end_y="349" keep="yes" length="23086793" start_x="375" start_y="351" width="1000000"/>
</chain141>
<chain142 angle="20854458" center_x="5655" center_y="4060" length="22472205" width="1000000">
<filament142_0 angle="20854458" center_x="5655" center_y="4060" end_x="576" end_y="402" keep="yes" length="22472205" start_x="555" start_y="410" width="1000000"/>
</chain142>
<chain143 angle="10304846" center_x="3500" center_y="4950" length="22360680" width="1000000">
<filament143_0 angle="10304846" center_x="3500" center_y="4950" end_x="361" end_y="493" keep="yes" length="22360680" start_x="339" start_y="497" width="1000000"/>
</chain143>
<chain144 angle="144162347" center_x="5280" center_y="4955" length="22203603" width="1000000">
<filament144_0 angle="144162347" center_x="5280" center_y="4955" end_x="519" end_y="489" keep="yes" length="22203603" start_x="537" start_y="502" width="1000000"/>
</chain144>
<chain145 angle="140527540" center_x="3135" center_y="2930" length="22022716" width="1000000">
<filament145_0 angle="140527540" center_x="3135" center_y="2930" end_x="305" end_y="286" keep="yes" length="22022716" start_x="322" start_y="300" width="1000000"/>
</chain145>
<chain146 angle="46847610" center_x="2635" center_y="4820" length="21931712" width="1000000">
<filament146_0 angle="46847610" center_x="2635" center_y="4820" end_x="271" end_y="474" keep="yes" length="21931712" start_x="256" start_y="490" width="1000000"/>
</chain146>
<chain147 angle="136847610" center_x="3880" center_y="3575" length="21931712" width="1000000">
<filament147_0 angle="136847610" center_x="3880" center_y="3575" end_x="380" end_y="350" keep="yes" length="21931712" start_x="396" start_y="365" width="1000000"/>
</chain147>
<chain148 angle="166607502" center_x="3335" center_y="3385" length="21587033" width="1000000">
<filament148_0 angle="166607502" center_x="3335" center_y="3385" end_x="323" end_y="336" keep="yes" length="21587033" start_x="344" start_y="341" width="1000000"/>
</chain148>
<chain149 angle="158198591" center_x="4120" center_y="3130" length="21540659" width="1000000">
<filament149_0 angle="158198591" center_x="4120" center_y="3130" end_x="402" end_y="309" keep="yes" length="21540659" start_x="422" start_y="317" width="1000000"/>
</chain149>
<chain150 angle="2726311" center_x="3955" center_y="5075" length="21023796" width="1000000">
<filament150_0 angle="2726311" center_x="3955" center_y="5075" end_x="406" end_y="507" keep="yes" length="21023796" start_x="385" start_y="508" width="1000000"/>
</chain150>
<chain151 angle="87273689" center_x="4775" center_y="4455" length="21023796" width="1000000">
<filament151_0 angle="87273689" center_x="4775" center_y="4455" end_x="478" end_y="435" keep="yes" length="21023796" start_x="477" start_y="456" width="1000000"/>
</chain151>
<chain152 angle="2726311" center_x="5295" center_y="4385" length="21023796" width="1000000">
<filament152_0 angle="2726311" center_x="5295" center_y="4385" end_x="540" end_y="438" keep="yes" length="21023796" start_x="519" start_y="439" width="1000000"/>
</chain152>
<chain153 angle="25346176" center_x="5675" center_y="3955" length="21023796" width="1000000">
<filament153_0 angle="25346176" center_x="5675" center_y="3955" end_x="577" end_y="391" keep="yes" length="21023796" start_x="558" start_y="400" width="1000000"/>
</chain153>
<chain154 angle="154653824" center_x="4745" center_y="3645" length="21023796" width="1000000">
<filament154_0 angle="154653824" center_x="4745" center_y="3645" end_x="465" end_y="360" keep="yes" length="21023796" start_x="484" start_y="369" width="1000000"/>
</chain154>
<chain155 angle="14036243" center_x="1840" center_y="4245" length="20615528" width="1000000">
<filament155_0 angle="14036243" center_x="1840" center_y="4245" end_x="194" end_y="422" keep="yes" length="20615528" start_x="174" start_y="427" width="1000000"/>
</chain155>
<chain156 angle="46974934" center_x="5670" center_y="3965" length="20518285" width="1000000">
<filament156_0 angle="46974934" center_x="5670" center_y="3965" end_x="574" end_y="389" keep="yes" length="20518285" start_x="560" start_y="404" width="1000000"/>
</chain156>
<chain157 angle="168690068" center_x="4260" center_y="3160" length="20396078" width="1000000">
<filament157_0 angle="168690068" center_x="4260" center_y="3160" end_x="416" end_y="314" keep="yes" length="20396078" start_x="436" start_y="318" width="1000000"/>
</chain157>
<chain158 angle="147094757" center_x="3165" center_y="4865" length="20248457" width="1000000">
<filament158_0 angle="147094757" center_x="3165" center_y="4865" end_x="308" end_y="481" keep="yes" length="20248457" start_x="325" start_y="492" width="1000000"/>
</chain158>
<chain159 angle="147094757" center_x="1815" center_y="4105" length="20248457" width="1000000">
<filament159_0 angle="147094757" center_x="1815" center_y="4105" end_x="173" end_y="405" keep="yes" length="20248457" start_x="190" start_y="416" width="1000000"/>
</chain159>
<chain160 angle="159775141" center_x="3865" center_y="3235" length="20248457" width="1000000">
<filament160_0 angle="159775141" center_x="3865" center_y="3235" end_x="377" end_y="320" keep="yes" length="20248457" start_x="396" start_y="327" width="1000000"/>
</chain160>
<chain161 angle="171469234" center_x="5400" center_y="3805" length="20223748" width="1000000">
<filament161_0 angle="171469234" center_x="5400" center_y="3805" end_x="530" end_y="379" keep="yes" length="20223748" start_x="550" start_y="382" width="1000000"/>
</chain161>
<chain162 angle="8530766" center_x="2880" center_y="3015" length="20223748" width="1000000">
<filament162_0 angle="8530766" center_x="2880" center_y="3015" end_x="298" end_y="300" keep="yes" length="20223748" start_x="278" start_y="303" width="1000000"/>
</chain162>
<chain163 angle="168111342" center_x="4425" center_y="4530" length="19416488" width="1000000">
<filament163_0 angle="168111342" center_x="4425" center_y="4530" end_x="433" end_y="451" keep="yes" length="19416488" start_x="452" start_y="455" width="1000000"/>
</chain163>
<chain164 angle="171027373" center_x="3705" center_y="4405" length="19235384" width="1000000">
<filament164_0 angle="171027373" center_x="3705" center_y="4405" end_x="361" end_y="439" keep="yes" length="19235384" start_x="380" start_y="442" width="1000000"/>
</chain164>
<chain165 angle="173990994" center_x="3745" center_y="3700" length="19104973" width="1000000">
<filament165_0 angle="173990994" center_x="3745" center_y="3700" end_x="365" end_y="369" keep="yes" length="19104973" start_x="384" start_y="371" width="1000000"/>
</chain165>
<chain166 angle="161565051" center_x="4780" center_y="4350" length="18973666" width="1000000">
<filament166_0 angle="161565051" center_x="4780" center_y="4350" end_x="469" end_y="432" keep="yes" length="18973666" start_x="487" start_y="438" width="1000000"/>
</chain166>
<chain167 angle="164475889" center_x="5350" center_y="4885" length="18681542" width="1000000">
<filament167_0 angle="164475889" center_x="5350" center_y="4885" end_x="526" end_y="486" keep="yes" length="18681542" start_x="544" start_y="491" width="1000000"/>
</chain167>
<chain168 angle="139398705" center_x="4260" center_y="4410" length="18439089" width="1000000">
<filament168_0 angle="139398705" center_x="4260" center_y="4410" end_x="419" end_y="435" keep="yes" length="18439089" start_x="433" start_y="447" width="1000000"/>
</chain168>
<chain169 angle="157619865" center_x="2995" center_y="3355" length="18384776" width="1000000">
<filament169_0 angle="157619865" center_x="2995" center_y="3355" end_x="291" end_y="332" keep="yes" length="18384776" start_x="308" start_y="339" width="1000000"/>
</chain169>
<chain170 angle="169992020" center_x="3645" center_y="3755" length="17262677" width="1000000">
<filament170_0 angle="169992020" center_x="3645" center_y="3755" end_x="356" end_y="374" keep="yes" length="17262677" start_x="373" start_y="377" width="1000000"/>
</chain170>
<chain171 angle="165963757" center_x="5960" center_y="4840" length="16492423" width="1000000">
<filament171_0 angle="165963757" center_x="5960" center_y="4840" end_x="588" end_y="482" keep="yes" length="16492423" start_x="604" start_y="486" width="1000000"/>
</chain171>
<chain172 angle="176423666" center_x="4940" center_y="4875" length="16031220" width="1000000">
<filament172_0 angle="176423666" center_x="4940" center_y="4875" end_x="486" end_y="487" keep="yes" length="16031220" start_x="502" start_y="488" width="1000000"/>
</chain172>
<chain173 angle="161565051" center_x="4755" center_y="5085" length="15811388" width="1000000">
<filament173_0 angle="161565051" center_x="4755" center_y="5085" end_x="468" end_y="506" keep="yes" length="15811388" start_x="483" start_y="511" width="1000000"/>
</chain173>
<chain174 angle="26565051" center_x="5330" center_y="4125" length="15652476" width="1000000">
<filament174_0 angle="26565051" center_x="5330" center_y="4125" end_x="540" end_y="409" keep="yes" length="15652476" start_x="526" start_y="416" width="1000000"/>
</chain174>
<chain175 angle="165068583" center_x="2035" center_y="4200" length="15524175" width="1000000">
<filament175_0 angle="165068583" center_x="2035" center_y="4200" end_x="196" end_y="418" keep="yes" length="15524175" start_x="211" start_y="422" width="1000000"/>
</chain175>
<chain176 angle="172405357" center_x="3485" center_y="4810" length="15132746" width="1000000">
<filament176_0 angle="172405357" center_x="3485" center_y="4810" end_x="341" end_y="480" keep="yes" length="15132746" start_x="356" start_y="482" width="1000000"/>
</chain176>
<chain177 angle="176185925" center_x="5255" center_y="4355" length="15033296" width="1000000">
<filament177_0 angle="176185925" center_x="5255" center_y="4355" end_x="518" end_y="435" keep="yes" length="15033296" start_x="533" start_y="436" width="1000000"/>
</chain177>
</filament_chains>
</FilTrackerImageDataFile>
