# Supplementary material for: The Filament Sensor for Near Real-Time Detection of Cytoskeletal Fiber Structures
Source: PLoS One. 2015 May 21;10(5):e0126346. doi: 10.1371/journal.pone.0126346 (PMC4440737; doi:10.1371/journal.pone.0126346)
Supplement: S1 File — This comprises the FilamentSensor, the benchmark database, the output of the compared programs, several auxiliary scripts, and the evaluation results of the program outputs. (ZIP) [file pone.0126346.s001.zip › supporting_information/ground_truth/simulated/line_sensor_simulated_xml/simulated_cell_02_png.xml]

<?xml version="1.0" encoding="UTF-8" standalone="no"?>
<FilTrackerImageDataFile>
<img_file dpi="not_implemented" name="simulated_cell_02.png" path="../" resolution=""/>
<cell_data area="81558" aspect_ratio="1972524" center_x="416" center_y="402" long_half_axis="226292153" order_parameter="55574" orientation="24000095"/>
<pre_params black="35" contrast="1" corr_mask_size="3" cross_corr="0" do_gauss="1" do_laplace="1" do_line_gauss="1" fsigma="15" line_sigma="70" lpfac="40" lpmask="1" minbright="5" order="0" preview="1" rm_sng_px="1" white="219" widths="3"/>
<bin_params area_significance="100" method="1" minmean="25" radius="3" rm_sng_px="1" rod_significance="55" sigma="25" thicken="0"/>
<trc_params minangle="20" minlen="20" tolerance="5"/>
<elog_params contrast="100" image="0" input="0" orientations="18" sigma_x="100" sigma_y="7" threshold="-1" tolerance="0" zero_crossings="0"/>
<chain_params dist_max="10" dist_max_gap="2" gap_skew_max="20" skew_max="15"/>
<filament_chains>
<chain0 angle="40041549" center_x="5265" center_y="3460" length="155438091" width="2000000">
<filament0_0 angle="40041549" center_x="5265" center_y="3460" end_x="586" end_y="296" keep="yes" length="155438091" start_x="467" start_y="396" width="2000000"/>
</chain0>
<chain1 angle="47944046" center_x="2855" center_y="3620" length="123907223" width="2000000">
<filament1_0 angle="47944046" center_x="2855" center_y="3620" end_x="327" end_y="316" keep="yes" length="123907223" start_x="244" start_y="408" width="2000000"/>
</chain1>
<chain2 angle="63221160" center_x="4180" center_y="4685" length="119854078" width="2000000">
<filament2_0 angle="63221160" center_x="4180" center_y="4685" end_x="445" end_y="415" keep="yes" length="119854078" start_x="391" start_y="522" width="2000000"/>
</chain2>
<chain3 angle="78407825" center_x="4780" center_y="3135" length="119436175" width="2000000">
<filament3_0 angle="78407825" center_x="4780" center_y="3135" end_x="490" end_y="255" keep="yes" length="119436175" start_x="466" start_y="372" width="2000000"/>
</chain3>
<chain4 angle="71029592" center_x="2925" center_y="5270" length="101513546" width="2000000">
<filament4_0 angle="71029592" center_x="2925" center_y="5270" end_x="309" end_y="479" keep="yes" length="101513546" start_x="276" start_y="575" width="2000000"/>
</chain4>
<chain5 angle="49028264" center_x="5700" center_y="3600" length="100657836" width="2000000">
<filament5_0 angle="49028264" center_x="5700" center_y="3600" end_x="603" end_y="322" keep="yes" length="100657836" start_x="537" start_y="398" width="2000000"/>
</chain5>
<chain6 angle="81297776" center_x="2655" center_y="4960" length="99141313" width="2000000">
<filament6_0 angle="81297776" center_x="2655" center_y="4960" end_x="273" end_y="447" keep="yes" length="99141313" start_x="258" start_y="545" width="2000000"/>
</chain6>
<chain7 angle="57994617" center_x="4880" center_y="4090" length="94339811" width="2000000">
<filament7_0 angle="57994617" center_x="4880" center_y="4090" end_x="513" end_y="369" keep="yes" length="94339811" start_x="463" start_y="449" width="2000000"/>
</chain7>
<chain8 angle="24863697" center_x="3060" center_y="4770" length="90376988" width="2000000">
<filament8_0 angle="24863697" center_x="3060" center_y="4770" end_x="347" end_y="458" keep="yes" length="90376988" start_x="265" start_y="496" width="2000000"/>
</chain8>
<chain9 angle="59601272" center_x="3260" center_y="3485" length="86954011" width="2000000">
<filament9_0 angle="59601272" center_x="3260" center_y="3485" end_x="348" end_y="311" keep="yes" length="86954011" start_x="304" start_y="386" width="2000000"/>
</chain9>
<chain10 angle="90000000" center_x="5540" center_y="2970" length="80000000" width="2000000">
<filament10_0 angle="90000000" center_x="5540" center_y="2970" end_x="554" end_y="257" keep="yes" length="80000000" start_x="554" start_y="337" width="2000000"/>
</chain10>
<chain11 angle="77228757" center_x="2195" center_y="4835" length="76902536" width="2000000">
<filament11_0 angle="77228757" center_x="2195" center_y="4835" end_x="228" end_y="446" keep="yes" length="76902536" start_x="211" start_y="521" width="2000000"/>
</chain11>
<chain12 angle="35180699" center_x="3585" center_y="3995" length="74632433" width="2000000">
<filament12_0 angle="35180699" center_x="3585" center_y="3995" end_x="389" end_y="378" keep="yes" length="74632433" start_x="328" start_y="421" width="2000000"/>
</chain12>
<chain13 angle="83558400" center_x="4325" center_y="3090" length="62393910" width="2000000">
<filament13_0 angle="83558400" center_x="4325" center_y="3090" end_x="436" end_y="278" keep="yes" length="62393910" start_x="429" start_y="340" width="2000000"/>
</chain13>
<chain14 angle="75499833" center_x="4155" center_y="4420" length="59908263" width="2000000">
<filament14_0 angle="75499833" center_x="4155" center_y="4420" end_x="423" end_y="413" keep="yes" length="59908263" start_x="408" start_y="471" width="2000000"/>
</chain14>
<chain15 angle="63004162" center_x="3625" center_y="4825" length="59481089" width="2000000">
<filament15_0 angle="63004162" center_x="3625" center_y="4825" end_x="376" end_y="456" keep="yes" length="59481089" start_x="349" start_y="509" width="2000000"/>
</chain15>
<chain16 angle="72824096" center_x="3845" center_y="4595" length="57567352" width="2000000">
<filament16_0 angle="72824096" center_x="3845" center_y="4595" end_x="393" end_y="432" keep="yes" length="57567352" start_x="376" start_y="487" width="2000000"/>
</chain16>
<chain17 angle="31476839" center_x="5905" center_y="3870" length="57454330" width="2000000">
<filament17_0 angle="31476839" center_x="5905" center_y="3870" end_x="615" end_y="372" keep="yes" length="57454330" start_x="566" start_y="402" width="2000000"/>
</chain17>
<chain18 angle="101309932" center_x="4410" center_y="3790" length="50990195" width="2000000">
<filament18_0 angle="101309932" center_x="4410" center_y="3790" end_x="436" end_y="354" keep="yes" length="50990195" start_x="446" start_y="404" width="2000000"/>
</chain18>
<chain19 angle="46591140" center_x="6105" center_y="2825" length="50931326" width="2000000">
<filament19_0 angle="46591140" center_x="6105" center_y="2825" end_x="628" end_y="264" keep="yes" length="50931326" start_x="593" start_y="301" width="2000000"/>
</chain19>
<chain20 angle="33023868" center_x="5060" center_y="4230" length="47707442" width="2000000">
<filament20_0 angle="33023868" center_x="5060" center_y="4230" end_x="526" end_y="410" keep="yes" length="47707442" start_x="486" start_y="436" width="2000000"/>
</chain20>
<chain21 angle="80537678" center_x="4365" center_y="5290" length="42579338" width="2000000">
<filament21_0 angle="80537678" center_x="4365" center_y="5290" end_x="440" end_y="508" keep="yes" length="42579338" start_x="433" start_y="550" width="2000000"/>
</chain21>
<chain22 angle="23552264" center_x="1985" center_y="4625" length="42544095" width="2000000">
<filament22_0 angle="23552264" center_x="1985" center_y="4625" end_x="218" end_y="454" keep="yes" length="42544095" start_x="179" start_y="471" width="2000000"/>
</chain22>
<chain23 angle="105018361" center_x="4625" center_y="5065" length="42449971" width="2000000">
<filament23_0 angle="105018361" center_x="4625" center_y="5065" end_x="457" end_y="486" keep="yes" length="42449971" start_x="468" start_y="527" width="2000000"/>
</chain23>
<chain24 angle="62818889" center_x="5625" center_y="4165" length="41593269" width="2000000">
<filament24_0 angle="62818889" center_x="5625" center_y="4165" end_x="572" end_y="398" keep="yes" length="41593269" start_x="553" start_y="435" width="2000000"/>
</chain24>
<chain25 angle="72897271" center_x="4030" center_y="3995" length="40804412" width="2000000">
<filament25_0 angle="72897271" center_x="4030" center_y="3995" end_x="409" end_y="380" keep="yes" length="40804412" start_x="397" start_y="419" width="2000000"/>
</chain25>
<chain26 angle="81469234" center_x="2990" center_y="3810" length="40447497" width="2000000">
<filament26_0 angle="81469234" center_x="2990" center_y="3810" end_x="302" end_y="361" keep="yes" length="40447497" start_x="296" start_y="401" width="2000000"/>
</chain26>
<chain27 angle="16557071" center_x="3835" center_y="4835" length="38600518" width="2000000">
<filament27_0 angle="16557071" center_x="3835" center_y="4835" end_x="402" end_y="478" keep="yes" length="38600518" start_x="365" start_y="489" width="2000000"/>
</chain27>
<chain28 angle="66801409" center_x="3205" center_y="4445" length="38078866" width="2000000">
<filament28_0 angle="66801409" center_x="3205" center_y="4445" end_x="328" end_y="427" keep="yes" length="38078866" start_x="313" start_y="462" width="2000000"/>
</chain28>
<chain29 angle="79286877" center_x="5255" center_y="4685" length="37656341" width="2000000">
<filament29_0 angle="79286877" center_x="5255" center_y="4685" end_x="529" end_y="450" keep="yes" length="37656341" start_x="522" start_y="487" width="2000000"/>
</chain29>
<chain30 angle="79286877" center_x="2565" center_y="3485" length="37656341" width="2000000">
<filament30_0 angle="79286877" center_x="2565" center_y="3485" end_x="260" end_y="330" keep="yes" length="37656341" start_x="253" start_y="367" width="2000000"/>
</chain30>
<chain31 angle="22380135" center_x="3510" center_y="3650" length="36769553" width="2000000">
<filament31_0 angle="22380135" center_x="3510" center_y="3650" end_x="368" end_y="358" keep="yes" length="36769553" start_x="334" start_y="372" width="2000000"/>
</chain31>
<chain32 angle="80537678" center_x="3750" center_y="4270" length="36496575" width="2000000">
<filament32_0 angle="80537678" center_x="3750" center_y="4270" end_x="378" end_y="409" keep="yes" length="36496575" start_x="372" start_y="445" width="2000000"/>
</chain32>
<chain33 angle="77124998" center_x="4550" center_y="3275" length="35902646" width="2000000">
<filament33_0 angle="77124998" center_x="4550" center_y="3275" end_x="459" end_y="310" keep="yes" length="35902646" start_x="451" start_y="345" width="2000000"/>
</chain33>
<chain34 angle="93468229" center_x="4840" center_y="2355" length="33060551" width="2000000">
<filament34_0 angle="93468229" center_x="4840" center_y="2355" end_x="483" end_y="219" keep="yes" length="33060551" start_x="485" start_y="252" width="2000000"/>
</chain34>
<chain35 angle="84644175" center_x="4265" center_y="3580" length="32140317" width="2000000">
<filament35_0 angle="84644175" center_x="4265" center_y="3580" end_x="428" end_y="342" keep="yes" length="32140317" start_x="425" start_y="374" width="2000000"/>
</chain35>
<chain36 angle="86423666" center_x="5520" center_y="3550" length="32062439" width="2000000">
<filament36_0 angle="86423666" center_x="5520" center_y="3550" end_x="553" end_y="339" keep="yes" length="32062439" start_x="551" start_y="371" width="2000000"/>
</chain36>
<chain37 angle="65095231" center_x="2495" center_y="3830" length="30870698" width="2000000">
<filament37_0 angle="65095231" center_x="2495" center_y="3830" end_x="256" end_y="369" keep="yes" length="30870698" start_x="243" start_y="397" width="2000000"/>
</chain37>
<chain38 angle="17241459" center_x="4655" center_y="4595" length="30364453" width="2000000">
<filament38_0 angle="17241459" center_x="4655" center_y="4595" end_x="480" end_y="455" keep="yes" length="30364453" start_x="451" start_y="464" width="2000000"/>
</chain38>
<chain39 angle="91974934" center_x="3775" center_y="3655" length="29017236" width="2000000">
<filament39_0 angle="91974934" center_x="3775" center_y="3655" end_x="377" end_y="351" keep="yes" length="29017236" start_x="378" start_y="380" width="2000000"/>
</chain39>
<chain40 angle="23749494" center_x="2155" center_y="4185" length="27313001" width="2000000">
<filament40_0 angle="23749494" center_x="2155" center_y="4185" end_x="228" end_y="413" keep="yes" length="27313001" start_x="203" start_y="424" width="2000000"/>
</chain40>
<chain41 angle="76504267" center_x="5150" center_y="2975" length="25709920" width="2000000">
<filament41_0 angle="76504267" center_x="5150" center_y="2975" end_x="518" end_y="285" keep="yes" length="25709920" start_x="512" start_y="310" width="2000000"/>
</chain41>
<chain42 angle="78690068" center_x="3025" center_y="4505" length="25495098" width="2000000">
<filament42_0 angle="78690068" center_x="3025" center_y="4505" end_x="305" end_y="438" keep="yes" length="25495098" start_x="300" start_y="463" width="2000000"/>
</chain42>
<chain43 angle="19179008" center_x="3525" center_y="3870" length="24351591" width="2000000">
<filament43_0 angle="19179008" center_x="3525" center_y="3870" end_x="364" end_y="383" keep="yes" length="24351591" start_x="341" start_y="391" width="2000000"/>
</chain43>
<chain44 angle="156801409" center_x="3535" center_y="4615" length="22847319" width="2000000">
<filament44_0 angle="156801409" center_x="3535" center_y="4615" end_x="343" end_y="457" keep="yes" length="22847319" start_x="364" start_y="466" width="2000000"/>
</chain44>
<chain45 angle="100304846" center_x="4540" center_y="4400" length="22360680" width="2000000">
<filament45_0 angle="100304846" center_x="4540" center_y="4400" end_x="452" end_y="429" keep="yes" length="22360680" start_x="456" start_y="451" width="2000000"/>
</chain45>
<chain46 angle="79695154" center_x="5350" center_y="4220" length="22360680" width="2000000">
<filament46_0 angle="79695154" center_x="5350" center_y="4220" end_x="537" end_y="411" keep="yes" length="22360680" start_x="533" start_y="433" width="2000000"/>
</chain46>
<chain47 angle="92602562" center_x="5425" center_y="4970" length="22022716" width="2000000">
<filament47_0 angle="92602562" center_x="5425" center_y="4970" end_x="542" end_y="486" keep="yes" length="22022716" start_x="543" start_y="508" width="2000000"/>
</chain47>
<chain48 angle="142594643" center_x="4165" center_y="4035" length="21400935" width="2000000">
<filament48_0 angle="142594643" center_x="4165" center_y="4035" end_x="408" end_y="397" keep="yes" length="21400935" start_x="425" start_y="410" width="2000000"/>
</chain48>
<chain49 angle="79215702" center_x="3710" center_y="5125" length="21377558" width="2000000">
<filament49_0 angle="79215702" center_x="3710" center_y="5125" end_x="373" end_y="502" keep="yes" length="21377558" start_x="369" start_y="523" width="2000000"/>
</chain49>
<chain50 angle="84559668" center_x="3510" center_y="5105" length="21095023" width="2000000">
<filament50_0 angle="84559668" center_x="3510" center_y="5105" end_x="352" end_y="500" keep="yes" length="21095023" start_x="350" start_y="521" width="2000000"/>
</chain50>
<chain51 angle="78690068" center_x="3260" center_y="3980" length="20396078" width="2000000">
<filament51_0 angle="78690068" center_x="3260" center_y="3980" end_x="328" end_y="388" keep="yes" length="20396078" start_x="324" start_y="408" width="2000000"/>
</chain51>
<chain52 angle="81469234" center_x="2755" center_y="4350" length="20223748" width="2000000">
<filament52_0 angle="81469234" center_x="2755" center_y="4350" end_x="277" end_y="425" keep="yes" length="20223748" start_x="274" start_y="445" width="2000000"/>
</chain52>
<chain53 angle="92862405" center_x="5305" center_y="3720" length="20024984" width="2000000">
<filament53_0 angle="92862405" center_x="5305" center_y="3720" end_x="530" end_y="362" keep="yes" length="20024984" start_x="531" start_y="382" width="2000000"/>
</chain53>
<chain54 angle="47290610" center_x="3470" center_y="5065" length="17691806" width="2000000">
<filament54_0 angle="47290610" center_x="3470" center_y="5065" end_x="353" end_y="500" keep="yes" length="17691806" start_x="341" start_y="513" width="2000000"/>
</chain54>
<chain55 angle="86633539" center_x="3715" center_y="4565" length="17029386" width="2000000">
<filament55_0 angle="86633539" center_x="3715" center_y="4565" end_x="372" end_y="448" keep="yes" length="17029386" start_x="371" start_y="465" width="2000000"/>
</chain55>
<chain56 angle="79380345" center_x="3795" center_y="3980" length="16278821" width="2000000">
<filament56_0 angle="79380345" center_x="3795" center_y="3980" end_x="381" end_y="390" keep="yes" length="16278821" start_x="378" start_y="406" width="2000000"/>
</chain56>
<chain57 angle="94825217" center_x="5335" center_y="4070" length="154547727" width="1000000">
<filament57_0 angle="94825217" center_x="5335" center_y="4070" end_x="527" end_y="330" keep="yes" length="154547727" start_x="540" start_y="484" width="1000000"/>
</chain57>
<chain58 angle="99188836" center_x="2820" center_y="4030" length="137767921" width="1000000">
<filament58_0 angle="99188836" center_x="2820" center_y="4030" end_x="271" end_y="335" keep="yes" length="137767921" start_x="293" start_y="471" width="1000000"/>
</chain58>
<chain59 angle="77837796" center_x="3105" center_y="4160" length="118663389" width="1000000">
<filament59_0 angle="77837796" center_x="3105" center_y="4160" end_x="323" end_y="358" keep="yes" length="118663389" start_x="298" start_y="474" width="1000000"/>
</chain59>
<chain60 angle="79191769" center_x="5405" center_y="3930" length="111986606" width="1000000">
<filament60_0 angle="79191769" center_x="5405" center_y="3930" end_x="551" end_y="338" keep="yes" length="111986606" start_x="530" start_y="448" width="1000000"/>
</chain60>
<chain61 angle="74995080" center_x="5210" center_y="2775" length="100424101" width="1000000">
<filament61_0 angle="74995080" center_x="5210" center_y="2775" end_x="534" end_y="229" keep="yes" length="100424101" start_x="508" start_y="326" width="1000000"/>
</chain61>
<chain62 angle="78349701" center_x="2420" center_y="4175" length="99040396" width="1000000">
<filament62_0 angle="78349701" center_x="2420" center_y="4175" end_x="252" end_y="369" keep="yes" length="99040396" start_x="232" start_y="466" width="1000000"/>
</chain62>
<chain63 angle="82874984" center_x="5880" center_y="3330" length="96747093" width="1000000">
<filament63_0 angle="82874984" center_x="5880" center_y="3330" end_x="594" end_y="285" keep="yes" length="96747093" start_x="582" start_y="381" width="1000000"/>
</chain63>
<chain64 angle="24443955" center_x="3800" center_y="3760" length="96664368" width="1000000">
<filament64_0 angle="24443955" center_x="3800" center_y="3760" end_x="424" end_y="356" keep="yes" length="96664368" start_x="336" start_y="396" width="1000000"/>
</chain64>
<chain65 angle="63165957" center_x="4745" center_y="3455" length="95257546" width="1000000">
<filament65_0 angle="63165957" center_x="4745" center_y="3455" end_x="496" end_y="303" keep="yes" length="95257546" start_x="453" start_y="388" width="1000000"/>
</chain65>
<chain66 angle="79303489" center_x="5565" center_y="4160" length="91591484" width="1000000">
<filament66_0 angle="79303489" center_x="5565" center_y="4160" end_x="565" end_y="371" keep="yes" length="91591484" start_x="548" start_y="461" width="1000000"/>
</chain66>
<chain67 angle="94447385" center_x="4965" center_y="3250" length="90271812" width="1000000">
<filament67_0 angle="94447385" center_x="4965" center_y="3250" end_x="493" end_y="280" keep="yes" length="90271812" start_x="500" start_y="370" width="1000000"/>
</chain67>
<chain68 angle="39400661" center_x="3460" center_y="3880" length="72470684" width="1000000">
<filament68_0 angle="39400661" center_x="3460" center_y="3880" end_x="374" end_y="365" keep="yes" length="72470684" start_x="318" start_y="411" width="1000000"/>
</chain68>
<chain69 angle="79992020" center_x="4590" center_y="4080" length="69050706" width="1000000">
<filament69_0 angle="79992020" center_x="4590" center_y="4080" end_x="465" end_y="374" keep="yes" length="69050706" start_x="453" start_y="442" width="1000000"/>
</chain69>
<chain70 angle="79215702" center_x="4240" center_y="4885" length="64132675" width="1000000">
<filament70_0 angle="79215702" center_x="4240" center_y="4885" end_x="430" end_y="457" keep="yes" length="64132675" start_x="418" start_y="520" width="1000000"/>
</chain70>
<chain71 angle="67036227" center_x="2295" center_y="4285" length="64078077" width="1000000">
<filament71_0 angle="67036227" center_x="2295" center_y="4285" end_x="242" end_y="399" keep="yes" length="64078077" start_x="217" start_y="458" width="1000000"/>
</chain71>
<chain72 angle="79777831" center_x="4465" center_y="4755" length="61983869" width="1000000">
<filament72_0 angle="79777831" center_x="4465" center_y="4755" end_x="452" end_y="445" keep="yes" length="61983869" start_x="441" start_y="506" width="1000000"/>
</chain72>
<chain73 angle="25253163" center_x="4785" center_y="3965" length="58600341" width="1000000">
<filament73_0 angle="25253163" center_x="4785" center_y="3965" end_x="505" end_y="384" keep="yes" length="58600341" start_x="452" start_y="409" width="1000000"/>
</chain73>
<chain74 angle="62102729" center_x="3085" center_y="4305" length="57706152" width="1000000">
<filament74_0 angle="62102729" center_x="3085" center_y="4305" end_x="322" end_y="405" keep="yes" length="57706152" start_x="295" start_y="456" width="1000000"/>
</chain74>
<chain75 angle="72897271" center_x="4400" center_y="4560" length="54405882" width="1000000">
<filament75_0 angle="72897271" center_x="4400" center_y="4560" end_x="448" end_y="430" keep="yes" length="54405882" start_x="432" start_y="482" width="1000000"/>
</chain75>
<chain76 angle="83659808" center_x="3860" center_y="3610" length="54332311" width="1000000">
<filament76_0 angle="83659808" center_x="3860" center_y="3610" end_x="389" end_y="334" keep="yes" length="54332311" start_x="383" start_y="388" width="1000000"/>
</chain76>
<chain77 angle="13495733" center_x="3480" center_y="4250" length="51419841" width="1000000">
<filament77_0 angle="13495733" center_x="3480" center_y="4250" end_x="373" end_y="419" keep="yes" length="51419841" start_x="323" start_y="431" width="1000000"/>
</chain77>
<chain78 angle="67285588" center_x="4900" center_y="2925" length="46615448" width="1000000">
<filament78_0 angle="67285588" center_x="4900" center_y="2925" end_x="499" end_y="271" keep="yes" length="46615448" start_x="481" start_y="314" width="1000000"/>
</chain78>
<chain79 angle="14931417" center_x="4265" center_y="4710" length="46572524" width="1000000">
<filament79_0 angle="14931417" center_x="4265" center_y="4710" end_x="449" end_y="465" keep="yes" length="46572524" start_x="404" start_y="477" width="1000000"/>
</chain79>
<chain80 angle="61699244" center_x="4575" center_y="3665" length="44294469" width="1000000">
<filament80_0 angle="61699244" center_x="4575" center_y="3665" end_x="468" end_y="347" keep="yes" length="44294469" start_x="447" start_y="386" width="1000000"/>
</chain80>
<chain81 angle="80753887" center_x="3135" center_y="4975" length="43566042" width="1000000">
<filament81_0 angle="80753887" center_x="3135" center_y="4975" end_x="317" end_y="476" keep="yes" length="43566042" start_x="310" start_y="519" width="1000000"/>
</chain81>
<chain82 angle="61073574" center_x="4735" center_y="4180" length="43416587" width="1000000">
<filament82_0 angle="61073574" center_x="4735" center_y="4180" end_x="484" end_y="399" keep="yes" length="43416587" start_x="463" start_y="437" width="1000000"/>
</chain82>
<chain83 angle="12680383" center_x="4020" center_y="4115" length="41000000" width="1000000">
<filament83_0 angle="12680383" center_x="4020" center_y="4115" end_x="422" end_y="407" keep="yes" length="41000000" start_x="382" start_y="416" width="1000000"/>
</chain83>
<chain84 angle="32905243" center_x="4080" center_y="3520" length="40496913" width="1000000">
<filament84_0 angle="32905243" center_x="4080" center_y="3520" end_x="425" end_y="341" keep="yes" length="40496913" start_x="391" start_y="363" width="1000000"/>
</chain84>
<chain85 angle="61504361" center_x="4525" center_y="4685" length="39824616" width="1000000">
<filament85_0 angle="61504361" center_x="4525" center_y="4685" end_x="462" end_y="451" keep="yes" length="39824616" start_x="443" start_y="486" width="1000000"/>
</chain85>
<chain86 angle="23962489" center_x="2530" center_y="4400" length="39395431" width="1000000">
<filament86_0 angle="23962489" center_x="2530" center_y="4400" end_x="271" end_y="432" keep="yes" length="39395431" start_x="235" start_y="448" width="1000000"/>
</chain86>
<chain87 angle="11888658" center_x="2630" center_y="4250" length="38832976" width="1000000">
<filament87_0 angle="11888658" center_x="2630" center_y="4250" end_x="282" end_y="421" keep="yes" length="38832976" start_x="244" start_y="429" width="1000000"/>
</chain87>
<chain88 angle="30699723" center_x="5570" center_y="4065" length="37215588" width="1000000">
<filament88_0 angle="30699723" center_x="5570" center_y="4065" end_x="573" end_y="397" keep="yes" length="37215588" start_x="541" start_y="416" width="1000000"/>
</chain88>
<chain89 angle="88363423" center_x="4825" center_y="3435" length="35014283" width="1000000">
<filament89_0 angle="88363423" center_x="4825" center_y="3435" end_x="483" end_y="326" keep="yes" length="35014283" start_x="482" start_y="361" width="1000000"/>
</chain89>
<chain90 angle="103240520" center_x="6010" center_y="3570" length="34928498" width="1000000">
<filament90_0 angle="103240520" center_x="6010" center_y="3570" end_x="597" end_y="340" keep="yes" length="34928498" start_x="605" start_y="374" width="1000000"/>
</chain90>
<chain91 angle="105708638" center_x="4295" center_y="3820" length="33241540" width="1000000">
<filament91_0 angle="105708638" center_x="4295" center_y="3820" end_x="425" end_y="366" keep="yes" length="33241540" start_x="434" start_y="398" width="1000000"/>
</chain91>
<chain92 angle="81119341" center_x="4265" center_y="3960" length="32388269" width="1000000">
<filament92_0 angle="81119341" center_x="4265" center_y="3960" end_x="429" end_y="380" keep="yes" length="32388269" start_x="424" start_y="412" width="1000000"/>
</chain92>
<chain93 angle="41185925" center_x="3660" center_y="5005" length="31890437" width="1000000">
<filament93_0 angle="41185925" center_x="3660" center_y="5005" end_x="378" end_y="490" keep="yes" length="31890437" start_x="354" start_y="511" width="1000000"/>
</chain93>
<chain94 angle="80837653" center_x="3145" center_y="5025" length="31400637" width="1000000">
<filament94_0 angle="80837653" center_x="3145" center_y="5025" end_x="317" end_y="487" keep="yes" length="31400637" start_x="312" start_y="518" width="1000000"/>
</chain94>
<chain95 angle="67520566" center_x="5720" center_y="3895" length="31384710" width="1000000">
<filament95_0 angle="67520566" center_x="5720" center_y="3895" end_x="578" end_y="375" keep="yes" length="31384710" start_x="566" start_y="404" width="1000000"/>
</chain95>
<chain96 angle="56821488" center_x="3485" center_y="4380" length="31064449" width="1000000">
<filament96_0 angle="56821488" center_x="3485" center_y="4380" end_x="357" end_y="425" keep="yes" length="31064449" start_x="340" start_y="451" width="1000000"/>
</chain96>
<chain97 angle="80537678" center_x="4135" center_y="3420" length="30413813" width="1000000">
<filament97_0 angle="80537678" center_x="4135" center_y="3420" end_x="416" end_y="327" keep="yes" length="30413813" start_x="411" start_y="357" width="1000000"/>
</chain97>
<chain98 angle="74577839" center_x="2330" center_y="4285" length="30083218" width="1000000">
<filament98_0 angle="74577839" center_x="2330" center_y="4285" end_x="237" end_y="414" keep="yes" length="30083218" start_x="229" start_y="443" width="1000000"/>
</chain98>
<chain99 angle="21447736" center_x="3180" center_y="3785" length="30083218" width="1000000">
<filament99_0 angle="21447736" center_x="3180" center_y="3785" end_x="332" end_y="373" keep="yes" length="30083218" start_x="304" start_y="384" width="1000000"/>
</chain99>
<chain100 angle="21447736" center_x="4470" center_y="3465" length="30083218" width="1000000">
<filament100_0 angle="21447736" center_x="4470" center_y="3465" end_x="461" end_y="341" keep="yes" length="30083218" start_x="433" start_y="352" width="1000000"/>
</chain100>
<chain101 angle="66037511" center_x="4500" center_y="5085" length="29546573" width="1000000">
<filament101_0 angle="66037511" center_x="4500" center_y="5085" end_x="456" end_y="495" keep="yes" length="29546573" start_x="444" start_y="522" width="1000000"/>
</chain101>
<chain102 angle="26565051" center_x="4040" center_y="4295" length="29068884" width="1000000">
<filament102_0 angle="26565051" center_x="4040" center_y="4295" end_x="417" end_y="423" keep="yes" length="29068884" start_x="391" start_y="436" width="1000000"/>
</chain102>
<chain103 angle="77905243" center_x="4490" center_y="3610" length="28635642" width="1000000">
<filament103_0 angle="77905243" center_x="4490" center_y="3610" end_x="452" end_y="347" keep="yes" length="28635642" start_x="446" start_y="375" width="1000000"/>
</chain103>
<chain104 angle="71565051" center_x="2635" center_y="3725" length="28460499" width="1000000">
<filament104_0 angle="71565051" center_x="2635" center_y="3725" end_x="268" end_y="359" keep="yes" length="28460499" start_x="259" start_y="386" width="1000000"/>
</chain104>
<chain105 angle="79508523" center_x="5725" center_y="3365" length="27459060" width="1000000">
<filament105_0 angle="79508523" center_x="5725" center_y="3365" end_x="575" end_y="323" keep="yes" length="27459060" start_x="570" start_y="350" width="1000000"/>
</chain105>
<chain106 angle="79114473" center_x="2365" center_y="4520" length="26476405" width="1000000">
<filament106_0 angle="79114473" center_x="2365" center_y="4520" end_x="239" end_y="439" keep="yes" length="26476405" start_x="234" start_y="465" width="1000000"/>
</chain106>
<chain107 angle="40364537" center_x="3610" center_y="4355" length="26248809" width="1000000">
<filament107_0 angle="40364537" center_x="3610" center_y="4355" end_x="371" end_y="427" keep="yes" length="26248809" start_x="351" start_y="444" width="1000000"/>
</chain107>
<chain108 angle="152447188" center_x="3035" center_y="4390" length="25942244" width="1000000">
<filament108_0 angle="152447188" center_x="3035" center_y="4390" end_x="292" end_y="433" keep="yes" length="25942244" start_x="315" start_y="445" width="1000000"/>
</chain108>
<chain109 angle="96842773" center_x="2755" center_y="3475" length="25179357" width="1000000">
<filament109_0 angle="96842773" center_x="2755" center_y="3475" end_x="274" end_y="335" keep="yes" length="25179357" start_x="277" start_y="360" width="1000000"/>
</chain109>
<chain110 angle="73739795" center_x="4305" center_y="3920" length="25000000" width="1000000">
<filament110_0 angle="73739795" center_x="4305" center_y="3920" end_x="434" end_y="380" keep="yes" length="25000000" start_x="427" start_y="404" width="1000000"/>
</chain110>
<chain111 angle="80537678" center_x="3900" center_y="3460" length="24331050" width="1000000">
<filament111_0 angle="80537678" center_x="3900" center_y="3460" end_x="392" end_y="334" keep="yes" length="24331050" start_x="388" start_y="358" width="1000000"/>
</chain111>
<chain112 angle="65556045" center_x="6000" center_y="3410" length="24166092" width="1000000">
<filament112_0 angle="65556045" center_x="6000" center_y="3410" end_x="605" end_y="330" keep="yes" length="24166092" start_x="595" start_y="352" width="1000000"/>
</chain112>
<chain113 angle="50194429" center_x="3005" center_y="3900" length="23430749" width="1000000">
<filament113_0 angle="50194429" center_x="3005" center_y="3900" end_x="308" end_y="381" keep="yes" length="23430749" start_x="293" start_y="399" width="1000000"/>
</chain113>
<chain114 angle="177510447" center_x="3485" center_y="4615" length="23021729" width="1000000">
<filament114_0 angle="177510447" center_x="3485" center_y="4615" end_x="337" end_y="461" keep="yes" length="23021729" start_x="360" start_y="462" width="1000000"/>
</chain114>
<chain115 angle="55619655" center_x="3325" center_y="4215" length="23021729" width="1000000">
<filament115_0 angle="55619655" center_x="3325" center_y="4215" end_x="339" end_y="412" keep="yes" length="23021729" start_x="326" start_y="431" width="1000000"/>
</chain115>
<chain116 angle="97765166" center_x="4485" center_y="4170" length="22203603" width="1000000">
<filament116_0 angle="97765166" center_x="4485" center_y="4170" end_x="447" end_y="406" keep="yes" length="22203603" start_x="450" start_y="428" width="1000000"/>
</chain116>
<chain117 angle="144162347" center_x="4280" center_y="4125" length="22203603" width="1000000">
<filament117_0 angle="144162347" center_x="4280" center_y="4125" end_x="419" end_y="406" keep="yes" length="22203603" start_x="437" start_y="419" width="1000000"/>
</chain117>
<chain118 angle="50527540" center_x="4120" center_y="3815" length="22022716" width="1000000">
<filament118_0 angle="50527540" center_x="4120" center_y="3815" end_x="419" end_y="373" keep="yes" length="22022716" start_x="405" start_y="390" width="1000000"/>
</chain118>
<chain119 angle="59931417" center_x="4865" center_y="3245" length="21954498" width="1000000">
<filament119_0 angle="59931417" center_x="4865" center_y="3245" end_x="492" end_y="315" keep="yes" length="21954498" start_x="481" start_y="334" width="1000000"/>
</chain119>
<chain120 angle="123690068" center_x="2670" center_y="4140" length="21633308" width="1000000">
<filament120_0 angle="123690068" center_x="2670" center_y="4140" end_x="261" end_y="405" keep="yes" length="21633308" start_x="273" start_y="423" width="1000000"/>
</chain120>
<chain121 angle="79215702" center_x="5320" center_y="2435" length="21377558" width="1000000">
<filament121_0 angle="79215702" center_x="5320" center_y="2435" end_x="534" end_y="233" keep="yes" length="21377558" start_x="530" start_y="254" width="1000000"/>
</chain121>
<chain122 angle="48814075" center_x="6100" center_y="3180" length="21260292" width="1000000">
<filament122_0 angle="48814075" center_x="6100" center_y="3180" end_x="617" end_y="310" keep="yes" length="21260292" start_x="603" start_y="326" width="1000000"/>
</chain122>
<chain123 angle="19290046" center_x="2680" center_y="3975" length="21189620" width="1000000">
<filament123_0 angle="19290046" center_x="2680" center_y="3975" end_x="278" end_y="394" keep="yes" length="21189620" start_x="258" start_y="401" width="1000000"/>
</chain123>
<chain124 angle="177273689" center_x="4745" center_y="4595" length="21023796" width="1000000">
<filament124_0 angle="177273689" center_x="4745" center_y="4595" end_x="464" end_y="459" keep="yes" length="21023796" start_x="485" start_y="460" width="1000000"/>
</chain124>
<chain125 angle="87273689" center_x="3305" center_y="3735" length="21023796" width="1000000">
<filament125_0 angle="87273689" center_x="3305" center_y="3735" end_x="331" end_y="363" keep="yes" length="21023796" start_x="330" start_y="384" width="1000000"/>
</chain125>
<chain126 angle="22833654" center_x="5215" center_y="4260" length="20615528" width="1000000">
<filament126_0 angle="22833654" center_x="5215" center_y="4260" end_x="531" end_y="422" keep="yes" length="20615528" start_x="512" start_y="430" width="1000000"/>
</chain126>
<chain127 angle="69775141" center_x="3135" center_y="4675" length="20248457" width="1000000">
<filament127_0 angle="69775141" center_x="3135" center_y="4675" end_x="317" end_y="458" keep="yes" length="20248457" start_x="310" start_y="477" width="1000000"/>
</chain127>
<chain128 angle="57094757" center_x="5305" center_y="2395" length="20248457" width="1000000">
<filament128_0 angle="57094757" center_x="5305" center_y="2395" end_x="536" end_y="231" keep="yes" length="20248457" start_x="525" start_y="248" width="1000000"/>
</chain128>
<chain129 angle="87137595" center_x="3225" center_y="4340" length="20024984" width="1000000">
<filament129_0 angle="87137595" center_x="3225" center_y="4340" end_x="323" end_y="424" keep="yes" length="20024984" start_x="322" start_y="444" width="1000000"/>
</chain129>
<chain130 angle="107525568" center_x="4590" center_y="4635" length="19924859" width="1000000">
<filament130_0 angle="107525568" center_x="4590" center_y="4635" end_x="456" end_y="454" keep="yes" length="19924859" start_x="462" start_y="473" width="1000000"/>
</chain130>
<chain131 angle="75256437" center_x="4185" center_y="5065" length="19646883" width="1000000">
<filament131_0 angle="75256437" center_x="4185" center_y="5065" end_x="421" end_y="497" keep="yes" length="19646883" start_x="416" start_y="516" width="1000000"/>
</chain131>
<chain132 angle="158749494" center_x="3320" center_y="4515" length="19313208" width="1000000">
<filament132_0 angle="158749494" center_x="3320" center_y="4515" end_x="323" end_y="448" keep="yes" length="19313208" start_x="341" start_y="455" width="1000000"/>
</chain132>
<chain133 angle="81027373" center_x="4045" center_y="4825" length="19235384" width="1000000">
<filament133_0 angle="81027373" center_x="4045" center_y="4825" end_x="406" end_y="473" keep="yes" length="19235384" start_x="403" start_y="492" width="1000000"/>
</chain133>
<chain134 angle="62102729" center_x="3065" center_y="4715" length="19235384" width="1000000">
<filament134_0 angle="62102729" center_x="3065" center_y="4715" end_x="311" end_y="463" keep="yes" length="19235384" start_x="302" start_y="480" width="1000000"/>
</chain134>
<chain135 angle="64798876" center_x="3750" center_y="4585" length="18788294" width="1000000">
<filament135_0 angle="64798876" center_x="3750" center_y="4585" end_x="379" end_y="450" keep="yes" length="18788294" start_x="371" start_y="467" width="1000000"/>
</chain135>
<chain136 angle="53746162" center_x="2155" center_y="4515" length="18601075" width="1000000">
<filament136_0 angle="53746162" center_x="2155" center_y="4515" end_x="221" end_y="444" keep="yes" length="18601075" start_x="210" start_y="459" width="1000000"/>
</chain136>
<chain137 angle="80537678" center_x="5245" center_y="2530" length="18248288" width="1000000">
<filament137_0 angle="80537678" center_x="5245" center_y="2530" end_x="526" end_y="244" keep="yes" length="18248288" start_x="523" start_y="262" width="1000000"/>
</chain137>
<chain138 angle="96340192" center_x="4870" center_y="2630" length="18110770" width="1000000">
<filament138_0 angle="96340192" center_x="4870" center_y="2630" end_x="486" end_y="254" keep="yes" length="18110770" start_x="488" start_y="272" width="1000000"/>
</chain138>
<chain139 angle="23629378" center_x="4060" center_y="3515" length="17464249" width="1000000">
<filament139_0 angle="23629378" center_x="4060" center_y="3515" end_x="414" end_y="348" keep="yes" length="17464249" start_x="398" start_y="355" width="1000000"/>
</chain139>
<chain140 angle="79992020" center_x="3765" center_y="4915" length="17262677" width="1000000">
<filament140_0 angle="79992020" center_x="3765" center_y="4915" end_x="378" end_y="483" keep="yes" length="17262677" start_x="375" start_y="500" width="1000000"/>
</chain140>
<chain141 angle="93366461" center_x="5415" center_y="4745" length="17029386" width="1000000">
<filament141_0 angle="93366461" center_x="5415" center_y="4745" end_x="541" end_y="466" keep="yes" length="17029386" start_x="542" start_y="483" width="1000000"/>
</chain141>
<chain142 angle="72645975" center_x="4235" center_y="3740" length="16763055" width="1000000">
<filament142_0 angle="72645975" center_x="4235" center_y="3740" end_x="426" end_y="366" keep="yes" length="16763055" start_x="421" start_y="382" width="1000000"/>
</chain142>
<chain143 angle="32735226" center_x="4770" center_y="4415" length="16643317" width="1000000">
<filament143_0 angle="32735226" center_x="4770" center_y="4415" end_x="484" end_y="437" keep="yes" length="16643317" start_x="470" start_y="446" width="1000000"/>
</chain143>
<chain144 angle="37568592" center_x="3885" center_y="3770" length="16401219" width="1000000">
<filament144_0 angle="37568592" center_x="3885" center_y="3770" end_x="395" end_y="372" keep="yes" length="16401219" start_x="382" start_y="382" width="1000000"/>
</chain144>
<chain145 angle="31607502" center_x="3435" center_y="4580" length="15264338" width="1000000">
<filament145_0 angle="31607502" center_x="3435" center_y="4580" end_x="350" end_y="454" keep="yes" length="15264338" start_x="337" start_y="462" width="1000000"/>
</chain145>
<chain146 angle="156801409" center_x="3320" center_y="4530" length="15231546" width="1000000">
<filament146_0 angle="156801409" center_x="3320" center_y="4530" end_x="325" end_y="450" keep="yes" length="15231546" start_x="339" start_y="456" width="1000000"/>
</chain146>
<chain147 angle="97594643" center_x="4340" center_y="3435" length="15132746" width="1000000">
<filament147_0 angle="97594643" center_x="4340" center_y="3435" end_x="433" end_y="336" keep="yes" length="15132746" start_x="435" start_y="351" width="1000000"/>
</chain147>
</filament_chains>
</FilTrackerImageDataFile>
