# Supplementary material for: The Filament Sensor for Near Real-Time Detection of Cytoskeletal Fiber Structures
Source: PLoS One. 2015 May 21;10(5):e0126346. doi: 10.1371/journal.pone.0126346 (PMC4440737; doi:10.1371/journal.pone.0126346)
Supplement: S1 File — This comprises the FilamentSensor, the benchmark database, the output of the compared programs, several auxiliary scripts, and the evaluation results of the program outputs. (ZIP) [file pone.0126346.s001.zip › supporting_information/ground_truth/simulated/line_sensor_simulated_xml/simulated_cell_07_png.xml]

<?xml version="1.0" encoding="UTF-8" standalone="no"?>
<FilTrackerImageDataFile>
<img_file dpi="not_implemented" name="simulated_cell_07.png" path="../" resolution=""/>
<cell_data area="137990" aspect_ratio="1673356" center_x="398" center_y="410" long_half_axis="271108443" order_parameter="147162" orientation="91649186"/>
<pre_params black="40" contrast="1" corr_mask_size="3" cross_corr="0" do_gauss="1" do_laplace="1" do_line_gauss="1" fsigma="15" line_sigma="70" lpfac="40" lpmask="1" minbright="5" order="0" preview="1" rm_sng_px="1" white="219" widths="3"/>
<bin_params area_significance="100" method="1" minmean="30" radius="3" rm_sng_px="1" rod_significance="54" sigma="25" thicken="0"/>
<trc_params minangle="20" minlen="20" tolerance="5"/>
<elog_params contrast="100" image="0" input="0" orientations="18" sigma_x="100" sigma_y="7" threshold="-1" tolerance="0" zero_crossings="0"/>
<chain_params dist_max="10" dist_max_gap="2" gap_skew_max="20" skew_max="15"/>
<filament_chains>
<chain0 angle="45000000" center_x="3715" center_y="6175" length="38183766" width="4000000">
<filament0_0 angle="45000000" center_x="3715" center_y="6175" end_x="385" end_y="604" keep="yes" length="38183766" start_x="358" start_y="631" width="4000000"/>
</chain0>
<chain1 angle="46974934" center_x="4280" center_y="4485" length="20518285" width="4000000">
<filament1_0 angle="46974934" center_x="4280" center_y="4485" end_x="435" end_y="441" keep="yes" length="20518285" start_x="421" start_y="456" width="4000000"/>
</chain1>
<chain2 angle="46974934" center_x="4350" center_y="1515" length="20518285" width="4000000">
<filament2_0 angle="46974934" center_x="4350" center_y="1515" end_x="442" end_y="144" keep="yes" length="20518285" start_x="428" start_y="159" width="4000000"/>
</chain2>
<chain3 angle="57912941" center_x="2975" center_y="3070" length="148717854" width="2000000">
<filament3_0 angle="57912941" center_x="2975" center_y="3070" end_x="337" end_y="244" keep="yes" length="148717854" start_x="258" start_y="370" width="2000000"/>
</chain3>
<chain4 angle="50042451" center_x="3805" center_y="2175" length="144810221" width="2000000">
<filament4_0 angle="50042451" center_x="3805" center_y="2175" end_x="427" end_y="162" keep="yes" length="144810221" start_x="334" start_y="273" width="2000000"/>
</chain4>
<chain5 angle="45000000" center_x="4440" center_y="2790" length="141421356" width="2000000">
<filament5_0 angle="45000000" center_x="4440" center_y="2790" end_x="494" end_y="229" keep="yes" length="141421356" start_x="394" start_y="329" width="2000000"/>
</chain5>
<chain6 angle="55042024" center_x="2675" center_y="4095" length="137876757" width="2000000">
<filament6_0 angle="55042024" center_x="2675" center_y="4095" end_x="307" end_y="353" keep="yes" length="137876757" start_x="228" start_y="466" width="2000000"/>
</chain6>
<chain7 angle="67249024" center_x="4160" center_y="4260" length="134461891" width="2000000">
<filament7_0 angle="67249024" center_x="4160" center_y="4260" end_x="442" end_y="364" keep="yes" length="134461891" start_x="390" start_y="488" width="2000000"/>
</chain7>
<chain8 angle="71854421" center_x="5305" center_y="4925" length="125227792" width="2000000">
<filament8_0 angle="71854421" center_x="5305" center_y="4925" end_x="550" end_y="433" keep="yes" length="125227792" start_x="511" start_y="552" width="2000000"/>
</chain8>
<chain9 angle="70377744" center_x="4885" center_y="3095" length="122090131" width="2000000">
<filament9_0 angle="70377744" center_x="4885" center_y="3095" end_x="509" end_y="252" keep="yes" length="122090131" start_x="468" start_y="367" width="2000000"/>
</chain9>
<chain10 angle="52660475" center_x="3780" center_y="4165" length="122004098" width="2000000">
<filament10_0 angle="52660475" center_x="3780" center_y="4165" end_x="415" end_y="368" keep="yes" length="122004098" start_x="341" start_y="465" width="2000000"/>
</chain10>
<chain11 angle="31293039" center_x="5280" center_y="3710" length="119364986" width="2000000">
<filament11_0 angle="31293039" center_x="5280" center_y="3710" end_x="579" end_y="340" keep="yes" length="119364986" start_x="477" start_y="402" width="2000000"/>
</chain11>
<chain12 angle="73300756" center_x="3175" center_y="1980" length="114843372" width="2000000">
<filament12_0 angle="73300756" center_x="3175" center_y="1980" end_x="334" end_y="143" keep="yes" length="114843372" start_x="301" start_y="253" width="2000000"/>
</chain12>
<chain13 angle="45000000" center_x="4540" center_y="2010" length="113137085" width="2000000">
<filament13_0 angle="45000000" center_x="4540" center_y="2010" end_x="494" end_y="161" keep="yes" length="113137085" start_x="414" start_y="241" width="2000000"/>
</chain13>
<chain14 angle="38246426" center_x="3445" center_y="3635" length="108231234" width="2000000">
<filament14_0 angle="38246426" center_x="3445" center_y="3635" end_x="387" end_y="330" keep="yes" length="108231234" start_x="302" start_y="397" width="2000000"/>
</chain14>
<chain15 angle="48052883" center_x="4805" center_y="3885" length="106216760" width="2000000">
<filament15_0 angle="48052883" center_x="4805" center_y="3885" end_x="516" end_y="349" keep="yes" length="106216760" start_x="445" start_y="428" width="2000000"/>
</chain15>
<chain16 angle="58650419" center_x="2865" center_y="3545" length="101872469" width="2000000">
<filament16_0 angle="58650419" center_x="2865" center_y="3545" end_x="313" end_y="311" keep="yes" length="101872469" start_x="260" start_y="398" width="2000000"/>
</chain16>
<chain17 angle="28940013" center_x="5255" center_y="3105" length="97128780" width="2000000">
<filament17_0 angle="28940013" center_x="5255" center_y="3105" end_x="568" end_y="287" keep="yes" length="97128780" start_x="483" start_y="334" width="2000000"/>
</chain17>
<chain18 angle="34019350" center_x="5190" center_y="4930" length="96519428" width="2000000">
<filament18_0 angle="34019350" center_x="5190" center_y="4930" end_x="559" end_y="466" keep="yes" length="96519428" start_x="479" start_y="520" width="2000000"/>
</chain18>
<chain19 angle="67195460" center_x="3335" center_y="4250" length="95462034" width="2000000">
<filament19_0 angle="67195460" center_x="3335" center_y="4250" end_x="352" end_y="381" keep="yes" length="95462034" start_x="315" start_y="469" width="2000000"/>
</chain19>
<chain20 angle="38853374" center_x="4580" center_y="6300" length="92455395" width="2000000">
<filament20_0 angle="38853374" center_x="4580" center_y="6300" end_x="494" end_y="601" keep="yes" length="92455395" start_x="422" start_y="659" width="2000000"/>
</chain20>
<chain21 angle="60883854" center_x="3350" center_y="3395" length="90426766" width="2000000">
<filament21_0 angle="60883854" center_x="3350" center_y="3395" end_x="357" end_y="300" keep="yes" length="90426766" start_x="313" start_y="379" width="2000000"/>
</chain21>
<chain22 angle="40946446" center_x="3950" center_y="3075" length="90027773" width="2000000">
<filament22_0 angle="40946446" center_x="3950" center_y="3075" end_x="429" end_y="278" keep="yes" length="90027773" start_x="361" start_y="337" width="2000000"/>
</chain22>
<chain23 angle="52997473" center_x="4410" center_y="4965" length="86400231" width="2000000">
<filament23_0 angle="52997473" center_x="4410" center_y="4965" end_x="467" end_y="462" keep="yes" length="86400231" start_x="415" start_y="531" width="2000000"/>
</chain23>
<chain24 angle="57994617" center_x="3575" center_y="5320" length="84905830" width="2000000">
<filament24_0 angle="57994617" center_x="3575" center_y="5320" end_x="380" end_y="496" keep="yes" length="84905830" start_x="335" start_y="568" width="2000000"/>
</chain24>
<chain25 angle="43090848" center_x="3920" center_y="4400" length="84899941" width="2000000">
<filament25_0 angle="43090848" center_x="3920" center_y="4400" end_x="423" end_y="411" keep="yes" length="84899941" start_x="361" start_y="469" width="2000000"/>
</chain25>
<chain26 angle="63434949" center_x="3935" center_y="4970" length="82734515" width="2000000">
<filament26_0 angle="63434949" center_x="3935" center_y="4970" end_x="412" end_y="460" keep="yes" length="82734515" start_x="375" start_y="534" width="2000000"/>
</chain26>
<chain27 angle="63113066" center_x="3780" center_y="2615" length="79605276" width="2000000">
<filament27_0 angle="63113066" center_x="3780" center_y="2615" end_x="396" end_y="226" keep="yes" length="79605276" start_x="360" start_y="297" width="2000000"/>
</chain27>
<chain28 angle="40364537" center_x="5180" center_y="5105" length="78746428" width="2000000">
<filament28_0 angle="40364537" center_x="5180" center_y="5105" end_x="548" end_y="485" keep="yes" length="78746428" start_x="488" start_y="536" width="2000000"/>
</chain28>
<chain29 angle="79562525" center_x="4710" center_y="5750" length="77278716" width="2000000">
<filament29_0 angle="79562525" center_x="4710" center_y="5750" end_x="478" end_y="537" keep="yes" length="77278716" start_x="464" start_y="613" width="2000000"/>
</chain29>
<chain30 angle="57757532" center_x="5025" center_y="4125" length="76850504" width="2000000">
<filament30_0 angle="57757532" center_x="5025" center_y="4125" end_x="523" end_y="380" keep="yes" length="76850504" start_x="482" start_y="445" width="2000000"/>
</chain30>
<chain31 angle="28249735" center_x="3545" center_y="6110" length="76059187" width="2000000">
<filament31_0 angle="28249735" center_x="3545" center_y="6110" end_x="388" end_y="593" keep="yes" length="76059187" start_x="321" start_y="629" width="2000000"/>
</chain31>
<chain32 angle="45000000" center_x="3305" center_y="6055" length="69296465" width="2000000">
<filament32_0 angle="45000000" center_x="3305" center_y="6055" end_x="355" end_y="581" keep="yes" length="69296465" start_x="306" start_y="630" width="2000000"/>
</chain32>
<chain33 angle="45000000" center_x="4125" center_y="5775" length="69296465" width="2000000">
<filament33_0 angle="45000000" center_x="4125" center_y="5775" end_x="437" end_y="553" keep="yes" length="69296465" start_x="388" start_y="602" width="2000000"/>
</chain33>
<chain34 angle="45000000" center_x="5195" center_y="5735" length="69296465" width="2000000">
<filament34_0 angle="45000000" center_x="5195" center_y="5735" end_x="544" end_y="549" keep="yes" length="69296465" start_x="495" start_y="598" width="2000000"/>
</chain34>
<chain35 angle="40236358" center_x="2780" center_y="5070" length="68117545" width="2000000">
<filament35_0 angle="40236358" center_x="2780" center_y="5070" end_x="304" end_y="485" keep="yes" length="68117545" start_x="252" start_y="529" width="2000000"/>
</chain35>
<chain36 angle="57011478" center_x="4605" center_y="2225" length="67955868" width="2000000">
<filament36_0 angle="57011478" center_x="4605" center_y="2225" end_x="479" end_y="194" keep="yes" length="67955868" start_x="442" start_y="251" width="2000000"/>
</chain36>
<chain37 angle="47385944" center_x="3390" center_y="3050" length="67941151" width="2000000">
<filament37_0 angle="47385944" center_x="3390" center_y="3050" end_x="362" end_y="280" keep="yes" length="67941151" start_x="316" start_y="330" width="2000000"/>
</chain37>
<chain38 angle="34159695" center_x="3190" center_y="5990" length="67675697" width="2000000">
<filament38_0 angle="34159695" center_x="3190" center_y="5990" end_x="347" end_y="580" keep="yes" length="67675697" start_x="291" start_y="618" width="2000000"/>
</chain38>
<chain39 angle="46808739" center_x="3050" center_y="4525" length="67208630" width="2000000">
<filament39_0 angle="46808739" center_x="3050" center_y="4525" end_x="328" end_y="428" keep="yes" length="67208630" start_x="282" start_y="477" width="2000000"/>
</chain39>
<chain40 angle="79695154" center_x="4560" center_y="6540" length="67082039" width="2000000">
<filament40_0 angle="79695154" center_x="4560" center_y="6540" end_x="462" end_y="621" keep="yes" length="67082039" start_x="450" start_y="687" width="2000000"/>
</chain40>
<chain41 angle="53652542" center_x="3945" center_y="2495" length="65802736" width="2000000">
<filament41_0 angle="53652542" center_x="3945" center_y="2495" end_x="414" end_y="223" keep="yes" length="65802736" start_x="375" start_y="276" width="2000000"/>
</chain41>
<chain42 angle="35960517" center_x="2495" center_y="2925" length="63007936" width="2000000">
<filament42_0 angle="35960517" center_x="2495" center_y="2925" end_x="275" end_y="274" keep="yes" length="63007936" start_x="224" start_y="311" width="2000000"/>
</chain42>
<chain43 angle="29054604" center_x="2860" center_y="2960" length="61773781" width="2000000">
<filament43_0 angle="29054604" center_x="2860" center_y="2960" end_x="313" end_y="281" keep="yes" length="61773781" start_x="259" start_y="311" width="2000000"/>
</chain43>
<chain44 angle="44325963" center_x="3895" center_y="1930" length="60108236" width="2000000">
<filament44_0 angle="44325963" center_x="3895" center_y="1930" end_x="411" end_y="172" keep="yes" length="60108236" start_x="368" start_y="214" width="2000000"/>
</chain44>
<chain45 angle="60018361" center_x="4390" center_y="4010" length="60033324" width="2000000">
<filament45_0 angle="60018361" center_x="4390" center_y="4010" end_x="454" end_y="375" keep="yes" length="60033324" start_x="424" start_y="427" width="2000000"/>
</chain45>
<chain46 angle="45000000" center_x="5400" center_y="3850" length="59396970" width="2000000">
<filament46_0 angle="45000000" center_x="5400" center_y="3850" end_x="561" end_y="364" keep="yes" length="59396970" start_x="519" start_y="406" width="2000000"/>
</chain46>
<chain47 angle="39427802" center_x="3455" center_y="5075" length="58258047" width="2000000">
<filament47_0 angle="39427802" center_x="3455" center_y="5075" end_x="368" end_y="489" keep="yes" length="58258047" start_x="323" start_y="526" width="2000000"/>
</chain47>
<chain48 angle="47121096" center_x="3445" center_y="1900" length="57314920" width="2000000">
<filament48_0 angle="47121096" center_x="3445" center_y="1900" end_x="364" end_y="169" keep="yes" length="57314920" start_x="325" start_y="211" width="2000000"/>
</chain48>
<chain49 angle="44292681" center_x="4925" center_y="5700" length="57280014" width="2000000">
<filament49_0 angle="44292681" center_x="4925" center_y="5700" end_x="513" end_y="550" keep="yes" length="57280014" start_x="472" start_y="590" width="2000000"/>
</chain49>
<chain50 angle="52926927" center_x="3960" center_y="5555" length="56400355" width="2000000">
<filament50_0 angle="52926927" center_x="3960" center_y="5555" end_x="413" end_y="533" keep="yes" length="56400355" start_x="379" start_y="578" width="2000000"/>
</chain50>
<chain51 angle="25201124" center_x="4185" center_y="4990" length="56364883" width="2000000">
<filament51_0 angle="25201124" center_x="4185" center_y="4990" end_x="444" end_y="487" keep="yes" length="56364883" start_x="393" start_y="511" width="2000000"/>
</chain51>
<chain52 angle="35417055" center_x="2795" center_y="4270" length="55217751" width="2000000">
<filament52_0 angle="35417055" center_x="2795" center_y="4270" end_x="302" end_y="411" keep="yes" length="55217751" start_x="257" start_y="443" width="2000000"/>
</chain52>
<chain53 angle="66370622" center_x="2935" center_y="5440" length="52392748" width="2000000">
<filament53_0 angle="66370622" center_x="2935" center_y="5440" end_x="304" end_y="520" keep="yes" length="52392748" start_x="283" start_y="568" width="2000000"/>
</chain53>
<chain54 angle="57875002" center_x="4745" center_y="4345" length="50774009" width="2000000">
<filament54_0 angle="57875002" center_x="4745" center_y="4345" end_x="488" end_y="413" keep="yes" length="50774009" start_x="461" start_y="456" width="2000000"/>
</chain54>
<chain55 angle="50630683" center_x="4060" center_y="1565" length="50447993" width="2000000">
<filament55_0 angle="50630683" center_x="4060" center_y="1565" end_x="422" end_y="137" keep="yes" length="50447993" start_x="390" start_y="176" width="2000000"/>
</chain55>
<chain56 angle="45000000" center_x="2415" center_y="4055" length="49497475" width="2000000">
<filament56_0 angle="45000000" center_x="2415" center_y="4055" end_x="259" end_y="388" keep="yes" length="49497475" start_x="224" start_y="423" width="2000000"/>
</chain56>
<chain57 angle="72718502" center_x="3370" center_y="4825" length="47127487" width="2000000">
<filament57_0 angle="72718502" center_x="3370" center_y="4825" end_x="344" end_y="460" keep="yes" length="47127487" start_x="330" start_y="505" width="2000000"/>
</chain57>
<chain58 angle="66161260" center_x="3225" center_y="4785" length="47010637" width="2000000">
<filament58_0 angle="66161260" center_x="3225" center_y="4785" end_x="332" end_y="457" keep="yes" length="47010637" start_x="313" start_y="500" width="2000000"/>
</chain58>
<chain59 angle="56309932" center_x="4410" center_y="3505" length="46872167" width="2000000">
<filament59_0 angle="56309932" center_x="4410" center_y="3505" end_x="454" end_y="331" keep="yes" length="46872167" start_x="428" start_y="370" width="2000000"/>
</chain59>
<chain60 angle="28217356" center_x="4205" center_y="5530" length="46529560" width="2000000">
<filament60_0 angle="28217356" center_x="4205" center_y="5530" end_x="441" end_y="542" keep="yes" length="46529560" start_x="400" start_y="564" width="2000000"/>
</chain60>
<chain61 angle="48576334" center_x="3220" center_y="4040" length="45343136" width="2000000">
<filament61_0 angle="48576334" center_x="3220" center_y="4040" end_x="337" end_y="387" keep="yes" length="45343136" start_x="307" start_y="421" width="2000000"/>
</chain61>
<chain62 angle="54904183" center_x="2920" center_y="2375" length="45221676" width="2000000">
<filament62_0 angle="54904183" center_x="2920" center_y="2375" end_x="305" end_y="219" keep="yes" length="45221676" start_x="279" start_y="256" width="2000000"/>
</chain62>
<chain63 angle="27699473" center_x="3120" center_y="3415" length="45177428" width="2000000">
<filament63_0 angle="27699473" center_x="3120" center_y="3415" end_x="332" end_y="331" keep="yes" length="45177428" start_x="292" start_y="352" width="2000000"/>
</chain63>
<chain64 angle="75650668" center_x="3245" center_y="2865" length="44384682" width="2000000">
<filament64_0 angle="75650668" center_x="3245" center_y="2865" end_x="330" end_y="265" keep="yes" length="44384682" start_x="319" start_y="308" width="2000000"/>
</chain64>
<chain65 angle="53392925" center_x="3550" center_y="3275" length="43600459" width="2000000">
<filament65_0 angle="53392925" center_x="3550" center_y="3275" end_x="368" end_y="310" keep="yes" length="43600459" start_x="342" start_y="345" width="2000000"/>
</chain65>
<chain66 angle="39289407" center_x="2685" center_y="5055" length="42638011" width="2000000">
<filament66_0 angle="39289407" center_x="2685" center_y="5055" end_x="285" end_y="492" keep="yes" length="42638011" start_x="252" start_y="519" width="2000000"/>
</chain66>
<chain67 angle="49844000" center_x="4365" center_y="5280" length="41868843" width="2000000">
<filament67_0 angle="49844000" center_x="4365" center_y="5280" end_x="450" end_y="512" keep="yes" length="41868843" start_x="423" start_y="544" width="2000000"/>
</chain67>
<chain68 angle="40156000" center_x="5650" center_y="4695" length="41868843" width="2000000">
<filament68_0 angle="40156000" center_x="5650" center_y="4695" end_x="581" end_y="456" keep="yes" length="41868843" start_x="549" start_y="483" width="2000000"/>
</chain68>
<chain69 angle="65897765" center_x="4295" center_y="3170" length="41629317" width="2000000">
<filament69_0 angle="65897765" center_x="4295" center_y="3170" end_x="438" end_y="298" keep="yes" length="41629317" start_x="421" start_y="336" width="2000000"/>
</chain69>
<chain70 angle="50906141" center_x="3840" center_y="2780" length="41231056" width="2000000">
<filament70_0 angle="50906141" center_x="3840" center_y="2780" end_x="397" end_y="262" keep="yes" length="41231056" start_x="371" start_y="294" width="2000000"/>
</chain70>
<chain71 angle="55922805" center_x="4005" center_y="4120" length="41048752" width="2000000">
<filament71_0 angle="55922805" center_x="4005" center_y="4120" end_x="412" end_y="395" keep="yes" length="41048752" start_x="389" start_y="429" width="2000000"/>
</chain71>
<chain72 angle="17102729" center_x="2835" center_y="4080" length="40804412" width="2000000">
<filament72_0 angle="17102729" center_x="2835" center_y="4080" end_x="303" end_y="402" keep="yes" length="40804412" start_x="264" start_y="414" width="2000000"/>
</chain72>
<chain73 angle="65323137" center_x="3975" center_y="3415" length="40718546" width="2000000">
<filament73_0 angle="65323137" center_x="3975" center_y="3415" end_x="406" end_y="323" keep="yes" length="40718546" start_x="389" start_y="360" width="2000000"/>
</chain73>
<chain74 angle="56725112" center_x="4575" center_y="2830" length="38275318" width="2000000">
<filament74_0 angle="56725112" center_x="4575" center_y="2830" end_x="468" end_y="267" keep="yes" length="38275318" start_x="447" start_y="299" width="2000000"/>
</chain74>
<chain75 angle="47121096" center_x="4370" center_y="5800" length="38209946" width="2000000">
<filament75_0 angle="47121096" center_x="4370" center_y="5800" end_x="450" end_y="566" keep="yes" length="38209946" start_x="424" start_y="594" width="2000000"/>
</chain75>
<chain76 angle="73009177" center_x="3795" center_y="6780" length="37643060" width="2000000">
<filament76_0 angle="73009177" center_x="3795" center_y="6780" end_x="385" end_y="660" keep="yes" length="37643060" start_x="374" start_y="696" width="2000000"/>
</chain76>
<chain77 angle="61389540" center_x="3370" center_y="5315" length="37589892" width="2000000">
<filament77_0 angle="61389540" center_x="3370" center_y="5315" end_x="346" end_y="515" keep="yes" length="37589892" start_x="328" start_y="548" width="2000000"/>
</chain77>
<chain78 angle="34114473" center_x="3645" center_y="5675" length="37443290" width="2000000">
<filament78_0 angle="34114473" center_x="3645" center_y="5675" end_x="380" end_y="557" keep="yes" length="37443290" start_x="349" start_y="578" width="2000000"/>
</chain78>
<chain79 angle="62744672" center_x="3375" center_y="1715" length="37121422" width="2000000">
<filament79_0 angle="62744672" center_x="3375" center_y="1715" end_x="346" end_y="155" keep="yes" length="37121422" start_x="329" start_y="188" width="2000000"/>
</chain79>
<chain80 angle="65556045" center_x="4035" center_y="2065" length="36249138" width="2000000">
<filament80_0 angle="65556045" center_x="4035" center_y="2065" end_x="411" end_y="190" keep="yes" length="36249138" start_x="396" start_y="223" width="2000000"/>
</chain80>
<chain81 angle="27979474" center_x="2650" center_y="4915" length="36235342" width="2000000">
<filament81_0 angle="27979474" center_x="2650" center_y="4915" end_x="281" end_y="483" keep="yes" length="36235342" start_x="249" start_y="500" width="2000000"/>
</chain81>
<chain82 angle="50599339" center_x="3745" center_y="3890" length="36235342" width="2000000">
<filament82_0 angle="50599339" center_x="3745" center_y="3890" end_x="386" end_y="375" keep="yes" length="36235342" start_x="363" start_y="403" width="2000000"/>
</chain82>
<chain83 angle="30141386" center_x="4255" center_y="6100" length="35846897" width="2000000">
<filament83_0 angle="30141386" center_x="4255" center_y="6100" end_x="441" end_y="601" keep="yes" length="35846897" start_x="410" start_y="619" width="2000000"/>
</chain83>
<chain84 angle="47290610" center_x="4090" center_y="6110" length="35383612" width="2000000">
<filament84_0 angle="47290610" center_x="4090" center_y="6110" end_x="421" end_y="598" keep="yes" length="35383612" start_x="397" start_y="624" width="2000000"/>
</chain84>
<chain85 angle="43830861" center_x="5255" center_y="4580" length="34655447" width="2000000">
<filament85_0 angle="43830861" center_x="5255" center_y="4580" end_x="538" end_y="446" keep="yes" length="34655447" start_x="513" start_y="470" width="2000000"/>
</chain85>
<chain86 angle="54462322" center_x="5330" center_y="5170" length="34409301" width="2000000">
<filament86_0 angle="54462322" center_x="5330" center_y="5170" end_x="543" end_y="503" keep="yes" length="34409301" start_x="523" start_y="531" width="2000000"/>
</chain86>
<chain87 angle="53471145" center_x="5070" center_y="5735" length="33600595" width="2000000">
<filament87_0 angle="53471145" center_x="5070" center_y="5735" end_x="517" end_y="560" keep="yes" length="33600595" start_x="497" start_y="587" width="2000000"/>
</chain87>
<chain88 angle="57264774" center_x="4350" center_y="2420" length="33286634" width="2000000">
<filament88_0 angle="57264774" center_x="4350" center_y="2420" end_x="444" end_y="228" keep="yes" length="33286634" start_x="426" start_y="256" width="2000000"/>
</chain88>
<chain89 angle="68838740" center_x="5100" center_y="4815" length="33241540" width="2000000">
<filament89_0 angle="68838740" center_x="5100" center_y="4815" end_x="516" end_y="466" keep="yes" length="33241540" start_x="504" start_y="497" width="2000000"/>
</chain89>
<chain90 angle="35311213" center_x="4960" center_y="1915" length="29410882" width="2000000">
<filament90_0 angle="35311213" center_x="4960" center_y="1915" end_x="508" end_y="183" keep="yes" length="29410882" start_x="484" start_y="200" width="2000000"/>
</chain90>
<chain91 angle="67833654" center_x="3085" center_y="4845" length="29154759" width="2000000">
<filament91_0 angle="67833654" center_x="3085" center_y="4845" end_x="314" end_y="471" keep="yes" length="29154759" start_x="303" start_y="498" width="2000000"/>
</chain91>
<chain92 angle="40815084" center_x="4580" center_y="6025" length="29068884" width="2000000">
<filament92_0 angle="40815084" center_x="4580" center_y="6025" end_x="469" end_y="593" keep="yes" length="29068884" start_x="447" start_y="612" width="2000000"/>
</chain92>
<chain93 angle="29248826" center_x="4595" center_y="5320" length="28653098" width="2000000">
<filament93_0 angle="29248826" center_x="4595" center_y="5320" end_x="472" end_y="525" keep="yes" length="28653098" start_x="447" start_y="539" width="2000000"/>
</chain93>
<chain94 angle="59743563" center_x="3270" center_y="5820" length="27784888" width="2000000">
<filament94_0 angle="59743563" center_x="3270" center_y="5820" end_x="334" end_y="570" keep="yes" length="27784888" start_x="320" start_y="594" width="2000000"/>
</chain94>
<chain95 angle="77471192" center_x="3690" center_y="6495" length="27658633" width="2000000">
<filament95_0 angle="77471192" center_x="3690" center_y="6495" end_x="372" end_y="636" keep="yes" length="27658633" start_x="366" start_y="663" width="2000000"/>
</chain95>
<chain96 angle="48012788" center_x="3270" center_y="2350" length="26907248" width="2000000">
<filament96_0 angle="48012788" center_x="3270" center_y="2350" end_x="336" end_y="225" keep="yes" length="26907248" start_x="318" start_y="245" width="2000000"/>
</chain96>
<chain97 angle="52696052" center_x="3420" center_y="6485" length="26400758" width="2000000">
<filament97_0 angle="52696052" center_x="3420" center_y="6485" end_x="350" end_y="638" keep="yes" length="26400758" start_x="334" start_y="659" width="2000000"/>
</chain97>
<chain98 angle="27552812" center_x="3655" center_y="5500" length="25942244" width="2000000">
<filament98_0 angle="27552812" center_x="3655" center_y="5500" end_x="377" end_y="544" keep="yes" length="25942244" start_x="354" start_y="556" width="2000000"/>
</chain98>
<chain99 angle="71565051" center_x="4900" center_y="5510" length="25298221" width="2000000">
<filament99_0 angle="71565051" center_x="4900" center_y="5510" end_x="494" end_y="539" keep="yes" length="25298221" start_x="486" start_y="563" width="2000000"/>
</chain99>
<chain100 angle="28610460" center_x="4590" center_y="3470" length="25059928" width="2000000">
<filament100_0 angle="28610460" center_x="4590" center_y="3470" end_x="470" end_y="341" keep="yes" length="25059928" start_x="448" start_y="353" width="2000000"/>
</chain100>
<chain101 angle="43363423" center_x="3470" center_y="2335" length="24758837" width="2000000">
<filament101_0 angle="43363423" center_x="3470" center_y="2335" end_x="356" end_y="225" keep="yes" length="24758837" start_x="338" start_y="242" width="2000000"/>
</chain101>
<chain102 angle="58240520" center_x="4475" center_y="3205" length="24698178" width="2000000">
<filament102_0 angle="58240520" center_x="4475" center_y="3205" end_x="454" end_y="310" keep="yes" length="24698178" start_x="441" start_y="331" width="2000000"/>
</chain102>
<chain103 angle="59036243" center_x="4740" center_y="4570" length="23323808" width="2000000">
<filament103_0 angle="59036243" center_x="4740" center_y="4570" end_x="480" end_y="447" keep="yes" length="23323808" start_x="468" start_y="467" width="2000000"/>
</chain103>
<chain104 angle="72349876" center_x="3955" center_y="6280" length="23086793" width="2000000">
<filament104_0 angle="72349876" center_x="3955" center_y="6280" end_x="399" end_y="617" keep="yes" length="23086793" start_x="392" start_y="639" width="2000000"/>
</chain104>
<chain105 angle="55619655" center_x="4925" center_y="2135" length="23021729" width="2000000">
<filament105_0 angle="55619655" center_x="4925" center_y="2135" end_x="499" end_y="204" keep="yes" length="23021729" start_x="486" start_y="223" width="2000000"/>
</chain105>
<chain106 angle="57724356" center_x="4350" center_y="2625" length="22472205" width="2000000">
<filament106_0 angle="57724356" center_x="4350" center_y="2625" end_x="441" end_y="253" keep="yes" length="22472205" start_x="429" start_y="272" width="2000000"/>
</chain106>
<chain107 angle="26565051" center_x="2470" center_y="3170" length="22360680" width="2000000">
<filament107_0 angle="26565051" center_x="2470" center_y="3170" end_x="257" end_y="312" keep="yes" length="22360680" start_x="237" start_y="322" width="2000000"/>
</chain107>
<chain108 angle="54162347" center_x="4235" center_y="3580" length="22203603" width="2000000">
<filament108_0 angle="54162347" center_x="4235" center_y="3580" end_x="430" end_y="349" keep="yes" length="22203603" start_x="417" start_y="367" width="2000000"/>
</chain108>
<chain109 angle="50527540" center_x="4300" center_y="1265" length="22022716" width="2000000">
<filament109_0 angle="50527540" center_x="4300" center_y="1265" end_x="437" end_y="118" keep="yes" length="22022716" start_x="423" start_y="135" width="2000000"/>
</chain109>
<chain110 angle="56309932" center_x="4210" center_y="3810" length="21633308" width="2000000">
<filament110_0 angle="56309932" center_x="4210" center_y="3810" end_x="427" end_y="372" keep="yes" length="21633308" start_x="415" start_y="390" width="2000000"/>
</chain110>
<chain111 angle="52594643" center_x="2715" center_y="5655" length="21400935" width="2000000">
<filament111_0 angle="52594643" center_x="2715" center_y="5655" end_x="278" end_y="557" keep="yes" length="21400935" start_x="265" start_y="574" width="2000000"/>
</chain111>
<chain112 angle="58570434" center_x="3105" center_y="5830" length="21095023" width="2000000">
<filament112_0 angle="58570434" center_x="3105" center_y="5830" end_x="316" end_y="574" keep="yes" length="21095023" start_x="305" start_y="592" width="2000000"/>
</chain112>
<chain113 angle="43025066" center_x="4315" center_y="4350" length="20518285" width="2000000">
<filament113_0 angle="43025066" center_x="4315" center_y="4350" end_x="439" end_y="428" keep="yes" length="20518285" start_x="424" start_y="442" width="2000000"/>
</chain113>
<chain114 angle="47121096" center_x="3365" center_y="3270" length="19104973" width="2000000">
<filament114_0 angle="47121096" center_x="3365" center_y="3270" end_x="343" end_y="320" keep="yes" length="19104973" start_x="330" start_y="334" width="2000000"/>
</chain114>
<chain115 angle="60642246" center_x="4595" center_y="3650" length="18357560" width="2000000">
<filament115_0 angle="60642246" center_x="4595" center_y="3650" end_x="464" end_y="357" keep="yes" length="18357560" start_x="455" start_y="373" width="2000000"/>
</chain115>
<chain116 angle="66370622" center_x="3085" center_y="5100" length="17464249" width="2000000">
<filament116_0 angle="66370622" center_x="3085" center_y="5100" end_x="312" end_y="502" keep="yes" length="17464249" start_x="305" start_y="518" width="2000000"/>
</chain116>
<chain117 angle="79992020" center_x="4805" center_y="5265" length="17262677" width="2000000">
<filament117_0 angle="79992020" center_x="4805" center_y="5265" end_x="482" end_y="518" keep="yes" length="17262677" start_x="479" start_y="535" width="2000000"/>
</chain117>
<chain118 angle="52431408" center_x="3740" center_y="3015" length="16401219" width="2000000">
<filament118_0 angle="52431408" center_x="3740" center_y="3015" end_x="379" end_y="295" keep="yes" length="16401219" start_x="369" start_y="308" width="2000000"/>
</chain118>
<chain119 angle="50194429" center_x="2780" center_y="2670" length="15620499" width="2000000">
<filament119_0 angle="50194429" center_x="2780" center_y="2670" end_x="283" end_y="261" keep="yes" length="15620499" start_x="273" start_y="273" width="2000000"/>
</chain119>
<chain120 angle="69026507" center_x="5110" center_y="4770" length="128514591" width="1000000">
<filament120_0 angle="69026507" center_x="5110" center_y="4770" end_x="534" end_y="417" keep="yes" length="128514591" start_x="488" start_y="537" width="1000000"/>
</chain120>
<chain121 angle="26810954" center_x="3985" center_y="5335" length="104201727" width="1000000">
<filament121_0 angle="26810954" center_x="3985" center_y="5335" end_x="445" end_y="510" keep="yes" length="104201727" start_x="352" start_y="557" width="1000000"/>
</chain121>
<chain122 angle="72087491" center_x="4020" center_y="6085" length="104043260" width="1000000">
<filament122_0 angle="72087491" center_x="4020" center_y="6085" end_x="418" end_y="559" keep="yes" length="104043260" start_x="386" start_y="658" width="1000000"/>
</chain122>
<chain123 angle="70974394" center_x="5110" center_y="4285" length="92027170" width="1000000">
<filament123_0 angle="70974394" center_x="5110" center_y="4285" end_x="526" end_y="385" keep="yes" length="92027170" start_x="496" start_y="472" width="1000000"/>
</chain123>
<chain124 angle="21665959" center_x="4655" center_y="4185" length="78549348" width="1000000">
<filament124_0 angle="21665959" center_x="4655" center_y="4185" end_x="502" end_y="404" keep="yes" length="78549348" start_x="429" start_y="433" width="1000000"/>
</chain124>
<chain125 angle="56309932" center_x="4050" center_y="2890" length="72111026" width="1000000">
<filament125_0 angle="56309932" center_x="4050" center_y="2890" end_x="425" end_y="259" keep="yes" length="72111026" start_x="385" start_y="319" width="1000000"/>
</chain125>
<chain126 angle="56534621" center_x="4905" center_y="5765" length="70724819" width="1000000">
<filament126_0 angle="56534621" center_x="4905" center_y="5765" end_x="510" end_y="547" keep="yes" length="70724819" start_x="471" start_y="606" width="1000000"/>
</chain126>
<chain127 angle="62318938" center_x="4900" center_y="3565" length="68883960" width="1000000">
<filament127_0 angle="62318938" center_x="4900" center_y="3565" end_x="506" end_y="326" keep="yes" length="68883960" start_x="474" start_y="387" width="1000000"/>
</chain127>
<chain128 angle="76607502" center_x="4515" center_y="2545" length="64761099" width="1000000">
<filament128_0 angle="76607502" center_x="4515" center_y="2545" end_x="459" end_y="223" keep="yes" length="64761099" start_x="444" start_y="286" width="1000000"/>
</chain128>
<chain129 angle="70974394" center_x="3560" center_y="4260" length="61351447" width="1000000">
<filament129_0 angle="70974394" center_x="3560" center_y="4260" end_x="366" end_y="397" keep="yes" length="61351447" start_x="346" start_y="455" width="1000000"/>
</chain129>
<chain130 angle="60642246" center_x="4715" center_y="5100" length="55072679" width="1000000">
<filament130_0 angle="60642246" center_x="4715" center_y="5100" end_x="485" end_y="486" keep="yes" length="55072679" start_x="458" start_y="534" width="1000000"/>
</chain130>
<chain131 angle="26095424" center_x="3525" center_y="5310" length="54561891" width="1000000">
<filament131_0 angle="26095424" center_x="3525" center_y="5310" end_x="377" end_y="519" keep="yes" length="54561891" start_x="328" start_y="543" width="1000000"/>
</chain131>
<chain132 angle="62949403" center_x="3590" center_y="3875" length="52773099" width="1000000">
<filament132_0 angle="62949403" center_x="3590" center_y="3875" end_x="371" end_y="364" keep="yes" length="52773099" start_x="347" start_y="411" width="1000000"/>
</chain132>
<chain133 angle="62927920" center_x="4835" center_y="2135" length="50537115" width="1000000">
<filament133_0 angle="62927920" center_x="4835" center_y="2135" end_x="495" end_y="191" keep="yes" length="50537115" start_x="472" start_y="236" width="1000000"/>
</chain133>
<chain134 angle="26565051" center_x="2690" center_y="3620" length="44721360" width="1000000">
<filament134_0 angle="26565051" center_x="2690" center_y="3620" end_x="289" end_y="352" keep="yes" length="44721360" start_x="249" start_y="372" width="1000000"/>
</chain134>
<chain135 angle="58815025" center_x="3525" center_y="3650" length="44418465" width="1000000">
<filament135_0 angle="58815025" center_x="3525" center_y="3650" end_x="364" end_y="346" keep="yes" length="44418465" start_x="341" start_y="384" width="1000000"/>
</chain135>
<chain136 angle="35837653" center_x="4670" center_y="5060" length="44407207" width="1000000">
<filament136_0 angle="35837653" center_x="4670" center_y="5060" end_x="485" end_y="493" keep="yes" length="44407207" start_x="449" start_y="519" width="1000000"/>
</chain136>
<chain137 angle="29577839" center_x="3015" center_y="4715" length="42544095" width="1000000">
<filament137_0 angle="29577839" center_x="3015" center_y="4715" end_x="320" end_y="461" keep="yes" length="42544095" start_x="283" start_y="482" width="1000000"/>
</chain137>
<chain138 angle="34438989" center_x="3665" center_y="3200" length="42438190" width="1000000">
<filament138_0 angle="34438989" center_x="3665" center_y="3200" end_x="384" end_y="308" keep="yes" length="42438190" start_x="349" start_y="332" width="1000000"/>
</chain138>
<chain139 angle="54782407" center_x="5110" center_y="4430" length="41617304" width="1000000">
<filament139_0 angle="54782407" center_x="5110" center_y="4430" end_x="523" end_y="426" keep="yes" length="41617304" start_x="499" start_y="460" width="1000000"/>
</chain139>
<chain140 angle="67166346" center_x="2560" center_y="3830" length="41231056" width="1000000">
<filament140_0 angle="67166346" center_x="2560" center_y="3830" end_x="264" end_y="364" keep="yes" length="41231056" start_x="248" start_y="402" width="1000000"/>
</chain140>
<chain141 angle="60945396" center_x="5350" center_y="3600" length="41182521" width="1000000">
<filament141_0 angle="60945396" center_x="5350" center_y="3600" end_x="545" end_y="342" keep="yes" length="41182521" start_x="525" start_y="378" width="1000000"/>
</chain141>
<chain142 angle="46974934" center_x="3600" center_y="3760" length="41036569" width="1000000">
<filament142_0 angle="46974934" center_x="3600" center_y="3760" end_x="374" end_y="361" keep="yes" length="41036569" start_x="346" start_y="391" width="1000000"/>
</chain142>
<chain143 angle="57528808" center_x="4125" center_y="4485" length="39115214" width="1000000">
<filament143_0 angle="57528808" center_x="4125" center_y="4485" end_x="423" end_y="432" keep="yes" length="39115214" start_x="402" start_y="465" width="1000000"/>
</chain143>
<chain144 angle="51340192" center_x="4070" center_y="3500" length="38418745" width="1000000">
<filament144_0 angle="51340192" center_x="4070" center_y="3500" end_x="419" end_y="335" keep="yes" length="38418745" start_x="395" start_y="365" width="1000000"/>
</chain144>
<chain145 angle="53746162" center_x="3770" center_y="1930" length="37202150" width="1000000">
<filament145_0 angle="53746162" center_x="3770" center_y="1930" end_x="388" end_y="178" keep="yes" length="37202150" start_x="366" start_y="208" width="1000000"/>
</chain145>
<chain146 angle="40236358" center_x="4560" center_y="5600" length="34058773" width="1000000">
<filament146_0 angle="40236358" center_x="4560" center_y="5600" end_x="469" end_y="549" keep="yes" length="34058773" start_x="443" start_y="571" width="1000000"/>
</chain146>
<chain147 angle="26565051" center_x="4610" center_y="4785" length="33541020" width="1000000">
<filament147_0 angle="26565051" center_x="4610" center_y="4785" end_x="476" end_y="471" keep="yes" length="33541020" start_x="446" start_y="486" width="1000000"/>
</chain147>
<chain148 angle="64983107" center_x="2500" center_y="3910" length="33105891" width="1000000">
<filament148_0 angle="64983107" center_x="2500" center_y="3910" end_x="257" end_y="376" keep="yes" length="33105891" start_x="243" start_y="406" width="1000000"/>
</chain148>
<chain149 angle="56309932" center_x="5200" center_y="3635" length="32449961" width="1000000">
<filament149_0 angle="56309932" center_x="5200" center_y="3635" end_x="529" end_y="350" keep="yes" length="32449961" start_x="511" start_y="377" width="1000000"/>
</chain149>
<chain150 angle="73810794" center_x="3895" center_y="2915" length="32280025" width="1000000">
<filament150_0 angle="73810794" center_x="3895" center_y="2915" end_x="394" end_y="276" keep="yes" length="32280025" start_x="385" start_y="307" width="1000000"/>
</chain150>
<chain151 angle="29744881" center_x="3200" center_y="3520" length="32249031" width="1000000">
<filament151_0 angle="29744881" center_x="3200" center_y="3520" end_x="334" end_y="344" keep="yes" length="32249031" start_x="306" start_y="360" width="1000000"/>
</chain151>
<chain152 angle="69863697" center_x="4165" center_y="3530" length="31953091" width="1000000">
<filament152_0 angle="69863697" center_x="4165" center_y="3530" end_x="422" end_y="338" keep="yes" length="31953091" start_x="411" start_y="368" width="1000000"/>
</chain152>
<chain153 angle="69863697" center_x="4135" center_y="3060" length="31953091" width="1000000">
<filament153_0 angle="69863697" center_x="4135" center_y="3060" end_x="419" end_y="291" keep="yes" length="31953091" start_x="408" start_y="321" width="1000000"/>
</chain153>
<chain154 angle="77275644" center_x="3975" center_y="2585" length="31780497" width="1000000">
<filament154_0 angle="77275644" center_x="3975" center_y="2585" end_x="401" end_y="243" keep="yes" length="31780497" start_x="394" start_y="274" width="1000000"/>
</chain154>
<chain155 angle="17241459" center_x="3695" center_y="5115" length="30364453" width="1000000">
<filament155_0 angle="17241459" center_x="3695" center_y="5115" end_x="384" end_y="507" keep="yes" length="30364453" start_x="355" start_y="516" width="1000000"/>
</chain155>
<chain156 angle="60018361" center_x="3535" center_y="4960" length="30016662" width="1000000">
<filament156_0 angle="60018361" center_x="3535" center_y="4960" end_x="361" end_y="483" keep="yes" length="30016662" start_x="346" start_y="509" width="1000000"/>
</chain156>
<chain157 angle="53130102" center_x="3220" center_y="5520" length="30000000" width="1000000">
<filament157_0 angle="53130102" center_x="3220" center_y="5520" end_x="331" end_y="540" keep="yes" length="30000000" start_x="313" start_y="564" width="1000000"/>
</chain157>
<chain158 angle="50440332" center_x="4755" center_y="2375" length="29832868" width="1000000">
<filament158_0 angle="50440332" center_x="4755" center_y="2375" end_x="485" end_y="226" keep="yes" length="29832868" start_x="466" start_y="249" width="1000000"/>
</chain158>
<chain159 angle="59036243" center_x="5185" center_y="3625" length="29154759" width="1000000">
<filament159_0 angle="59036243" center_x="5185" center_y="3625" end_x="526" end_y="350" keep="yes" length="29154759" start_x="511" start_y="375" width="1000000"/>
</chain159>
<chain160 angle="120963757" center_x="3715" center_y="1995" length="29154759" width="1000000">
<filament160_0 angle="120963757" center_x="3715" center_y="1995" end_x="364" end_y="187" keep="yes" length="29154759" start_x="379" start_y="212" width="1000000"/>
</chain160>
<chain161 angle="39289407" center_x="4360" center_y="6570" length="28425341" width="1000000">
<filament161_0 angle="39289407" center_x="4360" center_y="6570" end_x="447" end_y="648" keep="yes" length="28425341" start_x="425" start_y="666" width="1000000"/>
</chain161>
<chain162 angle="47862405" center_x="3045" center_y="3415" length="28319605" width="1000000">
<filament162_0 angle="47862405" center_x="3045" center_y="3415" end_x="314" end_y="331" keep="yes" length="28319605" start_x="295" start_y="352" width="1000000"/>
</chain162>
<chain163 angle="45000000" center_x="4630" center_y="3340" length="28284271" width="1000000">
<filament163_0 angle="45000000" center_x="4630" center_y="3340" end_x="473" end_y="324" keep="yes" length="28284271" start_x="453" start_y="344" width="1000000"/>
</chain163>
<chain164 angle="67067900" center_x="2885" center_y="2650" length="28231188" width="1000000">
<filament164_0 angle="67067900" center_x="2885" center_y="2650" end_x="294" end_y="252" keep="yes" length="28231188" start_x="283" start_y="278" width="1000000"/>
</chain164>
<chain165 angle="37694240" center_x="4110" center_y="4525" length="27802878" width="1000000">
<filament165_0 angle="37694240" center_x="4110" center_y="4525" end_x="422" end_y="444" keep="yes" length="27802878" start_x="400" start_y="461" width="1000000"/>
</chain165>
<chain166 angle="37694240" center_x="4120" center_y="2015" length="27802878" width="1000000">
<filament166_0 angle="37694240" center_x="4120" center_y="2015" end_x="423" end_y="193" keep="yes" length="27802878" start_x="401" start_y="210" width="1000000"/>
</chain166>
<chain167 angle="64358994" center_x="4480" center_y="5675" length="27730849" width="1000000">
<filament167_0 angle="64358994" center_x="4480" center_y="5675" end_x="454" end_y="555" keep="yes" length="27730849" start_x="442" start_y="580" width="1000000"/>
</chain167>
<chain168 angle="83659808" center_x="3655" center_y="3725" length="27166155" width="1000000">
<filament168_0 angle="83659808" center_x="3655" center_y="3725" end_x="367" end_y="359" keep="yes" length="27166155" start_x="364" start_y="386" width="1000000"/>
</chain168>
<chain169 angle="29475889" center_x="3865" center_y="5725" length="26419690" width="1000000">
<filament169_0 angle="29475889" center_x="3865" center_y="5725" end_x="398" end_y="566" keep="yes" length="26419690" start_x="375" start_y="579" width="1000000"/>
</chain169>
<chain170 angle="24623565" center_x="3850" center_y="5705" length="26400758" width="1000000">
<filament170_0 angle="24623565" center_x="3850" center_y="5705" end_x="397" end_y="565" keep="yes" length="26400758" start_x="373" start_y="576" width="1000000"/>
</chain170>
<chain171 angle="139635463" center_x="4200" center_y="2105" length="26248809" width="1000000">
<filament171_0 angle="139635463" center_x="4200" center_y="2105" end_x="410" end_y="202" keep="yes" length="26248809" start_x="430" start_y="219" width="1000000"/>
</chain171>
<chain172 angle="67380135" center_x="5300" center_y="4340" length="26000000" width="1000000">
<filament172_0 angle="67380135" center_x="5300" center_y="4340" end_x="535" end_y="422" keep="yes" length="26000000" start_x="525" start_y="446" width="1000000"/>
</chain172>
<chain173 angle="59420773" center_x="4145" center_y="2660" length="25553865" width="1000000">
<filament173_0 angle="59420773" center_x="4145" center_y="2660" end_x="421" end_y="255" keep="yes" length="25553865" start_x="408" start_y="277" width="1000000"/>
</chain173>
<chain174 angle="96842773" center_x="3705" center_y="6575" length="25179357" width="1000000">
<filament174_0 angle="96842773" center_x="3705" center_y="6575" end_x="369" end_y="645" keep="yes" length="25179357" start_x="372" start_y="670" width="1000000"/>
</chain174>
<chain175 angle="53130102" center_x="3705" center_y="5650" length="25000000" width="1000000">
<filament175_0 angle="53130102" center_x="3705" center_y="5650" end_x="378" end_y="555" keep="yes" length="25000000" start_x="363" start_y="575" width="1000000"/>
</chain175>
<chain176 angle="53130102" center_x="4475" center_y="4450" length="25000000" width="1000000">
<filament176_0 angle="53130102" center_x="4475" center_y="4450" end_x="455" end_y="435" keep="yes" length="25000000" start_x="440" start_y="455" width="1000000"/>
</chain176>
<chain177 angle="36869898" center_x="2880" center_y="2655" length="25000000" width="1000000">
<filament177_0 angle="36869898" center_x="2880" center_y="2655" end_x="298" end_y="258" keep="yes" length="25000000" start_x="278" start_y="273" width="1000000"/>
</chain177>
<chain178 angle="43363423" center_x="5250" center_y="4495" length="24758837" width="1000000">
<filament178_0 angle="43363423" center_x="5250" center_y="4495" end_x="534" end_y="441" keep="yes" length="24758837" start_x="516" start_y="458" width="1000000"/>
</chain178>
<chain179 angle="63434949" center_x="4625" center_y="2560" length="24596748" width="1000000">
<filament179_0 angle="63434949" center_x="4625" center_y="2560" end_x="468" end_y="245" keep="yes" length="24596748" start_x="457" start_y="267" width="1000000"/>
</chain179>
<chain180 angle="48366461" center_x="4470" center_y="5420" length="24083189" width="1000000">
<filament180_0 angle="48366461" center_x="4470" center_y="5420" end_x="455" end_y="533" keep="yes" length="24083189" start_x="439" start_y="551" width="1000000"/>
</chain180>
<chain181 angle="62354025" center_x="4205" center_y="6255" length="23706539" width="1000000">
<filament181_0 angle="62354025" center_x="4205" center_y="6255" end_x="426" end_y="615" keep="yes" length="23706539" start_x="415" start_y="636" width="1000000"/>
</chain181>
<chain182 angle="80134193" center_x="3280" center_y="4895" length="23345235" width="1000000">
<filament182_0 angle="80134193" center_x="3280" center_y="4895" end_x="330" end_y="478" keep="yes" length="23345235" start_x="326" start_y="501" width="1000000"/>
</chain182>
<chain183 angle="43264295" center_x="3385" center_y="4470" length="23345235" width="1000000">
<filament183_0 angle="43264295" center_x="3385" center_y="4470" end_x="347" end_y="439" keep="yes" length="23345235" start_x="330" start_y="455" width="1000000"/>
</chain183>
<chain184 angle="46735705" center_x="3970" center_y="2955" length="23345235" width="1000000">
<filament184_0 angle="46735705" center_x="3970" center_y="2955" end_x="405" end_y="287" keep="yes" length="23345235" start_x="389" start_y="304" width="1000000"/>
</chain184>
<chain185 angle="30963757" center_x="4530" center_y="5940" length="23323808" width="1000000">
<filament185_0 angle="30963757" center_x="4530" center_y="5940" end_x="463" end_y="588" keep="yes" length="23323808" start_x="443" start_y="600" width="1000000"/>
</chain185>
<chain186 angle="66801409" center_x="4465" center_y="6775" length="22847319" width="1000000">
<filament186_0 angle="66801409" center_x="4465" center_y="6775" end_x="451" end_y="667" keep="yes" length="22847319" start_x="442" start_y="688" width="1000000"/>
</chain186>
<chain187 angle="15255119" center_x="2810" center_y="2670" length="22803509" width="1000000">
<filament187_0 angle="15255119" center_x="2810" center_y="2670" end_x="292" end_y="264" keep="yes" length="22803509" start_x="270" start_y="270" width="1000000"/>
</chain187>
<chain188 angle="32275644" center_x="3455" center_y="6400" length="22472205" width="1000000">
<filament188_0 angle="32275644" center_x="3455" center_y="6400" end_x="355" end_y="634" keep="yes" length="22472205" start_x="336" start_y="646" width="1000000"/>
</chain188>
<chain189 angle="26565051" center_x="4200" center_y="5430" length="22360680" width="1000000">
<filament189_0 angle="26565051" center_x="4200" center_y="5430" end_x="430" end_y="538" keep="yes" length="22360680" start_x="410" start_y="548" width="1000000"/>
</chain189>
<chain190 angle="127405357" center_x="4425" center_y="6185" length="21400935" width="1000000">
<filament190_0 angle="127405357" center_x="4425" center_y="6185" end_x="436" end_y="610" keep="yes" length="21400935" start_x="449" start_y="627" width="1000000"/>
</chain190>
<chain191 angle="70709954" center_x="4815" center_y="5750" length="21189620" width="1000000">
<filament191_0 angle="70709954" center_x="4815" center_y="5750" end_x="485" end_y="565" keep="yes" length="21189620" start_x="478" start_y="585" width="1000000"/>
</chain191>
<chain192 angle="31429566" center_x="2720" center_y="5665" length="21095023" width="1000000">
<filament192_0 angle="31429566" center_x="2720" center_y="5665" end_x="281" end_y="561" keep="yes" length="21095023" start_x="263" start_y="572" width="1000000"/>
</chain192>
<chain193 angle="90000000" center_x="3570" center_y="4135" length="21000000" width="1000000">
<filament193_0 angle="90000000" center_x="3570" center_y="4135" end_x="357" end_y="403" keep="yes" length="21000000" start_x="357" start_y="424" width="1000000"/>
</chain193>
<chain194 angle="16699244" center_x="5140" center_y="4000" length="20880613" width="1000000">
<filament194_0 angle="16699244" center_x="5140" center_y="4000" end_x="524" end_y="397" keep="yes" length="20880613" start_x="504" start_y="403" width="1000000"/>
</chain194>
<chain195 angle="54782407" center_x="5430" center_y="3505" length="20808652" width="1000000">
<filament195_0 angle="54782407" center_x="5430" center_y="3505" end_x="549" end_y="342" keep="yes" length="20808652" start_x="537" start_y="359" width="1000000"/>
</chain195>
<chain196 angle="54782407" center_x="3870" center_y="2845" length="20808652" width="1000000">
<filament196_0 angle="54782407" center_x="3870" center_y="2845" end_x="393" end_y="276" keep="yes" length="20808652" start_x="381" start_y="293" width="1000000"/>
</chain196>
<chain197 angle="39093859" center_x="5480" center_y="4385" length="20615528" width="1000000">
<filament197_0 angle="39093859" center_x="5480" center_y="4385" end_x="556" end_y="432" keep="yes" length="20615528" start_x="540" start_y="445" width="1000000"/>
</chain197>
<chain198 angle="50906141" center_x="4445" center_y="4310" length="20615528" width="1000000">
<filament198_0 angle="50906141" center_x="4445" center_y="4310" end_x="451" end_y="423" keep="yes" length="20615528" start_x="438" start_y="439" width="1000000"/>
</chain198>
<chain199 angle="92862405" center_x="4895" center_y="3590" length="20024984" width="1000000">
<filament199_0 angle="92862405" center_x="4895" center_y="3590" end_x="489" end_y="349" keep="yes" length="20024984" start_x="490" start_y="369" width="1000000"/>
</chain199>
<chain200 angle="36869898" center_x="4670" center_y="4100" length="20000000" width="1000000">
<filament200_0 angle="36869898" center_x="4670" center_y="4100" end_x="475" end_y="404" keep="yes" length="20000000" start_x="459" start_y="416" width="1000000"/>
</chain200>
<chain201 angle="53130102" center_x="3330" center_y="1530" length="20000000" width="1000000">
<filament201_0 angle="53130102" center_x="3330" center_y="1530" end_x="339" end_y="145" keep="yes" length="20000000" start_x="327" start_y="161" width="1000000"/>
</chain201>
<chain202 angle="68749494" center_x="3365" center_y="4460" length="19313208" width="1000000">
<filament202_0 angle="68749494" center_x="3365" center_y="4460" end_x="340" end_y="437" keep="yes" length="19313208" start_x="333" start_y="455" width="1000000"/>
</chain202>
<chain203 angle="27897271" center_x="3725" center_y="4855" length="19235384" width="1000000">
<filament203_0 angle="27897271" center_x="3725" center_y="4855" end_x="381" end_y="481" keep="yes" length="19235384" start_x="364" start_y="490" width="1000000"/>
</chain203>
<chain204 angle="71565051" center_x="3860" center_y="3720" length="18973666" width="1000000">
<filament204_0 angle="71565051" center_x="3860" center_y="3720" end_x="389" end_y="363" keep="yes" length="18973666" start_x="383" start_y="381" width="1000000"/>
</chain204>
<chain205 angle="64798876" center_x="4700" center_y="3465" length="18788294" width="1000000">
<filament205_0 angle="64798876" center_x="4700" center_y="3465" end_x="474" end_y="338" keep="yes" length="18788294" start_x="466" start_y="355" width="1000000"/>
</chain205>
<chain206 angle="53746162" center_x="4945" center_y="4035" length="18601075" width="1000000">
<filament206_0 angle="53746162" center_x="4945" center_y="4035" end_x="500" end_y="396" keep="yes" length="18601075" start_x="489" start_y="411" width="1000000"/>
</chain206>
<chain207 angle="59036243" center_x="4805" center_y="5655" length="17492856" width="1000000">
<filament207_0 angle="59036243" center_x="4805" center_y="5655" end_x="485" end_y="558" keep="yes" length="17492856" start_x="476" start_y="573" width="1000000"/>
</chain207>
<chain208 angle="59036243" center_x="2355" center_y="4605" length="17492856" width="1000000">
<filament208_0 angle="59036243" center_x="2355" center_y="4605" end_x="240" end_y="453" keep="yes" length="17492856" start_x="231" start_y="468" width="1000000"/>
</chain208>
<chain209 angle="54462322" center_x="3690" center_y="3700" length="17204651" width="1000000">
<filament209_0 angle="54462322" center_x="3690" center_y="3700" end_x="374" end_y="363" keep="yes" length="17204651" start_x="364" start_y="377" width="1000000"/>
</chain209>
<chain210 angle="37568592" center_x="5105" center_y="4710" length="16401219" width="1000000">
<filament210_0 angle="37568592" center_x="5105" center_y="4710" end_x="517" end_y="466" keep="yes" length="16401219" start_x="504" start_y="476" width="1000000"/>
</chain210>
<chain211 angle="52431408" center_x="3010" center_y="2455" length="16401219" width="1000000">
<filament211_0 angle="52431408" center_x="3010" center_y="2455" end_x="306" end_y="239" keep="yes" length="16401219" start_x="296" start_y="252" width="1000000"/>
</chain211>
<chain212 angle="60255119" center_x="4350" center_y="3400" length="16124515" width="1000000">
<filament212_0 angle="60255119" center_x="4350" center_y="3400" end_x="439" end_y="333" keep="yes" length="16124515" start_x="431" start_y="347" width="1000000"/>
</chain212>
<chain213 angle="50194429" center_x="4770" center_y="4470" length="15620499" width="1000000">
<filament213_0 angle="50194429" center_x="4770" center_y="4470" end_x="482" end_y="441" keep="yes" length="15620499" start_x="472" start_y="453" width="1000000"/>
</chain213>
<chain214 angle="39805571" center_x="4380" center_y="2720" length="15620499" width="1000000">
<filament214_0 angle="39805571" center_x="4380" center_y="2720" end_x="444" end_y="267" keep="yes" length="15620499" start_x="432" start_y="277" width="1000000"/>
</chain214>
<chain215 angle="45000000" center_x="4185" center_y="1655" length="15556349" width="1000000">
<filament215_0 angle="45000000" center_x="4185" center_y="1655" end_x="424" end_y="160" keep="yes" length="15556349" start_x="413" start_y="171" width="1000000"/>
</chain215>
<chain216 angle="78690068" center_x="3745" center_y="6265" length="15297059" width="1000000">
<filament216_0 angle="78690068" center_x="3745" center_y="6265" end_x="376" end_y="619" keep="yes" length="15297059" start_x="373" start_y="634" width="1000000"/>
</chain216>
<chain217 angle="66801409" center_x="4490" center_y="2190" length="15231546" width="1000000">
<filament217_0 angle="66801409" center_x="4490" center_y="2190" end_x="452" end_y="212" keep="yes" length="15231546" start_x="446" start_y="226" width="1000000"/>
</chain217>
</filament_chains>
</FilTrackerImageDataFile>
