# Supplementary material for: The Filament Sensor for Near Real-Time Detection of Cytoskeletal Fiber Structures
Source: PLoS One. 2015 May 21;10(5):e0126346. doi: 10.1371/journal.pone.0126346 (PMC4440737; doi:10.1371/journal.pone.0126346)
Supplement: S1 File — This comprises the FilamentSensor, the benchmark database, the output of the compared programs, several auxiliary scripts, and the evaluation results of the program outputs. (ZIP) [file pone.0126346.s001.zip › supporting_information/ground_truth/simulated/line_sensor_simulated_xml/simulated_cell_10_png.xml]

<?xml version="1.0" encoding="UTF-8" standalone="no"?>
<FilTrackerImageDataFile>
<img_file dpi="not_implemented" name="simulated_cell_10.png" path="../" resolution=""/>
<cell_data area="72227" aspect_ratio="2039647" center_x="409" center_y="399" long_half_axis="216547092" order_parameter="803305" orientation="16599455"/>
<pre_params black="40" contrast="1" corr_mask_size="3" cross_corr="0" do_gauss="1" do_laplace="1" do_line_gauss="1" fsigma="15" line_sigma="70" lpfac="40" lpmask="1" minbright="5" order="0" preview="1" rm_sng_px="1" white="219" widths="3"/>
<bin_params area_significance="100" method="1" minmean="25" radius="3" rm_sng_px="1" rod_significance="45" sigma="25" thicken="0"/>
<trc_params minangle="20" minlen="20" tolerance="5"/>
<elog_params contrast="100" image="0" input="0" orientations="18" sigma_x="100" sigma_y="7" threshold="-1" tolerance="0" zero_crossings="0"/>
<chain_params dist_max="10" dist_max_gap="2" gap_skew_max="20" skew_max="15"/>
<filament_chains>
<chain0 angle="0" center_x="5010" center_y="4240" length="118000000" width="2000000">
<filament0_0 angle="0" center_x="5010" center_y="4240" end_x="442" end_y="424" keep="yes" length="118000000" start_x="560" start_y="424" width="2000000"/>
</chain0>
<chain1 angle="4714755" center_x="5175" center_y="4510" length="97329338" width="2000000">
<filament1_0 angle="4714755" center_x="5175" center_y="4510" end_x="566" end_y="447" keep="yes" length="97329338" start_x="469" start_y="455" width="2000000"/>
</chain1>
<chain2 angle="166115332" center_x="3965" center_y="3010" length="91678787" width="2000000">
<filament2_0 angle="166115332" center_x="3965" center_y="3010" end_x="352" end_y="290" keep="yes" length="91678787" start_x="441" start_y="312" width="2000000"/>
</chain2>
<chain3 angle="12804266" center_x="5340" center_y="3440" length="90244113" width="2000000">
<filament3_0 angle="12804266" center_x="5340" center_y="3440" end_x="578" end_y="334" keep="yes" length="90244113" start_x="490" start_y="354" width="2000000"/>
</chain3>
<chain4 angle="18838434" center_x="2765" center_y="3965" length="89810912" width="2000000">
<filament4_0 angle="18838434" center_x="2765" center_y="3965" end_x="319" end_y="382" keep="yes" length="89810912" start_x="234" start_y="411" width="2000000"/>
</chain4>
<chain5 angle="0" center_x="4345" center_y="3350" length="89000000" width="2000000">
<filament5_0 angle="0" center_x="4345" center_y="3350" end_x="390" end_y="335" keep="yes" length="89000000" start_x="479" start_y="335" width="2000000"/>
</chain5>
<chain6 angle="150086354" center_x="3275" center_y="5150" length="84219950" width="2000000">
<filament6_0 angle="150086354" center_x="3275" center_y="5150" end_x="291" end_y="494" keep="yes" length="84219950" start_x="364" start_y="536" width="2000000"/>
</chain6>
<chain7 angle="18217095" center_x="5665" center_y="3110" length="83168504" width="2000000">
<filament7_0 angle="18217095" center_x="5665" center_y="3110" end_x="606" end_y="298" keep="yes" length="83168504" start_x="527" start_y="324" width="2000000"/>
</chain7>
<chain8 angle="17987335" center_x="4865" center_y="3375" length="80956779" width="2000000">
<filament8_0 angle="17987335" center_x="4865" center_y="3375" end_x="525" end_y="325" keep="yes" length="80956779" start_x="448" start_y="350" width="2000000"/>
</chain8>
<chain9 angle="169249033" center_x="5845" center_y="3315" length="80411442" width="2000000">
<filament9_0 angle="169249033" center_x="5845" center_y="3315" end_x="545" end_y="324" keep="yes" length="80411442" start_x="624" start_y="339" width="2000000"/>
</chain9>
<chain10 angle="21938480" center_x="3270" center_y="4715" length="77620873" width="2000000">
<filament10_0 angle="21938480" center_x="3270" center_y="4715" end_x="363" end_y="457" keep="yes" length="77620873" start_x="291" start_y="486" width="2000000"/>
</chain10>
<chain11 angle="16557071" center_x="2530" center_y="4150" length="77201036" width="2000000">
<filament11_0 angle="16557071" center_x="2530" center_y="4150" end_x="290" end_y="404" keep="yes" length="77201036" start_x="216" start_y="426" width="2000000"/>
</chain11>
<chain12 angle="169624155" center_x="5075" center_y="3165" length="72180330" width="2000000">
<filament12_0 angle="169624155" center_x="5075" center_y="3165" end_x="472" end_y="310" keep="yes" length="72180330" start_x="543" start_y="323" width="2000000"/>
</chain12>
<chain13 angle="9605204" center_x="4085" center_y="4315" length="65924199" width="2000000">
<filament13_0 angle="9605204" center_x="4085" center_y="4315" end_x="441" end_y="426" keep="yes" length="65924199" start_x="376" start_y="437" width="2000000"/>
</chain13>
<chain14 angle="0" center_x="5420" center_y="3680" length="64000000" width="2000000">
<filament14_0 angle="0" center_x="5420" center_y="3680" end_x="510" end_y="368" keep="yes" length="64000000" start_x="574" start_y="368" width="2000000"/>
</chain14>
<chain15 angle="171869898" center_x="2845" center_y="4315" length="63639610" width="2000000">
<filament15_0 angle="171869898" center_x="2845" center_y="4315" end_x="253" end_y="427" keep="yes" length="63639610" start_x="316" start_y="436" width="2000000"/>
</chain15>
<chain16 angle="987760" center_x="3010" center_y="3635" length="58008620" width="2000000">
<filament16_0 angle="987760" center_x="3010" center_y="3635" end_x="330" end_y="363" keep="yes" length="58008620" start_x="272" start_y="364" width="2000000"/>
</chain16>
<chain17 angle="172010673" center_x="2105" center_y="4330" length="57558666" width="2000000">
<filament17_0 angle="172010673" center_x="2105" center_y="4330" end_x="182" end_y="429" keep="yes" length="57558666" start_x="239" start_y="437" width="2000000"/>
</chain17>
<chain18 angle="4236395" center_x="3750" center_y="3810" length="54147945" width="2000000">
<filament18_0 angle="4236395" center_x="3750" center_y="3810" end_x="402" end_y="379" keep="yes" length="54147945" start_x="348" start_y="383" width="2000000"/>
</chain18>
<chain19 angle="5389312" center_x="3885" center_y="3695" length="53235327" width="2000000">
<filament19_0 angle="5389312" center_x="3885" center_y="3695" end_x="415" end_y="367" keep="yes" length="53235327" start_x="362" start_y="372" width="2000000"/>
</chain19>
<chain20 angle="27072080" center_x="2645" center_y="4665" length="50537115" width="2000000">
<filament20_0 angle="27072080" center_x="2645" center_y="4665" end_x="287" end_y="455" keep="yes" length="50537115" start_x="242" start_y="478" width="2000000"/>
</chain20>
<chain21 angle="2290610" center_x="4860" center_y="4690" length="50039984" width="2000000">
<filament21_0 angle="2290610" center_x="4860" center_y="4690" end_x="511" end_y="468" keep="yes" length="50039984" start_x="461" start_y="470" width="2000000"/>
</chain21>
<chain22 angle="171869898" center_x="4225" center_y="4575" length="49497475" width="2000000">
<filament22_0 angle="171869898" center_x="4225" center_y="4575" end_x="398" end_y="454" keep="yes" length="49497475" start_x="447" start_y="461" width="2000000"/>
</chain22>
<chain23 angle="2337306" center_x="5365" center_y="3830" length="49040799" width="2000000">
<filament23_0 angle="2337306" center_x="5365" center_y="3830" end_x="561" end_y="382" keep="yes" length="49040799" start_x="512" start_y="384" width="2000000"/>
</chain23>
<chain24 angle="178830861" center_x="3495" center_y="4095" length="49010203" width="2000000">
<filament24_0 angle="178830861" center_x="3495" center_y="4095" end_x="325" end_y="409" keep="yes" length="49010203" start_x="374" start_y="410" width="2000000"/>
</chain24>
<chain25 angle="177614056" center_x="6110" center_y="3760" length="48041649" width="2000000">
<filament25_0 angle="177614056" center_x="6110" center_y="3760" end_x="587" end_y="375" keep="yes" length="48041649" start_x="635" start_y="377" width="2000000"/>
</chain25>
<chain26 angle="178781125" center_x="5185" center_y="3025" length="47010637" width="2000000">
<filament26_0 angle="178781125" center_x="5185" center_y="3025" end_x="495" end_y="302" keep="yes" length="47010637" start_x="542" start_y="303" width="2000000"/>
</chain26>
<chain27 angle="14036243" center_x="3620" center_y="3325" length="45354162" width="2000000">
<filament27_0 angle="14036243" center_x="3620" center_y="3325" end_x="384" end_y="327" keep="yes" length="45354162" start_x="340" start_y="338" width="2000000"/>
</chain27>
<chain28 angle="173659808" center_x="3345" center_y="4955" length="45276926" width="2000000">
<filament28_0 angle="173659808" center_x="3345" center_y="4955" end_x="312" end_y="493" keep="yes" length="45276926" start_x="357" start_y="498" width="2000000"/>
</chain28>
<chain29 angle="1273030" center_x="3565" center_y="3635" length="45011110" width="2000000">
<filament29_0 angle="1273030" center_x="3565" center_y="3635" end_x="379" end_y="363" keep="yes" length="45011110" start_x="334" start_y="364" width="2000000"/>
</chain29>
<chain30 angle="7765166" center_x="4660" center_y="3910" length="44407207" width="2000000">
<filament30_0 angle="7765166" center_x="4660" center_y="3910" end_x="488" end_y="388" keep="yes" length="44407207" start_x="444" start_y="394" width="2000000"/>
</chain30>
<chain31 angle="3900494" center_x="3030" center_y="3765" length="44102154" width="2000000">
<filament31_0 angle="3900494" center_x="3030" center_y="3765" end_x="325" end_y="375" keep="yes" length="44102154" start_x="281" start_y="378" width="2000000"/>
</chain31>
<chain32 angle="174559668" center_x="2190" center_y="4820" length="42190046" width="2000000">
<filament32_0 angle="174559668" center_x="2190" center_y="4820" end_x="198" end_y="480" keep="yes" length="42190046" start_x="240" start_y="484" width="2000000"/>
</chain32>
<chain33 angle="162897271" center_x="3255" center_y="3320" length="40804412" width="2000000">
<filament33_0 angle="162897271" center_x="3255" center_y="3320" end_x="306" end_y="326" keep="yes" length="40804412" start_x="345" start_y="338" width="2000000"/>
</chain33>
<chain34 angle="0" center_x="4885" center_y="3690" length="39000000" width="2000000">
<filament34_0 angle="0" center_x="4885" center_y="3690" end_x="469" end_y="369" keep="yes" length="39000000" start_x="508" start_y="369" width="2000000"/>
</chain34>
<chain35 angle="167660913" center_x="5360" center_y="4025" length="32756679" width="2000000">
<filament35_0 angle="167660913" center_x="5360" center_y="4025" end_x="520" end_y="399" keep="yes" length="32756679" start_x="552" start_y="406" width="2000000"/>
</chain35>
<chain36 angle="23428693" center_x="3980" center_y="3465" length="32695565" width="2000000">
<filament36_0 angle="23428693" center_x="3980" center_y="3465" end_x="413" end_y="340" keep="yes" length="32695565" start_x="383" start_y="353" width="2000000"/>
</chain36>
<chain37 angle="16189206" center_x="3105" center_y="3975" length="32280025" width="2000000">
<filament37_0 angle="16189206" center_x="3105" center_y="3975" end_x="326" end_y="393" keep="yes" length="32280025" start_x="295" start_y="402" width="2000000"/>
</chain37>
<chain38 angle="178210089" center_x="3250" center_y="4595" length="32015621" width="2000000">
<filament38_0 angle="178210089" center_x="3250" center_y="4595" end_x="309" end_y="459" keep="yes" length="32015621" start_x="341" start_y="460" width="2000000"/>
</chain38>
<chain39 angle="0" center_x="4975" center_y="4160" length="31000000" width="2000000">
<filament39_0 angle="0" center_x="4975" center_y="4160" end_x="482" end_y="416" keep="yes" length="31000000" start_x="513" start_y="416" width="2000000"/>
</chain39>
<chain40 angle="168690068" center_x="5030" center_y="3950" length="30594117" width="2000000">
<filament40_0 angle="168690068" center_x="5030" center_y="3950" end_x="488" end_y="392" keep="yes" length="30594117" start_x="518" start_y="398" width="2000000"/>
</chain40>
<chain41 angle="164577839" center_x="3685" center_y="3440" length="30083218" width="2000000">
<filament41_0 angle="164577839" center_x="3685" center_y="3440" end_x="354" end_y="340" keep="yes" length="30083218" start_x="383" start_y="348" width="2000000"/>
</chain41>
<chain42 angle="178090848" center_x="3060" center_y="4075" length="30016662" width="2000000">
<filament42_0 angle="178090848" center_x="3060" center_y="4075" end_x="291" end_y="407" keep="yes" length="30016662" start_x="321" start_y="408" width="2000000"/>
</chain42>
<chain43 angle="0" center_x="4125" center_y="4120" length="29000000" width="2000000">
<filament43_0 angle="0" center_x="4125" center_y="4120" end_x="398" end_y="412" keep="yes" length="29000000" start_x="427" start_y="412" width="2000000"/>
</chain43>
<chain44 angle="177954592" center_x="4390" center_y="3555" length="28017851" width="2000000">
<filament44_0 angle="177954592" center_x="4390" center_y="3555" end_x="425" end_y="355" keep="yes" length="28017851" start_x="453" start_y="356" width="2000000"/>
</chain44>
<chain45 angle="21037511" center_x="3990" center_y="4420" length="27856777" width="2000000">
<filament45_0 angle="21037511" center_x="3990" center_y="4420" end_x="412" end_y="437" keep="yes" length="27856777" start_x="386" start_y="447" width="2000000"/>
</chain45>
<chain46 angle="19093492" center_x="3600" center_y="4225" length="27513633" width="2000000">
<filament46_0 angle="19093492" center_x="3600" center_y="4225" end_x="373" end_y="418" keep="yes" length="27513633" start_x="347" start_y="427" width="2000000"/>
</chain46>
<chain47 angle="169114473" center_x="4240" center_y="3775" length="26476405" width="2000000">
<filament47_0 angle="169114473" center_x="4240" center_y="3775" end_x="411" end_y="375" keep="yes" length="26476405" start_x="437" start_y="380" width="2000000"/>
</chain47>
<chain48 angle="17744672" center_x="5455" center_y="2990" length="26248809" width="2000000">
<filament48_0 angle="17744672" center_x="5455" center_y="2990" end_x="558" end_y="295" keep="yes" length="26248809" start_x="533" start_y="303" width="2000000"/>
</chain48>
<chain49 angle="11768289" center_x="4630" center_y="4005" length="24515301" width="2000000">
<filament49_0 angle="11768289" center_x="4630" center_y="4005" end_x="475" end_y="398" keep="yes" length="24515301" start_x="451" start_y="403" width="2000000"/>
</chain49>
<chain50 angle="172874984" center_x="2980" center_y="4465" length="24186773" width="2000000">
<filament50_0 angle="172874984" center_x="2980" center_y="4465" end_x="286" end_y="445" keep="yes" length="24186773" start_x="310" start_y="448" width="2000000"/>
</chain50>
<chain51 angle="172874984" center_x="2590" center_y="4405" length="24186773" width="2000000">
<filament51_0 angle="172874984" center_x="2590" center_y="4405" end_x="247" end_y="439" keep="yes" length="24186773" start_x="271" start_y="442" width="2000000"/>
</chain51>
<chain52 angle="24443955" center_x="2570" center_y="3880" length="24166092" width="2000000">
<filament52_0 angle="24443955" center_x="2570" center_y="3880" end_x="268" end_y="383" keep="yes" length="24166092" start_x="246" start_y="393" width="2000000"/>
</chain52>
<chain53 angle="167735226" center_x="4415" center_y="3645" length="23537205" width="2000000">
<filament53_0 angle="167735226" center_x="4415" center_y="3645" end_x="430" end_y="362" keep="yes" length="23537205" start_x="453" start_y="367" width="2000000"/>
</chain53>
<chain54 angle="175030259" center_x="2795" center_y="4890" length="23086793" width="2000000">
<filament54_0 angle="175030259" center_x="2795" center_y="4890" end_x="268" end_y="488" keep="yes" length="23086793" start_x="291" start_y="490" width="2000000"/>
</chain54>
<chain55 angle="17650124" center_x="5390" center_y="4155" length="23086793" width="2000000">
<filament55_0 angle="17650124" center_x="5390" center_y="4155" end_x="550" end_y="412" keep="yes" length="23086793" start_x="528" start_y="419" width="2000000"/>
</chain55>
<chain56 angle="23198591" center_x="2095" center_y="4915" length="22847319" width="2000000">
<filament56_0 angle="23198591" center_x="2095" center_y="4915" end_x="220" end_y="487" keep="yes" length="22847319" start_x="199" start_y="496" width="2000000"/>
</chain56>
<chain57 angle="10304846" center_x="3440" center_y="3730" length="22360680" width="2000000">
<filament57_0 angle="10304846" center_x="3440" center_y="3730" end_x="355" end_y="371" keep="yes" length="22360680" start_x="333" start_y="375" width="2000000"/>
</chain57>
<chain58 angle="172234834" center_x="2520" center_y="4585" length="22203603" width="2000000">
<filament58_0 angle="172234834" center_x="2520" center_y="4585" end_x="241" end_y="457" keep="yes" length="22203603" start_x="263" start_y="460" width="2000000"/>
</chain58>
<chain59 angle="7765166" center_x="3440" center_y="3965" length="22203603" width="2000000">
<filament59_0 angle="7765166" center_x="3440" center_y="3965" end_x="355" end_y="395" keep="yes" length="22203603" start_x="333" start_y="398" width="2000000"/>
</chain59>
<chain60 angle="2602562" center_x="2330" center_y="4665" length="22022716" width="2000000">
<filament60_0 angle="2602562" center_x="2330" center_y="4665" end_x="244" end_y="466" keep="yes" length="22022716" start_x="222" start_y="467" width="2000000"/>
</chain60>
<chain61 angle="177397438" center_x="2940" center_y="4575" length="22022716" width="2000000">
<filament61_0 angle="177397438" center_x="2940" center_y="4575" end_x="283" end_y="457" keep="yes" length="22022716" start_x="305" start_y="458" width="2000000"/>
</chain61>
<chain62 angle="15945396" center_x="5975" center_y="3520" length="21840330" width="2000000">
<filament62_0 angle="15945396" center_x="5975" center_y="3520" end_x="608" end_y="349" keep="yes" length="21840330" start_x="587" start_y="355" width="2000000"/>
</chain62>
<chain63 angle="171869898" center_x="3095" center_y="4685" length="21213203" width="2000000">
<filament63_0 angle="171869898" center_x="3095" center_y="4685" end_x="299" end_y="467" keep="yes" length="21213203" start_x="320" start_y="470" width="2000000"/>
</chain63>
<chain64 angle="148570434" center_x="2650" center_y="4785" length="21095023" width="2000000">
<filament64_0 angle="148570434" center_x="2650" center_y="4785" end_x="256" end_y="473" keep="yes" length="21095023" start_x="274" start_y="484" width="2000000"/>
</chain64>
<chain65 angle="177273689" center_x="5305" center_y="4675" length="21023796" width="2000000">
<filament65_0 angle="177273689" center_x="5305" center_y="4675" end_x="520" end_y="467" keep="yes" length="21023796" start_x="541" start_y="468" width="2000000"/>
</chain65>
<chain66 angle="177273689" center_x="3035" center_y="3445" length="21023796" width="2000000">
<filament66_0 angle="177273689" center_x="3035" center_y="3445" end_x="293" end_y="344" keep="yes" length="21023796" start_x="314" start_y="345" width="2000000"/>
</chain66>
<chain67 angle="0" center_x="4105" center_y="3940" length="21000000" width="2000000">
<filament67_0 angle="0" center_x="4105" center_y="3940" end_x="400" end_y="394" keep="yes" length="21000000" start_x="421" start_y="394" width="2000000"/>
</chain67>
<chain68 angle="5710593" center_x="4510" center_y="3830" length="20099751" width="2000000">
<filament68_0 angle="5710593" center_x="4510" center_y="3830" end_x="461" end_y="382" keep="yes" length="20099751" start_x="441" start_y="384" width="2000000"/>
</chain68>
<chain69 angle="0" center_x="3370" center_y="3450" length="20000000" width="2000000">
<filament69_0 angle="0" center_x="3370" center_y="3450" end_x="327" end_y="345" keep="yes" length="20000000" start_x="347" start_y="345" width="2000000"/>
</chain69>
<chain70 angle="3012788" center_x="5725" center_y="3805" length="19026298" width="2000000">
<filament70_0 angle="3012788" center_x="5725" center_y="3805" end_x="582" end_y="380" keep="yes" length="19026298" start_x="563" start_y="381" width="2000000"/>
</chain70>
<chain71 angle="0" center_x="4330" center_y="3930" length="18000000" width="2000000">
<filament71_0 angle="0" center_x="4330" center_y="3930" end_x="424" end_y="393" keep="yes" length="18000000" start_x="442" start_y="393" width="2000000"/>
</chain71>
<chain72 angle="8892549" center_x="3675" center_y="3125" length="148788440" width="1000000">
<filament72_0 angle="8892549" center_x="3675" center_y="3125" end_x="441" end_y="301" keep="yes" length="148788440" start_x="294" start_y="324" width="1000000"/>
</chain72>
<chain73 angle="7184267" center_x="4165" center_y="3865" length="119941652" width="1000000">
<filament73_0 angle="7184267" center_x="4165" center_y="3865" end_x="476" end_y="379" keep="yes" length="119941652" start_x="357" start_y="394" width="1000000"/>
</chain73>
<chain74 angle="171773278" center_x="3545" center_y="4470" length="83862983" width="1000000">
<filament74_0 angle="171773278" center_x="3545" center_y="4470" end_x="313" end_y="441" keep="yes" length="83862983" start_x="396" start_y="453" width="1000000"/>
</chain74>
<chain75 angle="12938056" center_x="4110" center_y="4115" length="75927597" width="1000000">
<filament75_0 angle="12938056" center_x="4110" center_y="4115" end_x="448" end_y="403" keep="yes" length="75927597" start_x="374" start_y="420" width="1000000"/>
</chain75>
<chain76 angle="171193207" center_x="3545" center_y="4415" length="71847060" width="1000000">
<filament76_0 angle="171193207" center_x="3545" center_y="4415" end_x="319" end_y="436" keep="yes" length="71847060" start_x="390" start_y="447" width="1000000"/>
</chain76>
<chain77 angle="24376469" center_x="3130" center_y="4425" length="70263789" width="1000000">
<filament77_0 angle="24376469" center_x="3130" center_y="4425" end_x="345" end_y="428" keep="yes" length="70263789" start_x="281" start_y="457" width="1000000"/>
</chain77>
<chain78 angle="4144624" center_x="3115" center_y="3865" length="69180922" width="1000000">
<filament78_0 angle="4144624" center_x="3115" center_y="3865" end_x="346" end_y="384" keep="yes" length="69180922" start_x="277" start_y="389" width="1000000"/>
</chain78>
<chain79 angle="34380345" center_x="4525" center_y="3095" length="69065187" width="1000000">
<filament79_0 angle="34380345" center_x="4525" center_y="3095" end_x="481" end_y="290" keep="yes" length="69065187" start_x="424" start_y="329" width="1000000"/>
</chain79>
<chain80 angle="14444036" center_x="3080" center_y="4225" length="68154237" width="1000000">
<filament80_0 angle="14444036" center_x="3080" center_y="4225" end_x="341" end_y="414" keep="yes" length="68154237" start_x="275" start_y="431" width="1000000"/>
</chain80>
<chain81 angle="17102729" center_x="5015" center_y="3420" length="68007353" width="1000000">
<filament81_0 angle="17102729" center_x="5015" center_y="3420" end_x="534" end_y="332" keep="yes" length="68007353" start_x="469" start_y="352" width="1000000"/>
</chain81>
<chain82 angle="170676408" center_x="2545" center_y="4455" length="67896981" width="1000000">
<filament82_0 angle="170676408" center_x="2545" center_y="4455" end_x="221" end_y="440" keep="yes" length="67896981" start_x="288" start_y="451" width="1000000"/>
</chain82>
<chain83 angle="909380" center_x="4275" center_y="4725" length="63007936" width="1000000">
<filament83_0 angle="909380" center_x="4275" center_y="4725" end_x="459" end_y="472" keep="yes" length="63007936" start_x="396" start_y="473" width="1000000"/>
</chain83>
<chain84 angle="17571259" center_x="2880" center_y="3695" length="62936476" width="1000000">
<filament84_0 angle="17571259" center_x="2880" center_y="3695" end_x="318" end_y="360" keep="yes" length="62936476" start_x="258" start_y="379" width="1000000"/>
</chain84>
<chain85 angle="177137595" center_x="4840" center_y="3605" length="60074953" width="1000000">
<filament85_0 angle="177137595" center_x="4840" center_y="3605" end_x="454" end_y="359" keep="yes" length="60074953" start_x="514" start_y="362" width="1000000"/>
</chain85>
<chain86 angle="1909152" center_x="4510" center_y="4350" length="60033324" width="1000000">
<filament86_0 angle="1909152" center_x="4510" center_y="4350" end_x="481" end_y="434" keep="yes" length="60033324" start_x="421" start_y="436" width="1000000"/>
</chain86>
<chain87 angle="8914927" center_x="3915" center_y="4840" length="51623638" width="1000000">
<filament87_0 angle="8914927" center_x="3915" center_y="4840" end_x="417" end_y="480" keep="yes" length="51623638" start_x="366" start_y="488" width="1000000"/>
</chain87>
<chain88 angle="7815294" center_x="5855" center_y="3155" length="51478151" width="1000000">
<filament88_0 angle="7815294" center_x="5855" center_y="3155" end_x="611" end_y="312" keep="yes" length="51478151" start_x="560" start_y="319" width="1000000"/>
</chain88>
<chain89 angle="176566370" center_x="4540" center_y="4145" length="50089919" width="1000000">
<filament89_0 angle="176566370" center_x="4540" center_y="4145" end_x="429" end_y="413" keep="yes" length="50089919" start_x="479" start_y="416" width="1000000"/>
</chain89>
<chain90 angle="11534621" center_x="2635" center_y="4920" length="50009999" width="1000000">
<filament90_0 angle="11534621" center_x="2635" center_y="4920" end_x="288" end_y="487" keep="yes" length="50009999" start_x="239" start_y="497" width="1000000"/>
</chain90>
<chain91 angle="8297145" center_x="4090" center_y="4015" length="48507731" width="1000000">
<filament91_0 angle="8297145" center_x="4090" center_y="4015" end_x="433" end_y="398" keep="yes" length="48507731" start_x="385" start_y="405" width="1000000"/>
</chain91>
<chain92 angle="176423666" center_x="4520" center_y="3025" length="48093659" width="1000000">
<filament92_0 angle="176423666" center_x="4520" center_y="3025" end_x="428" end_y="301" keep="yes" length="48093659" start_x="476" start_y="304" width="1000000"/>
</chain92>
<chain93 angle="166551385" center_x="4630" center_y="3855" length="47296934" width="1000000">
<filament93_0 angle="166551385" center_x="4630" center_y="3855" end_x="440" end_y="380" keep="yes" length="47296934" start_x="486" start_y="391" width="1000000"/>
</chain93>
<chain94 angle="17650124" center_x="3630" center_y="4640" length="46173586" width="1000000">
<filament94_0 angle="17650124" center_x="3630" center_y="4640" end_x="385" end_y="457" keep="yes" length="46173586" start_x="341" start_y="471" width="1000000"/>
</chain94>
<chain95 angle="165650668" center_x="4065" center_y="3545" length="44384682" width="1000000">
<filament95_0 angle="165650668" center_x="4065" center_y="3545" end_x="385" end_y="349" keep="yes" length="44384682" start_x="428" start_y="360" width="1000000"/>
</chain95>
<chain96 angle="177207298" center_x="4125" center_y="3230" length="41048752" width="1000000">
<filament96_0 angle="177207298" center_x="4125" center_y="3230" end_x="392" end_y="322" keep="yes" length="41048752" start_x="433" start_y="324" width="1000000"/>
</chain96>
<chain97 angle="163855661" center_x="2700" center_y="3745" length="39560081" width="1000000">
<filament97_0 angle="163855661" center_x="2700" center_y="3745" end_x="251" end_y="369" keep="yes" length="39560081" start_x="289" start_y="380" width="1000000"/>
</chain97>
<chain98 angle="27216112" center_x="4335" center_y="3310" length="39357337" width="1000000">
<filament98_0 angle="27216112" center_x="4335" center_y="3310" end_x="451" end_y="322" keep="yes" length="39357337" start_x="416" start_y="340" width="1000000"/>
</chain98>
<chain99 angle="161075356" center_x="3905" center_y="3680" length="37000000" width="1000000">
<filament99_0 angle="161075356" center_x="3905" center_y="3680" end_x="373" end_y="362" keep="yes" length="37000000" start_x="408" start_y="374" width="1000000"/>
</chain99>
<chain100 angle="157619865" center_x="4600" center_y="3180" length="36769553" width="1000000">
<filament100_0 angle="157619865" center_x="4600" center_y="3180" end_x="443" end_y="311" keep="yes" length="36769553" start_x="477" start_y="325" width="1000000"/>
</chain100>
<chain101 angle="173659808" center_x="3740" center_y="4950" length="36221541" width="1000000">
<filament101_0 angle="173659808" center_x="3740" center_y="4950" end_x="356" end_y="493" keep="yes" length="36221541" start_x="392" start_y="497" width="1000000"/>
</chain101>
<chain102 angle="22988717" center_x="3635" center_y="4910" length="35846897" width="1000000">
<filament102_0 angle="22988717" center_x="3635" center_y="4910" end_x="380" end_y="484" keep="yes" length="35846897" start_x="347" start_y="498" width="1000000"/>
</chain102>
<chain103 angle="16858399" center_x="5965" center_y="3280" length="34481879" width="1000000">
<filament103_0 angle="16858399" center_x="5965" center_y="3280" end_x="613" end_y="323" keep="yes" length="34481879" start_x="580" start_y="333" width="1000000"/>
</chain103>
<chain104 angle="10619655" center_x="3810" center_y="3540" length="32557641" width="1000000">
<filament104_0 angle="10619655" center_x="3810" center_y="3540" end_x="397" end_y="351" keep="yes" length="32557641" start_x="365" start_y="357" width="1000000"/>
</chain104>
<chain105 angle="172874984" center_x="2810" center_y="4630" length="32249031" width="1000000">
<filament105_0 angle="172874984" center_x="2810" center_y="4630" end_x="265" end_y="461" keep="yes" length="32249031" start_x="297" start_y="465" width="1000000"/>
</chain105>
<chain106 angle="178210089" center_x="3150" center_y="4485" length="32015621" width="1000000">
<filament106_0 angle="178210089" center_x="3150" center_y="4485" end_x="299" end_y="448" keep="yes" length="32015621" start_x="331" start_y="449" width="1000000"/>
</chain106>
<chain107 angle="20136303" center_x="3980" center_y="4925" length="31953091" width="1000000">
<filament107_0 angle="20136303" center_x="3980" center_y="4925" end_x="413" end_y="487" keep="yes" length="31953091" start_x="383" start_y="498" width="1000000"/>
</chain107>
<chain108 angle="166865978" center_x="3590" center_y="4635" length="30805844" width="1000000">
<filament108_0 angle="166865978" center_x="3590" center_y="4635" end_x="344" end_y="460" keep="yes" length="30805844" start_x="374" start_y="467" width="1000000"/>
</chain108>
<chain109 angle="5710593" center_x="4720" center_y="4065" length="30149627" width="1000000">
<filament109_0 angle="5710593" center_x="4720" center_y="4065" end_x="487" end_y="405" keep="yes" length="30149627" start_x="457" start_y="408" width="1000000"/>
</chain109>
<chain110 angle="174289407" center_x="4790" center_y="3025" length="30149627" width="1000000">
<filament110_0 angle="174289407" center_x="4790" center_y="3025" end_x="464" end_y="301" keep="yes" length="30149627" start_x="494" start_y="304" width="1000000"/>
</chain110>
<chain111 angle="178090848" center_x="5310" center_y="3945" length="30016662" width="1000000">
<filament111_0 angle="178090848" center_x="5310" center_y="3945" end_x="516" end_y="394" keep="yes" length="30016662" start_x="546" start_y="395" width="1000000"/>
</chain111>
<chain112 angle="1974934" center_x="4065" center_y="4415" length="29017236" width="1000000">
<filament112_0 angle="1974934" center_x="4065" center_y="4415" end_x="421" end_y="441" keep="yes" length="29017236" start_x="392" start_y="442" width="1000000"/>
</chain112>
<chain113 angle="24775141" center_x="4700" center_y="2990" length="28635642" width="1000000">
<filament113_0 angle="24775141" center_x="4700" center_y="2990" end_x="483" end_y="293" keep="yes" length="28635642" start_x="457" start_y="305" width="1000000"/>
</chain113>
<chain114 angle="10124672" center_x="3020" center_y="3515" length="28442925" width="1000000">
<filament114_0 angle="10124672" center_x="3020" center_y="3515" end_x="316" end_y="349" keep="yes" length="28442925" start_x="288" start_y="354" width="1000000"/>
</chain114>
<chain115 angle="0" center_x="4540" center_y="4570" length="28000000" width="1000000">
<filament115_0 angle="0" center_x="4540" center_y="4570" end_x="440" end_y="457" keep="yes" length="28000000" start_x="468" start_y="457" width="1000000"/>
</chain115>
<chain116 angle="19093492" center_x="3770" center_y="4505" length="27513633" width="1000000">
<filament116_0 angle="19093492" center_x="3770" center_y="4505" end_x="390" end_y="446" keep="yes" length="27513633" start_x="364" start_y="455" width="1000000"/>
</chain116>
<chain117 angle="8426969" center_x="5975" center_y="3120" length="27294688" width="1000000">
<filament117_0 angle="8426969" center_x="5975" center_y="3120" end_x="611" end_y="310" keep="yes" length="27294688" start_x="584" start_y="314" width="1000000"/>
</chain117>
<chain118 angle="142696052" center_x="2425" center_y="4640" length="26400758" width="1000000">
<filament118_0 angle="142696052" center_x="2425" center_y="4640" end_x="232" end_y="456" keep="yes" length="26400758" start_x="253" start_y="472" width="1000000"/>
</chain118>
<chain119 angle="161565051" center_x="3870" center_y="3320" length="25298221" width="1000000">
<filament119_0 angle="161565051" center_x="3870" center_y="3320" end_x="375" end_y="328" keep="yes" length="25298221" start_x="399" start_y="336" width="1000000"/>
</chain119>
<chain120 angle="16260205" center_x="5150" center_y="4415" length="25000000" width="1000000">
<filament120_0 angle="16260205" center_x="5150" center_y="4415" end_x="527" end_y="438" keep="yes" length="25000000" start_x="503" start_y="445" width="1000000"/>
</chain120>
<chain121 angle="165963757" center_x="3510" center_y="3810" length="24738634" width="1000000">
<filament121_0 angle="165963757" center_x="3510" center_y="3810" end_x="339" end_y="378" keep="yes" length="24738634" start_x="363" start_y="384" width="1000000"/>
</chain121>
<chain122 angle="14036243" center_x="5730" center_y="3590" length="24738634" width="1000000">
<filament122_0 angle="14036243" center_x="5730" center_y="3590" end_x="585" end_y="356" keep="yes" length="24738634" start_x="561" start_y="362" width="1000000"/>
</chain122>
<chain123 angle="177614056" center_x="2540" center_y="4865" length="24020824" width="1000000">
<filament123_0 angle="177614056" center_x="2540" center_y="4865" end_x="242" end_y="486" keep="yes" length="24020824" start_x="266" start_y="487" width="1000000"/>
</chain123>
<chain124 angle="19983107" center_x="5620" center_y="4060" length="23409400" width="1000000">
<filament124_0 angle="19983107" center_x="5620" center_y="4060" end_x="573" end_y="402" keep="yes" length="23409400" start_x="551" start_y="410" width="1000000"/>
</chain124>
<chain125 angle="9865807" center_x="5185" center_y="4610" length="23345235" width="1000000">
<filament125_0 angle="9865807" center_x="5185" center_y="4610" end_x="530" end_y="459" keep="yes" length="23345235" start_x="507" start_y="463" width="1000000"/>
</chain125>
<chain126 angle="48576334" center_x="4725" center_y="2955" length="22671568" width="1000000">
<filament126_0 angle="48576334" center_x="4725" center_y="2955" end_x="480" end_y="287" keep="yes" length="22671568" start_x="465" start_y="304" width="1000000"/>
</chain126>
<chain127 angle="7765166" center_x="4770" center_y="3565" length="22203603" width="1000000">
<filament127_0 angle="7765166" center_x="4770" center_y="3565" end_x="488" end_y="355" keep="yes" length="22203603" start_x="466" start_y="358" width="1000000"/>
</chain127>
<chain128 angle="39472460" center_x="5465" center_y="2970" length="22022716" width="1000000">
<filament128_0 angle="39472460" center_x="5465" center_y="2970" end_x="555" end_y="290" keep="yes" length="22022716" start_x="538" start_y="304" width="1000000"/>
</chain128>
<chain129 angle="149931417" center_x="6185" center_y="3405" length="21954498" width="1000000">
<filament129_0 angle="149931417" center_x="6185" center_y="3405" end_x="609" end_y="335" keep="yes" length="21954498" start_x="628" start_y="346" width="1000000"/>
</chain129>
<chain130 angle="166607502" center_x="3675" center_y="3555" length="21587033" width="1000000">
<filament130_0 angle="166607502" center_x="3675" center_y="3555" end_x="357" end_y="353" keep="yes" length="21587033" start_x="378" start_y="358" width="1000000"/>
</chain130>
<chain131 angle="2726311" center_x="2625" center_y="3745" length="21023796" width="1000000">
<filament131_0 angle="2726311" center_x="2625" center_y="3745" end_x="273" end_y="374" keep="yes" length="21023796" start_x="252" start_y="375" width="1000000"/>
</chain131>
<chain132 angle="157166346" center_x="2625" center_y="3710" length="20615528" width="1000000">
<filament132_0 angle="157166346" center_x="2625" center_y="3710" end_x="253" end_y="367" keep="yes" length="20615528" start_x="272" start_y="375" width="1000000"/>
</chain132>
<chain133 angle="22833654" center_x="3285" center_y="3540" length="20615528" width="1000000">
<filament133_0 angle="22833654" center_x="3285" center_y="3540" end_x="338" end_y="350" keep="yes" length="20615528" start_x="319" start_y="358" width="1000000"/>
</chain133>
<chain134 angle="8530766" center_x="3790" center_y="3385" length="20223748" width="1000000">
<filament134_0 angle="8530766" center_x="3790" center_y="3385" end_x="389" end_y="337" keep="yes" length="20223748" start_x="369" start_y="340" width="1000000"/>
</chain134>
<chain135 angle="26565051" center_x="5250" center_y="3815" length="20124612" width="1000000">
<filament135_0 angle="26565051" center_x="5250" center_y="3815" end_x="534" end_y="377" keep="yes" length="20124612" start_x="516" start_y="386" width="1000000"/>
</chain135>
<chain136 angle="5710593" center_x="5010" center_y="3870" length="20099751" width="1000000">
<filament136_0 angle="5710593" center_x="5010" center_y="3870" end_x="511" end_y="386" keep="yes" length="20099751" start_x="491" start_y="388" width="1000000"/>
</chain136>
<chain137 angle="177137595" center_x="3870" center_y="3935" length="20024984" width="1000000">
<filament137_0 angle="177137595" center_x="3870" center_y="3935" end_x="377" end_y="393" keep="yes" length="20024984" start_x="397" start_y="394" width="1000000"/>
</chain137>
<chain138 angle="2862405" center_x="4460" center_y="3285" length="20024984" width="1000000">
<filament138_0 angle="2862405" center_x="4460" center_y="3285" end_x="456" end_y="328" keep="yes" length="20024984" start_x="436" start_y="329" width="1000000"/>
</chain138>
<chain139 angle="0" center_x="3800" center_y="4970" length="20000000" width="1000000">
<filament139_0 angle="0" center_x="3800" center_y="4970" end_x="370" end_y="497" keep="yes" length="20000000" start_x="390" start_y="497" width="1000000"/>
</chain139>
<chain140 angle="8972627" center_x="6195" center_y="3455" length="19235384" width="1000000">
<filament140_0 angle="8972627" center_x="6195" center_y="3455" end_x="629" end_y="344" keep="yes" length="19235384" start_x="610" start_y="347" width="1000000"/>
</chain140>
<chain141 angle="15524111" center_x="5630" center_y="4085" length="18681542" width="1000000">
<filament141_0 angle="15524111" center_x="5630" center_y="4085" end_x="572" end_y="406" keep="yes" length="18681542" start_x="554" start_y="411" width="1000000"/>
</chain141>
<chain142 angle="9462322" center_x="3580" center_y="3425" length="18248288" width="1000000">
<filament142_0 angle="9462322" center_x="3580" center_y="3425" end_x="367" end_y="341" keep="yes" length="18248288" start_x="349" start_y="344" width="1000000"/>
</chain142>
<chain143 angle="170537678" center_x="5400" center_y="3045" length="18248288" width="1000000">
<filament143_0 angle="170537678" center_x="5400" center_y="3045" end_x="531" end_y="303" keep="yes" length="18248288" start_x="549" start_y="306" width="1000000"/>
</chain143>
<chain144 angle="26565051" center_x="2300" center_y="4820" length="17888544" width="1000000">
<filament144_0 angle="26565051" center_x="2300" center_y="4820" end_x="238" end_y="478" keep="yes" length="17888544" start_x="222" start_y="486" width="1000000"/>
</chain144>
<chain145 angle="30963757" center_x="2365" center_y="3995" length="17492856" width="1000000">
<filament145_0 angle="30963757" center_x="2365" center_y="3995" end_x="244" end_y="395" keep="yes" length="17492856" start_x="229" start_y="404" width="1000000"/>
</chain145>
<chain146 angle="13240520" center_x="4835" center_y="3010" length="17464249" width="1000000">
<filament146_0 angle="13240520" center_x="4835" center_y="3010" end_x="492" end_y="299" keep="yes" length="17464249" start_x="475" start_y="303" width="1000000"/>
</chain146>
<chain147 angle="3366461" center_x="3875" center_y="4115" length="17029386" width="1000000">
<filament147_0 angle="3366461" center_x="3875" center_y="4115" end_x="396" end_y="411" keep="yes" length="17029386" start_x="379" start_y="412" width="1000000"/>
</chain147>
<chain148 angle="17354025" center_x="5230" center_y="3335" length="16763055" width="1000000">
<filament148_0 angle="17354025" center_x="5230" center_y="3335" end_x="531" end_y="331" keep="yes" length="16763055" start_x="515" start_y="336" width="1000000"/>
</chain148>
<chain149 angle="176423666" center_x="3020" center_y="4905" length="16031220" width="1000000">
<filament149_0 angle="176423666" center_x="3020" center_y="4905" end_x="294" end_y="490" keep="yes" length="16031220" start_x="310" start_y="491" width="1000000"/>
</chain149>
<chain150 angle="26565051" center_x="3930" center_y="4085" length="15652476" width="1000000">
<filament150_0 angle="26565051" center_x="3930" center_y="4085" end_x="400" end_y="405" keep="yes" length="15652476" start_x="386" start_y="412" width="1000000"/>
</chain150>
<chain151 angle="7594643" center_x="3285" center_y="3800" length="15132746" width="1000000">
<filament151_0 angle="7594643" center_x="3285" center_y="3800" end_x="336" end_y="379" keep="yes" length="15132746" start_x="321" start_y="381" width="1000000"/>
</chain151>
<chain152 angle="7594643" center_x="3915" center_y="3290" length="15132746" width="1000000">
<filament152_0 angle="7594643" center_x="3915" center_y="3290" end_x="399" end_y="328" keep="yes" length="15132746" start_x="384" start_y="330" width="1000000"/>
</chain152>
</filament_chains>
</FilTrackerImageDataFile>
