# Supplementary material for: The Filament Sensor for Near Real-Time Detection of Cytoskeletal Fiber Structures
Source: PLoS One. 2015 May 21;10(5):e0126346. doi: 10.1371/journal.pone.0126346 (PMC4440737; doi:10.1371/journal.pone.0126346)
Supplement: S1 File — This comprises the FilamentSensor, the benchmark database, the output of the compared programs, several auxiliary scripts, and the evaluation results of the program outputs. (ZIP) [file pone.0126346.s001.zip › supporting_information/ground_truth/simulated/line_sensor_simulated_xml/simulated_cell_04_png.xml]

<?xml version="1.0" encoding="UTF-8" standalone="no"?>
<FilTrackerImageDataFile>
<img_file dpi="not_implemented" name="simulated_cell_04.png" path="../" resolution=""/>
<cell_data area="76310" aspect_ratio="1847369" center_x="398" center_y="419" long_half_axis="211832511" order_parameter="385418" orientation="108014859"/>
<filament_chains>
<chain0 angle="149036243" center_x="4315" center_y="5675" length="29154759" width="4000000">
<filament0_0 angle="149036243" center_x="4315" center_y="5675" end_x="419" end_y="560" keep="yes" length="29154759" start_x="444" start_y="575" width="4000000"/>
</chain0>
<chain1 angle="136636577" center_x="4900" center_y="3575" length="24758837" width="4000000">
<filament1_0 angle="136636577" center_x="4900" center_y="3575" end_x="481" end_y="349" keep="yes" length="24758837" start_x="499" start_y="366" width="4000000"/>
</chain1>
<chain2 angle="147955319" center_x="4185" center_y="4880" length="154547727" width="2000000">
<filament2_0 angle="147955319" center_x="4185" center_y="4880" end_x="353" end_y="447" keep="yes" length="154547727" start_x="484" start_y="529" width="2000000"/>
</chain2>
<chain3 angle="157166346" center_x="3660" center_y="2400" length="123693169" width="2000000">
<filament3_0 angle="157166346" center_x="3660" center_y="2400" end_x="309" end_y="216" keep="yes" length="123693169" start_x="423" start_y="264" width="2000000"/>
</chain3>
<chain4 angle="86185925" center_x="3960" center_y="5540" length="120266371" width="2000000">
<filament4_0 angle="86185925" center_x="3960" center_y="5540" end_x="400" end_y="494" keep="yes" length="120266371" start_x="392" start_y="614" width="2000000"/>
</chain4>
<chain5 angle="90000000" center_x="3700" center_y="3450" length="110000000" width="2000000">
<filament5_0 angle="90000000" center_x="3700" center_y="3450" end_x="370" end_y="290" keep="yes" length="110000000" start_x="370" start_y="400" width="2000000"/>
</chain5>
<chain6 angle="139698681" center_x="4725" center_y="4635" length="103585713" width="2000000">
<filament6_0 angle="139698681" center_x="4725" center_y="4635" end_x="433" end_y="430" keep="yes" length="103585713" start_x="512" start_y="497" width="2000000"/>
</chain6>
<chain7 angle="106975499" center_x="3395" center_y="2565" length="99327740" width="2000000">
<filament7_0 angle="106975499" center_x="3395" center_y="2565" end_x="325" end_y="209" keep="yes" length="99327740" start_x="354" start_y="304" width="2000000"/>
</chain7>
<chain8 angle="137862405" center_x="4905" center_y="5485" length="84958814" width="2000000">
<filament8_0 angle="137862405" center_x="4905" center_y="5485" end_x="459" end_y="520" keep="yes" length="84958814" start_x="522" start_y="577" width="2000000"/>
</chain8>
<chain9 angle="111540976" center_x="4240" center_y="3430" length="81706793" width="2000000">
<filament9_0 angle="111540976" center_x="4240" center_y="3430" end_x="409" end_y="305" keep="yes" length="81706793" start_x="439" start_y="381" width="2000000"/>
</chain9>
<chain10 angle="176378515" center_x="3265" center_y="4125" length="79158070" width="2000000">
<filament10_0 angle="176378515" center_x="3265" center_y="4125" end_x="287" end_y="410" keep="yes" length="79158070" start_x="366" start_y="415" width="2000000"/>
</chain10>
<chain11 angle="111665959" center_x="4545" center_y="4205" length="78549348" width="2000000">
<filament11_0 angle="111665959" center_x="4545" center_y="4205" end_x="440" end_y="384" keep="yes" length="78549348" start_x="469" start_y="457" width="2000000"/>
</chain11>
<chain12 angle="140194429" center_x="3640" center_y="2680" length="78102497" width="2000000">
<filament12_0 angle="140194429" center_x="3640" center_y="2680" end_x="334" end_y="243" keep="yes" length="78102497" start_x="394" start_y="293" width="2000000"/>
</chain12>
<chain13 angle="166504267" center_x="3835" center_y="4420" length="77129761" width="2000000">
<filament13_0 angle="166504267" center_x="3835" center_y="4420" end_x="346" end_y="433" keep="yes" length="77129761" start_x="421" start_y="451" width="2000000"/>
</chain13>
<chain14 angle="128784364" center_x="4085" center_y="5120" length="71840100" width="2000000">
<filament14_0 angle="128784364" center_x="4085" center_y="5120" end_x="386" end_y="484" keep="yes" length="71840100" start_x="431" start_y="540" width="2000000"/>
</chain14>
<chain15 angle="128254420" center_x="4295" center_y="3180" length="66219333" width="2000000">
<filament15_0 angle="128254420" center_x="4295" center_y="3180" end_x="409" end_y="292" keep="yes" length="66219333" start_x="450" start_y="344" width="2000000"/>
</chain15>
<chain16 angle="179131949" center_x="3720" center_y="4775" length="66007575" width="2000000">
<filament16_0 angle="179131949" center_x="3720" center_y="4775" end_x="339" end_y="477" keep="yes" length="66007575" start_x="405" start_y="478" width="2000000"/>
</chain16>
<chain17 angle="135000000" center_x="4580" center_y="3710" length="65053824" width="2000000">
<filament17_0 angle="135000000" center_x="4580" center_y="3710" end_x="435" end_y="348" keep="yes" length="65053824" start_x="481" start_y="394" width="2000000"/>
</chain17>
<chain18 angle="128107577" center_x="3720" center_y="3035" length="64815122" width="2000000">
<filament18_0 angle="128107577" center_x="3720" center_y="3035" end_x="352" end_y="278" keep="yes" length="64815122" start_x="392" start_y="329" width="2000000"/>
</chain18>
<chain19 angle="138814075" center_x="4160" center_y="3590" length="63780875" width="2000000">
<filament19_0 angle="138814075" center_x="4160" center_y="3590" end_x="392" end_y="338" keep="yes" length="63780875" start_x="440" start_y="380" width="2000000"/>
</chain19>
<chain20 angle="131099506" center_x="4385" center_y="4185" length="62369865" width="2000000">
<filament20_0 angle="131099506" center_x="4385" center_y="4185" end_x="418" end_y="395" keep="yes" length="62369865" start_x="459" start_y="442" width="2000000"/>
</chain20>
<chain21 angle="140314546" center_x="2905" center_y="2555" length="61073726" width="2000000">
<filament21_0 angle="140314546" center_x="2905" center_y="2555" end_x="267" end_y="236" keep="yes" length="61073726" start_x="314" start_y="275" width="2000000"/>
</chain21>
<chain22 angle="167574057" center_x="2785" center_y="3505" length="60415230" width="2000000">
<filament22_0 angle="167574057" center_x="2785" center_y="3505" end_x="249" end_y="344" keep="yes" length="60415230" start_x="308" start_y="357" width="2000000"/>
</chain22>
<chain23 angle="144462322" center_x="4695" center_y="5965" length="60216277" width="2000000">
<filament23_0 angle="144462322" center_x="4695" center_y="5965" end_x="445" end_y="579" keep="yes" length="60216277" start_x="494" start_y="614" width="2000000"/>
</chain23>
<chain24 angle="135674037" center_x="4565" center_y="3260" length="60108236" width="2000000">
<filament24_0 angle="135674037" center_x="4565" center_y="3260" end_x="435" end_y="305" keep="yes" length="60108236" start_x="478" start_y="347" width="2000000"/>
</chain24>
<chain25 angle="139939216" center_x="3800" center_y="3875" length="57489129" width="2000000">
<filament25_0 angle="139939216" center_x="3800" center_y="3875" end_x="358" end_y="369" keep="yes" length="57489129" start_x="402" start_y="406" width="2000000"/>
</chain25>
<chain26 angle="81573031" center_x="4810" center_y="4430" length="54589376" width="2000000">
<filament26_0 angle="81573031" center_x="4810" center_y="4430" end_x="485" end_y="416" keep="yes" length="54589376" start_x="477" start_y="470" width="2000000"/>
</chain26>
<chain27 angle="126430858" center_x="3385" center_y="3380" length="52201533" width="2000000">
<filament27_0 angle="126430858" center_x="3385" center_y="3380" end_x="323" end_y="317" keep="yes" length="52201533" start_x="354" start_y="359" width="2000000"/>
</chain27>
<chain28 angle="146003541" center_x="3945" center_y="5445" length="51865210" width="2000000">
<filament28_0 angle="146003541" center_x="3945" center_y="5445" end_x="373" end_y="530" keep="yes" length="51865210" start_x="416" start_y="559" width="2000000"/>
</chain28>
<chain29 angle="104858614" center_x="3185" center_y="2995" length="50695167" width="2000000">
<filament29_0 angle="104858614" center_x="3185" center_y="2995" end_x="312" end_y="275" keep="yes" length="50695167" start_x="325" start_y="324" width="2000000"/>
</chain29>
<chain30 angle="139028264" center_x="3430" center_y="4515" length="50328918" width="2000000">
<filament30_0 angle="139028264" center_x="3430" center_y="4515" end_x="324" end_y="435" keep="yes" length="50328918" start_x="362" start_y="468" width="2000000"/>
</chain30>
<chain31 angle="112249024" center_x="3790" center_y="3920" length="47539457" width="2000000">
<filament31_0 angle="112249024" center_x="3790" center_y="3920" end_x="370" end_y="370" keep="yes" length="47539457" start_x="388" start_y="414" width="2000000"/>
</chain31>
<chain32 angle="108434949" center_x="4855" center_y="5745" length="47434165" width="2000000">
<filament32_0 angle="108434949" center_x="4855" center_y="5745" end_x="478" end_y="552" keep="yes" length="47434165" start_x="493" start_y="597" width="2000000"/>
</chain32>
<chain33 angle="117121303" center_x="3515" center_y="3225" length="46065171" width="2000000">
<filament33_0 angle="117121303" center_x="3515" center_y="3225" end_x="341" end_y="302" keep="yes" length="46065171" start_x="362" start_y="343" width="2000000"/>
</chain33>
<chain34 angle="134118596" center_x="5110" center_y="4215" length="45967380" width="2000000">
<filament34_0 angle="134118596" center_x="5110" center_y="4215" end_x="495" end_y="405" keep="yes" length="45967380" start_x="527" start_y="438" width="2000000"/>
</chain34>
<chain35 angle="127874984" center_x="3090" center_y="4800" length="45607017" width="2000000">
<filament35_0 angle="127874984" center_x="3090" center_y="4800" end_x="295" end_y="462" keep="yes" length="45607017" start_x="323" start_y="498" width="2000000"/>
</chain35>
<chain36 angle="137726311" center_x="3645" center_y="5340" length="44598206" width="2000000">
<filament36_0 angle="137726311" center_x="3645" center_y="5340" end_x="348" end_y="519" keep="yes" length="44598206" start_x="381" start_y="549" width="2000000"/>
</chain36>
<chain37 angle="130314100" center_x="3940" center_y="3685" length="43278170" width="2000000">
<filament37_0 angle="130314100" center_x="3940" center_y="3685" end_x="380" end_y="352" keep="yes" length="43278170" start_x="408" start_y="385" width="2000000"/>
</chain37>
<chain38 angle="87336999" center_x="4380" center_y="5365" length="43046487" width="2000000">
<filament38_0 angle="87336999" center_x="4380" center_y="5365" end_x="439" end_y="515" keep="yes" length="43046487" start_x="437" start_y="558" width="2000000"/>
</chain38>
<chain39 angle="142594643" center_x="4730" center_y="3740" length="42801869" width="2000000">
<filament39_0 angle="142594643" center_x="4730" center_y="3740" end_x="456" end_y="361" keep="yes" length="42801869" start_x="490" start_y="387" width="2000000"/>
</chain39>
<chain40 angle="129289407" center_x="4485" center_y="5615" length="42638011" width="2000000">
<filament40_0 angle="129289407" center_x="4485" center_y="5615" end_x="435" end_y="545" keep="yes" length="42638011" start_x="462" start_y="578" width="2000000"/>
</chain40>
<chain41 angle="80537678" center_x="3485" center_y="3870" length="42579338" width="2000000">
<filament41_0 angle="80537678" center_x="3485" center_y="3870" end_x="352" end_y="366" keep="yes" length="42579338" start_x="345" start_y="408" width="2000000"/>
</chain41>
<chain42 angle="136909152" center_x="4845" center_y="5015" length="42449971" width="2000000">
<filament42_0 angle="136909152" center_x="4845" center_y="5015" end_x="469" end_y="487" keep="yes" length="42449971" start_x="500" start_y="516" width="2000000"/>
</chain42>
<chain43 angle="87207298" center_x="3220" center_y="3845" length="41048752" width="2000000">
<filament43_0 angle="87207298" center_x="3220" center_y="3845" end_x="323" end_y="364" keep="yes" length="41048752" start_x="321" start_y="405" width="2000000"/>
</chain43>
<chain44 angle="162030860" center_x="4605" center_y="2900" length="38897301" width="2000000">
<filament44_0 angle="162030860" center_x="4605" center_y="2900" end_x="442" end_y="284" keep="yes" length="38897301" start_x="479" start_y="296" width="2000000"/>
</chain44>
<chain45 angle="106990823" center_x="4065" center_y="4190" length="37643060" width="2000000">
<filament45_0 angle="106990823" center_x="4065" center_y="4190" end_x="401" end_y="401" keep="yes" length="37643060" start_x="412" start_y="437" width="2000000"/>
</chain45>
<chain46 angle="167471192" center_x="2990" center_y="4210" length="36878178" width="2000000">
<filament46_0 angle="167471192" center_x="2990" center_y="4210" end_x="281" end_y="417" keep="yes" length="36878178" start_x="317" start_y="425" width="2000000"/>
</chain46>
<chain47 angle="137202598" center_x="2895" center_y="3905" length="36796739" width="2000000">
<filament47_0 angle="137202598" center_x="2895" center_y="3905" end_x="276" end_y="378" keep="yes" length="36796739" start_x="303" start_y="403" width="2000000"/>
</chain47>
<chain48 angle="136123303" center_x="3790" center_y="5055" length="36069378" width="2000000">
<filament48_0 angle="136123303" center_x="3790" center_y="5055" end_x="366" end_y="493" keep="yes" length="36069378" start_x="392" start_y="518" width="2000000"/>
</chain48>
<chain49 angle="90000000" center_x="4360" center_y="6395" length="35000000" width="2000000">
<filament49_0 angle="90000000" center_x="4360" center_y="6395" end_x="436" end_y="622" keep="yes" length="35000000" start_x="436" start_y="657" width="2000000"/>
</chain49>
<chain50 angle="149036243" center_x="4580" center_y="3890" length="34985711" width="2000000">
<filament50_0 angle="149036243" center_x="4580" center_y="3890" end_x="443" end_y="380" keep="yes" length="34985711" start_x="473" start_y="398" width="2000000"/>
</chain50>
<chain51 angle="145840305" center_x="4040" center_y="3665" length="33837849" width="2000000">
<filament51_0 angle="145840305" center_x="4040" center_y="3665" end_x="390" end_y="357" keep="yes" length="33837849" start_x="418" start_y="376" width="2000000"/>
</chain51>
<chain52 angle="163300756" center_x="5190" center_y="4785" length="31320920" width="2000000">
<filament52_0 angle="163300756" center_x="5190" center_y="4785" end_x="504" end_y="474" keep="yes" length="31320920" start_x="534" start_y="483" width="2000000"/>
</chain52>
<chain53 angle="153434949" center_x="2860" center_y="4040" length="31304952" width="2000000">
<filament53_0 angle="153434949" center_x="2860" center_y="4040" end_x="272" end_y="397" keep="yes" length="31304952" start_x="300" start_y="411" width="2000000"/>
</chain53>
<chain54 angle="132397438" center_x="4665" center_y="3555" length="31144823" width="2000000">
<filament54_0 angle="132397438" center_x="4665" center_y="3555" end_x="456" end_y="344" keep="yes" length="31144823" start_x="477" start_y="367" width="2000000"/>
</chain54>
<chain55 angle="160974394" center_x="4675" center_y="4070" length="30675723" width="2000000">
<filament55_0 angle="160974394" center_x="4675" center_y="4070" end_x="453" end_y="402" keep="yes" length="30675723" start_x="482" start_y="412" width="2000000"/>
</chain55>
<chain56 angle="131009087" center_x="4650" center_y="4975" length="30479501" width="2000000">
<filament56_0 angle="131009087" center_x="4650" center_y="4975" end_x="455" end_y="486" keep="yes" length="30479501" start_x="475" start_y="509" width="2000000"/>
</chain56>
<chain57 angle="137726311" center_x="4170" center_y="5400" length="29732137" width="2000000">
<filament57_0 angle="137726311" center_x="4170" center_y="5400" end_x="406" end_y="530" keep="yes" length="29732137" start_x="428" start_y="550" width="2000000"/>
</chain57>
<chain58 angle="90000000" center_x="4370" center_y="6055" length="29000000" width="2000000">
<filament58_0 angle="90000000" center_x="4370" center_y="6055" end_x="437" end_y="591" keep="yes" length="29000000" start_x="437" start_y="620" width="2000000"/>
</chain58>
<chain59 angle="143530766" center_x="3455" center_y="5095" length="28600699" width="2000000">
<filament59_0 angle="143530766" center_x="3455" center_y="5095" end_x="334" end_y="501" keep="yes" length="28600699" start_x="357" start_y="518" width="2000000"/>
</chain59>
<chain60 angle="79875328" center_x="3255" center_y="5160" length="28442925" width="2000000">
<filament60_0 angle="79875328" center_x="3255" center_y="5160" end_x="328" end_y="502" keep="yes" length="28442925" start_x="323" start_y="530" width="2000000"/>
</chain60>
<chain61 angle="149743563" center_x="4990" center_y="4530" length="27784888" width="2000000">
<filament61_0 angle="149743563" center_x="4990" center_y="4530" end_x="487" end_y="446" keep="yes" length="27784888" start_x="511" start_y="460" width="2000000"/>
</chain61>
<chain62 angle="81573031" center_x="3310" center_y="4865" length="27294688" width="2000000">
<filament62_0 angle="81573031" center_x="3310" center_y="4865" end_x="333" end_y="473" keep="yes" length="27294688" start_x="329" start_y="500" width="2000000"/>
</chain62>
<chain63 angle="164931512" center_x="3240" center_y="2625" length="26925824" width="2000000">
<filament63_0 angle="164931512" center_x="3240" center_y="2625" end_x="311" end_y="259" keep="yes" length="26925824" start_x="337" start_y="266" width="2000000"/>
</chain63>
<chain64 angle="127303948" center_x="4320" center_y="4685" length="26400758" width="2000000">
<filament64_0 angle="127303948" center_x="4320" center_y="4685" end_x="424" end_y="458" keep="yes" length="26400758" start_x="440" start_y="479" width="2000000"/>
</chain64>
<chain65 angle="173418055" center_x="3820" center_y="4165" length="26172505" width="2000000">
<filament65_0 angle="173418055" center_x="3820" center_y="4165" end_x="369" end_y="415" keep="yes" length="26172505" start_x="395" start_y="418" width="2000000"/>
</chain65>
<chain66 angle="152447188" center_x="4585" center_y="5820" length="25942244" width="2000000">
<filament66_0 angle="152447188" center_x="4585" center_y="5820" end_x="447" end_y="576" keep="yes" length="25942244" start_x="470" start_y="588" width="2000000"/>
</chain66>
<chain67 angle="166504267" center_x="3315" center_y="4290" length="25709920" width="2000000">
<filament67_0 angle="166504267" center_x="3315" center_y="4290" end_x="319" end_y="426" keep="yes" length="25709920" start_x="344" start_y="432" width="2000000"/>
</chain67>
<chain68 angle="166504267" center_x="3045" center_y="3470" length="25709920" width="2000000">
<filament68_0 angle="166504267" center_x="3045" center_y="3470" end_x="292" end_y="344" keep="yes" length="25709920" start_x="317" start_y="350" width="2000000"/>
</chain68>
<chain69 angle="166504267" center_x="3975" center_y="2820" length="25709920" width="2000000">
<filament69_0 angle="166504267" center_x="3975" center_y="2820" end_x="385" end_y="279" keep="yes" length="25709920" start_x="410" start_y="285" width="2000000"/>
</chain69>
<chain70 angle="80909723" center_x="3360" center_y="4575" length="25317978" width="2000000">
<filament70_0 angle="80909723" center_x="3360" center_y="4575" end_x="338" end_y="445" keep="yes" length="25317978" start_x="334" start_y="470" width="2000000"/>
</chain70>
<chain71 angle="118610460" center_x="4600" center_y="5360" length="25059928" width="2000000">
<filament71_0 angle="118610460" center_x="4600" center_y="5360" end_x="454" end_y="525" keep="yes" length="25059928" start_x="466" start_y="547" width="2000000"/>
</chain71>
<chain72 angle="170537678" center_x="3110" center_y="4640" length="24331050" width="2000000">
<filament72_0 angle="170537678" center_x="3110" center_y="4640" end_x="299" end_y="462" keep="yes" length="24331050" start_x="323" start_y="466" width="2000000"/>
</chain72>
<chain73 angle="143615648" center_x="4235" center_y="5040" length="23600847" width="2000000">
<filament73_0 angle="143615648" center_x="4235" center_y="5040" end_x="414" end_y="497" keep="yes" length="23600847" start_x="433" start_y="511" width="2000000"/>
</chain73>
<chain74 angle="136735705" center_x="3735" center_y="4280" length="23345235" width="2000000">
<filament74_0 angle="136735705" center_x="3735" center_y="4280" end_x="365" end_y="420" keep="yes" length="23345235" start_x="382" start_y="436" width="2000000"/>
</chain74>
<chain75 angle="156801409" center_x="4595" center_y="4715" length="22847319" width="2000000">
<filament75_0 angle="156801409" center_x="4595" center_y="4715" end_x="449" end_y="467" keep="yes" length="22847319" start_x="470" start_y="476" width="2000000"/>
</chain75>
<chain76 angle="138576334" center_x="4085" center_y="5825" length="22671568" width="2000000">
<filament76_0 angle="138576334" center_x="4085" center_y="5825" end_x="400" end_y="575" keep="yes" length="22671568" start_x="417" start_y="590" width="2000000"/>
</chain76>
<chain77 angle="147724356" center_x="4045" center_y="4600" length="22472205" width="2000000">
<filament77_0 angle="147724356" center_x="4045" center_y="4600" end_x="395" end_y="454" keep="yes" length="22472205" start_x="414" start_y="466" width="2000000"/>
</chain77>
<chain78 angle="87397438" center_x="4345" center_y="5500" length="22022716" width="2000000">
<filament78_0 angle="87397438" center_x="4345" center_y="5500" end_x="435" end_y="539" keep="yes" length="22022716" start_x="434" start_y="561" width="2000000"/>
</chain78>
<chain79 angle="140527540" center_x="3995" center_y="3150" length="22022716" width="2000000">
<filament79_0 angle="140527540" center_x="3995" center_y="3150" end_x="391" end_y="308" keep="yes" length="22022716" start_x="408" start_y="322" width="2000000"/>
</chain79>
<chain80 angle="140527540" center_x="3215" center_y="2330" length="22022716" width="2000000">
<filament80_0 angle="140527540" center_x="3215" center_y="2330" end_x="313" end_y="226" keep="yes" length="22022716" start_x="330" start_y="240" width="2000000"/>
</chain80>
<chain81 angle="46847610" center_x="4535" center_y="5600" length="21931712" width="2000000">
<filament81_0 angle="46847610" center_x="4535" center_y="5600" end_x="461" end_y="552" keep="yes" length="21931712" start_x="446" start_y="568" width="2000000"/>
</chain81>
<chain82 angle="155772255" center_x="3340" center_y="2985" length="21931712" width="2000000">
<filament82_0 angle="155772255" center_x="3340" center_y="2985" end_x="324" end_y="294" keep="yes" length="21931712" start_x="344" start_y="303" width="2000000"/>
</chain82>
<chain83 angle="177273689" center_x="4225" center_y="4785" length="21023796" width="2000000">
<filament83_0 angle="177273689" center_x="4225" center_y="4785" end_x="412" end_y="478" keep="yes" length="21023796" start_x="433" start_y="479" width="2000000"/>
</chain83>
<chain84 angle="129093859" center_x="5145" center_y="4460" length="20615528" width="2000000">
<filament84_0 angle="129093859" center_x="5145" center_y="4460" end_x="508" end_y="438" keep="yes" length="20615528" start_x="521" start_y="454" width="2000000"/>
</chain84>
<chain85 angle="150945396" center_x="5180" center_y="4490" length="20591260" width="2000000">
<filament85_0 angle="150945396" center_x="5180" center_y="4490" end_x="509" end_y="444" keep="yes" length="20591260" start_x="527" start_y="454" width="2000000"/>
</chain85>
<chain86 angle="150945396" center_x="3090" center_y="3820" length="20591260" width="2000000">
<filament86_0 angle="150945396" center_x="3090" center_y="3820" end_x="300" end_y="377" keep="yes" length="20591260" start_x="318" start_y="387" width="2000000"/>
</chain86>
<chain87 angle="168690068" center_x="3560" center_y="5540" length="20396078" width="2000000">
<filament87_0 angle="168690068" center_x="3560" center_y="5540" end_x="346" end_y="552" keep="yes" length="20396078" start_x="366" start_y="556" width="2000000"/>
</chain87>
<chain88 angle="159775141" center_x="5125" center_y="4935" length="20248457" width="2000000">
<filament88_0 angle="159775141" center_x="5125" center_y="4935" end_x="503" end_y="490" keep="yes" length="20248457" start_x="522" start_y="497" width="2000000"/>
</chain88>
<chain89 angle="116565051" center_x="3195" center_y="2460" length="20124612" width="2000000">
<filament89_0 angle="116565051" center_x="3195" center_y="2460" end_x="315" end_y="237" keep="yes" length="20124612" start_x="324" start_y="255" width="2000000"/>
</chain89>
<chain90 angle="90000000" center_x="4400" center_y="4860" length="20000000" width="2000000">
<filament90_0 angle="90000000" center_x="4400" center_y="4860" end_x="440" end_y="476" keep="yes" length="20000000" start_x="440" start_y="496" width="2000000"/>
</chain90>
<chain91 angle="135000000" center_x="4510" center_y="5130" length="16970563" width="2000000">
<filament91_0 angle="135000000" center_x="4510" center_y="5130" end_x="445" end_y="507" keep="yes" length="16970563" start_x="457" start_y="519" width="2000000"/>
</chain91>
<chain92 angle="148392498" center_x="4925" center_y="5340" length="15264338" width="2000000">
<filament92_0 angle="148392498" center_x="4925" center_y="5340" end_x="486" end_y="530" keep="yes" length="15264338" start_x="499" start_y="538" width="2000000"/>
</chain92>
<chain93 angle="128796552" center_x="4490" center_y="4780" length="130873985" width="1000000">
<filament93_0 angle="128796552" center_x="4490" center_y="4780" end_x="408" end_y="427" keep="yes" length="130873985" start_x="490" start_y="529" width="1000000"/>
</chain93>
<chain94 angle="148392498" center_x="4120" center_y="3850" length="91586025" width="1000000">
<filament94_0 angle="148392498" center_x="4120" center_y="3850" end_x="373" end_y="361" keep="yes" length="91586025" start_x="451" start_y="409" width="1000000"/>
</chain94>
<chain95 angle="114829347" center_x="3785" center_y="2795" length="73824115" width="1000000">
<filament95_0 angle="114829347" center_x="3785" center_y="2795" end_x="363" end_y="246" keep="yes" length="73824115" start_x="394" start_y="313" width="1000000"/>
</chain95>
<chain96 angle="111161260" center_x="4180" center_y="4210" length="66483081" width="1000000">
<filament96_0 angle="111161260" center_x="4180" center_y="4210" end_x="406" end_y="390" keep="yes" length="66483081" start_x="430" start_y="452" width="1000000"/>
</chain96>
<chain97 angle="165004921" center_x="3380" center_y="3655" length="57974132" width="1000000">
<filament97_0 angle="165004921" center_x="3380" center_y="3655" end_x="310" end_y="358" keep="yes" length="57974132" start_x="366" start_y="373" width="1000000"/>
</chain97>
<chain98 angle="129143986" center_x="3495" center_y="5305" length="55443665" width="1000000">
<filament98_0 angle="129143986" center_x="3495" center_y="5305" end_x="332" end_y="509" keep="yes" length="55443665" start_x="367" start_y="552" width="1000000"/>
</chain98>
<chain99 angle="102757532" center_x="4270" center_y="5955" length="54341513" width="1000000">
<filament99_0 angle="102757532" center_x="4270" center_y="5955" end_x="421" end_y="569" keep="yes" length="54341513" start_x="433" start_y="622" width="1000000"/>
</chain99>
<chain100 angle="107744672" center_x="4160" center_y="4510" length="52497619" width="1000000">
<filament100_0 angle="107744672" center_x="4160" center_y="4510" end_x="408" end_y="426" keep="yes" length="52497619" start_x="424" start_y="476" width="1000000"/>
</chain100>
<chain101 angle="164357754" center_x="4540" center_y="3450" length="51923020" width="1000000">
<filament101_0 angle="164357754" center_x="4540" center_y="3450" end_x="429" end_y="338" keep="yes" length="51923020" start_x="479" start_y="352" width="1000000"/>
</chain101>
<chain102 angle="140477369" center_x="4660" center_y="4015" length="51855569" width="1000000">
<filament102_0 angle="140477369" center_x="4660" center_y="4015" end_x="446" end_y="385" keep="yes" length="51855569" start_x="486" start_y="418" width="1000000"/>
</chain102>
<chain103 angle="99090277" center_x="3480" center_y="3450" length="50635956" width="1000000">
<filament103_0 angle="99090277" center_x="3480" center_y="3450" end_x="344" end_y="320" keep="yes" length="50635956" start_x="352" start_y="370" width="1000000"/>
</chain103>
<chain104 angle="124330217" center_x="3760" center_y="4655" length="49648766" width="1000000">
<filament104_0 angle="124330217" center_x="3760" center_y="4655" end_x="362" end_y="445" keep="yes" length="49648766" start_x="390" start_y="486" width="1000000"/>
</chain104>
<chain105 angle="82405357" center_x="4890" center_y="3915" length="45398238" width="1000000">
<filament105_0 angle="82405357" center_x="4890" center_y="3915" end_x="492" end_y="369" keep="yes" length="45398238" start_x="486" start_y="414" width="1000000"/>
</chain105>
<chain106 angle="167195734" center_x="3610" center_y="2720" length="45122057" width="1000000">
<filament106_0 angle="167195734" center_x="3610" center_y="2720" end_x="339" end_y="267" keep="yes" length="45122057" start_x="383" start_y="277" width="1000000"/>
</chain106>
<chain107 angle="112520566" center_x="4615" center_y="5015" length="44384682" width="1000000">
<filament107_0 angle="112520566" center_x="4615" center_y="5015" end_x="453" end_y="481" keep="yes" length="44384682" start_x="470" start_y="522" width="1000000"/>
</chain107>
<chain108 angle="6788975" center_x="4330" center_y="2845" length="42296572" width="1000000">
<filament108_0 angle="6788975" center_x="4330" center_y="2845" end_x="454" end_y="282" keep="yes" length="42296572" start_x="412" start_y="287" width="1000000"/>
</chain108>
<chain109 angle="148298570" center_x="5040" center_y="4405" length="39962482" width="1000000">
<filament109_0 angle="148298570" center_x="5040" center_y="4405" end_x="487" end_y="430" keep="yes" length="39962482" start_x="521" start_y="451" width="1000000"/>
</chain109>
<chain110 angle="103671307" center_x="3955" center_y="3805" length="38078866" width="1000000">
<filament110_0 angle="103671307" center_x="3955" center_y="3805" end_x="391" end_y="362" keep="yes" length="38078866" start_x="400" start_y="399" width="1000000"/>
</chain110>
<chain111 angle="150642246" center_x="3890" center_y="4280" length="36715120" width="1000000">
<filament111_0 angle="150642246" center_x="3890" center_y="4280" end_x="373" end_y="419" keep="yes" length="36715120" start_x="405" start_y="437" width="1000000"/>
</chain111>
<chain112 angle="94763642" center_x="4475" center_y="4840" length="36124784" width="1000000">
<filament112_0 angle="94763642" center_x="4475" center_y="4840" end_x="446" end_y="466" keep="yes" length="36124784" start_x="449" start_y="502" width="1000000"/>
</chain112>
<chain113 angle="149858614" center_x="4225" center_y="5480" length="35846897" width="1000000">
<filament113_0 angle="149858614" center_x="4225" center_y="5480" end_x="407" end_y="539" keep="yes" length="35846897" start_x="438" start_y="557" width="1000000"/>
</chain113>
<chain114 angle="157890552" center_x="3750" center_y="5255" length="34539832" width="1000000">
<filament114_0 angle="157890552" center_x="3750" center_y="5255" end_x="359" end_y="519" keep="yes" length="34539832" start_x="391" start_y="532" width="1000000"/>
</chain114>
<chain115 angle="143471145" center_x="5015" center_y="4320" length="33600595" width="1000000">
<filament115_0 angle="143471145" center_x="5015" center_y="4320" end_x="488" end_y="422" keep="yes" length="33600595" start_x="515" start_y="442" width="1000000"/>
</chain115>
<chain116 angle="169695154" center_x="4215" center_y="3710" length="33541020" width="1000000">
<filament116_0 angle="169695154" center_x="4215" center_y="3710" end_x="405" end_y="368" keep="yes" length="33541020" start_x="438" start_y="374" width="1000000"/>
</chain116>
<chain117 angle="137489553" center_x="4160" center_y="4800" length="32557641" width="1000000">
<filament117_0 angle="137489553" center_x="4160" center_y="4800" end_x="404" end_y="469" keep="yes" length="32557641" start_x="428" start_y="491" width="1000000"/>
</chain117>
<chain118 angle="169380345" center_x="4310" center_y="4520" length="32557641" width="1000000">
<filament118_0 angle="169380345" center_x="4310" center_y="4520" end_x="415" end_y="449" keep="yes" length="32557641" start_x="447" start_y="455" width="1000000"/>
</chain118>
<chain119 angle="133726970" center_x="4800" center_y="4855" length="31827661" width="1000000">
<filament119_0 angle="133726970" center_x="4800" center_y="4855" end_x="469" end_y="474" keep="yes" length="31827661" start_x="491" start_y="497" width="1000000"/>
</chain119>
<chain120 angle="142765166" center_x="4205" center_y="3775" length="31400637" width="1000000">
<filament120_0 angle="142765166" center_x="4205" center_y="3775" end_x="408" end_y="368" keep="yes" length="31400637" start_x="433" start_y="387" width="1000000"/>
</chain120>
<chain121 angle="95527540" center_x="3195" center_y="4445" length="31144823" width="1000000">
<filament121_0 angle="95527540" center_x="3195" center_y="4445" end_x="318" end_y="429" keep="yes" length="31144823" start_x="321" start_y="460" width="1000000"/>
</chain121>
<chain122 angle="109025606" center_x="4360" center_y="5395" length="30675723" width="1000000">
<filament122_0 angle="109025606" center_x="4360" center_y="5395" end_x="431" end_y="525" keep="yes" length="30675723" start_x="441" start_y="554" width="1000000"/>
</chain122>
<chain123 angle="101309932" center_x="3580" center_y="3940" length="30594117" width="1000000">
<filament123_0 angle="101309932" center_x="3580" center_y="3940" end_x="355" end_y="379" keep="yes" length="30594117" start_x="361" start_y="409" width="1000000"/>
</chain123>
<chain124 angle="121607502" center_x="4050" center_y="2860" length="30528675" width="1000000">
<filament124_0 angle="121607502" center_x="4050" center_y="2860" end_x="397" end_y="273" keep="yes" length="30528675" start_x="413" start_y="299" width="1000000"/>
</chain124>
<chain125 angle="136332220" center_x="3750" center_y="4775" length="30413813" width="1000000">
<filament125_0 angle="136332220" center_x="3750" center_y="4775" end_x="364" end_y="467" keep="yes" length="30413813" start_x="386" start_y="488" width="1000000"/>
</chain125>
<chain126 angle="93814075" center_x="4430" center_y="4260" length="30066593" width="1000000">
<filament126_0 angle="93814075" center_x="4430" center_y="4260" end_x="442" end_y="411" keep="yes" length="30066593" start_x="444" start_y="441" width="1000000"/>
</chain126>
<chain127 angle="160346176" center_x="4870" center_y="4830" length="29732137" width="1000000">
<filament127_0 angle="160346176" center_x="4870" center_y="4830" end_x="473" end_y="478" keep="yes" length="29732137" start_x="501" start_y="488" width="1000000"/>
</chain127>
<chain128 angle="137726311" center_x="3270" center_y="2860" length="29732137" width="1000000">
<filament128_0 angle="137726311" center_x="3270" center_y="2860" end_x="316" end_y="276" keep="yes" length="29732137" start_x="338" start_y="296" width="1000000"/>
</chain128>
<chain129 angle="162181111" center_x="4010" center_y="3295" length="29410882" width="1000000">
<filament129_0 angle="162181111" center_x="4010" center_y="3295" end_x="387" end_y="325" keep="yes" length="29410882" start_x="415" start_y="334" width="1000000"/>
</chain129>
<chain130 angle="167905243" center_x="3330" center_y="3540" length="28635642" width="1000000">
<filament130_0 angle="167905243" center_x="3330" center_y="3540" end_x="319" end_y="351" keep="yes" length="28635642" start_x="347" start_y="357" width="1000000"/>
</chain130>
<chain131 angle="79875328" center_x="4915" center_y="3870" length="28442925" width="1000000">
<filament131_0 angle="79875328" center_x="4915" center_y="3870" end_x="494" end_y="373" keep="yes" length="28442925" start_x="489" start_y="401" width="1000000"/>
</chain131>
<chain132 angle="140710593" center_x="4450" center_y="3670" length="28425341" width="1000000">
<filament132_0 angle="140710593" center_x="4450" center_y="3670" end_x="434" end_y="358" keep="yes" length="28425341" start_x="456" start_y="376" width="1000000"/>
</chain132>
<chain133 angle="132137595" center_x="4055" center_y="3065" length="28319605" width="1000000">
<filament133_0 angle="132137595" center_x="4055" center_y="3065" end_x="396" end_y="296" keep="yes" length="28319605" start_x="415" start_y="317" width="1000000"/>
</chain133>
<chain134 angle="102994617" center_x="4390" center_y="2940" length="26683328" width="1000000">
<filament134_0 angle="102994617" center_x="4390" center_y="2940" end_x="436" end_y="281" keep="yes" length="26683328" start_x="442" start_y="307" width="1000000"/>
</chain134>
<chain135 angle="55713123" center_x="3095" center_y="2440" length="26627054" width="1000000">
<filament135_0 angle="55713123" center_x="3095" center_y="2440" end_x="317" end_y="233" keep="yes" length="26627054" start_x="302" start_y="255" width="1000000"/>
</chain135>
<chain136 angle="147528808" center_x="4670" center_y="4180" length="26076810" width="1000000">
<filament136_0 angle="147528808" center_x="4670" center_y="4180" end_x="456" end_y="411" keep="yes" length="26076810" start_x="478" start_y="425" width="1000000"/>
</chain136>
<chain137 angle="92202598" center_x="4125" center_y="3070" length="26019224" width="1000000">
<filament137_0 angle="92202598" center_x="4125" center_y="3070" end_x="412" end_y="294" keep="yes" length="26019224" start_x="413" start_y="320" width="1000000"/>
</chain137>
<chain138 angle="80909723" center_x="3410" center_y="4305" length="25317978" width="1000000">
<filament138_0 angle="80909723" center_x="3410" center_y="4305" end_x="343" end_y="418" keep="yes" length="25317978" start_x="339" start_y="443" width="1000000"/>
</chain138>
<chain139 angle="66501434" center_x="3160" center_y="4445" length="25079872" width="1000000">
<filament139_0 angle="66501434" center_x="3160" center_y="4445" end_x="321" end_y="433" keep="yes" length="25079872" start_x="311" start_y="456" width="1000000"/>
</chain139>
<chain140 angle="165963757" center_x="4870" center_y="4130" length="24738634" width="1000000">
<filament140_0 angle="165963757" center_x="4870" center_y="4130" end_x="475" end_y="410" keep="yes" length="24738634" start_x="499" start_y="416" width="1000000"/>
</chain140>
<chain141 angle="153434949" center_x="3310" center_y="3935" length="24596748" width="1000000">
<filament141_0 angle="153434949" center_x="3310" center_y="3935" end_x="320" end_y="388" keep="yes" length="24596748" start_x="342" start_y="399" width="1000000"/>
</chain141>
<chain142 angle="106927513" center_x="4725" center_y="5385" length="24041631" width="1000000">
<filament142_0 angle="106927513" center_x="4725" center_y="5385" end_x="469" end_y="527" keep="yes" length="24041631" start_x="476" start_y="550" width="1000000"/>
</chain142>
<chain143 angle="152354025" center_x="3735" center_y="5545" length="23706539" width="1000000">
<filament143_0 angle="152354025" center_x="3735" center_y="5545" end_x="363" end_y="549" keep="yes" length="23706539" start_x="384" start_y="560" width="1000000"/>
</chain143>
<chain144 angle="167735226" center_x="4365" center_y="2815" length="23537205" width="1000000">
<filament144_0 angle="167735226" center_x="4365" center_y="2815" end_x="425" end_y="279" keep="yes" length="23537205" start_x="448" start_y="284" width="1000000"/>
</chain144>
<chain145 angle="99865807" center_x="4770" center_y="4755" length="23345235" width="1000000">
<filament145_0 angle="99865807" center_x="4770" center_y="4755" end_x="475" end_y="464" keep="yes" length="23345235" start_x="479" start_y="487" width="1000000"/>
</chain145>
<chain146 angle="154536655" center_x="3255" center_y="4220" length="23259407" width="1000000">
<filament146_0 angle="154536655" center_x="3255" center_y="4220" end_x="315" end_y="417" keep="yes" length="23259407" start_x="336" start_y="427" width="1000000"/>
</chain146>
<chain147 angle="113198591" center_x="3305" center_y="2675" length="22847319" width="1000000">
<filament147_0 angle="113198591" center_x="3305" center_y="2675" end_x="326" end_y="257" keep="yes" length="22847319" start_x="335" start_y="278" width="1000000"/>
</chain147>
<chain148 angle="69145542" center_x="3260" center_y="3515" length="22472205" width="1000000">
<filament148_0 angle="69145542" center_x="3260" center_y="3515" end_x="330" end_y="341" keep="yes" length="22472205" start_x="322" start_y="362" width="1000000"/>
</chain148>
<chain149 angle="97765166" center_x="4455" center_y="4540" length="22203603" width="1000000">
<filament149_0 angle="97765166" center_x="4455" center_y="4540" end_x="444" end_y="443" keep="yes" length="22203603" start_x="447" start_y="465" width="1000000"/>
</chain149>
<chain150 angle="161565051" center_x="3725" center_y="5685" length="22135944" width="1000000">
<filament150_0 angle="161565051" center_x="3725" center_y="5685" end_x="362" end_y="565" keep="yes" length="22135944" start_x="383" start_y="572" width="1000000"/>
</chain150>
<chain151 angle="161565051" center_x="3875" center_y="3185" length="22135944" width="1000000">
<filament151_0 angle="161565051" center_x="3875" center_y="3185" end_x="377" end_y="315" keep="yes" length="22135944" start_x="398" start_y="322" width="1000000"/>
</chain151>
<chain152 angle="133152390" center_x="4705" center_y="5880" length="21931712" width="1000000">
<filament152_0 angle="133152390" center_x="4705" center_y="5880" end_x="463" end_y="580" keep="yes" length="21931712" start_x="478" start_y="596" width="1000000"/>
</chain152>
<chain153 angle="133152390" center_x="3535" center_y="5550" length="21931712" width="1000000">
<filament153_0 angle="133152390" center_x="3535" center_y="5550" end_x="346" end_y="547" keep="yes" length="21931712" start_x="361" start_y="563" width="1000000"/>
</chain153>
<chain154 angle="111801409" center_x="4130" center_y="4120" length="21540659" width="1000000">
<filament154_0 angle="111801409" center_x="4130" center_y="4120" end_x="409" end_y="402" keep="yes" length="21540659" start_x="417" start_y="422" width="1000000"/>
</chain154>
<chain155 angle="117758541" center_x="3520" center_y="2205" length="21470911" width="1000000">
<filament155_0 angle="117758541" center_x="3520" center_y="2205" end_x="347" end_y="211" keep="yes" length="21470911" start_x="357" start_y="230" width="1000000"/>
</chain155>
<chain156 angle="98130102" center_x="4615" center_y="5745" length="21213203" width="1000000">
<filament156_0 angle="98130102" center_x="4615" center_y="5745" end_x="460" end_y="564" keep="yes" length="21213203" start_x="463" start_y="585" width="1000000"/>
</chain156>
<chain157 angle="171869898" center_x="3565" center_y="4505" length="21213203" width="1000000">
<filament157_0 angle="171869898" center_x="3565" center_y="4505" end_x="346" end_y="449" keep="yes" length="21213203" start_x="367" start_y="452" width="1000000"/>
</chain157>
<chain158 angle="92726311" center_x="4335" center_y="5835" length="21023796" width="1000000">
<filament158_0 angle="92726311" center_x="4335" center_y="5835" end_x="433" end_y="573" keep="yes" length="21023796" start_x="434" start_y="594" width="1000000"/>
</chain158>
<chain159 angle="163300756" center_x="4590" center_y="3660" length="20880613" width="1000000">
<filament159_0 angle="163300756" center_x="4590" center_y="3660" end_x="449" end_y="363" keep="yes" length="20880613" start_x="469" start_y="369" width="1000000"/>
</chain159>
<chain160 angle="35217593" center_x="5075" center_y="4620" length="20808652" width="1000000">
<filament160_0 angle="35217593" center_x="5075" center_y="4620" end_x="516" end_y="456" keep="yes" length="20808652" start_x="499" start_y="468" width="1000000"/>
</chain160>
<chain161 angle="165963757" center_x="3530" center_y="3675" length="20615528" width="1000000">
<filament161_0 angle="165963757" center_x="3530" center_y="3675" end_x="343" end_y="365" keep="yes" length="20615528" start_x="363" start_y="370" width="1000000"/>
</chain161>
<chain162 angle="140906141" center_x="3080" center_y="2785" length="20615528" width="1000000">
<filament162_0 angle="140906141" center_x="3080" center_y="2785" end_x="300" end_y="272" keep="yes" length="20615528" start_x="316" start_y="285" width="1000000"/>
</chain162>
<chain163 angle="11309932" center_x="3240" center_y="4760" length="20396078" width="1000000">
<filament163_0 angle="11309932" center_x="3240" center_y="4760" end_x="334" end_y="474" keep="yes" length="20396078" start_x="314" start_y="478" width="1000000"/>
</chain163>
<chain164 angle="110224859" center_x="3805" center_y="5695" length="20248457" width="1000000">
<filament164_0 angle="110224859" center_x="3805" center_y="5695" end_x="377" end_y="560" keep="yes" length="20248457" start_x="384" start_y="579" width="1000000"/>
</chain164>
<chain165 angle="122905243" center_x="4295" center_y="5235" length="20248457" width="1000000">
<filament165_0 angle="122905243" center_x="4295" center_y="5235" end_x="424" end_y="515" keep="yes" length="20248457" start_x="435" start_y="532" width="1000000"/>
</chain165>
<chain166 angle="147094757" center_x="3135" center_y="4655" length="20248457" width="1000000">
<filament166_0 angle="147094757" center_x="3135" center_y="4655" end_x="305" end_y="460" keep="yes" length="20248457" start_x="322" start_y="471" width="1000000"/>
</chain166>
<chain167 angle="147094757" center_x="2595" center_y="3435" length="20248457" width="1000000">
<filament167_0 angle="147094757" center_x="2595" center_y="3435" end_x="251" end_y="338" keep="yes" length="20248457" start_x="268" start_y="349" width="1000000"/>
</chain167>
<chain168 angle="159775141" center_x="3565" center_y="3075" length="20248457" width="1000000">
<filament168_0 angle="159775141" center_x="3565" center_y="3075" end_x="347" end_y="304" keep="yes" length="20248457" start_x="366" start_y="311" width="1000000"/>
</chain168>
<chain169 angle="0" center_x="3780" center_y="5580" length="20000000" width="1000000">
<filament169_0 angle="0" center_x="3780" center_y="5580" end_x="368" end_y="558" keep="yes" length="20000000" start_x="388" start_y="558" width="1000000"/>
</chain169>
<chain170 angle="132878904" center_x="3545" center_y="3600" length="19104973" width="1000000">
<filament170_0 angle="132878904" center_x="3545" center_y="3600" end_x="348" end_y="353" keep="yes" length="19104973" start_x="361" start_y="367" width="1000000"/>
</chain170>
<chain171 angle="74475889" center_x="4735" center_y="4810" length="18681542" width="1000000">
<filament171_0 angle="74475889" center_x="4735" center_y="4810" end_x="476" end_y="472" keep="yes" length="18681542" start_x="471" start_y="490" width="1000000"/>
</chain171>
<chain172 angle="157619865" center_x="3675" center_y="5205" length="18384776" width="1000000">
<filament172_0 angle="157619865" center_x="3675" center_y="5205" end_x="359" end_y="517" keep="yes" length="18384776" start_x="376" start_y="524" width="1000000"/>
</chain172>
<chain173 angle="116565051" center_x="3370" center_y="2960" length="17888544" width="1000000">
<filament173_0 angle="116565051" center_x="3370" center_y="2960" end_x="333" end_y="288" keep="yes" length="17888544" start_x="341" start_y="304" width="1000000"/>
</chain173>
<chain174 angle="144462322" center_x="4990" center_y="4320" length="17204651" width="1000000">
<filament174_0 angle="144462322" center_x="4990" center_y="4320" end_x="492" end_y="427" keep="yes" length="17204651" start_x="506" start_y="437" width="1000000"/>
</chain174>
<chain175 angle="72645975" center_x="4015" center_y="4950" length="16763055" width="1000000">
<filament175_0 angle="72645975" center_x="4015" center_y="4950" end_x="404" end_y="487" keep="yes" length="16763055" start_x="399" start_y="503" width="1000000"/>
</chain175>
<chain176 angle="172874984" center_x="4940" center_y="4710" length="16124515" width="1000000">
<filament176_0 angle="172874984" center_x="4940" center_y="4710" end_x="486" end_y="470" keep="yes" length="16124515" start_x="502" start_y="472" width="1000000"/>
</chain176>
<chain177 angle="97125016" center_x="3240" center_y="3230" length="16124515" width="1000000">
<filament177_0 angle="97125016" center_x="3240" center_y="3230" end_x="323" end_y="315" keep="yes" length="16124515" start_x="325" start_y="331" width="1000000"/>
</chain177>
<chain178 angle="86423666" center_x="3185" center_y="4430" length="16031220" width="1000000">
<filament178_0 angle="86423666" center_x="3185" center_y="4430" end_x="319" end_y="435" keep="yes" length="16031220" start_x="318" start_y="451" width="1000000"/>
</chain178>
<chain179 angle="153434949" center_x="3340" center_y="3965" length="15652476" width="1000000">
<filament179_0 angle="153434949" center_x="3340" center_y="3965" end_x="327" end_y="393" keep="yes" length="15652476" start_x="341" start_y="400" width="1000000"/>
</chain179>
<chain180 angle="104931417" center_x="3420" center_y="3235" length="15524175" width="1000000">
<filament180_0 angle="104931417" center_x="3420" center_y="3235" end_x="340" end_y="316" keep="yes" length="15524175" start_x="344" start_y="331" width="1000000"/>
</chain180>
<chain181 angle="165068583" center_x="3745" center_y="2770" length="15524175" width="1000000">
<filament181_0 angle="165068583" center_x="3745" center_y="2770" end_x="367" end_y="275" keep="yes" length="15524175" start_x="382" start_y="279" width="1000000"/>
</chain181>
<chain182 angle="148392498" center_x="4815" center_y="4030" length="15264338" width="1000000">
<filament182_0 angle="148392498" center_x="4815" center_y="4030" end_x="475" end_y="399" keep="yes" length="15264338" start_x="488" start_y="407" width="1000000"/>
</chain182>
</filament_chains>
</FilTrackerImageDataFile>
