# Supplementary material for: The Filament Sensor for Near Real-Time Detection of Cytoskeletal Fiber Structures
Source: PLoS One. 2015 May 21;10(5):e0126346. doi: 10.1371/journal.pone.0126346 (PMC4440737; doi:10.1371/journal.pone.0126346)
Supplement: S1 File — This comprises the FilamentSensor, the benchmark database, the output of the compared programs, several auxiliary scripts, and the evaluation results of the program outputs. (ZIP) [file pone.0126346.s001.zip › supporting_information/ground_truth/simulated/line_sensor_simulated_xml/simulated_cell_09_png.xml]

<?xml version="1.0" encoding="UTF-8" standalone="no"?>
<FilTrackerImageDataFile>
<img_file dpi="not_implemented" name="simulated_cell_09.png" path="../" resolution="800x800"/>
<cell_data area="125308" aspect_ratio="1717515" center_x="403" center_y="398" long_half_axis="261736766" order_parameter="784195" orientation="175770851"/>
<filament_chains>
<chain0 angle="31328693" center_x="2685" center_y="3080" length="26925824" width="4000000">
<filament0_0 angle="31328693" center_x="2685" center_y="3080" end_x="280" end_y="301" keep="yes" length="26925824" start_x="257" start_y="315" width="4000000"/>
</chain0>
<chain1 angle="33938818" center_x="4365" center_y="2785" length="191650724" width="2000000">
<filament1_0 angle="33938818" center_x="4365" center_y="2785" end_x="516" end_y="225" keep="yes" length="191650724" start_x="357" start_y="332" width="2000000"/>
</chain1>
<chain2 angle="163945780" center_x="3535" center_y="2710" length="144640935" width="2000000">
<filament2_0 angle="163945780" center_x="3535" center_y="2710" end_x="284" end_y="251" keep="yes" length="144640935" start_x="423" start_y="291" width="2000000"/>
</chain2>
<chain3 angle="160709954" center_x="4970" center_y="4010" length="127137721" width="2000000">
<filament3_0 angle="160709954" center_x="4970" center_y="4010" end_x="437" end_y="380" keep="yes" length="127137721" start_x="557" start_y="422" width="2000000"/>
</chain3>
<chain4 angle="17864860" center_x="4075" center_y="5165" length="127129855" width="2000000">
<filament4_0 angle="17864860" center_x="4075" center_y="5165" end_x="468" end_y="497" keep="yes" length="127129855" start_x="347" start_y="536" width="2000000"/>
</chain4>
<chain5 angle="0" center_x="2045" center_y="3210" length="123000000" width="2000000">
<filament5_0 angle="0" center_x="2045" center_y="3210" end_x="143" end_y="321" keep="yes" length="123000000" start_x="266" start_y="321" width="2000000"/>
</chain5>
<chain6 angle="7594643" center_x="2440" center_y="4570" length="121061968" width="2000000">
<filament6_0 angle="7594643" center_x="2440" center_y="4570" end_x="304" end_y="449" keep="yes" length="121061968" start_x="184" start_y="465" width="2000000"/>
</chain6>
<chain7 angle="23002597" center_x="3140" center_y="4805" length="115156415" width="2000000">
<filament7_0 angle="23002597" center_x="3140" center_y="4805" end_x="367" end_y="458" keep="yes" length="115156415" start_x="261" start_y="503" width="2000000"/>
</chain7>
<chain8 angle="7628150" center_x="5730" center_y="4015" length="113000000" width="2000000">
<filament8_0 angle="7628150" center_x="5730" center_y="4015" end_x="629" end_y="394" keep="yes" length="113000000" start_x="517" start_y="409" width="2000000"/>
</chain8>
<chain9 angle="550904" center_x="5100" center_y="5235" length="104004808" width="2000000">
<filament9_0 angle="550904" center_x="5100" center_y="5235" end_x="562" end_y="523" keep="yes" length="104004808" start_x="458" start_y="524" width="2000000"/>
</chain9>
<chain10 angle="11421186" center_x="5915" center_y="3580" length="101000000" width="2000000">
<filament10_0 angle="11421186" center_x="5915" center_y="3580" end_x="641" end_y="348" keep="yes" length="101000000" start_x="542" start_y="368" width="2000000"/>
</chain10>
<chain11 angle="578726" center_x="2065" center_y="4435" length="99005050" width="2000000">
<filament11_0 angle="578726" center_x="2065" center_y="4435" end_x="256" end_y="443" keep="yes" length="99005050" start_x="157" start_y="444" width="2000000"/>
</chain11>
<chain12 angle="179415369" center_x="5090" center_y="3255" length="98005102" width="2000000">
<filament12_0 angle="179415369" center_x="5090" center_y="3255" end_x="460" end_y="325" keep="yes" length="98005102" start_x="558" start_y="326" width="2000000"/>
</chain12>
<chain13 angle="596809" center_x="4770" center_y="4585" length="96005208" width="2000000">
<filament13_0 angle="596809" center_x="4770" center_y="4585" end_x="525" end_y="458" keep="yes" length="96005208" start_x="429" start_y="459" width="2000000"/>
</chain13>
<chain14 angle="177563352" center_x="3130" center_y="5150" length="94085068" width="2000000">
<filament14_0 angle="177563352" center_x="3130" center_y="5150" end_x="266" end_y="513" keep="yes" length="94085068" start_x="360" start_y="517" width="2000000"/>
</chain14>
<chain15 angle="20037210" center_x="5755" center_y="4665" length="90476516" width="2000000">
<filament15_0 angle="20037210" center_x="5755" center_y="4665" end_x="618" end_y="451" keep="yes" length="90476516" start_x="533" start_y="482" width="2000000"/>
</chain15>
<chain16 angle="1930587" center_x="3635" center_y="3415" length="89050547" width="2000000">
<filament16_0 angle="1930587" center_x="3635" center_y="3415" end_x="408" end_y="340" keep="yes" length="89050547" start_x="319" start_y="343" width="2000000"/>
</chain16>
<chain17 angle="16762554" center_x="4815" center_y="3595" length="86683332" width="2000000">
<filament17_0 angle="16762554" center_x="4815" center_y="3595" end_x="523" end_y="347" keep="yes" length="86683332" start_x="440" start_y="372" width="2000000"/>
</chain17>
<chain18 angle="166607502" center_x="4320" center_y="5380" length="86348133" width="2000000">
<filament18_0 angle="166607502" center_x="4320" center_y="5380" end_x="390" end_y="528" keep="yes" length="86348133" start_x="474" start_y="548" width="2000000"/>
</chain18>
<chain19 angle="9008504" center_x="6710" center_y="3855" length="83024093" width="2000000">
<filament19_0 angle="9008504" center_x="6710" center_y="3855" end_x="712" end_y="379" keep="yes" length="83024093" start_x="630" start_y="392" width="2000000"/>
</chain19>
<chain20 angle="156893673" center_x="4265" center_y="4200" length="81541401" width="2000000">
<filament20_0 angle="156893673" center_x="4265" center_y="4200" end_x="389" end_y="404" keep="yes" length="81541401" start_x="464" start_y="436" width="2000000"/>
</chain20>
<chain21 angle="31930682" center_x="3935" center_y="3925" length="81301906" width="2000000">
<filament21_0 angle="31930682" center_x="3935" center_y="3925" end_x="428" end_y="371" keep="yes" length="81301906" start_x="359" start_y="414" width="2000000"/>
</chain21>
<chain22 angle="31357085" center_x="1990" center_y="3525" length="74946648" width="2000000">
<filament22_0 angle="31357085" center_x="1990" center_y="3525" end_x="231" end_y="333" keep="yes" length="74946648" start_x="167" start_y="372" width="2000000"/>
</chain22>
<chain23 angle="9593134" center_x="2945" center_y="3350" length="72006944" width="2000000">
<filament23_0 angle="9593134" center_x="2945" center_y="3350" end_x="330" end_y="329" keep="yes" length="72006944" start_x="259" start_y="341" width="2000000"/>
</chain23>
<chain24 angle="165379126" center_x="2165" center_y="3600" length="71309186" width="2000000">
<filament24_0 angle="165379126" center_x="2165" center_y="3600" end_x="182" end_y="351" keep="yes" length="71309186" start_x="251" start_y="369" width="2000000"/>
</chain24>
<chain25 angle="29134292" center_x="3135" center_y="2820" length="69835521" width="2000000">
<filament25_0 angle="29134292" center_x="3135" center_y="2820" end_x="344" end_y="265" keep="yes" length="69835521" start_x="283" start_y="299" width="2000000"/>
</chain25>
<chain26 angle="152318938" center_x="3015" center_y="3610" length="68883960" width="2000000">
<filament26_0 angle="152318938" center_x="3015" center_y="3610" end_x="271" end_y="345" keep="yes" length="68883960" start_x="332" start_y="377" width="2000000"/>
</chain26>
<chain27 angle="25820992" center_x="5490" center_y="2920" length="68876701" width="2000000">
<filament27_0 angle="25820992" center_x="5490" center_y="2920" end_x="580" end_y="277" keep="yes" length="68876701" start_x="518" start_y="307" width="2000000"/>
</chain27>
<chain28 angle="32988522" center_x="3315" center_y="4155" length="67955868" width="2000000">
<filament28_0 angle="32988522" center_x="3315" center_y="4155" end_x="360" end_y="397" keep="yes" length="67955868" start_x="303" start_y="434" width="2000000"/>
</chain28>
<chain29 angle="138012788" center_x="2910" center_y="2785" length="67268120" width="2000000">
<filament29_0 angle="138012788" center_x="2910" center_y="2785" end_x="266" end_y="256" keep="yes" length="67268120" start_x="316" start_y="301" width="2000000"/>
</chain29>
<chain30 angle="12339087" center_x="6220" center_y="4160" length="65513357" width="2000000">
<filament30_0 angle="12339087" center_x="6220" center_y="4160" end_x="654" end_y="409" keep="yes" length="65513357" start_x="590" start_y="423" width="2000000"/>
</chain30>
<chain31 angle="162699473" center_x="2595" center_y="4255" length="63890531" width="2000000">
<filament31_0 angle="162699473" center_x="2595" center_y="4255" end_x="229" end_y="416" keep="yes" length="63890531" start_x="290" start_y="435" width="2000000"/>
</chain31>
<chain32 angle="16440380" center_x="5905" center_y="3860" length="63600314" width="2000000">
<filament32_0 angle="16440380" center_x="5905" center_y="3860" end_x="621" end_y="377" keep="yes" length="63600314" start_x="560" start_y="395" width="2000000"/>
</chain32>
<chain33 angle="166184975" center_x="1675" center_y="3475" length="62817195" width="2000000">
<filament33_0 angle="166184975" center_x="1675" center_y="3475" end_x="137" end_y="340" keep="yes" length="62817195" start_x="198" start_y="355" width="2000000"/>
</chain33>
<chain34 angle="6441600" center_x="3320" center_y="3915" length="62393910" width="2000000">
<filament34_0 angle="6441600" center_x="3320" center_y="3915" end_x="363" end_y="388" keep="yes" length="62393910" start_x="301" start_y="395" width="2000000"/>
</chain34>
<chain35 angle="28237446" center_x="2590" center_y="3685" length="61294372" width="2000000">
<filament35_0 angle="28237446" center_x="2590" center_y="3685" end_x="286" end_y="354" keep="yes" length="61294372" start_x="232" start_y="383" width="2000000"/>
</chain35>
<chain36 angle="26146841" center_x="4885" center_y="3215" length="61269895" width="2000000">
<filament36_0 angle="26146841" center_x="4885" center_y="3215" end_x="516" end_y="308" keep="yes" length="61269895" start_x="461" start_y="335" width="2000000"/>
</chain36>
<chain37 angle="179045159" center_x="3420" center_y="3515" length="60008333" width="2000000">
<filament37_0 angle="179045159" center_x="3420" center_y="3515" end_x="312" end_y="351" keep="yes" length="60008333" start_x="372" start_y="352" width="2000000"/>
</chain37>
<chain38 angle="179045159" center_x="4360" center_y="3375" length="60008333" width="2000000">
<filament38_0 angle="179045159" center_x="4360" center_y="3375" end_x="406" end_y="337" keep="yes" length="60008333" start_x="466" start_y="338" width="2000000"/>
</chain38>
<chain39 angle="178994914" center_x="5655" center_y="3055" length="57008771" width="2000000">
<filament39_0 angle="178994914" center_x="5655" center_y="3055" end_x="537" end_y="305" keep="yes" length="57008771" start_x="594" start_y="306" width="2000000"/>
</chain39>
<chain40 angle="26113913" center_x="3825" center_y="4585" length="56797887" width="2000000">
<filament40_0 angle="26113913" center_x="3825" center_y="4585" end_x="408" end_y="446" keep="yes" length="56797887" start_x="357" start_y="471" width="2000000"/>
</chain40>
<chain41 angle="11309932" center_x="4035" center_y="3505" length="56089215" width="2000000">
<filament41_0 angle="11309932" center_x="4035" center_y="3505" end_x="431" end_y="345" keep="yes" length="56089215" start_x="376" start_y="356" width="2000000"/>
</chain41>
<chain42 angle="178976970" center_x="5770" center_y="5085" length="56008928" width="2000000">
<filament42_0 angle="178976970" center_x="5770" center_y="5085" end_x="549" end_y="508" keep="yes" length="56008928" start_x="605" start_y="509" width="2000000"/>
</chain42>
<chain43 angle="155297570" center_x="5640" center_y="5385" length="55036352" width="2000000">
<filament43_0 angle="155297570" center_x="5640" center_y="5385" end_x="539" end_y="527" keep="yes" length="55036352" start_x="589" start_y="550" width="2000000"/>
</chain43>
<chain44 angle="158587031" center_x="4675" center_y="2930" length="54781384" width="2000000">
<filament44_0 angle="158587031" center_x="4675" center_y="2930" end_x="442" end_y="283" keep="yes" length="54781384" start_x="493" start_y="303" width="2000000"/>
</chain44>
<chain45 angle="5290081" center_x="5980" center_y="3305" length="54230987" width="2000000">
<filament45_0 angle="5290081" center_x="5980" center_y="3305" end_x="625" end_y="328" keep="yes" length="54230987" start_x="571" start_y="333" width="2000000"/>
</chain45>
<chain46 angle="10007980" center_x="4525" center_y="3095" length="51788030" width="2000000">
<filament46_0 angle="10007980" center_x="4525" center_y="3095" end_x="478" end_y="305" keep="yes" length="51788030" start_x="427" start_y="314" width="2000000"/>
</chain46>
<chain47 angle="3433630" center_x="3590" center_y="4355" length="50089919" width="2000000">
<filament47_0 angle="3433630" center_x="3590" center_y="4355" end_x="384" end_y="434" keep="yes" length="50089919" start_x="334" start_y="437" width="2000000"/>
</chain47>
<chain48 angle="9272602" center_x="4845" center_y="3010" length="49648766" width="2000000">
<filament48_0 angle="9272602" center_x="4845" center_y="3010" end_x="509" end_y="297" keep="yes" length="49648766" start_x="460" start_y="305" width="2000000"/>
</chain48>
<chain49 angle="138270488" center_x="3375" center_y="3195" length="49578221" width="2000000">
<filament49_0 angle="138270488" center_x="3375" center_y="3195" end_x="319" end_y="303" keep="yes" length="49578221" start_x="356" start_y="336" width="2000000"/>
</chain49>
<chain50 angle="1169139" center_x="4935" center_y="3395" length="49010203" width="2000000">
<filament50_0 angle="1169139" center_x="4935" center_y="3395" end_x="518" end_y="339" keep="yes" length="49010203" start_x="469" start_y="340" width="2000000"/>
</chain50>
<chain51 angle="10619655" center_x="3560" center_y="3235" length="48836462" width="2000000">
<filament51_0 angle="10619655" center_x="3560" center_y="3235" end_x="380" end_y="319" keep="yes" length="48836462" start_x="332" start_y="328" width="2000000"/>
</chain51>
<chain52 angle="19179008" center_x="5660" center_y="4800" length="48703183" width="2000000">
<filament52_0 angle="19179008" center_x="5660" center_y="4800" end_x="589" end_y="472" keep="yes" length="48703183" start_x="543" start_y="488" width="2000000"/>
</chain52>
<chain53 angle="176347777" center_x="3355" center_y="3005" length="47095647" width="2000000">
<filament53_0 angle="176347777" center_x="3355" center_y="3005" end_x="312" end_y="299" keep="yes" length="47095647" start_x="359" start_y="302" width="2000000"/>
</chain53>
<chain54 angle="25463345" center_x="2510" center_y="3020" length="46518813" width="2000000">
<filament54_0 angle="25463345" center_x="2510" center_y="3020" end_x="272" end_y="292" keep="yes" length="46518813" start_x="230" start_y="312" width="2000000"/>
</chain54>
<chain55 angle="0" center_x="5600" center_y="4300" length="46000000" width="2000000">
<filament55_0 angle="0" center_x="5600" center_y="4300" end_x="537" end_y="430" keep="yes" length="46000000" start_x="583" start_y="430" width="2000000"/>
</chain55>
<chain56 angle="166908107" center_x="5825" center_y="3450" length="44147480" width="2000000">
<filament56_0 angle="166908107" center_x="5825" center_y="3450" end_x="561" end_y="340" keep="yes" length="44147480" start_x="604" start_y="350" width="2000000"/>
</chain56>
<chain57 angle="14676393" center_x="5220" center_y="3615" length="43416587" width="2000000">
<filament57_0 angle="14676393" center_x="5220" center_y="3615" end_x="543" end_y="356" keep="yes" length="43416587" start_x="501" start_y="367" width="2000000"/>
</chain57>
<chain58 angle="169215702" center_x="3790" center_y="2990" length="42755117" width="2000000">
<filament58_0 angle="169215702" center_x="3790" center_y="2990" end_x="358" end_y="295" keep="yes" length="42755117" start_x="400" start_y="303" width="2000000"/>
</chain58>
<chain59 angle="175914383" center_x="3810" center_y="4935" length="42107007" width="2000000">
<filament59_0 angle="175914383" center_x="3810" center_y="4935" end_x="360" end_y="492" keep="yes" length="42107007" start_x="402" start_y="495" width="2000000"/>
</chain59>
<chain60 angle="39093859" center_x="2400" center_y="4940" length="41231056" width="2000000">
<filament60_0 angle="39093859" center_x="2400" center_y="4940" end_x="256" end_y="481" keep="yes" length="41231056" start_x="224" start_y="507" width="2000000"/>
</chain60>
<chain61 angle="177207298" center_x="3375" center_y="4900" length="41048752" width="2000000">
<filament61_0 angle="177207298" center_x="3375" center_y="4900" end_x="317" end_y="489" keep="yes" length="41048752" start_x="358" start_y="491" width="2000000"/>
</chain61>
<chain62 angle="177207298" center_x="1605" center_y="4140" length="41048752" width="2000000">
<filament62_0 angle="177207298" center_x="1605" center_y="4140" end_x="140" end_y="413" keep="yes" length="41048752" start_x="181" start_y="415" width="2000000"/>
</chain62>
<chain63 angle="12994617" center_x="4565" center_y="4815" length="40024992" width="2000000">
<filament63_0 angle="12994617" center_x="4565" center_y="4815" end_x="476" end_y="477" keep="yes" length="40024992" start_x="437" start_y="486" width="2000000"/>
</chain63>
<chain64 angle="31701430" center_x="4470" center_y="3585" length="39962482" width="2000000">
<filament64_0 angle="31701430" center_x="4470" center_y="3585" end_x="464" end_y="348" keep="yes" length="39962482" start_x="430" start_y="369" width="2000000"/>
</chain64>
<chain65 angle="171253838" center_x="2755" center_y="4790" length="39458839" width="2000000">
<filament65_0 angle="171253838" center_x="2755" center_y="4790" end_x="256" end_y="476" keep="yes" length="39458839" start_x="295" start_y="482" width="2000000"/>
</chain65>
<chain66 angle="27216112" center_x="2125" center_y="3930" length="39357337" width="2000000">
<filament66_0 angle="27216112" center_x="2125" center_y="3930" end_x="230" end_y="384" keep="yes" length="39357337" start_x="195" start_y="402" width="2000000"/>
</chain66>
<chain67 angle="174143986" center_x="6065" center_y="4420" length="39204592" width="2000000">
<filament67_0 angle="174143986" center_x="6065" center_y="4420" end_x="587" end_y="440" keep="yes" length="39204592" start_x="626" start_y="444" width="2000000"/>
</chain67>
<chain68 angle="4398705" center_x="4015" center_y="4825" length="39115214" width="2000000">
<filament68_0 angle="4398705" center_x="4015" center_y="4825" end_x="421" end_y="481" keep="yes" length="39115214" start_x="382" start_y="484" width="2000000"/>
</chain68>
<chain69 angle="171027373" center_x="3940" center_y="3580" length="38470768" width="2000000">
<filament69_0 angle="171027373" center_x="3940" center_y="3580" end_x="375" end_y="355" keep="yes" length="38470768" start_x="413" start_y="361" width="2000000"/>
</chain69>
<chain70 angle="4635463" center_x="6465" center_y="4005" length="37121422" width="2000000">
<filament70_0 angle="4635463" center_x="6465" center_y="4005" end_x="665" end_y="399" keep="yes" length="37121422" start_x="628" start_y="402" width="2000000"/>
</chain70>
<chain71 angle="49398705" center_x="4540" center_y="5170" length="36878178" width="2000000">
<filament71_0 angle="49398705" center_x="4540" center_y="5170" end_x="466" end_y="503" keep="yes" length="36878178" start_x="442" start_y="531" width="2000000"/>
</chain71>
<chain72 angle="50599339" center_x="4785" center_y="4870" length="36235342" width="2000000">
<filament72_0 angle="50599339" center_x="4785" center_y="4870" end_x="490" end_y="473" keep="yes" length="36235342" start_x="467" start_y="501" width="2000000"/>
</chain72>
<chain73 angle="165579227" center_x="4565" center_y="3965" length="36138622" width="2000000">
<filament73_0 angle="165579227" center_x="4565" center_y="3965" end_x="439" end_y="392" keep="yes" length="36138622" start_x="474" start_y="401" width="2000000"/>
</chain73>
<chain74 angle="0" center_x="4090" center_y="4600" length="36000000" width="2000000">
<filament74_0 angle="0" center_x="4090" center_y="4600" end_x="391" end_y="460" keep="yes" length="36000000" start_x="427" start_y="460" width="2000000"/>
</chain74>
<chain75 angle="11309932" center_x="5005" center_y="4715" length="35693137" width="2000000">
<filament75_0 angle="11309932" center_x="5005" center_y="4715" end_x="518" end_y="468" keep="yes" length="35693137" start_x="483" start_y="475" width="2000000"/>
</chain75>
<chain76 angle="175100908" center_x="5825" center_y="3155" length="35128336" width="2000000">
<filament76_0 angle="175100908" center_x="5825" center_y="3155" end_x="565" end_y="314" keep="yes" length="35128336" start_x="600" start_y="317" width="2000000"/>
</chain76>
<chain77 angle="1636577" center_x="5175" center_y="4295" length="35014283" width="2000000">
<filament77_0 angle="1636577" center_x="5175" center_y="4295" end_x="535" end_y="429" keep="yes" length="35014283" start_x="500" start_y="430" width="2000000"/>
</chain77>
<chain78 angle="156370622" center_x="4910" center_y="5040" length="34928498" width="2000000">
<filament78_0 angle="156370622" center_x="4910" center_y="5040" end_x="475" end_y="497" keep="yes" length="34928498" start_x="507" start_y="511" width="2000000"/>
</chain78>
<chain79 angle="163141601" center_x="3765" center_y="5050" length="34481879" width="2000000">
<filament79_0 angle="163141601" center_x="3765" center_y="5050" end_x="360" end_y="500" keep="yes" length="34481879" start_x="393" start_y="510" width="2000000"/>
</chain79>
<chain80 angle="173290163" center_x="4520" center_y="4500" length="34234486" width="2000000">
<filament80_0 angle="173290163" center_x="4520" center_y="4500" end_x="435" end_y="448" keep="yes" length="34234486" start_x="469" start_y="452" width="2000000"/>
</chain80>
<chain81 angle="6709837" center_x="3940" center_y="2630" length="34234486" width="2000000">
<filament81_0 angle="6709837" center_x="3940" center_y="2630" end_x="411" end_y="261" keep="yes" length="34234486" start_x="377" start_y="265" width="2000000"/>
</chain81>
<chain82 angle="161029592" center_x="4650" center_y="5335" length="33837849" width="2000000">
<filament82_0 angle="161029592" center_x="4650" center_y="5335" end_x="449" end_y="528" keep="yes" length="33837849" start_x="481" start_y="539" width="2000000"/>
</chain82>
<chain83 angle="28886582" center_x="3605" center_y="2560" length="33120990" width="2000000">
<filament83_0 angle="28886582" center_x="3605" center_y="2560" end_x="375" end_y="248" keep="yes" length="33120990" start_x="346" start_y="264" width="2000000"/>
</chain83>
<chain84 angle="152650124" center_x="2525" center_y="3355" length="32649655" width="2000000">
<filament84_0 angle="152650124" center_x="2525" center_y="3355" end_x="238" end_y="328" keep="yes" length="32649655" start_x="267" start_y="343" width="2000000"/>
</chain84>
<chain85 angle="158198591" center_x="4810" center_y="4430" length="32310989" width="2000000">
<filament85_0 angle="158198591" center_x="4810" center_y="4430" end_x="466" end_y="437" keep="yes" length="32310989" start_x="496" start_y="449" width="2000000"/>
</chain85>
<chain86 angle="151821410" center_x="2010" center_y="3085" length="31764760" width="2000000">
<filament86_0 angle="151821410" center_x="2010" center_y="3085" end_x="187" end_y="301" keep="yes" length="31764760" start_x="215" start_y="316" width="2000000"/>
</chain86>
<chain87 angle="163300756" center_x="4320" center_y="5225" length="31320920" width="2000000">
<filament87_0 angle="163300756" center_x="4320" center_y="5225" end_x="417" end_y="518" keep="yes" length="31320920" start_x="447" start_y="527" width="2000000"/>
</chain87>
<chain88 angle="3691386" center_x="2315" center_y="4720" length="31064449" width="2000000">
<filament88_0 angle="3691386" center_x="2315" center_y="4720" end_x="247" end_y="471" keep="yes" length="31064449" start_x="216" start_y="473" width="2000000"/>
</chain88>
<chain89 angle="0" center_x="2735" center_y="4420" length="31000000" width="2000000">
<filament89_0 angle="0" center_x="2735" center_y="4420" end_x="258" end_y="442" keep="yes" length="31000000" start_x="289" start_y="442" width="2000000"/>
</chain89>
<chain90 angle="31607502" center_x="3270" center_y="4070" length="30528675" width="2000000">
<filament90_0 angle="31607502" center_x="3270" center_y="4070" end_x="340" end_y="399" keep="yes" length="30528675" start_x="314" start_y="415" width="2000000"/>
</chain90>
<chain91 angle="17241459" center_x="5355" center_y="5085" length="30364453" width="2000000">
<filament91_0 angle="17241459" center_x="5355" center_y="5085" end_x="550" end_y="504" keep="yes" length="30364453" start_x="521" start_y="513" width="2000000"/>
</chain91>
<chain92 angle="162758541" center_x="3215" center_y="4455" length="30364453" width="2000000">
<filament92_0 angle="162758541" center_x="3215" center_y="4455" end_x="307" end_y="441" keep="yes" length="30364453" start_x="336" start_y="450" width="2000000"/>
</chain92>
<chain93 angle="21447736" center_x="4340" center_y="4055" length="30083218" width="2000000">
<filament93_0 angle="21447736" center_x="4340" center_y="4055" end_x="448" end_y="400" keep="yes" length="30083218" start_x="420" start_y="411" width="2000000"/>
</chain93>
<chain94 angle="22166346" center_x="1935" center_y="3375" length="29154759" width="2000000">
<filament94_0 angle="22166346" center_x="1935" center_y="3375" end_x="207" end_y="332" keep="yes" length="29154759" start_x="180" start_y="343" width="2000000"/>
</chain94>
<chain95 angle="3945186" center_x="4535" center_y="4150" length="29068884" width="2000000">
<filament95_0 angle="3945186" center_x="4535" center_y="4150" end_x="468" end_y="414" keep="yes" length="29068884" start_x="439" start_y="416" width="2000000"/>
</chain95>
<chain96 angle="3945186" center_x="5465" center_y="3360" length="29068884" width="2000000">
<filament96_0 angle="3945186" center_x="5465" center_y="3360" end_x="561" end_y="335" keep="yes" length="29068884" start_x="532" start_y="337" width="2000000"/>
</chain96>
<chain97 angle="171869898" center_x="3230" center_y="5010" length="28284271" width="2000000">
<filament97_0 angle="171869898" center_x="3230" center_y="5010" end_x="309" end_y="499" keep="yes" length="28284271" start_x="337" start_y="503" width="2000000"/>
</chain97>
<chain98 angle="157067900" center_x="4990" center_y="3055" length="28231188" width="2000000">
<filament98_0 angle="157067900" center_x="4990" center_y="3055" end_x="486" end_y="300" keep="yes" length="28231188" start_x="512" start_y="311" width="2000000"/>
</chain98>
<chain99 angle="175914383" center_x="1680" center_y="3860" length="28071338" width="2000000">
<filament99_0 angle="175914383" center_x="1680" center_y="3860" end_x="154" end_y="385" keep="yes" length="28071338" start_x="182" start_y="387" width="2000000"/>
</chain99>
<chain100 angle="169508523" center_x="3995" center_y="4375" length="27459060" width="2000000">
<filament100_0 angle="169508523" center_x="3995" center_y="4375" end_x="386" end_y="435" keep="yes" length="27459060" start_x="413" start_y="440" width="2000000"/>
</chain100>
<chain101 angle="148671307" center_x="3095" center_y="4640" length="26925824" width="2000000">
<filament101_0 angle="148671307" center_x="3095" center_y="4640" end_x="298" end_y="457" keep="yes" length="26925824" start_x="321" start_y="471" width="2000000"/>
</chain101>
<chain102 angle="10885527" center_x="4290" center_y="4995" length="26476405" width="2000000">
<filament102_0 angle="10885527" center_x="4290" center_y="4995" end_x="442" end_y="497" keep="yes" length="26476405" start_x="416" start_y="502" width="2000000"/>
</chain102>
<chain103 angle="169114473" center_x="3430" center_y="2915" length="26476405" width="2000000">
<filament103_0 angle="169114473" center_x="3430" center_y="2915" end_x="330" end_y="289" keep="yes" length="26476405" start_x="356" start_y="294" width="2000000"/>
</chain103>
<chain104 angle="4398705" center_x="4160" center_y="3100" length="26076810" width="2000000">
<filament104_0 angle="4398705" center_x="4160" center_y="3100" end_x="429" end_y="309" keep="yes" length="26076810" start_x="403" start_y="311" width="2000000"/>
</chain104>
<chain105 angle="11309932" center_x="3035" center_y="3095" length="25495098" width="2000000">
<filament105_0 angle="11309932" center_x="3035" center_y="3095" end_x="316" end_y="307" keep="yes" length="25495098" start_x="291" start_y="312" width="2000000"/>
</chain105>
<chain106 angle="177709390" center_x="2825" center_y="4215" length="25019992" width="2000000">
<filament106_0 angle="177709390" center_x="2825" center_y="4215" end_x="270" end_y="421" keep="yes" length="25019992" start_x="295" start_y="422" width="2000000"/>
</chain106>
<chain107 angle="0" center_x="5165" center_y="3040" length="25000000" width="2000000">
<filament107_0 angle="0" center_x="5165" center_y="3040" end_x="504" end_y="304" keep="yes" length="25000000" start_x="529" start_y="304" width="2000000"/>
</chain107>
<chain108 angle="31759480" center_x="3725" center_y="3895" length="24698178" width="2000000">
<filament108_0 angle="31759480" center_x="3725" center_y="3895" end_x="383" end_y="383" keep="yes" length="24698178" start_x="362" start_y="396" width="2000000"/>
</chain108>
<chain109 angle="26565051" center_x="2780" center_y="4005" length="24596748" width="2000000">
<filament109_0 angle="26565051" center_x="2780" center_y="4005" end_x="289" end_y="395" keep="yes" length="24596748" start_x="267" start_y="406" width="2000000"/>
</chain109>
<chain110 angle="11768289" center_x="2450" center_y="3445" length="24515301" width="2000000">
<filament110_0 angle="11768289" center_x="2450" center_y="3445" end_x="257" end_y="342" keep="yes" length="24515301" start_x="233" start_y="347" width="2000000"/>
</chain110>
<chain111 angle="4763642" center_x="5380" center_y="2930" length="24083189" width="2000000">
<filament111_0 angle="4763642" center_x="5380" center_y="2930" end_x="550" end_y="292" keep="yes" length="24083189" start_x="526" start_y="294" width="2000000"/>
</chain111>
<chain112 angle="12264774" center_x="5505" center_y="4605" length="23537205" width="2000000">
<filament112_0 angle="12264774" center_x="5505" center_y="4605" end_x="562" end_y="458" keep="yes" length="23537205" start_x="539" start_y="463" width="2000000"/>
</chain112>
<chain113 angle="17650124" center_x="4000" center_y="5435" length="23086793" width="2000000">
<filament113_0 angle="17650124" center_x="4000" center_y="5435" end_x="411" end_y="540" keep="yes" length="23086793" start_x="389" start_y="547" width="2000000"/>
</chain113>
<chain114 angle="162349876" center_x="2160" center_y="4115" length="23086793" width="2000000">
<filament114_0 angle="162349876" center_x="2160" center_y="4115" end_x="205" end_y="408" keep="yes" length="23086793" start_x="227" start_y="415" width="2000000"/>
</chain114>
<chain115 angle="167195734" center_x="1240" center_y="3365" length="22561028" width="2000000">
<filament115_0 angle="167195734" center_x="1240" center_y="3365" end_x="113" end_y="334" keep="yes" length="22561028" start_x="135" start_y="339" width="2000000"/>
</chain115>
<chain116 angle="7765166" center_x="2010" center_y="4755" length="22203603" width="2000000">
<filament116_0 angle="7765166" center_x="2010" center_y="4755" end_x="212" end_y="474" keep="yes" length="22203603" start_x="190" start_y="477" width="2000000"/>
</chain116>
<chain117 angle="172234834" center_x="2140" center_y="3125" length="22203603" width="2000000">
<filament117_0 angle="172234834" center_x="2140" center_y="3125" end_x="203" end_y="311" keep="yes" length="22203603" start_x="225" start_y="314" width="2000000"/>
</chain117>
<chain118 angle="50527540" center_x="4270" center_y="5505" length="22022716" width="2000000">
<filament118_0 angle="50527540" center_x="4270" center_y="5505" end_x="434" end_y="542" keep="yes" length="22022716" start_x="420" start_y="559" width="2000000"/>
</chain118>
<chain119 angle="0" center_x="5060" center_y="2790" length="22000000" width="2000000">
<filament119_0 angle="0" center_x="5060" center_y="2790" end_x="495" end_y="279" keep="yes" length="22000000" start_x="517" start_y="279" width="2000000"/>
</chain119>
<chain120 angle="169215702" center_x="4225" center_y="3880" length="21377558" width="2000000">
<filament120_0 angle="169215702" center_x="4225" center_y="3880" end_x="412" end_y="386" keep="yes" length="21377558" start_x="433" start_y="390" width="2000000"/>
</chain120>
<chain121 angle="171869898" center_x="4625" center_y="3045" length="21213203" width="2000000">
<filament121_0 angle="171869898" center_x="4625" center_y="3045" end_x="452" end_y="303" keep="yes" length="21213203" start_x="473" start_y="306" width="2000000"/>
</chain121>
<chain122 angle="0" center_x="5715" center_y="3260" length="21000000" width="2000000">
<filament122_0 angle="0" center_x="5715" center_y="3260" end_x="561" end_y="326" keep="yes" length="21000000" start_x="582" start_y="326" width="2000000"/>
</chain122>
<chain123 angle="8530766" center_x="3090" center_y="2745" length="20223748" width="2000000">
<filament123_0 angle="8530766" center_x="3090" center_y="2745" end_x="319" end_y="273" keep="yes" length="20223748" start_x="299" start_y="276" width="2000000"/>
</chain123>
<chain124 angle="5710593" center_x="2870" center_y="3960" length="20099751" width="2000000">
<filament124_0 angle="5710593" center_x="2870" center_y="3960" end_x="297" end_y="395" keep="yes" length="20099751" start_x="277" start_y="397" width="2000000"/>
</chain124>
<chain125 angle="177137595" center_x="2050" center_y="3745" length="20024984" width="2000000">
<filament125_0 angle="177137595" center_x="2050" center_y="3745" end_x="195" end_y="374" keep="yes" length="20024984" start_x="215" start_y="375" width="2000000"/>
</chain125>
<chain126 angle="176633539" center_x="5755" center_y="4385" length="17029386" width="2000000">
<filament126_0 angle="176633539" center_x="5755" center_y="4385" end_x="567" end_y="438" keep="yes" length="17029386" start_x="584" start_y="439" width="2000000"/>
</chain126>
<chain127 angle="21801409" center_x="2815" center_y="2880" length="16155494" width="2000000">
<filament127_0 angle="21801409" center_x="2815" center_y="2880" end_x="289" end_y="285" keep="yes" length="16155494" start_x="274" start_y="291" width="2000000"/>
</chain127>
<chain128 angle="14931417" center_x="4305" center_y="3750" length="15524175" width="2000000">
<filament128_0 angle="14931417" center_x="4305" center_y="3750" end_x="438" end_y="373" keep="yes" length="15524175" start_x="423" start_y="377" width="2000000"/>
</chain128>
<chain129 angle="176185925" center_x="1915" center_y="4155" length="15033296" width="2000000">
<filament129_0 angle="176185925" center_x="1915" center_y="4155" end_x="184" end_y="415" keep="yes" length="15033296" start_x="199" start_y="416" width="2000000"/>
</chain129>
<chain130 angle="169859207" center_x="2885" center_y="3260" length="124951991" width="1000000">
<filament130_0 angle="169859207" center_x="2885" center_y="3260" end_x="227" end_y="315" keep="yes" length="124951991" start_x="350" start_y="337" width="1000000"/>
</chain130>
<chain131 angle="12633362" center_x="2190" center_y="3890" length="118878089" width="1000000">
<filament131_0 angle="12633362" center_x="2190" center_y="3890" end_x="277" end_y="376" keep="yes" length="118878089" start_x="161" start_y="402" width="1000000"/>
</chain131>
<chain132 angle="174289407" center_x="2700" center_y="4045" length="110548632" width="1000000">
<filament132_0 angle="174289407" center_x="2700" center_y="4045" end_x="215" end_y="399" keep="yes" length="110548632" start_x="325" start_y="410" width="1000000"/>
</chain132>
<chain133 angle="178378854" center_x="2700" center_y="3775" length="106042444" width="1000000">
<filament133_0 angle="178378854" center_x="2700" center_y="3775" end_x="217" end_y="376" keep="yes" length="106042444" start_x="323" start_y="379" width="1000000"/>
</chain133>
<chain134 angle="7943472" center_x="3320" center_y="2720" length="86833173" width="1000000">
<filament134_0 angle="7943472" center_x="3320" center_y="2720" end_x="375" end_y="266" keep="yes" length="86833173" start_x="289" start_y="278" width="1000000"/>
</chain134>
<chain135 angle="175914383" center_x="5210" center_y="3100" length="84214013" width="1000000">
<filament135_0 angle="175914383" center_x="5210" center_y="3100" end_x="479" end_y="307" keep="yes" length="84214013" start_x="563" start_y="313" width="1000000"/>
</chain135>
<chain136 angle="5782392" center_x="5875" center_y="4080" length="79404030" width="1000000">
<filament136_0 angle="5782392" center_x="5875" center_y="4080" end_x="627" end_y="404" keep="yes" length="79404030" start_x="548" start_y="412" width="1000000"/>
</chain136>
<chain137 angle="175601295" center_x="5110" center_y="5030" length="78230429" width="1000000">
<filament137_0 angle="175601295" center_x="5110" center_y="5030" end_x="472" end_y="500" keep="yes" length="78230429" start_x="550" start_y="506" width="1000000"/>
</chain137>
<chain138 angle="158907660" center_x="2890" center_y="3825" length="75026662" width="1000000">
<filament138_0 angle="158907660" center_x="2890" center_y="3825" end_x="254" end_y="369" keep="yes" length="75026662" start_x="324" start_y="396" width="1000000"/>
</chain138>
<chain139 angle="10375845" center_x="5125" center_y="3815" length="72180330" width="1000000">
<filament139_0 angle="10375845" center_x="5125" center_y="3815" end_x="548" end_y="375" keep="yes" length="72180330" start_x="477" start_y="388" width="1000000"/>
</chain139>
<chain140 angle="176583412" center_x="4125" center_y="4750" length="67119297" width="1000000">
<filament140_0 angle="176583412" center_x="4125" center_y="4750" end_x="379" end_y="473" keep="yes" length="67119297" start_x="446" start_y="477" width="1000000"/>
</chain140>
<chain141 angle="172874984" center_x="2410" center_y="3490" length="64498062" width="1000000">
<filament141_0 angle="172874984" center_x="2410" center_y="3490" end_x="209" end_y="345" keep="yes" length="64498062" start_x="273" start_y="353" width="1000000"/>
</chain141>
<chain142 angle="173758086" center_x="3300" center_y="4255" length="64381674" width="1000000">
<filament142_0 angle="173758086" center_x="3300" center_y="4255" end_x="298" end_y="422" keep="yes" length="64381674" start_x="362" start_y="429" width="1000000"/>
</chain142>
<chain143 angle="19592282" center_x="4435" center_y="5285" length="62625873" width="1000000">
<filament143_0 angle="19592282" center_x="4435" center_y="5285" end_x="473" end_y="518" keep="yes" length="62625873" start_x="414" start_y="539" width="1000000"/>
</chain143>
<chain144 angle="9309940" center_x="3325" center_y="3770" length="61814238" width="1000000">
<filament144_0 angle="9309940" center_x="3325" center_y="3770" end_x="363" end_y="372" keep="yes" length="61814238" start_x="302" start_y="382" width="1000000"/>
</chain144>
<chain145 angle="4014176" center_x="2885" center_y="3700" length="57140179" width="1000000">
<filament145_0 angle="4014176" center_x="2885" center_y="3700" end_x="317" end_y="368" keep="yes" length="57140179" start_x="260" start_y="372" width="1000000"/>
</chain145>
<chain146 angle="162979474" center_x="4295" center_y="3255" length="51244512" width="1000000">
<filament146_0 angle="162979474" center_x="4295" center_y="3255" end_x="405" end_y="318" keep="yes" length="51244512" start_x="454" start_y="333" width="1000000"/>
</chain146>
<chain147 angle="34330217" center_x="4965" center_y="3750" length="49648766" width="1000000">
<filament147_0 angle="34330217" center_x="4965" center_y="3750" end_x="517" end_y="361" keep="yes" length="49648766" start_x="476" start_y="389" width="1000000"/>
</chain147>
<chain148 angle="170537678" center_x="3980" center_y="3220" length="48662100" width="1000000">
<filament148_0 angle="170537678" center_x="3980" center_y="3220" end_x="374" end_y="318" keep="yes" length="48662100" start_x="422" start_y="326" width="1000000"/>
</chain148>
<chain149 angle="24943905" center_x="5305" center_y="3820" length="47423623" width="1000000">
<filament149_0 angle="24943905" center_x="5305" center_y="3820" end_x="552" end_y="372" keep="yes" length="47423623" start_x="509" start_y="392" width="1000000"/>
</chain149>
<chain150 angle="177563352" center_x="5295" center_y="4450" length="47042534" width="1000000">
<filament150_0 angle="177563352" center_x="5295" center_y="4450" end_x="506" end_y="444" keep="yes" length="47042534" start_x="553" start_y="446" width="1000000"/>
</chain150>
<chain151 angle="7431408" center_x="4930" center_y="4100" length="46389654" width="1000000">
<filament151_0 angle="7431408" center_x="4930" center_y="4100" end_x="516" end_y="407" keep="yes" length="46389654" start_x="470" start_y="413" width="1000000"/>
</chain151>
<chain152 angle="5079608" center_x="5355" center_y="3980" length="45177428" width="1000000">
<filament152_0 angle="5079608" center_x="5355" center_y="3980" end_x="558" end_y="396" keep="yes" length="45177428" start_x="513" start_y="400" width="1000000"/>
</chain152>
<chain153 angle="5079608" center_x="3875" center_y="3870" length="45177428" width="1000000">
<filament153_0 angle="5079608" center_x="3875" center_y="3870" end_x="410" end_y="385" keep="yes" length="45177428" start_x="365" start_y="389" width="1000000"/>
</chain153>
<chain154 angle="16821410" center_x="5465" center_y="3395" length="44922155" width="1000000">
<filament154_0 angle="16821410" center_x="5465" center_y="3395" end_x="568" end_y="333" keep="yes" length="44922155" start_x="525" start_y="346" width="1000000"/>
</chain154>
<chain155 angle="166607502" center_x="3960" center_y="3690" length="43174066" width="1000000">
<filament155_0 angle="166607502" center_x="3960" center_y="3690" end_x="375" end_y="364" keep="yes" length="43174066" start_x="417" start_y="374" width="1000000"/>
</chain155>
<chain156 angle="14036243" center_x="4070" center_y="4240" length="41231056" width="1000000">
<filament156_0 angle="14036243" center_x="4070" center_y="4240" end_x="427" end_y="419" keep="yes" length="41231056" start_x="387" start_y="429" width="1000000"/>
</chain156>
<chain157 angle="18434949" center_x="3665" center_y="3615" length="41109610" width="1000000">
<filament157_0 angle="18434949" center_x="3665" center_y="3615" end_x="386" end_y="355" keep="yes" length="41109610" start_x="347" start_y="368" width="1000000"/>
</chain157>
<chain158 angle="29744881" center_x="3075" center_y="4190" length="40311289" width="1000000">
<filament158_0 angle="29744881" center_x="3075" center_y="4190" end_x="325" end_y="409" keep="yes" length="40311289" start_x="290" start_y="429" width="1000000"/>
</chain158>
<chain159 angle="174289407" center_x="4740" center_y="4020" length="40199502" width="1000000">
<filament159_0 angle="174289407" center_x="4740" center_y="4020" end_x="454" end_y="400" keep="yes" length="40199502" start_x="494" start_y="404" width="1000000"/>
</chain159>
<chain160 angle="11592175" center_x="3775" center_y="4180" length="39812058" width="1000000">
<filament160_0 angle="11592175" center_x="3775" center_y="4180" end_x="397" end_y="414" keep="yes" length="39812058" start_x="358" start_y="422" width="1000000"/>
</chain160>
<chain161 angle="10175511" center_x="3385" center_y="5025" length="39623226" width="1000000">
<filament161_0 angle="10175511" center_x="3385" center_y="5025" end_x="358" end_y="499" keep="yes" length="39623226" start_x="319" start_y="506" width="1000000"/>
</chain161>
<chain162 angle="7305760" center_x="2685" center_y="4675" length="39319207" width="1000000">
<filament162_0 angle="7305760" center_x="2685" center_y="4675" end_x="288" end_y="465" keep="yes" length="39319207" start_x="249" start_y="470" width="1000000"/>
</chain162>
<chain163 angle="171027373" center_x="3880" center_y="3800" length="38470768" width="1000000">
<filament163_0 angle="171027373" center_x="3880" center_y="3800" end_x="369" end_y="377" keep="yes" length="38470768" start_x="407" start_y="383" width="1000000"/>
</chain163>
<chain164 angle="26565051" center_x="2730" center_y="4025" length="38013156" width="1000000">
<filament164_0 angle="26565051" center_x="2730" center_y="4025" end_x="290" end_y="394" keep="yes" length="38013156" start_x="256" start_y="411" width="1000000"/>
</chain164>
<chain165 angle="32005383" center_x="2850" center_y="4450" length="37735925" width="1000000">
<filament165_0 angle="32005383" center_x="2850" center_y="4450" end_x="301" end_y="435" keep="yes" length="37735925" start_x="269" start_y="455" width="1000000"/>
</chain165>
<chain166 angle="172303948" center_x="4885" center_y="4205" length="37336309" width="1000000">
<filament166_0 angle="172303948" center_x="4885" center_y="4205" end_x="470" end_y="418" keep="yes" length="37336309" start_x="507" start_y="423" width="1000000"/>
</chain166>
<chain167 angle="12528808" center_x="4970" center_y="5150" length="36878178" width="1000000">
<filament167_0 angle="12528808" center_x="4970" center_y="5150" end_x="515" end_y="511" keep="yes" length="36878178" start_x="479" start_y="519" width="1000000"/>
</chain167>
<chain168 angle="6340192" center_x="4200" center_y="4900" length="36221541" width="1000000">
<filament168_0 angle="6340192" center_x="4200" center_y="4900" end_x="438" end_y="488" keep="yes" length="36221541" start_x="402" start_y="492" width="1000000"/>
</chain168>
<chain169 angle="3179830" center_x="3620" center_y="4860" length="36055513" width="1000000">
<filament169_0 angle="3179830" center_x="3620" center_y="4860" end_x="380" end_y="485" keep="yes" length="36055513" start_x="344" start_y="487" width="1000000"/>
</chain169>
<chain170 angle="22988717" center_x="6215" center_y="3380" length="35846897" width="1000000">
<filament170_0 angle="22988717" center_x="6215" center_y="3380" end_x="638" end_y="331" keep="yes" length="35846897" start_x="605" start_y="345" width="1000000"/>
</chain170>
<chain171 angle="3270488" center_x="2965" center_y="4930" length="35057096" width="1000000">
<filament171_0 angle="3270488" center_x="2965" center_y="4930" end_x="314" end_y="492" keep="yes" length="35057096" start_x="279" start_y="494" width="1000000"/>
</chain171>
<chain172 angle="154179008" center_x="4705" center_y="4945" length="34438351" width="1000000">
<filament172_0 angle="154179008" center_x="4705" center_y="4945" end_x="455" end_y="487" keep="yes" length="34438351" start_x="486" start_y="502" width="1000000"/>
</chain172>
<chain173 angle="25820992" center_x="1625" center_y="3515" length="34438351" width="1000000">
<filament173_0 angle="25820992" center_x="1625" center_y="3515" end_x="178" end_y="344" keep="yes" length="34438351" start_x="147" start_y="359" width="1000000"/>
</chain173>
<chain174 angle="6709837" center_x="4710" center_y="3720" length="34234486" width="1000000">
<filament174_0 angle="6709837" center_x="4710" center_y="3720" end_x="488" end_y="370" keep="yes" length="34234486" start_x="454" start_y="374" width="1000000"/>
</chain174>
<chain175 angle="3366461" center_x="3240" center_y="4480" length="34058773" width="1000000">
<filament175_0 angle="3366461" center_x="3240" center_y="4480" end_x="341" end_y="447" keep="yes" length="34058773" start_x="307" start_y="449" width="1000000"/>
</chain175>
<chain176 angle="166373005" center_x="3715" center_y="5230" length="33955854" width="1000000">
<filament176_0 angle="166373005" center_x="3715" center_y="5230" end_x="355" end_y="519" keep="yes" length="33955854" start_x="388" start_y="527" width="1000000"/>
</chain176>
<chain177 angle="21161260" center_x="5145" center_y="3760" length="33241540" width="1000000">
<filament177_0 angle="21161260" center_x="5145" center_y="3760" end_x="530" end_y="370" keep="yes" length="33241540" start_x="499" start_y="382" width="1000000"/>
</chain177>
<chain178 angle="176531771" center_x="2985" center_y="4730" length="33060551" width="1000000">
<filament178_0 angle="176531771" center_x="2985" center_y="4730" end_x="282" end_y="472" keep="yes" length="33060551" start_x="315" start_y="474" width="1000000"/>
</chain178>
<chain179 angle="178264295" center_x="4165" center_y="4485" length="33015148" width="1000000">
<filament179_0 angle="178264295" center_x="4165" center_y="4485" end_x="400" end_y="448" keep="yes" length="33015148" start_x="433" start_y="449" width="1000000"/>
</chain179>
<chain180 angle="19536655" center_x="5495" center_y="4335" length="32893768" width="1000000">
<filament180_0 angle="19536655" center_x="5495" center_y="4335" end_x="565" end_y="428" keep="yes" length="32893768" start_x="534" start_y="439" width="1000000"/>
</chain180>
<chain181 angle="160463345" center_x="5295" center_y="3175" length="32893768" width="1000000">
<filament181_0 angle="160463345" center_x="5295" center_y="3175" end_x="514" end_y="312" keep="yes" length="32893768" start_x="545" start_y="323" width="1000000"/>
</chain181>
<chain182 angle="162121303" center_x="5425" center_y="3350" length="32572995" width="1000000">
<filament182_0 angle="162121303" center_x="5425" center_y="3350" end_x="527" end_y="330" keep="yes" length="32572995" start_x="558" start_y="340" width="1000000"/>
</chain182>
<chain183 angle="8880659" center_x="2330" center_y="4335" length="32388269" width="1000000">
<filament183_0 angle="8880659" center_x="2330" center_y="4335" end_x="249" end_y="431" keep="yes" length="32388269" start_x="217" start_y="436" width="1000000"/>
</chain183>
<chain184 angle="172874984" center_x="2060" center_y="3820" length="32249031" width="1000000">
<filament184_0 angle="172874984" center_x="2060" center_y="3820" end_x="190" end_y="380" keep="yes" length="32249031" start_x="222" start_y="384" width="1000000"/>
</chain184>
<chain185 angle="178210089" center_x="2410" center_y="3355" length="32015621" width="1000000">
<filament185_0 angle="178210089" center_x="2410" center_y="3355" end_x="225" end_y="335" keep="yes" length="32015621" start_x="257" start_y="336" width="1000000"/>
</chain185>
<chain186 angle="157520566" center_x="5125" center_y="4560" length="31384710" width="1000000">
<filament186_0 angle="157520566" center_x="5125" center_y="4560" end_x="498" end_y="450" keep="yes" length="31384710" start_x="527" start_y="462" width="1000000"/>
</chain186>
<chain187 angle="153434949" center_x="5230" center_y="5190" length="31304952" width="1000000">
<filament187_0 angle="153434949" center_x="5230" center_y="5190" end_x="509" end_y="512" keep="yes" length="31304952" start_x="537" start_y="526" width="1000000"/>
</chain187>
<chain188 angle="14931417" center_x="1800" center_y="3830" length="31048349" width="1000000">
<filament188_0 angle="14931417" center_x="1800" center_y="3830" end_x="195" end_y="379" keep="yes" length="31048349" start_x="165" start_y="387" width="1000000"/>
</chain188>
<chain189 angle="1847610" center_x="4775" center_y="2805" length="31016125" width="1000000">
<filament189_0 angle="1847610" center_x="4775" center_y="2805" end_x="493" end_y="280" keep="yes" length="31016125" start_x="462" start_y="281" width="1000000"/>
</chain189>
<chain190 angle="20772255" center_x="4915" center_y="2535" length="31016125" width="1000000">
<filament190_0 angle="20772255" center_x="4915" center_y="2535" end_x="506" end_y="248" keep="yes" length="31016125" start_x="477" start_y="259" width="1000000"/>
</chain190>
<chain191 angle="11309932" center_x="3990" center_y="5060" length="30594117" width="1000000">
<filament191_0 angle="11309932" center_x="3990" center_y="5060" end_x="414" end_y="503" keep="yes" length="30594117" start_x="384" start_y="509" width="1000000"/>
</chain191>
<chain192 angle="7594643" center_x="4990" center_y="4110" length="30265492" width="1000000">
<filament192_0 angle="7594643" center_x="4990" center_y="4110" end_x="514" end_y="409" keep="yes" length="30265492" start_x="484" start_y="413" width="1000000"/>
</chain192>
<chain193 angle="176185925" center_x="4860" center_y="4540" length="30066593" width="1000000">
<filament193_0 angle="176185925" center_x="4860" center_y="4540" end_x="471" end_y="453" keep="yes" length="30066593" start_x="501" start_y="455" width="1000000"/>
</chain193>
<chain194 angle="176185925" center_x="2160" center_y="4180" length="30066593" width="1000000">
<filament194_0 angle="176185925" center_x="2160" center_y="4180" end_x="201" end_y="417" keep="yes" length="30066593" start_x="231" start_y="419" width="1000000"/>
</chain194>
<chain195 angle="3814075" center_x="4320" center_y="3020" length="30066593" width="1000000">
<filament195_0 angle="3814075" center_x="4320" center_y="3020" end_x="447" end_y="301" keep="yes" length="30066593" start_x="417" start_y="303" width="1000000"/>
</chain195>
<chain196 angle="22166346" center_x="4985" center_y="4335" length="29154759" width="1000000">
<filament196_0 angle="22166346" center_x="4985" center_y="4335" end_x="512" end_y="428" keep="yes" length="29154759" start_x="485" start_y="439" width="1000000"/>
</chain196>
<chain197 angle="153434949" center_x="4380" center_y="2985" length="29068884" width="1000000">
<filament197_0 angle="153434949" center_x="4380" center_y="2985" end_x="425" end_y="292" keep="yes" length="29068884" start_x="451" start_y="305" width="1000000"/>
</chain197>
<chain198 angle="29248826" center_x="3545" center_y="3910" length="28653098" width="1000000">
<filament198_0 angle="29248826" center_x="3545" center_y="3910" end_x="367" end_y="384" keep="yes" length="28653098" start_x="342" start_y="398" width="1000000"/>
</chain198>
<chain199 angle="24775141" center_x="2600" center_y="3580" length="28635642" width="1000000">
<filament199_0 angle="24775141" center_x="2600" center_y="3580" end_x="273" end_y="352" keep="yes" length="28635642" start_x="247" start_y="364" width="1000000"/>
</chain199>
<chain200 angle="4085617" center_x="5010" center_y="3640" length="28071338" width="1000000">
<filament200_0 angle="4085617" center_x="5010" center_y="3640" end_x="515" end_y="363" keep="yes" length="28071338" start_x="487" start_y="365" width="1000000"/>
</chain200>
<chain201 angle="17102729" center_x="3800" center_y="4500" length="27202941" width="1000000">
<filament201_0 angle="17102729" center_x="3800" center_y="4500" end_x="393" end_y="446" keep="yes" length="27202941" start_x="367" start_y="454" width="1000000"/>
</chain201>
<chain202 angle="36027373" center_x="5560" center_y="4490" length="27202941" width="1000000">
<filament202_0 angle="36027373" center_x="5560" center_y="4490" end_x="567" end_y="441" keep="yes" length="27202941" start_x="545" start_y="457" width="1000000"/>
</chain202>
<chain203 angle="12994617" center_x="1640" center_y="4000" length="26683328" width="1000000">
<filament203_0 angle="12994617" center_x="1640" center_y="4000" end_x="177" end_y="397" keep="yes" length="26683328" start_x="151" start_y="403" width="1000000"/>
</chain203>
<chain204 angle="41820170" center_x="3465" center_y="3735" length="25495098" width="1000000">
<filament204_0 angle="41820170" center_x="3465" center_y="3735" end_x="356" end_y="365" keep="yes" length="25495098" start_x="337" start_y="382" width="1000000"/>
</chain204>
<chain205 angle="25559965" center_x="2435" center_y="3255" length="25495098" width="1000000">
<filament205_0 angle="25559965" center_x="2435" center_y="3255" end_x="255" end_y="320" keep="yes" length="25495098" start_x="232" start_y="331" width="1000000"/>
</chain205>
<chain206 angle="146309932" center_x="4665" center_y="5500" length="25238859" width="1000000">
<filament206_0 angle="146309932" center_x="4665" center_y="5500" end_x="456" end_y="543" keep="yes" length="25238859" start_x="477" start_y="557" width="1000000"/>
</chain206>
<chain207 angle="6842773" center_x="3675" center_y="5165" length="25179357" width="1000000">
<filament207_0 angle="6842773" center_x="3675" center_y="5165" end_x="380" end_y="515" keep="yes" length="25179357" start_x="355" start_y="518" width="1000000"/>
</chain207>
<chain208 angle="175426079" center_x="5525" center_y="4360" length="25079872" width="1000000">
<filament208_0 angle="175426079" center_x="5525" center_y="4360" end_x="540" end_y="435" keep="yes" length="25079872" start_x="565" start_y="437" width="1000000"/>
</chain208>
<chain209 angle="175426079" center_x="1825" center_y="3110" length="25079872" width="1000000">
<filament209_0 angle="175426079" center_x="1825" center_y="3110" end_x="170" end_y="310" keep="yes" length="25079872" start_x="195" start_y="312" width="1000000"/>
</chain209>
<chain210 angle="7125016" center_x="3180" center_y="4465" length="24186773" width="1000000">
<filament210_0 angle="7125016" center_x="3180" center_y="4465" end_x="330" end_y="445" keep="yes" length="24186773" start_x="306" start_y="448" width="1000000"/>
</chain210>
<chain211 angle="4763642" center_x="5070" center_y="5160" length="24083189" width="1000000">
<filament211_0 angle="4763642" center_x="5070" center_y="5160" end_x="519" end_y="515" keep="yes" length="24083189" start_x="495" start_y="517" width="1000000"/>
</chain211>
<chain212 angle="175236358" center_x="3580" center_y="4130" length="24083189" width="1000000">
<filament212_0 angle="175236358" center_x="3580" center_y="4130" end_x="346" end_y="412" keep="yes" length="24083189" start_x="370" start_y="414" width="1000000"/>
</chain212>
<chain213 angle="146976132" center_x="3360" center_y="4515" length="23853721" width="1000000">
<filament213_0 angle="146976132" center_x="3360" center_y="4515" end_x="326" end_y="445" keep="yes" length="23853721" start_x="346" start_y="458" width="1000000"/>
</chain213>
<chain214 angle="27645975" center_x="5305" center_y="4945" length="23706539" width="1000000">
<filament214_0 angle="27645975" center_x="5305" center_y="4945" end_x="541" end_y="489" keep="yes" length="23706539" start_x="520" start_y="500" width="1000000"/>
</chain214>
<chain215 angle="152354025" center_x="1965" center_y="3735" length="23706539" width="1000000">
<filament215_0 angle="152354025" center_x="1965" center_y="3735" end_x="186" end_y="368" keep="yes" length="23706539" start_x="207" start_y="379" width="1000000"/>
</chain215>
<chain216 angle="167735226" center_x="4265" center_y="4435" length="23537205" width="1000000">
<filament216_0 angle="167735226" center_x="4265" center_y="4435" end_x="415" end_y="441" keep="yes" length="23537205" start_x="438" start_y="446" width="1000000"/>
</chain216>
<chain217 angle="167735226" center_x="1665" center_y="4035" length="23537205" width="1000000">
<filament217_0 angle="167735226" center_x="1665" center_y="4035" end_x="155" end_y="401" keep="yes" length="23537205" start_x="178" start_y="406" width="1000000"/>
</chain217>
<chain218 angle="30963757" center_x="4170" center_y="4770" length="23323808" width="1000000">
<filament218_0 angle="30963757" center_x="4170" center_y="4770" end_x="427" end_y="471" keep="yes" length="23323808" start_x="407" start_y="483" width="1000000"/>
</chain218>
<chain219 angle="23198591" center_x="2455" center_y="4795" length="22847319" width="1000000">
<filament219_0 angle="23198591" center_x="2455" center_y="4795" end_x="256" end_y="475" keep="yes" length="22847319" start_x="235" start_y="484" width="1000000"/>
</chain219>
<chain220 angle="142125016" center_x="5620" center_y="4990" length="22803509" width="1000000">
<filament220_0 angle="142125016" center_x="5620" center_y="4990" end_x="553" end_y="492" keep="yes" length="22803509" start_x="571" start_y="506" width="1000000"/>
</chain220>
<chain221 angle="147724356" center_x="3995" center_y="3060" length="22472205" width="1000000">
<filament221_0 angle="147724356" center_x="3995" center_y="3060" end_x="390" end_y="300" keep="yes" length="22472205" start_x="409" start_y="312" width="1000000"/>
</chain221>
<chain222 angle="35837653" center_x="2970" center_y="3465" length="22203603" width="1000000">
<filament222_0 angle="35837653" center_x="2970" center_y="3465" end_x="306" end_y="340" keep="yes" length="22203603" start_x="288" start_y="353" width="1000000"/>
</chain222>
<chain223 angle="149931417" center_x="2815" center_y="4705" length="21954498" width="1000000">
<filament223_0 angle="149931417" center_x="2815" center_y="4705" end_x="272" end_y="465" keep="yes" length="21954498" start_x="291" start_y="476" width="1000000"/>
</chain223>
<chain224 angle="120068583" center_x="4805" center_y="2725" length="21954498" width="1000000">
<filament224_0 angle="120068583" center_x="4805" center_y="2725" end_x="475" end_y="263" keep="yes" length="21954498" start_x="486" start_y="282" width="1000000"/>
</chain224>
<chain225 angle="13392498" center_x="2785" center_y="3155" length="21587033" width="1000000">
<filament225_0 angle="13392498" center_x="2785" center_y="3155" end_x="289" end_y="313" keep="yes" length="21587033" start_x="268" start_y="318" width="1000000"/>
</chain225>
<chain226 angle="158198591" center_x="3100" center_y="3480" length="21540659" width="1000000">
<filament226_0 angle="158198591" center_x="3100" center_y="3480" end_x="300" end_y="344" keep="yes" length="21540659" start_x="320" start_y="352" width="1000000"/>
</chain226>
<chain227 angle="31429566" center_x="6320" center_y="3475" length="21095023" width="1000000">
<filament227_0 angle="31429566" center_x="6320" center_y="3475" end_x="641" end_y="342" keep="yes" length="21095023" start_x="623" start_y="353" width="1000000"/>
</chain227>
<chain228 angle="165963757" center_x="4050" center_y="5145" length="20615528" width="1000000">
<filament228_0 angle="165963757" center_x="4050" center_y="5145" end_x="395" end_y="512" keep="yes" length="20615528" start_x="415" start_y="517" width="1000000"/>
</chain228>
<chain229 angle="43025066" center_x="5175" center_y="4800" length="20518285" width="1000000">
<filament229_0 angle="43025066" center_x="5175" center_y="4800" end_x="525" end_y="473" keep="yes" length="20518285" start_x="510" start_y="487" width="1000000"/>
</chain229>
<chain230 angle="168690068" center_x="2610" center_y="3540" length="20396078" width="1000000">
<filament230_0 angle="168690068" center_x="2610" center_y="3540" end_x="251" end_y="352" keep="yes" length="20396078" start_x="271" start_y="356" width="1000000"/>
</chain230>
<chain231 angle="171469234" center_x="4350" center_y="3955" length="20223748" width="1000000">
<filament231_0 angle="171469234" center_x="4350" center_y="3955" end_x="425" end_y="394" keep="yes" length="20223748" start_x="445" start_y="397" width="1000000"/>
</chain231>
<chain232 angle="8530766" center_x="2590" center_y="3855" length="20223748" width="1000000">
<filament232_0 angle="8530766" center_x="2590" center_y="3855" end_x="269" end_y="384" keep="yes" length="20223748" start_x="249" start_y="387" width="1000000"/>
</chain232>
<chain233 angle="171469234" center_x="5440" center_y="3785" length="20223748" width="1000000">
<filament233_0 angle="171469234" center_x="5440" center_y="3785" end_x="534" end_y="377" keep="yes" length="20223748" start_x="554" start_y="380" width="1000000"/>
</chain233>
<chain234 angle="5710593" center_x="2740" center_y="4690" length="20099751" width="1000000">
<filament234_0 angle="5710593" center_x="2740" center_y="4690" end_x="284" end_y="468" keep="yes" length="20099751" start_x="264" start_y="470" width="1000000"/>
</chain234>
<chain235 angle="36869898" center_x="5450" center_y="4350" length="20000000" width="1000000">
<filament235_0 angle="36869898" center_x="5450" center_y="4350" end_x="553" end_y="429" keep="yes" length="20000000" start_x="537" start_y="441" width="1000000"/>
</chain235>
<chain236 angle="143130102" center_x="2950" center_y="2520" length="20000000" width="1000000">
<filament236_0 angle="143130102" center_x="2950" center_y="2520" end_x="287" end_y="246" keep="yes" length="20000000" start_x="303" start_y="258" width="1000000"/>
</chain236>
<chain237 angle="162474432" center_x="3495" center_y="4990" length="19924859" width="1000000">
<filament237_0 angle="162474432" center_x="3495" center_y="4990" end_x="340" end_y="496" keep="yes" length="19924859" start_x="359" start_y="502" width="1000000"/>
</chain237>
<chain238 angle="23962489" center_x="6290" center_y="3330" length="19697716" width="1000000">
<filament238_0 angle="23962489" center_x="6290" center_y="3330" end_x="638" end_y="329" keep="yes" length="19697716" start_x="620" start_y="337" width="1000000"/>
</chain238>
<chain239 angle="8972627" center_x="5785" center_y="4255" length="19235384" width="1000000">
<filament239_0 angle="8972627" center_x="5785" center_y="4255" end_x="588" end_y="424" keep="yes" length="19235384" start_x="569" start_y="427" width="1000000"/>
</chain239>
<chain240 angle="173990994" center_x="4155" center_y="4460" length="19104973" width="1000000">
<filament240_0 angle="173990994" center_x="4155" center_y="4460" end_x="406" end_y="445" keep="yes" length="19104973" start_x="425" start_y="447" width="1000000"/>
</chain240>
<chain241 angle="15524111" center_x="2270" center_y="3495" length="18681542" width="1000000">
<filament241_0 angle="15524111" center_x="2270" center_y="3495" end_x="236" end_y="347" keep="yes" length="18681542" start_x="218" start_y="352" width="1000000"/>
</chain241>
<chain242 angle="12528808" center_x="3010" center_y="3020" length="18439089" width="1000000">
<filament242_0 angle="12528808" center_x="3010" center_y="3020" end_x="310" end_y="300" keep="yes" length="18439089" start_x="292" start_y="304" width="1000000"/>
</chain242>
<chain243 angle="173659808" center_x="5180" center_y="5110" length="18110770" width="1000000">
<filament243_0 angle="173659808" center_x="5180" center_y="5110" end_x="509" end_y="510" keep="yes" length="18110770" start_x="527" start_y="512" width="1000000"/>
</chain243>
<chain244 angle="176820170" center_x="5940" center_y="4315" length="18027756" width="1000000">
<filament244_0 angle="176820170" center_x="5940" center_y="4315" end_x="585" end_y="431" keep="yes" length="18027756" start_x="603" start_y="432" width="1000000"/>
</chain244>
<chain245 angle="0" center_x="5360" center_y="4590" length="18000000" width="1000000">
<filament245_0 angle="0" center_x="5360" center_y="4590" end_x="527" end_y="459" keep="yes" length="18000000" start_x="545" start_y="459" width="1000000"/>
</chain245>
<chain246 angle="149036243" center_x="3285" center_y="4495" length="17492856" width="1000000">
<filament246_0 angle="149036243" center_x="3285" center_y="4495" end_x="321" end_y="445" keep="yes" length="17492856" start_x="336" start_y="454" width="1000000"/>
</chain246>
<chain247 angle="156370622" center_x="3750" center_y="3745" length="17464249" width="1000000">
<filament247_0 angle="156370622" center_x="3750" center_y="3745" end_x="367" end_y="371" keep="yes" length="17464249" start_x="383" start_y="378" width="1000000"/>
</chain247>
<chain248 angle="6709837" center_x="5285" center_y="4650" length="17117243" width="1000000">
<filament248_0 angle="6709837" center_x="5285" center_y="4650" end_x="537" end_y="464" keep="yes" length="17117243" start_x="520" start_y="466" width="1000000"/>
</chain248>
<chain249 angle="169380345" center_x="1440" center_y="3825" length="16278821" width="1000000">
<filament249_0 angle="169380345" center_x="1440" center_y="3825" end_x="136" end_y="381" keep="yes" length="16278821" start_x="152" start_y="384" width="1000000"/>
</chain249>
<chain250 angle="23198591" center_x="1530" center_y="3540" length="15231546" width="1000000">
<filament250_0 angle="23198591" center_x="1530" center_y="3540" end_x="160" end_y="351" keep="yes" length="15231546" start_x="146" start_y="357" width="1000000"/>
</chain250>
<chain251 angle="23198591" center_x="2570" center_y="3100" length="15231546" width="1000000">
<filament251_0 angle="23198591" center_x="2570" center_y="3100" end_x="264" end_y="307" keep="yes" length="15231546" start_x="250" start_y="313" width="1000000"/>
</chain251>
<chain252 angle="3814075" center_x="6005" center_y="4045" length="15033296" width="1000000">
<filament252_0 angle="3814075" center_x="6005" center_y="4045" end_x="608" end_y="404" keep="yes" length="15033296" start_x="593" start_y="405" width="1000000"/>
</chain252>
</filament_chains>
</FilTrackerImageDataFile>
