# Supplementary material for: The Filament Sensor for Near Real-Time Detection of Cytoskeletal Fiber Structures
Source: PLoS One. 2015 May 21;10(5):e0126346. doi: 10.1371/journal.pone.0126346 (PMC4440737; doi:10.1371/journal.pone.0126346)
Supplement: S1 File — This comprises the FilamentSensor, the benchmark database, the output of the compared programs, several auxiliary scripts, and the evaluation results of the program outputs. (ZIP) [file pone.0126346.s001.zip › supporting_information/ground_truth/simulated/line_sensor_simulated_xml/simulated_cell_03_png.xml]

<?xml version="1.0" encoding="UTF-8" standalone="no"?>
<FilTrackerImageDataFile>
<img_file dpi="not_implemented" name="simulated_cell_03.png" path="../" resolution=""/>
<cell_data area="115197" aspect_ratio="1796250" center_x="388" center_y="394" long_half_axis="256642772" order_parameter="157969" orientation="168245540"/>
<filament_chains>
<chain0 angle="136080924" center_x="4535" center_y="5390" length="37483330" width="4000000">
<filament0_0 angle="136080924" center_x="4535" center_y="5390" end_x="440" end_y="526" keep="yes" length="37483330" start_x="467" start_y="552" width="4000000"/>
</chain0>
<chain1 angle="141632515" center_x="3030" center_y="3325" length="30610456" width="4000000">
<filament1_0 angle="141632515" center_x="3030" center_y="3325" end_x="291" end_y="323" keep="yes" length="30610456" start_x="315" start_y="342" width="4000000"/>
</chain1>
<chain2 angle="138366461" center_x="6570" center_y="4960" length="24083189" width="4000000">
<filament2_0 angle="138366461" center_x="6570" center_y="4960" end_x="648" end_y="488" keep="yes" length="24083189" start_x="666" start_y="504" width="4000000"/>
</chain2>
<chain3 angle="143130102" center_x="3280" center_y="3790" length="20000000" width="4000000">
<filament3_0 angle="143130102" center_x="3280" center_y="3790" end_x="320" end_y="373" keep="yes" length="20000000" start_x="336" start_y="385" width="4000000"/>
</chain3>
<chain4 angle="140995387" center_x="3865" center_y="3670" length="155708060" width="2000000">
<filament4_0 angle="140995387" center_x="3865" center_y="3670" end_x="326" end_y="318" keep="yes" length="155708060" start_x="447" start_y="416" width="2000000"/>
</chain4>
<chain5 angle="155332609" center_x="4335" center_y="2830" length="148556387" width="2000000">
<filament5_0 angle="155332609" center_x="4335" center_y="2830" end_x="366" end_y="252" keep="yes" length="148556387" start_x="501" start_y="314" width="2000000"/>
</chain5>
<chain6 angle="130995827" center_x="3075" center_y="4295" length="141767415" width="2000000">
<filament6_0 angle="130995827" center_x="3075" center_y="4295" end_x="261" end_y="376" keep="yes" length="141767415" start_x="354" start_y="483" width="2000000"/>
</chain6>
<chain7 angle="150814084" center_x="5525" center_y="3960" length="127141653" width="2000000">
<filament7_0 angle="150814084" center_x="5525" center_y="3960" end_x="497" end_y="365" keep="yes" length="127141653" start_x="608" start_y="427" width="2000000"/>
</chain7>
<chain8 angle="132121631" center_x="6005" center_y="3730" length="126732001" width="2000000">
<filament8_0 angle="132121631" center_x="6005" center_y="3730" end_x="558" end_y="326" keep="yes" length="126732001" start_x="643" start_y="420" width="2000000"/>
</chain8>
<chain9 angle="112948937" center_x="2785" center_y="3425" length="120540450" width="2000000">
<filament9_0 angle="112948937" center_x="2785" center_y="3425" end_x="255" end_y="287" keep="yes" length="120540450" start_x="302" start_y="398" width="2000000"/>
</chain9>
<chain10 angle="107956165" center_x="2585" center_y="4330" length="113529732" width="2000000">
<filament10_0 angle="107956165" center_x="2585" center_y="4330" end_x="241" end_y="379" keep="yes" length="113529732" start_x="276" start_y="487" width="2000000"/>
</chain10>
<chain11 angle="161075356" center_x="1885" center_y="3840" length="111000000" width="2000000">
<filament11_0 angle="161075356" center_x="1885" center_y="3840" end_x="136" end_y="366" keep="yes" length="111000000" start_x="241" start_y="402" width="2000000"/>
</chain11>
<chain12 angle="135000000" center_x="3270" center_y="3760" length="110308658" width="2000000">
<filament12_0 angle="135000000" center_x="3270" center_y="3760" end_x="288" end_y="337" keep="yes" length="110308658" start_x="366" start_y="415" width="2000000"/>
</chain12>
<chain13 angle="139059346" center_x="2965" center_y="4650" length="109877204" width="2000000">
<filament13_0 angle="139059346" center_x="2965" center_y="4650" end_x="255" end_y="429" keep="yes" length="109877204" start_x="338" start_y="501" width="2000000"/>
</chain13>
<chain14 angle="135795724" center_x="3905" center_y="4795" length="101833197" width="2000000">
<filament14_0 angle="135795724" center_x="3905" center_y="4795" end_x="354" end_y="444" keep="yes" length="101833197" start_x="427" start_y="515" width="2000000"/>
</chain14>
<chain15 angle="137802452" center_x="6075" center_y="4520" length="101237345" width="2000000">
<filament15_0 angle="137802452" center_x="6075" center_y="4520" end_x="570" end_y="418" keep="yes" length="101237345" start_x="645" start_y="486" width="2000000"/>
</chain15>
<chain16 angle="151189206" center_x="4290" center_y="3030" length="91301698" width="2000000">
<filament16_0 angle="151189206" center_x="4290" center_y="3030" end_x="389" end_y="281" keep="yes" length="91301698" start_x="469" start_y="325" width="2000000"/>
</chain16>
<chain17 angle="145784298" center_x="4705" center_y="4485" length="90697299" width="2000000">
<filament17_0 angle="145784298" center_x="4705" center_y="4485" end_x="433" end_y="423" keep="yes" length="90697299" start_x="508" start_y="474" width="2000000"/>
</chain17>
<chain18 angle="131423666" center_x="4580" center_y="4860" length="90686272" width="2000000">
<filament18_0 angle="131423666" center_x="4580" center_y="4860" end_x="428" end_y="452" keep="yes" length="90686272" start_x="488" start_y="520" width="2000000"/>
</chain18>
<chain19 angle="134090620" center_x="3460" center_y="4210" length="89106678" width="2000000">
<filament19_0 angle="134090620" center_x="3460" center_y="4210" end_x="315" end_y="389" keep="yes" length="89106678" start_x="377" start_y="453" width="2000000"/>
</chain19>
<chain20 angle="132039064" center_x="1545" center_y="3445" length="82134037" width="2000000">
<filament20_0 angle="132039064" center_x="1545" center_y="3445" end_x="127" end_y="314" keep="yes" length="82134037" start_x="182" start_y="375" width="2000000"/>
</chain20>
<chain21 angle="115924902" center_x="4515" center_y="3400" length="80056230" width="2000000">
<filament21_0 angle="115924902" center_x="4515" center_y="3400" end_x="434" end_y="304" keep="yes" length="80056230" start_x="469" start_y="376" width="2000000"/>
</chain21>
<chain22 angle="115240529" center_x="3625" center_y="3050" length="77388630" width="2000000">
<filament22_0 angle="115240529" center_x="3625" center_y="3050" end_x="346" end_y="270" keep="yes" length="77388630" start_x="379" start_y="340" width="2000000"/>
</chain22>
<chain23 angle="132878904" center_x="2350" center_y="3230" length="76419893" width="2000000">
<filament23_0 angle="132878904" center_x="2350" center_y="3230" end_x="209" end_y="295" keep="yes" length="76419893" start_x="261" start_y="351" width="2000000"/>
</chain23>
<chain24 angle="120699723" center_x="6010" center_y="4800" length="74431176" width="2000000">
<filament24_0 angle="120699723" center_x="6010" center_y="4800" end_x="582" end_y="448" keep="yes" length="74431176" start_x="620" start_y="512" width="2000000"/>
</chain24>
<chain25 angle="127333196" center_x="3295" center_y="3305" length="74202426" width="2000000">
<filament25_0 angle="127333196" center_x="3295" center_y="3305" end_x="307" end_y="301" keep="yes" length="74202426" start_x="352" start_y="360" width="2000000"/>
</chain25>
<chain26 angle="107447188" center_x="5720" center_y="3800" length="73375745" width="2000000">
<filament26_0 angle="107447188" center_x="5720" center_y="3800" end_x="561" end_y="345" keep="yes" length="73375745" start_x="583" start_y="415" width="2000000"/>
</chain26>
<chain27 angle="125445710" center_x="2170" center_y="3365" length="72422372" width="2000000">
<filament27_0 angle="125445710" center_x="2170" center_y="3365" end_x="196" end_y="307" keep="yes" length="72422372" start_x="238" start_y="366" width="2000000"/>
</chain27>
<chain28 angle="146976132" center_x="4330" center_y="3895" length="71561163" width="2000000">
<filament28_0 angle="146976132" center_x="4330" center_y="3895" end_x="403" end_y="370" keep="yes" length="71561163" start_x="463" start_y="409" width="2000000"/>
</chain28>
<chain29 angle="147215719" center_x="2785" center_y="4310" length="70178344" width="2000000">
<filament29_0 angle="147215719" center_x="2785" center_y="4310" end_x="249" end_y="412" keep="yes" length="70178344" start_x="308" start_y="450" width="2000000"/>
</chain29>
<chain30 angle="130955514" center_x="4350" center_y="3725" length="70178344" width="2000000">
<filament30_0 angle="130955514" center_x="4350" center_y="3725" end_x="412" end_y="346" keep="yes" length="70178344" start_x="458" start_y="399" width="2000000"/>
</chain30>
<chain31 angle="119134292" center_x="5140" center_y="5305" length="69835521" width="2000000">
<filament31_0 angle="119134292" center_x="5140" center_y="5305" end_x="497" end_y="500" keep="yes" length="69835521" start_x="531" start_y="561" width="2000000"/>
</chain31>
<chain32 angle="128018943" center_x="4815" center_y="4135" length="69814039" width="2000000">
<filament32_0 angle="128018943" center_x="4815" center_y="4135" end_x="460" end_y="386" keep="yes" length="69814039" start_x="503" start_y="441" width="2000000"/>
</chain32>
<chain33 angle="139666858" center_x="2315" center_y="2685" length="69526973" width="2000000">
<filament33_0 angle="139666858" center_x="2315" center_y="2685" end_x="205" end_y="246" keep="yes" length="69526973" start_x="258" start_y="291" width="2000000"/>
</chain33>
<chain34 angle="129053137" center_x="3905" center_y="3255" length="68249542" width="2000000">
<filament34_0 angle="129053137" center_x="3905" center_y="3255" end_x="369" end_y="299" keep="yes" length="68249542" start_x="412" start_y="352" width="2000000"/>
</chain34>
<chain35 angle="112750976" center_x="2330" center_y="4640" length="67230945" width="2000000">
<filament35_0 angle="112750976" center_x="2330" center_y="4640" end_x="220" end_y="433" keep="yes" length="67230945" start_x="246" start_y="495" width="2000000"/>
</chain35>
<chain36 angle="119638384" center_x="4675" center_y="3280" length="66730802" width="2000000">
<filament36_0 angle="119638384" center_x="4675" center_y="3280" end_x="451" end_y="299" keep="yes" length="66730802" start_x="484" start_y="357" width="2000000"/>
</chain36>
<chain37 angle="131347777" center_x="5070" center_y="4660" length="66603303" width="2000000">
<filament37_0 angle="131347777" center_x="5070" center_y="4660" end_x="485" end_y="441" keep="yes" length="66603303" start_x="529" start_y="491" width="2000000"/>
</chain37>
<chain38 angle="130601295" center_x="4980" center_y="3795" length="64536811" width="2000000">
<filament38_0 angle="130601295" center_x="4980" center_y="3795" end_x="477" end_y="355" keep="yes" length="64536811" start_x="519" start_y="404" width="2000000"/>
</chain38>
<chain39 angle="127405357" center_x="3295" center_y="2665" length="64202804" width="2000000">
<filament39_0 angle="127405357" center_x="3295" center_y="2665" end_x="310" end_y="241" keep="yes" length="64202804" start_x="349" start_y="292" width="2000000"/>
</chain39>
<chain40 angle="111104839" center_x="1810" center_y="3315" length="61098281" width="2000000">
<filament40_0 angle="111104839" center_x="1810" center_y="3315" end_x="170" end_y="303" keep="yes" length="61098281" start_x="192" start_y="360" width="2000000"/>
</chain40>
<chain41 angle="131009087" center_x="2290" center_y="4280" length="60959003" width="2000000">
<filament41_0 angle="131009087" center_x="2290" center_y="4280" end_x="209" end_y="405" keep="yes" length="60959003" start_x="249" start_y="451" width="2000000"/>
</chain41>
<chain42 angle="123424811" center_x="4265" center_y="3400" length="59908263" width="2000000">
<filament42_0 angle="123424811" center_x="4265" center_y="3400" end_x="410" end_y="315" keep="yes" length="59908263" start_x="443" start_y="365" width="2000000"/>
</chain42>
<chain43 angle="161878140" center_x="5405" center_y="4460" length="57870545" width="2000000">
<filament43_0 angle="161878140" center_x="5405" center_y="4460" end_x="513" end_y="437" keep="yes" length="57870545" start_x="568" start_y="455" width="2000000"/>
</chain43>
<chain44 angle="117897271" center_x="3945" center_y="4675" length="57706152" width="2000000">
<filament44_0 angle="117897271" center_x="3945" center_y="4675" end_x="381" end_y="442" keep="yes" length="57706152" start_x="408" start_y="493" width="2000000"/>
</chain44>
<chain45 angle="129143986" center_x="5995" center_y="4055" length="55443665" width="2000000">
<filament45_0 angle="129143986" center_x="5995" center_y="4055" end_x="582" end_y="384" keep="yes" length="55443665" start_x="617" start_y="427" width="2000000"/>
</chain45>
<chain46 angle="142495858" center_x="6285" center_y="4195" length="54203321" width="2000000">
<filament46_0 angle="142495858" center_x="6285" center_y="4195" end_x="607" end_y="403" keep="yes" length="54203321" start_x="650" start_y="436" width="2000000"/>
</chain46>
<chain47 angle="122799531" center_x="3875" center_y="4395" length="53535035" width="2000000">
<filament47_0 angle="122799531" center_x="3875" center_y="4395" end_x="373" end_y="417" keep="yes" length="53535035" start_x="402" start_y="462" width="2000000"/>
</chain47>
<chain48 angle="106699244" center_x="2465" center_y="3070" length="52201533" width="2000000">
<filament48_0 angle="106699244" center_x="2465" center_y="3070" end_x="239" end_y="282" keep="yes" length="52201533" start_x="254" start_y="332" width="2000000"/>
</chain48>
<chain49 angle="114075498" center_x="3015" center_y="3165" length="51478151" width="2000000">
<filament49_0 angle="114075498" center_x="3015" center_y="3165" end_x="291" end_y="293" keep="yes" length="51478151" start_x="312" start_y="340" width="2000000"/>
</chain49>
<chain50 angle="113051301" center_x="1910" center_y="4255" length="51078371" width="2000000">
<filament50_0 angle="113051301" center_x="1910" center_y="4255" end_x="181" end_y="402" keep="yes" length="51078371" start_x="201" start_y="449" width="2000000"/>
</chain50>
<chain51 angle="108434949" center_x="5460" center_y="3250" length="50596443" width="2000000">
<filament51_0 angle="108434949" center_x="5460" center_y="3250" end_x="538" end_y="301" keep="yes" length="50596443" start_x="554" start_y="349" width="2000000"/>
</chain51>
<chain52 angle="114537728" center_x="1635" center_y="3110" length="50566788" width="2000000">
<filament52_0 angle="114537728" center_x="1635" center_y="3110" end_x="153" end_y="288" keep="yes" length="50566788" start_x="174" start_y="334" width="2000000"/>
</chain52>
<chain53 angle="122735226" center_x="3585" center_y="3920" length="49929951" width="2000000">
<filament53_0 angle="122735226" center_x="3585" center_y="3920" end_x="345" end_y="371" keep="yes" length="49929951" start_x="372" start_y="413" width="2000000"/>
</chain53>
<chain54 angle="95826342" center_x="3495" center_y="2485" length="49254441" width="2000000">
<filament54_0 angle="95826342" center_x="3495" center_y="2485" end_x="347" end_y="224" keep="yes" length="49254441" start_x="352" start_y="273" width="2000000"/>
</chain54>
<chain55 angle="141709837" center_x="5230" center_y="3280" length="48414874" width="2000000">
<filament55_0 angle="141709837" center_x="5230" center_y="3280" end_x="504" end_y="313" keep="yes" length="48414874" start_x="542" start_y="343" width="2000000"/>
</chain55>
<chain56 angle="114443955" center_x="4030" center_y="3930" length="48332184" width="2000000">
<filament56_0 angle="114443955" center_x="4030" center_y="3930" end_x="393" end_y="371" keep="yes" length="48332184" start_x="413" start_y="415" width="2000000"/>
</chain56>
<chain57 angle="127116861" center_x="4220" center_y="4775" length="46400431" width="2000000">
<filament57_0 angle="127116861" center_x="4220" center_y="4775" end_x="408" end_y="459" keep="yes" length="46400431" start_x="436" start_y="496" width="2000000"/>
</chain57>
<chain58 angle="113198591" center_x="3940" center_y="5120" length="45694639" width="2000000">
<filament58_0 angle="113198591" center_x="3940" center_y="5120" end_x="385" end_y="491" keep="yes" length="45694639" start_x="403" start_y="533" width="2000000"/>
</chain58>
<chain59 angle="116565051" center_x="4870" center_y="2780" length="44721360" width="2000000">
<filament59_0 angle="116565051" center_x="4870" center_y="2780" end_x="477" end_y="258" keep="yes" length="44721360" start_x="497" start_y="298" width="2000000"/>
</chain59>
<chain60 angle="141546291" center_x="4300" center_y="4345" length="43416587" width="2000000">
<filament60_0 angle="141546291" center_x="4300" center_y="4345" end_x="413" end_y="421" keep="yes" length="43416587" start_x="447" start_y="448" width="2000000"/>
</chain60>
<chain61 angle="115974394" center_x="3955" center_y="2935" length="43382024" width="2000000">
<filament61_0 angle="115974394" center_x="3955" center_y="2935" end_x="386" end_y="274" keep="yes" length="43382024" start_x="405" start_y="313" width="2000000"/>
</chain61>
<chain62 angle="147425943" center_x="4830" center_y="4215" length="42720019" width="2000000">
<filament62_0 angle="147425943" center_x="4830" center_y="4215" end_x="465" end_y="410" keep="yes" length="42720019" start_x="501" start_y="433" width="2000000"/>
</chain62>
<chain63 angle="146689369" center_x="2995" center_y="2895" length="41880783" width="2000000">
<filament63_0 angle="146689369" center_x="2995" center_y="2895" end_x="282" end_y="278" keep="yes" length="41880783" start_x="317" start_y="301" width="2000000"/>
</chain63>
<chain64 angle="136974934" center_x="5190" center_y="3350" length="41036569" width="2000000">
<filament64_0 angle="136974934" center_x="5190" center_y="3350" end_x="504" end_y="321" keep="yes" length="41036569" start_x="534" start_y="349" width="2000000"/>
</chain64>
<chain65 angle="111540976" center_x="3895" center_y="3920" length="40853396" width="2000000">
<filament65_0 angle="111540976" center_x="3895" center_y="3920" end_x="382" end_y="373" keep="yes" length="40853396" start_x="397" start_y="411" width="2000000"/>
</chain65>
<chain66 angle="112067900" center_x="2835" center_y="4955" length="39924930" width="2000000">
<filament66_0 angle="112067900" center_x="2835" center_y="4955" end_x="276" end_y="477" keep="yes" length="39924930" start_x="291" start_y="514" width="2000000"/>
</chain66>
<chain67 angle="107525568" center_x="5770" center_y="4560" length="39849718" width="2000000">
<filament67_0 angle="107525568" center_x="5770" center_y="4560" end_x="571" end_y="437" keep="yes" length="39849718" start_x="583" start_y="475" width="2000000"/>
</chain67>
<chain68 angle="113962489" center_x="3700" center_y="3460" length="39395431" width="2000000">
<filament68_0 angle="113962489" center_x="3700" center_y="3460" end_x="362" end_y="328" keep="yes" length="39395431" start_x="378" start_y="364" width="2000000"/>
</chain68>
<chain69 angle="126573031" center_x="2065" center_y="3595" length="38600518" width="2000000">
<filament69_0 angle="126573031" center_x="2065" center_y="3595" end_x="195" end_y="344" keep="yes" length="38600518" start_x="218" start_y="375" width="2000000"/>
</chain69>
<chain70 angle="140389312" center_x="5305" center_y="4180" length="37643060" width="2000000">
<filament70_0 angle="140389312" center_x="5305" center_y="4180" end_x="516" end_y="406" keep="yes" length="37643060" start_x="545" start_y="430" width="2000000"/>
</chain70>
<chain71 angle="112988717" center_x="2090" center_y="4675" length="35846897" width="2000000">
<filament71_0 angle="112988717" center_x="2090" center_y="4675" end_x="202" end_y="451" keep="yes" length="35846897" start_x="216" start_y="484" width="2000000"/>
</chain71>
<chain72 angle="122347443" center_x="4315" center_y="5080" length="35510562" width="2000000">
<filament72_0 angle="122347443" center_x="4315" center_y="5080" end_x="422" end_y="493" keep="yes" length="35510562" start_x="441" start_y="523" width="2000000"/>
</chain72>
<chain73 angle="122347443" center_x="5655" center_y="4210" length="35510562" width="2000000">
<filament73_0 angle="122347443" center_x="5655" center_y="4210" end_x="556" end_y="406" keep="yes" length="35510562" start_x="575" start_y="436" width="2000000"/>
</chain73>
<chain74 angle="132709390" center_x="2740" center_y="3660" length="35383612" width="2000000">
<filament74_0 angle="132709390" center_x="2740" center_y="3660" end_x="262" end_y="353" keep="yes" length="35383612" start_x="286" start_y="379" width="2000000"/>
</chain74>
<chain75 angle="145407711" center_x="3605" center_y="3860" length="35227830" width="2000000">
<filament75_0 angle="145407711" center_x="3605" center_y="3860" end_x="346" end_y="376" keep="yes" length="35227830" start_x="375" start_y="396" width="2000000"/>
</chain75>
<chain76 angle="119538782" center_x="2635" center_y="5150" length="34481879" width="2000000">
<filament76_0 angle="119538782" center_x="2635" center_y="5150" end_x="255" end_y="500" keep="yes" length="34481879" start_x="272" start_y="530" width="2000000"/>
</chain76>
<chain77 angle="142125016" center_x="4645" center_y="2835" length="34205263" width="2000000">
<filament77_0 angle="142125016" center_x="4645" center_y="2835" end_x="451" end_y="273" keep="yes" length="34205263" start_x="478" start_y="294" width="2000000"/>
</chain77>
<chain78 angle="121827447" center_x="3510" center_y="4125" length="34132096" width="2000000">
<filament78_0 angle="121827447" center_x="3510" center_y="4125" end_x="342" end_y="398" keep="yes" length="34132096" start_x="360" start_y="427" width="2000000"/>
</chain78>
<chain79 angle="149620874" center_x="2315" center_y="2885" length="33615473" width="2000000">
<filament79_0 angle="149620874" center_x="2315" center_y="2885" end_x="217" end_y="280" keep="yes" length="33615473" start_x="246" start_y="297" width="2000000"/>
</chain79>
<chain80 angle="144865807" center_x="3035" center_y="3625" length="33015148" width="2000000">
<filament80_0 angle="144865807" center_x="3035" center_y="3625" end_x="290" end_y="353" keep="yes" length="33015148" start_x="317" start_y="372" width="2000000"/>
</chain80>
<chain81 angle="115769328" center_x="3210" center_y="3555" length="32202484" width="2000000">
<filament81_0 angle="115769328" center_x="3210" center_y="3555" end_x="314" end_y="341" keep="yes" length="32202484" start_x="328" start_y="370" width="2000000"/>
</chain81>
<chain82 angle="131185925" center_x="3805" center_y="5060" length="31890437" width="2000000">
<filament82_0 angle="131185925" center_x="3805" center_y="5060" end_x="370" end_y="494" keep="yes" length="31890437" start_x="391" start_y="518" width="2000000"/>
</chain82>
<chain83 angle="93691386" center_x="3150" center_y="4935" length="31064449" width="2000000">
<filament83_0 angle="93691386" center_x="3150" center_y="4935" end_x="314" end_y="478" keep="yes" length="31064449" start_x="316" start_y="509" width="2000000"/>
</chain83>
<chain84 angle="110772255" center_x="5215" center_y="5225" length="31016125" width="2000000">
<filament84_0 angle="110772255" center_x="5215" center_y="5225" end_x="516" end_y="508" keep="yes" length="31016125" start_x="527" start_y="537" width="2000000"/>
</chain84>
<chain85 angle="156801409" center_x="2790" center_y="2910" length="30463092" width="2000000">
<filament85_0 angle="156801409" center_x="2790" center_y="2910" end_x="265" end_y="285" keep="yes" length="30463092" start_x="293" start_y="297" width="2000000"/>
</chain85>
<chain86 angle="133667780" center_x="2985" center_y="5210" length="30413813" width="2000000">
<filament86_0 angle="133667780" center_x="2985" center_y="5210" end_x="288" end_y="510" keep="yes" length="30413813" start_x="309" start_y="532" width="2000000"/>
</chain86>
<chain87 angle="133667780" center_x="5285" center_y="5040" length="30413813" width="2000000">
<filament87_0 angle="133667780" center_x="5285" center_y="5040" end_x="518" end_y="493" keep="yes" length="30413813" start_x="539" start_y="515" width="2000000"/>
</chain87>
<chain88 angle="133602819" center_x="4160" center_y="4395" length="29000000" width="2000000">
<filament88_0 angle="133602819" center_x="4160" center_y="4395" end_x="406" end_y="429" keep="yes" length="29000000" start_x="426" start_y="450" width="2000000"/>
</chain88>
<chain89 angle="123690068" center_x="2570" center_y="4660" length="28844410" width="2000000">
<filament89_0 angle="123690068" center_x="2570" center_y="4660" end_x="249" end_y="454" keep="yes" length="28844410" start_x="265" start_y="478" width="2000000"/>
</chain89>
<chain90 angle="126027373" center_x="4110" center_y="4770" length="27202941" width="2000000">
<filament90_0 angle="126027373" center_x="4110" center_y="4770" end_x="403" end_y="466" keep="yes" length="27202941" start_x="419" start_y="488" width="2000000"/>
</chain90>
<chain91 angle="96340192" center_x="2065" center_y="2795" length="27166155" width="2000000">
<filament91_0 angle="96340192" center_x="2065" center_y="2795" end_x="205" end_y="266" keep="yes" length="27166155" start_x="208" start_y="293" width="2000000"/>
</chain91>
<chain92 angle="92121096" center_x="3185" center_y="5385" length="27018512" width="2000000">
<filament92_0 angle="92121096" center_x="3185" center_y="5385" end_x="318" end_y="525" keep="yes" length="27018512" start_x="319" start_y="552" width="2000000"/>
</chain92>
<chain93 angle="100885527" center_x="5065" center_y="4840" length="26476405" width="2000000">
<filament93_0 angle="100885527" center_x="5065" center_y="4840" end_x="504" end_y="471" keep="yes" length="26476405" start_x="509" start_y="497" width="2000000"/>
</chain93>
<chain94 angle="119475889" center_x="4885" center_y="4815" length="26419690" width="2000000">
<filament94_0 angle="119475889" center_x="4885" center_y="4815" end_x="482" end_y="470" keep="yes" length="26419690" start_x="495" start_y="493" width="2000000"/>
</chain94>
<chain95 angle="159443955" center_x="2680" center_y="4115" length="25632011" width="2000000">
<filament95_0 angle="159443955" center_x="2680" center_y="4115" end_x="256" end_y="407" keep="yes" length="25632011" start_x="280" start_y="416" width="2000000"/>
</chain95>
<chain96 angle="115559965" center_x="4335" center_y="5335" length="25495098" width="2000000">
<filament96_0 angle="115559965" center_x="4335" center_y="5335" end_x="428" end_y="522" keep="yes" length="25495098" start_x="439" start_y="545" width="2000000"/>
</chain96>
<chain97 angle="115559965" center_x="4755" center_y="3905" length="25495098" width="2000000">
<filament97_0 angle="115559965" center_x="4755" center_y="3905" end_x="470" end_y="379" keep="yes" length="25495098" start_x="481" start_y="402" width="2000000"/>
</chain97>
<chain98 angle="114443955" center_x="3850" center_y="3530" length="24166092" width="2000000">
<filament98_0 angle="114443955" center_x="3850" center_y="3530" end_x="380" end_y="342" keep="yes" length="24166092" start_x="390" start_y="364" width="2000000"/>
</chain98>
<chain99 angle="106927513" center_x="4725" center_y="4665" length="24041631" width="2000000">
<filament99_0 angle="106927513" center_x="4725" center_y="4665" end_x="469" end_y="455" keep="yes" length="24041631" start_x="476" start_y="478" width="2000000"/>
</chain99>
<chain100 angle="106927513" center_x="2605" center_y="3515" length="24041631" width="2000000">
<filament100_0 angle="106927513" center_x="2605" center_y="3515" end_x="257" end_y="340" keep="yes" length="24041631" start_x="264" start_y="363" width="2000000"/>
</chain100>
<chain101 angle="129805571" center_x="3605" center_y="3710" length="23430749" width="2000000">
<filament101_0 angle="129805571" center_x="3605" center_y="3710" end_x="353" end_y="362" keep="yes" length="23430749" start_x="368" start_y="380" width="2000000"/>
</chain101>
<chain102 angle="136735705" center_x="4025" center_y="4120" length="23345235" width="2000000">
<filament102_0 angle="136735705" center_x="4025" center_y="4120" end_x="394" end_y="404" keep="yes" length="23345235" start_x="411" start_y="420" width="2000000"/>
</chain102>
<chain103 angle="108434949" center_x="5875" center_y="4285" length="22135944" width="2000000">
<filament103_0 angle="108434949" center_x="5875" center_y="4285" end_x="584" end_y="418" keep="yes" length="22135944" start_x="591" start_y="439" width="2000000"/>
</chain103>
<chain104 angle="123690068" center_x="5830" center_y="4870" length="21633308" width="2000000">
<filament104_0 angle="123690068" center_x="5830" center_y="4870" end_x="577" end_y="478" keep="yes" length="21633308" start_x="589" start_y="496" width="2000000"/>
</chain104>
<chain105 angle="154653824" center_x="4015" center_y="4285" length="21023796" width="2000000">
<filament105_0 angle="154653824" center_x="4015" center_y="4285" end_x="392" end_y="424" keep="yes" length="21023796" start_x="411" start_y="433" width="2000000"/>
</chain105>
<chain106 angle="144782407" center_x="4525" center_y="4480" length="20808652" width="2000000">
<filament106_0 angle="144782407" center_x="4525" center_y="4480" end_x="444" end_y="442" keep="yes" length="20808652" start_x="461" start_y="454" width="2000000"/>
</chain106>
<chain107 angle="133025066" center_x="4050" center_y="5345" length="20518285" width="2000000">
<filament107_0 angle="133025066" center_x="4050" center_y="5345" end_x="398" end_y="527" keep="yes" length="20518285" start_x="412" start_y="542" width="2000000"/>
</chain107>
<chain108 angle="136974934" center_x="5465" center_y="3980" length="20518285" width="2000000">
<filament108_0 angle="136974934" center_x="5465" center_y="3980" end_x="539" end_y="391" keep="yes" length="20518285" start_x="554" start_y="405" width="2000000"/>
</chain108>
<chain109 angle="133025066" center_x="2380" center_y="3795" length="20518285" width="2000000">
<filament109_0 angle="133025066" center_x="2380" center_y="3795" end_x="231" end_y="372" keep="yes" length="20518285" start_x="245" start_y="387" width="2000000"/>
</chain109>
<chain110 angle="101309932" center_x="5840" center_y="4870" length="20396078" width="2000000">
<filament110_0 angle="101309932" center_x="5840" center_y="4870" end_x="582" end_y="477" keep="yes" length="20396078" start_x="586" start_y="497" width="2000000"/>
</chain110>
<chain111 angle="110224859" center_x="4915" center_y="4445" length="20248457" width="2000000">
<filament111_0 angle="110224859" center_x="4915" center_y="4445" end_x="488" end_y="435" keep="yes" length="20248457" start_x="495" start_y="454" width="2000000"/>
</chain111>
<chain112 angle="139085617" center_x="3365" center_y="3675" length="19849433" width="2000000">
<filament112_0 angle="139085617" center_x="3365" center_y="3675" end_x="329" end_y="361" keep="yes" length="19849433" start_x="344" start_y="374" width="2000000"/>
</chain112>
<chain113 angle="137489553" center_x="5360" center_y="4985" length="16278821" width="2000000">
<filament113_0 angle="137489553" center_x="5360" center_y="4985" end_x="530" end_y="493" keep="yes" length="16278821" start_x="542" start_y="504" width="2000000"/>
</chain113>
<chain114 angle="132510447" center_x="2475" center_y="4920" length="16278821" width="2000000">
<filament114_0 angle="132510447" center_x="2475" center_y="4920" end_x="242" end_y="486" keep="yes" length="16278821" start_x="253" start_y="498" width="2000000"/>
</chain114>
<chain115 angle="148392498" center_x="3605" center_y="4830" length="15264338" width="2000000">
<filament115_0 angle="148392498" center_x="3605" center_y="4830" end_x="354" end_y="479" keep="yes" length="15264338" start_x="367" start_y="487" width="2000000"/>
</chain115>
<chain116 angle="148392498" center_x="2405" center_y="4070" length="15264338" width="2000000">
<filament116_0 angle="148392498" center_x="2405" center_y="4070" end_x="234" end_y="403" keep="yes" length="15264338" start_x="247" start_y="411" width="2000000"/>
</chain116>
<chain117 angle="126869898" center_x="4945" center_y="5280" length="15000000" width="2000000">
<filament117_0 angle="126869898" center_x="4945" center_y="5280" end_x="490" end_y="522" keep="yes" length="15000000" start_x="499" start_y="534" width="2000000"/>
</chain117>
<chain118 angle="102264774" center_x="5080" center_y="4350" length="94148818" width="1000000">
<filament118_0 angle="102264774" center_x="5080" center_y="4350" end_x="498" end_y="389" keep="yes" length="94148818" start_x="518" start_y="481" width="1000000"/>
</chain118>
<chain119 angle="144958071" center_x="3075" center_y="3370" length="94047860" width="1000000">
<filament119_0 angle="144958071" center_x="3075" center_y="3370" end_x="269" end_y="310" keep="yes" length="94047860" start_x="346" start_y="364" width="1000000"/>
</chain119>
<chain120 angle="112988717" center_x="5130" center_y="3320" length="71693793" width="1000000">
<filament120_0 angle="112988717" center_x="5130" center_y="3320" end_x="499" end_y="299" keep="yes" length="71693793" start_x="527" start_y="365" width="1000000"/>
</chain120>
<chain121 angle="109536655" center_x="2320" center_y="3450" length="65787537" width="1000000">
<filament121_0 angle="109536655" center_x="2320" center_y="3450" end_x="221" end_y="314" keep="yes" length="65787537" start_x="243" start_y="376" width="1000000"/>
</chain121>
<chain122 angle="112833654" center_x="3940" center_y="4285" length="61846584" width="1000000">
<filament122_0 angle="112833654" center_x="3940" center_y="4285" end_x="382" end_y="400" keep="yes" length="61846584" start_x="406" start_y="457" width="1000000"/>
</chain122>
<chain123 angle="114904769" center_x="4140" center_y="4920" length="61741396" width="1000000">
<filament123_0 angle="114904769" center_x="4140" center_y="4920" end_x="401" end_y="464" keep="yes" length="61741396" start_x="427" start_y="520" width="1000000"/>
</chain123>
<chain124 angle="130060784" center_x="3825" center_y="3350" length="57489129" width="1000000">
<filament124_0 angle="130060784" center_x="3825" center_y="3350" end_x="364" end_y="313" keep="yes" length="57489129" start_x="401" start_y="357" width="1000000"/>
</chain124>
<chain125 angle="122471192" center_x="3410" center_y="3630" length="52153619" width="1000000">
<filament125_0 angle="122471192" center_x="3410" center_y="3630" end_x="327" end_y="341" keep="yes" length="52153619" start_x="355" start_y="385" width="1000000"/>
</chain125>
<chain126 angle="133408860" center_x="2065" center_y="4195" length="50931326" width="1000000">
<filament126_0 angle="133408860" center_x="2065" center_y="4195" end_x="189" end_y="401" keep="yes" length="50931326" start_x="224" start_y="438" width="1000000"/>
</chain126>
<chain127 angle="114537728" center_x="1855" center_y="3590" length="50566788" width="1000000">
<filament127_0 angle="114537728" center_x="1855" center_y="3590" end_x="175" end_y="336" keep="yes" length="50566788" start_x="196" start_y="382" width="1000000"/>
</chain127>
<chain128 angle="105154068" center_x="2375" center_y="2740" length="49729267" width="1000000">
<filament128_0 angle="105154068" center_x="2375" center_y="2740" end_x="231" end_y="250" keep="yes" length="49729267" start_x="244" start_y="298" width="1000000"/>
</chain128>
<chain129 angle="138468229" center_x="3875" center_y="5035" length="46754679" width="1000000">
<filament129_0 angle="138468229" center_x="3875" center_y="5035" end_x="370" end_y="488" keep="yes" length="46754679" start_x="405" start_y="519" width="1000000"/>
</chain129>
<chain130 angle="157963773" center_x="3340" center_y="3135" length="45310043" width="1000000">
<filament130_0 angle="157963773" center_x="3340" center_y="3135" end_x="313" end_y="305" keep="yes" length="45310043" start_x="355" start_y="322" width="1000000"/>
</chain130>
<chain131 angle="114676863" center_x="2105" center_y="4125" length="40718546" width="1000000">
<filament131_0 angle="114676863" center_x="2105" center_y="4125" end_x="202" end_y="394" keep="yes" length="40718546" start_x="219" start_y="431" width="1000000"/>
</chain131>
<chain132 angle="139085617" center_x="2320" center_y="4180" length="39698866" width="1000000">
<filament132_0 angle="139085617" center_x="2320" center_y="4180" end_x="217" end_y="405" keep="yes" length="39698866" start_x="247" start_y="431" width="1000000"/>
</chain132>
<chain133 angle="146309932" center_x="2995" center_y="4380" length="39661064" width="1000000">
<filament133_0 angle="146309932" center_x="2995" center_y="4380" end_x="283" end_y="427" keep="yes" length="39661064" start_x="316" start_y="449" width="1000000"/>
</chain133>
<chain134 angle="131877870" center_x="3760" center_y="3725" length="38948684" width="1000000">
<filament134_0 angle="131877870" center_x="3760" center_y="3725" end_x="363" end_y="358" keep="yes" length="38948684" start_x="389" start_y="387" width="1000000"/>
</chain134>
<chain135 angle="152744672" center_x="3145" center_y="3825" length="37121422" width="1000000">
<filament135_0 angle="152744672" center_x="3145" center_y="3825" end_x="298" end_y="374" keep="yes" length="37121422" start_x="331" start_y="391" width="1000000"/>
</chain135>
<chain136 angle="139398705" center_x="2530" center_y="2990" length="36878178" width="1000000">
<filament136_0 angle="139398705" center_x="2530" center_y="2990" end_x="239" end_y="287" keep="yes" length="36878178" start_x="267" start_y="311" width="1000000"/>
</chain136>
<chain137 angle="137290610" center_x="4200" center_y="5180" length="35383612" width="1000000">
<filament137_0 angle="137290610" center_x="4200" center_y="5180" end_x="407" end_y="506" keep="yes" length="35383612" start_x="433" start_y="530" width="1000000"/>
</chain137>
<chain138 angle="113629378" center_x="5000" center_y="4420" length="34928498" width="1000000">
<filament138_0 angle="113629378" center_x="5000" center_y="4420" end_x="493" end_y="426" keep="yes" length="34928498" start_x="507" start_y="458" width="1000000"/>
</chain138>
<chain139 angle="107878697" center_x="1630" center_y="3565" length="32572995" width="1000000">
<filament139_0 angle="107878697" center_x="1630" center_y="3565" end_x="158" end_y="341" keep="yes" length="32572995" start_x="168" start_y="372" width="1000000"/>
</chain139>
<chain140 angle="98880659" center_x="2665" center_y="3700" length="32388269" width="1000000">
<filament140_0 angle="98880659" center_x="2665" center_y="3700" end_x="264" end_y="354" keep="yes" length="32388269" start_x="269" start_y="386" width="1000000"/>
</chain140>
<chain141 angle="115769328" center_x="1960" center_y="4115" length="32202484" width="1000000">
<filament141_0 angle="115769328" center_x="1960" center_y="4115" end_x="189" end_y="397" keep="yes" length="32202484" start_x="203" start_y="426" width="1000000"/>
</chain141>
<chain142 angle="136273030" center_x="4875" center_y="3800" length="31827661" width="1000000">
<filament142_0 angle="136273030" center_x="4875" center_y="3800" end_x="476" end_y="369" keep="yes" length="31827661" start_x="499" start_y="391" width="1000000"/>
</chain142>
<chain143 angle="79045937" center_x="4750" center_y="4885" length="31575307" width="1000000">
<filament143_0 angle="79045937" center_x="4750" center_y="4885" end_x="478" end_y="473" keep="yes" length="31575307" start_x="472" start_y="504" width="1000000"/>
</chain143>
<chain144 angle="165068583" center_x="2180" center_y="2540" length="31048349" width="1000000">
<filament144_0 angle="165068583" center_x="2180" center_y="2540" end_x="203" end_y="250" keep="yes" length="31048349" start_x="233" start_y="258" width="1000000"/>
</chain144>
<chain145 angle="51632515" center_x="4575" center_y="4830" length="30610456" width="1000000">
<filament145_0 angle="51632515" center_x="4575" center_y="4830" end_x="467" end_y="471" keep="yes" length="30610456" start_x="448" start_y="495" width="1000000"/>
</chain145>
<chain146 angle="133667780" center_x="3435" center_y="4260" length="30413813" width="1000000">
<filament146_0 angle="133667780" center_x="3435" center_y="4260" end_x="333" end_y="415" keep="yes" length="30413813" start_x="354" start_y="437" width="1000000"/>
</chain146>
<chain147 angle="76429566" center_x="3545" center_y="2865" length="29832868" width="1000000">
<filament147_0 angle="76429566" center_x="3545" center_y="2865" end_x="358" end_y="272" keep="yes" length="29832868" start_x="351" start_y="301" width="1000000"/>
</chain147>
<chain148 angle="137726311" center_x="5320" center_y="4150" length="29732137" width="1000000">
<filament148_0 angle="137726311" center_x="5320" center_y="4150" end_x="521" end_y="405" keep="yes" length="29732137" start_x="543" start_y="425" width="1000000"/>
</chain148>
<chain149 angle="135000000" center_x="4635" center_y="3575" length="29698485" width="1000000">
<filament149_0 angle="135000000" center_x="4635" center_y="3575" end_x="453" end_y="347" keep="yes" length="29698485" start_x="474" start_y="368" width="1000000"/>
</chain149>
<chain150 angle="95906141" center_x="5095" center_y="5135" length="29154759" width="1000000">
<filament150_0 angle="95906141" center_x="5095" center_y="5135" end_x="508" end_y="499" keep="yes" length="29154759" start_x="511" start_y="528" width="1000000"/>
</chain150>
<chain151 angle="146309932" center_x="3740" center_y="3840" length="28844410" width="1000000">
<filament151_0 angle="146309932" center_x="3740" center_y="3840" end_x="362" end_y="376" keep="yes" length="28844410" start_x="386" start_y="392" width="1000000"/>
</chain151>
<chain152 angle="102094757" center_x="5590" center_y="3650" length="28635642" width="1000000">
<filament152_0 angle="102094757" center_x="5590" center_y="3650" end_x="556" end_y="351" keep="yes" length="28635642" start_x="562" start_y="379" width="1000000"/>
</chain152>
<chain153 angle="147994617" center_x="3480" center_y="4555" length="28301943" width="1000000">
<filament153_0 angle="147994617" center_x="3480" center_y="4555" end_x="336" end_y="448" keep="yes" length="28301943" start_x="360" start_y="463" width="1000000"/>
</chain153>
<chain154 angle="45000000" center_x="5390" center_y="3640" length="28284271" width="1000000">
<filament154_0 angle="45000000" center_x="5390" center_y="3640" end_x="549" end_y="354" keep="yes" length="28284271" start_x="529" start_y="374" width="1000000"/>
</chain154>
<chain155 angle="92045408" center_x="3585" center_y="3240" length="28017851" width="1000000">
<filament155_0 angle="92045408" center_x="3585" center_y="3240" end_x="358" end_y="310" keep="yes" length="28017851" start_x="359" start_y="338" width="1000000"/>
</chain155>
<chain156 angle="154358994" center_x="2335" center_y="4280" length="27730849" width="1000000">
<filament156_0 angle="154358994" center_x="2335" center_y="4280" end_x="221" end_y="422" keep="yes" length="27730849" start_x="246" start_y="434" width="1000000"/>
</chain156>
<chain157 angle="126027373" center_x="2770" center_y="3110" length="27202941" width="1000000">
<filament157_0 angle="126027373" center_x="2770" center_y="3110" end_x="269" end_y="300" keep="yes" length="27202941" start_x="285" start_y="322" width="1000000"/>
</chain157>
<chain158 angle="6340192" center_x="3635" center_y="4795" length="27166155" width="1000000">
<filament158_0 angle="6340192" center_x="3635" center_y="4795" end_x="377" end_y="478" keep="yes" length="27166155" start_x="350" start_y="481" width="1000000"/>
</chain158>
<chain159 angle="105068488" center_x="3725" center_y="4900" length="26925824" width="1000000">
<filament159_0 angle="105068488" center_x="3725" center_y="4900" end_x="369" end_y="477" keep="yes" length="26925824" start_x="376" start_y="503" width="1000000"/>
</chain159>
<chain160 angle="177797402" center_x="4570" center_y="4895" length="26019224" width="1000000">
<filament160_0 angle="177797402" center_x="4570" center_y="4895" end_x="444" end_y="489" keep="yes" length="26019224" start_x="470" start_y="490" width="1000000"/>
</chain160>
<chain161 angle="177797402" center_x="3260" center_y="3005" length="26019224" width="1000000">
<filament161_0 angle="177797402" center_x="3260" center_y="3005" end_x="313" end_y="300" keep="yes" length="26019224" start_x="339" start_y="301" width="1000000"/>
</chain161>
<chain162 angle="112619865" center_x="5280" center_y="3650" length="26000000" width="1000000">
<filament162_0 angle="112619865" center_x="5280" center_y="3650" end_x="523" end_y="353" keep="yes" length="26000000" start_x="533" start_y="377" width="1000000"/>
</chain162>
<chain163 angle="131820170" center_x="1745" center_y="3075" length="25495098" width="1000000">
<filament163_0 angle="131820170" center_x="1745" center_y="3075" end_x="166" end_y="298" keep="yes" length="25495098" start_x="183" start_y="317" width="1000000"/>
</chain163>
<chain164 angle="108434949" center_x="2160" center_y="3000" length="25298221" width="1000000">
<filament164_0 angle="108434949" center_x="2160" center_y="3000" end_x="212" end_y="288" keep="yes" length="25298221" start_x="220" start_y="312" width="1000000"/>
</chain164>
<chain165 angle="118610460" center_x="2000" center_y="3730" length="25059928" width="1000000">
<filament165_0 angle="118610460" center_x="2000" center_y="3730" end_x="194" end_y="362" keep="yes" length="25059928" start_x="206" start_y="384" width="1000000"/>
</chain165>
<chain166 angle="92290610" center_x="3965" center_y="5225" length="25019992" width="1000000">
<filament166_0 angle="92290610" center_x="3965" center_y="5225" end_x="396" end_y="510" keep="yes" length="25019992" start_x="397" start_y="535" width="1000000"/>
</chain166>
<chain167 angle="36869898" center_x="4960" center_y="4355" length="25000000" width="1000000">
<filament167_0 angle="36869898" center_x="4960" center_y="4355" end_x="506" end_y="428" keep="yes" length="25000000" start_x="486" start_y="443" width="1000000"/>
</chain167>
<chain168 angle="90000000" center_x="1760" center_y="3095" length="25000000" width="1000000">
<filament168_0 angle="90000000" center_x="1760" center_y="3095" end_x="176" end_y="297" keep="yes" length="25000000" start_x="176" start_y="322" width="1000000"/>
</chain168>
<chain169 angle="133363423" center_x="5025" center_y="3170" length="24758837" width="1000000">
<filament169_0 angle="133363423" center_x="5025" center_y="3170" end_x="494" end_y="308" keep="yes" length="24758837" start_x="511" start_y="326" width="1000000"/>
</chain169>
<chain170 angle="124992020" center_x="2260" center_y="3870" length="24413111" width="1000000">
<filament170_0 angle="124992020" center_x="2260" center_y="3870" end_x="219" end_y="377" keep="yes" length="24413111" start_x="233" start_y="397" width="1000000"/>
</chain170>
<chain171 angle="145007980" center_x="2020" center_y="3730" length="24413111" width="1000000">
<filament171_0 angle="145007980" center_x="2020" center_y="3730" end_x="192" end_y="366" keep="yes" length="24413111" start_x="212" start_y="380" width="1000000"/>
</chain171>
<chain172 angle="128290163" center_x="4205" center_y="3635" length="24207437" width="1000000">
<filament172_0 angle="128290163" center_x="4205" center_y="3635" end_x="413" end_y="354" keep="yes" length="24207437" start_x="428" start_y="373" width="1000000"/>
</chain172>
<chain173 angle="4763642" center_x="2410" center_y="3430" length="24083189" width="1000000">
<filament173_0 angle="4763642" center_x="2410" center_y="3430" end_x="253" end_y="342" keep="yes" length="24083189" start_x="229" start_y="344" width="1000000"/>
</chain173>
<chain174 angle="175236358" center_x="3690" center_y="2560" length="24083189" width="1000000">
<filament174_0 angle="175236358" center_x="3690" center_y="2560" end_x="357" end_y="255" keep="yes" length="24083189" start_x="381" start_y="257" width="1000000"/>
</chain174>
<chain175 angle="117645975" center_x="3055" center_y="4535" length="23706539" width="1000000">
<filament175_0 angle="117645975" center_x="3055" center_y="4535" end_x="300" end_y="443" keep="yes" length="23706539" start_x="311" start_y="464" width="1000000"/>
</chain175>
<chain176 angle="143615648" center_x="4915" center_y="4840" length="23600847" width="1000000">
<filament176_0 angle="143615648" center_x="4915" center_y="4840" end_x="482" end_y="477" keep="yes" length="23600847" start_x="501" start_y="491" width="1000000"/>
</chain176>
<chain177 angle="160016893" center_x="4710" center_y="5020" length="23409400" width="1000000">
<filament177_0 angle="160016893" center_x="4710" center_y="5020" end_x="460" end_y="498" keep="yes" length="23409400" start_x="482" start_y="506" width="1000000"/>
</chain177>
<chain178 angle="172568592" center_x="5415" center_y="4245" length="23194827" width="1000000">
<filament178_0 angle="172568592" center_x="5415" center_y="4245" end_x="530" end_y="423" keep="yes" length="23194827" start_x="553" start_y="426" width="1000000"/>
</chain178>
<chain179 angle="172568592" center_x="4945" center_y="3935" length="23194827" width="1000000">
<filament179_0 angle="172568592" center_x="4945" center_y="3935" end_x="483" end_y="392" keep="yes" length="23194827" start_x="506" start_y="395" width="1000000"/>
</chain179>
<chain180 angle="107650124" center_x="4885" center_y="4180" length="23086793" width="1000000">
<filament180_0 angle="107650124" center_x="4885" center_y="4180" end_x="485" end_y="407" keep="yes" length="23086793" start_x="492" start_y="429" width="1000000"/>
</chain180>
<chain181 angle="34380345" center_x="2075" center_y="3545" length="23021729" width="1000000">
<filament181_0 angle="34380345" center_x="2075" center_y="3545" end_x="217" end_y="348" keep="yes" length="23021729" start_x="198" start_y="361" width="1000000"/>
</chain181>
<chain182 angle="28810794" center_x="5410" center_y="4255" length="22825424" width="1000000">
<filament182_0 angle="28810794" center_x="5410" center_y="4255" end_x="551" end_y="420" keep="yes" length="22825424" start_x="531" start_y="431" width="1000000"/>
</chain182>
<chain183 angle="147724356" center_x="2045" center_y="4010" length="22472205" width="1000000">
<filament183_0 angle="147724356" center_x="2045" center_y="4010" end_x="195" end_y="395" keep="yes" length="22472205" start_x="214" start_y="407" width="1000000"/>
</chain183>
<chain184 angle="110854458" center_x="5310" center_y="3505" length="22472205" width="1000000">
<filament184_0 angle="110854458" center_x="5310" center_y="3505" end_x="527" end_y="340" keep="yes" length="22472205" start_x="535" start_y="361" width="1000000"/>
</chain184>
<chain185 angle="116565051" center_x="3470" center_y="2460" length="22360680" width="1000000">
<filament185_0 angle="116565051" center_x="3470" center_y="2460" end_x="342" end_y="236" keep="yes" length="22360680" start_x="352" start_y="256" width="1000000"/>
</chain185>
<chain186 angle="172234834" center_x="2420" center_y="4035" length="22203603" width="1000000">
<filament186_0 angle="172234834" center_x="2420" center_y="4035" end_x="231" end_y="402" keep="yes" length="22203603" start_x="253" start_y="405" width="1000000"/>
</chain186>
<chain187 angle="18434949" center_x="4675" center_y="4875" length="22135944" width="1000000">
<filament187_0 angle="18434949" center_x="4675" center_y="4875" end_x="478" end_y="484" keep="yes" length="22135944" start_x="457" start_y="491" width="1000000"/>
</chain187>
<chain188 angle="92602562" center_x="3735" center_y="3970" length="22022716" width="1000000">
<filament188_0 angle="92602562" center_x="3735" center_y="3970" end_x="373" end_y="386" keep="yes" length="22022716" start_x="374" start_y="408" width="1000000"/>
</chain188>
<chain189 angle="129472460" center_x="5730" center_y="3735" length="22022716" width="1000000">
<filament189_0 angle="129472460" center_x="5730" center_y="3735" end_x="566" end_y="365" keep="yes" length="22022716" start_x="580" start_y="382" width="1000000"/>
</chain189>
<chain190 angle="136847610" center_x="3700" center_y="2505" length="21931712" width="1000000">
<filament190_0 angle="136847610" center_x="3700" center_y="2505" end_x="362" end_y="243" keep="yes" length="21931712" start_x="378" start_y="258" width="1000000"/>
</chain190>
<chain191 angle="123690068" center_x="4480" center_y="4500" length="21633308" width="1000000">
<filament191_0 angle="123690068" center_x="4480" center_y="4500" end_x="442" end_y="441" keep="yes" length="21633308" start_x="454" start_y="459" width="1000000"/>
</chain191>
<chain192 angle="166607502" center_x="1815" center_y="3105" length="21587033" width="1000000">
<filament192_0 angle="166607502" center_x="1815" center_y="3105" end_x="171" end_y="308" keep="yes" length="21587033" start_x="192" start_y="313" width="1000000"/>
</chain192>
<chain193 angle="166607502" center_x="2835" center_y="2815" length="21587033" width="1000000">
<filament193_0 angle="166607502" center_x="2835" center_y="2815" end_x="273" end_y="279" keep="yes" length="21587033" start_x="294" start_y="284" width="1000000"/>
</chain193>
<chain194 angle="166607502" center_x="3795" center_y="2755" length="21587033" width="1000000">
<filament194_0 angle="166607502" center_x="3795" center_y="2755" end_x="369" end_y="273" keep="yes" length="21587033" start_x="390" start_y="278" width="1000000"/>
</chain194>
<chain195 angle="76607502" center_x="2075" center_y="2675" length="21587033" width="1000000">
<filament195_0 angle="76607502" center_x="2075" center_y="2675" end_x="210" end_y="257" keep="yes" length="21587033" start_x="205" start_y="278" width="1000000"/>
</chain195>
<chain196 angle="68198591" center_x="4910" center_y="4850" length="21540659" width="1000000">
<filament196_0 angle="68198591" center_x="4910" center_y="4850" end_x="495" end_y="475" keep="yes" length="21540659" start_x="487" start_y="495" width="1000000"/>
</chain196>
<chain197 angle="127405357" center_x="4385" center_y="4255" length="21400935" width="1000000">
<filament197_0 angle="127405357" center_x="4385" center_y="4255" end_x="432" end_y="417" keep="yes" length="21400935" start_x="445" start_y="434" width="1000000"/>
</chain197>
<chain198 angle="41185925" center_x="5440" center_y="3690" length="21260292" width="1000000">
<filament198_0 angle="41185925" center_x="5440" center_y="3690" end_x="552" end_y="362" keep="yes" length="21260292" start_x="536" start_y="376" width="1000000"/>
</chain198>
<chain199 angle="81869898" center_x="5325" center_y="3645" length="21213203" width="1000000">
<filament199_0 angle="81869898" center_x="5325" center_y="3645" end_x="534" end_y="354" keep="yes" length="21213203" start_x="531" start_y="375" width="1000000"/>
</chain199>
<chain200 angle="109290046" center_x="2055" center_y="2680" length="21189620" width="1000000">
<filament200_0 angle="109290046" center_x="2055" center_y="2680" end_x="202" end_y="258" keep="yes" length="21189620" start_x="209" start_y="278" width="1000000"/>
</chain200>
<chain201 angle="84559668" center_x="2120" center_y="2945" length="21095023" width="1000000">
<filament201_0 angle="84559668" center_x="2120" center_y="2945" end_x="213" end_y="284" keep="yes" length="21095023" start_x="211" start_y="305" width="1000000"/>
</chain201>
<chain202 angle="54782407" center_x="4770" center_y="2735" length="20808652" width="1000000">
<filament202_0 angle="54782407" center_x="4770" center_y="2735" end_x="483" end_y="265" keep="yes" length="20808652" start_x="471" start_y="282" width="1000000"/>
</chain202>
<chain203 angle="14036243" center_x="4380" center_y="4455" length="20615528" width="1000000">
<filament203_0 angle="14036243" center_x="4380" center_y="4455" end_x="448" end_y="443" keep="yes" length="20615528" start_x="428" start_y="448" width="1000000"/>
</chain203>
<chain204 angle="112833654" center_x="2910" center_y="3375" length="20615528" width="1000000">
<filament204_0 angle="112833654" center_x="2910" center_y="3375" end_x="287" end_y="328" keep="yes" length="20615528" start_x="295" start_y="347" width="1000000"/>
</chain204>
<chain205 angle="129093859" center_x="3215" center_y="3070" length="20615528" width="1000000">
<filament205_0 angle="129093859" center_x="3215" center_y="3070" end_x="315" end_y="299" keep="yes" length="20615528" start_x="328" start_y="315" width="1000000"/>
</chain205>
<chain206 angle="60945396" center_x="5290" center_y="4050" length="20591260" width="1000000">
<filament206_0 angle="60945396" center_x="5290" center_y="4050" end_x="534" end_y="396" keep="yes" length="20591260" start_x="524" start_y="414" width="1000000"/>
</chain206>
<chain207 angle="136974934" center_x="3745" center_y="4780" length="20518285" width="1000000">
<filament207_0 angle="136974934" center_x="3745" center_y="4780" end_x="367" end_y="471" keep="yes" length="20518285" start_x="382" start_y="485" width="1000000"/>
</chain207>
<chain208 angle="136974934" center_x="2705" center_y="2850" length="20518285" width="1000000">
<filament208_0 angle="136974934" center_x="2705" center_y="2850" end_x="263" end_y="278" keep="yes" length="20518285" start_x="278" start_y="292" width="1000000"/>
</chain208>
<chain209 angle="46974934" center_x="3680" center_y="2775" length="20518285" width="1000000">
<filament209_0 angle="46974934" center_x="3680" center_y="2775" end_x="375" end_y="270" keep="yes" length="20518285" start_x="361" start_y="285" width="1000000"/>
</chain209>
<chain210 angle="101309932" center_x="4320" center_y="5360" length="20396078" width="1000000">
<filament210_0 angle="101309932" center_x="4320" center_y="5360" end_x="430" end_y="526" keep="yes" length="20396078" start_x="434" start_y="546" width="1000000"/>
</chain210>
<chain211 angle="159775141" center_x="4575" center_y="4905" length="20248457" width="1000000">
<filament211_0 angle="159775141" center_x="4575" center_y="4905" end_x="448" end_y="487" keep="yes" length="20248457" start_x="467" start_y="494" width="1000000"/>
</chain211>
<chain212 angle="2862405" center_x="4940" center_y="5255" length="20024984" width="1000000">
<filament212_0 angle="2862405" center_x="4940" center_y="5255" end_x="504" end_y="525" keep="yes" length="20024984" start_x="484" start_y="526" width="1000000"/>
</chain212>
<chain213 angle="92862405" center_x="4925" center_y="4830" length="20024984" width="1000000">
<filament213_0 angle="92862405" center_x="4925" center_y="4830" end_x="492" end_y="473" keep="yes" length="20024984" start_x="493" start_y="493" width="1000000"/>
</chain213>
<chain214 angle="92862405" center_x="2125" center_y="4100" length="20024984" width="1000000">
<filament214_0 angle="92862405" center_x="2125" center_y="4100" end_x="212" end_y="400" keep="yes" length="20024984" start_x="213" start_y="420" width="1000000"/>
</chain214>
<chain215 angle="53130102" center_x="3360" center_y="4330" length="20000000" width="1000000">
<filament215_0 angle="53130102" center_x="3360" center_y="4330" end_x="342" end_y="425" keep="yes" length="20000000" start_x="330" start_y="441" width="1000000"/>
</chain215>
<chain216 angle="126869898" center_x="3710" center_y="3960" length="20000000" width="1000000">
<filament216_0 angle="126869898" center_x="3710" center_y="3960" end_x="365" end_y="388" keep="yes" length="20000000" start_x="377" start_y="404" width="1000000"/>
</chain216>
<chain217 angle="113962489" center_x="3560" center_y="4280" length="19697716" width="1000000">
<filament217_0 angle="113962489" center_x="3560" center_y="4280" end_x="352" end_y="419" keep="yes" length="19697716" start_x="360" start_y="437" width="1000000"/>
</chain217>
<chain218 angle="113962489" center_x="1760" center_y="3910" length="19697716" width="1000000">
<filament218_0 angle="113962489" center_x="1760" center_y="3910" end_x="172" end_y="382" keep="yes" length="19697716" start_x="180" start_y="400" width="1000000"/>
</chain218>
<chain219 angle="113962489" center_x="4090" center_y="3250" length="19697716" width="1000000">
<filament219_0 angle="113962489" center_x="4090" center_y="3250" end_x="405" end_y="316" keep="yes" length="19697716" start_x="413" start_y="334" width="1000000"/>
</chain219>
<chain220 angle="152102729" center_x="3045" center_y="3025" length="19235384" width="1000000">
<filament220_0 angle="152102729" center_x="3045" center_y="3025" end_x="296" end_y="298" keep="yes" length="19235384" start_x="313" start_y="307" width="1000000"/>
</chain220>
<chain221 angle="38659808" center_x="4955" center_y="4380" length="19209373" width="1000000">
<filament221_0 angle="38659808" center_x="4955" center_y="4380" end_x="503" end_y="432" keep="yes" length="19209373" start_x="488" start_y="444" width="1000000"/>
</chain221>
<chain222 angle="126253838" center_x="6365" center_y="4175" length="18601075" width="1000000">
<filament222_0 angle="126253838" center_x="6365" center_y="4175" end_x="631" end_y="410" keep="yes" length="18601075" start_x="642" start_y="425" width="1000000"/>
</chain222>
<chain223 angle="150642246" center_x="5040" center_y="3235" length="18357560" width="1000000">
<filament223_0 angle="150642246" center_x="5040" center_y="3235" end_x="496" end_y="319" keep="yes" length="18357560" start_x="512" start_y="328" width="1000000"/>
</chain223>
<chain224 angle="146309932" center_x="3935" center_y="3630" length="18027756" width="1000000">
<filament224_0 angle="146309932" center_x="3935" center_y="3630" end_x="386" end_y="358" keep="yes" length="18027756" start_x="401" start_y="368" width="1000000"/>
</chain224>
<chain225 angle="141842773" center_x="3870" center_y="2755" length="17804494" width="1000000">
<filament225_0 angle="141842773" center_x="3870" center_y="2755" end_x="380" end_y="270" keep="yes" length="17804494" start_x="394" start_y="281" width="1000000"/>
</chain225>
<chain226 angle="103240520" center_x="2330" center_y="2655" length="17464249" width="1000000">
<filament226_0 angle="103240520" center_x="2330" center_y="2655" end_x="231" end_y="257" keep="yes" length="17464249" start_x="235" start_y="274" width="1000000"/>
</chain226>
<chain227 angle="93366461" center_x="1925" center_y="3715" length="17029386" width="1000000">
<filament227_0 angle="93366461" center_x="1925" center_y="3715" end_x="192" end_y="363" keep="yes" length="17029386" start_x="193" start_y="380" width="1000000"/>
</chain227>
<chain228 angle="151927513" center_x="2495" center_y="3000" length="17000000" width="1000000">
<filament228_0 angle="151927513" center_x="2495" center_y="3000" end_x="242" end_y="296" keep="yes" length="17000000" start_x="257" start_y="304" width="1000000"/>
</chain228>
<chain229 angle="135000000" center_x="3770" center_y="4920" length="16970563" width="1000000">
<filament229_0 angle="135000000" center_x="3770" center_y="4920" end_x="371" end_y="486" keep="yes" length="16970563" start_x="383" start_y="498" width="1000000"/>
</chain229>
<chain230 angle="122735226" center_x="5095" center_y="4490" length="16643317" width="1000000">
<filament230_0 angle="122735226" center_x="5095" center_y="4490" end_x="505" end_y="442" keep="yes" length="16643317" start_x="514" start_y="456" width="1000000"/>
</chain230>
<chain231 angle="127568592" center_x="4640" center_y="4075" length="16401219" width="1000000">
<filament231_0 angle="127568592" center_x="4640" center_y="4075" end_x="459" end_y="401" keep="yes" length="16401219" start_x="469" start_y="414" width="1000000"/>
</chain231>
<chain232 angle="108434949" center_x="4035" center_y="5355" length="15811388" width="1000000">
<filament232_0 angle="108434949" center_x="4035" center_y="5355" end_x="401" end_y="528" keep="yes" length="15811388" start_x="406" start_y="543" width="1000000"/>
</chain232>
<chain233 angle="121607502" center_x="2490" center_y="4885" length="15264338" width="1000000">
<filament233_0 angle="121607502" center_x="2490" center_y="4885" end_x="245" end_y="482" keep="yes" length="15264338" start_x="253" start_y="495" width="1000000"/>
</chain233>
<chain234 angle="93814075" center_x="2885" center_y="5155" length="15033296" width="1000000">
<filament234_0 angle="93814075" center_x="2885" center_y="5155" end_x="288" end_y="508" keep="yes" length="15033296" start_x="289" start_y="523" width="1000000"/>
</chain234>
</filament_chains>
</FilTrackerImageDataFile>
