# Supplementary material for: The Filament Sensor for Near Real-Time Detection of Cytoskeletal Fiber Structures
Source: PLoS One. 2015 May 21;10(5):e0126346. doi: 10.1371/journal.pone.0126346 (PMC4440737; doi:10.1371/journal.pone.0126346)
Supplement: S1 File — This comprises the FilamentSensor, the benchmark database, the output of the compared programs, several auxiliary scripts, and the evaluation results of the program outputs. (ZIP) [file pone.0126346.s001.zip › supporting_information/ground_truth/simulated/line_sensor_simulated_xml/simulated_cell_05_png.xml]

<?xml version="1.0" encoding="UTF-8" standalone="no"?>
<FilTrackerImageDataFile>
<img_file dpi="not_implemented" name="simulated_cell_05.png" path="../" resolution=""/>
<cell_data area="110036" aspect_ratio="1156592" center_x="403" center_y="400" long_half_axis="201271625" order_parameter="-903542" orientation="128311560"/>
<pre_params black="40" contrast="1" corr_mask_size="3" cross_corr="0" do_gauss="1" do_laplace="1" do_line_gauss="1" fsigma="15" line_sigma="70" lpfac="40" lpmask="1" minbright="5" order="0" preview="1" rm_sng_px="1" white="219" widths="3"/>
<bin_params area_significance="100" method="1" minmean="25" radius="3" rm_sng_px="1" rod_significance="58" sigma="30" thicken="0"/>
<trc_params minangle="20" minlen="20" tolerance="5"/>
<elog_params contrast="100" image="0" input="0" orientations="18" sigma_x="100" sigma_y="7" threshold="-1" tolerance="0" zero_crossings="0"/>
<chain_params dist_max="10" dist_max_gap="2" gap_skew_max="20" skew_max="15"/>
<filament_chains>
<chain0 angle="41820170" center_x="2765" center_y="4155" length="25495098" width="4000000">
<filament0_0 angle="41820170" center_x="2765" center_y="4155" end_x="286" end_y="407" keep="yes" length="25495098" start_x="267" start_y="424" width="4000000"/>
</chain0>
<chain1 angle="48366461" center_x="4650" center_y="3640" length="24083189" width="4000000">
<filament1_0 angle="48366461" center_x="4650" center_y="3640" end_x="473" end_y="355" keep="yes" length="24083189" start_x="457" start_y="373" width="4000000"/>
</chain1>
<chain2 angle="46735705" center_x="2530" center_y="3205" length="23345235" width="4000000">
<filament2_0 angle="46735705" center_x="2530" center_y="3205" end_x="261" end_y="312" keep="yes" length="23345235" start_x="245" start_y="329" width="4000000"/>
</chain2>
<chain3 angle="46735705" center_x="3350" center_y="2475" length="23345235" width="4000000">
<filament3_0 angle="46735705" center_x="3350" center_y="2475" end_x="343" end_y="239" keep="yes" length="23345235" start_x="327" start_y="256" width="4000000"/>
</chain3>
<chain4 angle="35837653" center_x="3200" center_y="3795" length="22203603" width="4000000">
<filament4_0 angle="35837653" center_x="3200" center_y="3795" end_x="329" end_y="373" keep="yes" length="22203603" start_x="311" start_y="386" width="4000000"/>
</chain4>
<chain5 angle="46847610" center_x="3545" center_y="2260" length="21931712" width="4000000">
<filament5_0 angle="46847610" center_x="3545" center_y="2260" end_x="362" end_y="218" keep="yes" length="21931712" start_x="347" start_y="234" width="4000000"/>
</chain5>
<chain6 angle="21801409" center_x="3910" center_y="2400" length="21540659" width="4000000">
<filament6_0 angle="21801409" center_x="3910" center_y="2400" end_x="401" end_y="236" keep="yes" length="21540659" start_x="381" start_y="244" width="4000000"/>
</chain6>
<chain7 angle="37405357" center_x="3005" center_y="4975" length="21400935" width="4000000">
<filament7_0 angle="37405357" center_x="3005" center_y="4975" end_x="309" end_y="491" keep="yes" length="21400935" start_x="292" start_y="504" width="4000000"/>
</chain7>
<chain8 angle="62933467" center_x="4775" center_y="4090" length="204384442" width="2000000">
<filament8_0 angle="62933467" center_x="4775" center_y="4090" end_x="524" end_y="318" keep="yes" length="204384442" start_x="431" start_y="500" width="2000000"/>
</chain8>
<chain9 angle="22958055" center_x="5500" center_y="5055" length="156387340" width="2000000">
<filament9_0 angle="22958055" center_x="5500" center_y="5055" end_x="622" end_y="475" keep="yes" length="156387340" start_x="478" start_y="536" width="2000000"/>
</chain9>
<chain10 angle="48122130" center_x="3050" center_y="2480" length="155794737" width="2000000">
<filament10_0 angle="48122130" center_x="3050" center_y="2480" end_x="357" end_y="190" keep="yes" length="155794737" start_x="253" start_y="306" width="2000000"/>
</chain10>
<chain11 angle="49184916" center_x="3595" center_y="3990" length="145344419" width="2000000">
<filament11_0 angle="49184916" center_x="3595" center_y="3990" end_x="407" end_y="344" keep="yes" length="145344419" start_x="312" start_y="454" width="2000000"/>
</chain11>
<chain12 angle="56993349" center_x="4100" center_y="4455" length="139517024" width="2000000">
<filament12_0 angle="56993349" center_x="4100" center_y="4455" end_x="448" end_y="387" keep="yes" length="139517024" start_x="372" start_y="504" width="2000000"/>
</chain12>
<chain13 angle="40156000" center_x="4710" center_y="2805" length="125606528" width="2000000">
<filament13_0 angle="40156000" center_x="4710" center_y="2805" end_x="519" end_y="240" keep="yes" length="125606528" start_x="423" start_y="321" width="2000000"/>
</chain13>
<chain14 angle="31908107" center_x="3140" center_y="3010" length="124867930" width="2000000">
<filament14_0 angle="31908107" center_x="3140" center_y="3010" end_x="367" end_y="268" keep="yes" length="124867930" start_x="261" start_y="334" width="2000000"/>
</chain14>
<chain15 angle="28207491" center_x="3200" center_y="3305" length="124823876" width="2000000">
<filament15_0 angle="28207491" center_x="3200" center_y="3305" end_x="375" end_y="301" keep="yes" length="124823876" start_x="265" start_y="360" width="2000000"/>
</chain15>
<chain16 angle="38130008" center_x="2465" center_y="4385" length="118228592" width="2000000">
<filament16_0 angle="38130008" center_x="2465" center_y="4385" end_x="293" end_y="402" keep="yes" length="118228592" start_x="200" start_y="475" width="2000000"/>
</chain16>
<chain17 angle="32210928" center_x="4780" center_y="3985" length="118190524" width="2000000">
<filament17_0 angle="32210928" center_x="4780" center_y="3985" end_x="528" end_y="367" keep="yes" length="118190524" start_x="428" start_y="430" width="2000000"/>
</chain17>
<chain18 angle="28610460" center_x="5015" center_y="5050" length="112769677" width="2000000">
<filament18_0 angle="28610460" center_x="5015" center_y="5050" end_x="551" end_y="478" keep="yes" length="112769677" start_x="452" start_y="532" width="2000000"/>
</chain18>
<chain19 angle="67815987" center_x="2890" center_y="4505" length="111233988" width="2000000">
<filament19_0 angle="67815987" center_x="2890" center_y="4505" end_x="310" end_y="399" keep="yes" length="111233988" start_x="268" start_y="502" width="2000000"/>
</chain19>
<chain20 angle="27030860" center_x="3220" center_y="4870" length="110018180" width="2000000">
<filament20_0 angle="27030860" center_x="3220" center_y="4870" end_x="371" end_y="462" keep="yes" length="110018180" start_x="273" start_y="512" width="2000000"/>
</chain20>
<chain21 angle="33091700" center_x="5065" center_y="4090" length="106230881" width="2000000">
<filament21_0 angle="33091700" center_x="5065" center_y="4090" end_x="551" end_y="380" keep="yes" length="106230881" start_x="462" start_y="438" width="2000000"/>
</chain21>
<chain22 angle="41134539" center_x="4065" center_y="5475" length="104890419" width="2000000">
<filament22_0 angle="41134539" center_x="4065" center_y="5475" end_x="446" end_y="513" keep="yes" length="104890419" start_x="367" start_y="582" width="2000000"/>
</chain22>
<chain23 angle="39946174" center_x="5430" center_y="3945" length="104350371" width="2000000">
<filament23_0 angle="39946174" center_x="5430" center_y="3945" end_x="583" end_y="361" keep="yes" length="104350371" start_x="503" start_y="428" width="2000000"/>
</chain23>
<chain24 angle="39035513" center_x="3850" center_y="2800" length="95268043" width="2000000">
<filament24_0 angle="39035513" center_x="3850" center_y="2800" end_x="422" end_y="250" keep="yes" length="95268043" start_x="348" start_y="310" width="2000000"/>
</chain24>
<chain25 angle="30124318" center_x="3645" center_y="4485" length="93648278" width="2000000">
<filament25_0 angle="30124318" center_x="3645" center_y="4485" end_x="405" end_y="425" keep="yes" length="93648278" start_x="324" start_y="472" width="2000000"/>
</chain25>
<chain26 angle="23025492" center_x="3840" center_y="5840" length="86925255" width="2000000">
<filament26_0 angle="23025492" center_x="3840" center_y="5840" end_x="424" end_y="567" keep="yes" length="86925255" start_x="344" start_y="601" width="2000000"/>
</chain26>
<chain27 angle="28345694" center_x="5070" center_y="4925" length="86353923" width="2000000">
<filament27_0 angle="28345694" center_x="5070" center_y="4925" end_x="545" end_y="472" keep="yes" length="86353923" start_x="469" start_y="513" width="2000000"/>
</chain27>
<chain28 angle="28988823" center_x="4540" center_y="4965" length="84599054" width="2000000">
<filament28_0 angle="28988823" center_x="4540" center_y="4965" end_x="491" end_y="476" keep="yes" length="84599054" start_x="417" start_y="517" width="2000000"/>
</chain28>
<chain29 angle="59743563" center_x="5400" center_y="3700" length="83354664" width="2000000">
<filament29_0 angle="59743563" center_x="5400" center_y="3700" end_x="561" end_y="334" keep="yes" length="83354664" start_x="519" start_y="406" width="2000000"/>
</chain29>
<chain30 angle="27824096" center_x="5160" center_y="5460" length="81412530" width="2000000">
<filament30_0 angle="27824096" center_x="5160" center_y="5460" end_x="552" end_y="527" keep="yes" length="81412530" start_x="480" start_y="565" width="2000000"/>
</chain30>
<chain31 angle="34114473" center_x="2540" center_y="4100" length="74886581" width="2000000">
<filament31_0 angle="34114473" center_x="2540" center_y="4100" end_x="285" end_y="389" keep="yes" length="74886581" start_x="223" start_y="431" width="2000000"/>
</chain31>
<chain32 angle="28673146" center_x="4120" center_y="4595" length="72945185" width="2000000">
<filament32_0 angle="28673146" center_x="4120" center_y="4595" end_x="444" end_y="442" keep="yes" length="72945185" start_x="380" start_y="477" width="2000000"/>
</chain32>
<chain33 angle="21948699" center_x="4765" center_y="5455" length="72235725" width="2000000">
<filament33_0 angle="21948699" center_x="4765" center_y="5455" end_x="510" end_y="532" keep="yes" length="72235725" start_x="443" start_y="559" width="2000000"/>
</chain33>
<chain34 angle="30256437" center_x="4520" center_y="2605" length="69462220" width="2000000">
<filament34_0 angle="30256437" center_x="4520" center_y="2605" end_x="482" end_y="243" keep="yes" length="69462220" start_x="422" start_y="278" width="2000000"/>
</chain34>
<chain35 angle="48012788" center_x="3025" center_y="2840" length="67268120" width="2000000">
<filament35_0 angle="48012788" center_x="3025" center_y="2840" end_x="325" end_y="259" keep="yes" length="67268120" start_x="280" start_y="309" width="2000000"/>
</chain35>
<chain36 angle="25796026" center_x="2650" center_y="2615" length="66640828" width="2000000">
<filament36_0 angle="25796026" center_x="2650" center_y="2615" end_x="295" end_y="247" keep="yes" length="66640828" start_x="235" start_y="276" width="2000000"/>
</chain36>
<chain37 angle="32949215" center_x="4010" center_y="2305" length="64350602" width="2000000">
<filament37_0 angle="32949215" center_x="4010" center_y="2305" end_x="428" end_y="213" keep="yes" length="64350602" start_x="374" start_y="248" width="2000000"/>
</chain37>
<chain38 angle="54039483" center_x="4075" center_y="5185" length="63007936" width="2000000">
<filament38_0 angle="54039483" center_x="4075" center_y="5185" end_x="426" end_y="493" keep="yes" length="63007936" start_x="389" start_y="544" width="2000000"/>
</chain38>
<chain39 angle="35217593" center_x="3665" center_y="4310" length="62425956" width="2000000">
<filament39_0 angle="35217593" center_x="3665" center_y="4310" end_x="392" end_y="413" keep="yes" length="62425956" start_x="341" start_y="449" width="2000000"/>
</chain39>
<chain40 angle="59534455" center_x="5020" center_y="4355" length="59169249" width="2000000">
<filament40_0 angle="59534455" center_x="5020" center_y="4355" end_x="517" end_y="410" keep="yes" length="59169249" start_x="487" start_y="461" width="2000000"/>
</chain40>
<chain41 angle="38047043" center_x="5320" center_y="3500" length="58412327" width="2000000">
<filament41_0 angle="38047043" center_x="5320" center_y="3500" end_x="555" end_y="332" keep="yes" length="58412327" start_x="509" start_y="368" width="2000000"/>
</chain41>
<chain42 angle="38047043" center_x="3820" center_y="3140" length="58412327" width="2000000">
<filament42_0 angle="38047043" center_x="3820" center_y="3140" end_x="405" end_y="296" keep="yes" length="58412327" start_x="359" start_y="332" width="2000000"/>
</chain42>
<chain43 angle="24362453" center_x="4705" center_y="4570" length="58180753" width="2000000">
<filament43_0 angle="24362453" center_x="4705" center_y="4570" end_x="497" end_y="445" keep="yes" length="58180753" start_x="444" start_y="469" width="2000000"/>
</chain43>
<chain44 angle="26565051" center_x="4640" center_y="3360" length="58137767" width="2000000">
<filament44_0 angle="26565051" center_x="4640" center_y="3360" end_x="490" end_y="323" keep="yes" length="58137767" start_x="438" start_y="349" width="2000000"/>
</chain44>
<chain45 angle="29248826" center_x="5210" center_y="5070" length="57306195" width="2000000">
<filament45_0 angle="29248826" center_x="5210" center_y="5070" end_x="546" end_y="493" keep="yes" length="57306195" start_x="496" start_y="521" width="2000000"/>
</chain45>
<chain46 angle="21991130" center_x="4680" center_y="3025" length="56080300" width="2000000">
<filament46_0 angle="21991130" center_x="4680" center_y="3025" end_x="494" end_y="292" keep="yes" length="56080300" start_x="442" start_y="313" width="2000000"/>
</chain46>
<chain47 angle="37694240" center_x="3290" center_y="4130" length="55605755" width="2000000">
<filament47_0 angle="37694240" center_x="3290" center_y="4130" end_x="351" end_y="396" keep="yes" length="55605755" start_x="307" start_y="430" width="2000000"/>
</chain47>
<chain48 angle="28009177" center_x="3555" center_y="3585" length="53235327" width="2000000">
<filament48_0 angle="28009177" center_x="3555" center_y="3585" end_x="379" end_y="346" keep="yes" length="53235327" start_x="332" start_y="371" width="2000000"/>
</chain48>
<chain49 angle="46548158" center_x="4470" center_y="2460" length="52345009" width="2000000">
<filament49_0 angle="46548158" center_x="4470" center_y="2460" end_x="465" end_y="227" keep="yes" length="52345009" start_x="429" start_y="265" width="2000000"/>
</chain49>
<chain50 angle="27552812" center_x="4060" center_y="3250" length="51884487" width="2000000">
<filament50_0 angle="27552812" center_x="4060" center_y="3250" end_x="429" end_y="313" keep="yes" length="51884487" start_x="383" start_y="337" width="2000000"/>
</chain50>
<chain51 angle="33996459" center_x="3505" center_y="2635" length="51865210" width="2000000">
<filament51_0 angle="33996459" center_x="3505" center_y="2635" end_x="372" end_y="249" keep="yes" length="51865210" start_x="329" start_y="278" width="2000000"/>
</chain51>
<chain52 angle="37092837" center_x="3695" center_y="5255" length="51400389" width="2000000">
<filament52_0 angle="37092837" center_x="3695" center_y="5255" end_x="390" end_y="510" keep="yes" length="51400389" start_x="349" start_y="541" width="2000000"/>
</chain52>
<chain53 angle="34624155" center_x="4280" center_y="4115" length="51039201" width="2000000">
<filament53_0 angle="34624155" center_x="4280" center_y="4115" end_x="449" end_y="397" keep="yes" length="51039201" start_x="407" start_y="426" width="2000000"/>
</chain53>
<chain54 angle="48179830" center_x="3840" center_y="3910" length="50990195" width="2000000">
<filament54_0 angle="48179830" center_x="3840" center_y="3910" end_x="401" end_y="372" keep="yes" length="50990195" start_x="367" start_y="410" width="2000000"/>
</chain54>
<chain55 angle="43363423" center_x="3170" center_y="5300" length="49517674" width="2000000">
<filament55_0 angle="43363423" center_x="3170" center_y="5300" end_x="335" end_y="513" keep="yes" length="49517674" start_x="299" start_y="547" width="2000000"/>
</chain55>
<chain56 angle="49144624" center_x="5390" center_y="4115" length="48918299" width="2000000">
<filament56_0 angle="49144624" center_x="5390" center_y="4115" end_x="555" end_y="393" keep="yes" length="48918299" start_x="523" start_y="430" width="2000000"/>
</chain56>
<chain57 angle="41531771" center_x="2245" center_y="3435" length="46754679" width="2000000">
<filament57_0 angle="41531771" center_x="2245" center_y="3435" end_x="242" end_y="328" keep="yes" length="46754679" start_x="207" start_y="359" width="2000000"/>
</chain57>
<chain58 angle="38853374" center_x="3640" center_y="4935" length="46227697" width="2000000">
<filament58_0 angle="38853374" center_x="3640" center_y="4935" end_x="382" end_y="479" keep="yes" length="46227697" start_x="346" start_y="508" width="2000000"/>
</chain58>
<chain59 angle="38659808" center_x="3895" center_y="4430" length="44821870" width="2000000">
<filament59_0 angle="38659808" center_x="3895" center_y="4430" end_x="407" end_y="429" keep="yes" length="44821870" start_x="372" start_y="457" width="2000000"/>
</chain59>
<chain60 angle="44090620" center_x="2410" center_y="4515" length="44553339" width="2000000">
<filament60_0 angle="44090620" center_x="2410" center_y="4515" end_x="257" end_y="436" keep="yes" length="44553339" start_x="225" start_y="467" width="2000000"/>
</chain60>
<chain61 angle="23025492" center_x="4200" center_y="3615" length="43462628" width="2000000">
<filament61_0 angle="23025492" center_x="4200" center_y="3615" end_x="440" end_y="353" keep="yes" length="43462628" start_x="400" start_y="370" width="2000000"/>
</chain61>
<chain62 angle="38453709" center_x="4960" center_y="3395" length="43416587" width="2000000">
<filament62_0 angle="38453709" center_x="4960" center_y="3395" end_x="513" end_y="326" keep="yes" length="43416587" start_x="479" start_y="353" width="2000000"/>
</chain62>
<chain63 angle="28926426" center_x="5240" center_y="2975" length="43416587" width="2000000">
<filament63_0 angle="28926426" center_x="5240" center_y="2975" end_x="543" end_y="287" keep="yes" length="43416587" start_x="505" start_y="308" width="2000000"/>
</chain63>
<chain64 angle="31429566" center_x="4130" center_y="4010" length="42190046" width="2000000">
<filament64_0 angle="31429566" center_x="4130" center_y="4010" end_x="431" end_y="390" keep="yes" length="42190046" start_x="395" start_y="412" width="2000000"/>
</chain64>
<chain65 angle="25346176" center_x="2660" center_y="4560" length="42047592" width="2000000">
<filament65_0 angle="25346176" center_x="2660" center_y="4560" end_x="285" end_y="447" keep="yes" length="42047592" start_x="247" start_y="465" width="2000000"/>
</chain65>
<chain66 angle="38233825" center_x="5715" center_y="4540" length="42011903" width="2000000">
<filament66_0 angle="38233825" center_x="5715" center_y="4540" end_x="588" end_y="441" keep="yes" length="42011903" start_x="555" start_y="467" width="2000000"/>
</chain66>
<chain67 angle="39093859" center_x="4980" center_y="4320" length="41231056" width="2000000">
<filament67_0 angle="39093859" center_x="4980" center_y="4320" end_x="514" end_y="419" keep="yes" length="41231056" start_x="482" start_y="445" width="2000000"/>
</chain67>
<chain68 angle="36027373" center_x="3145" center_y="5190" length="40804412" width="2000000">
<filament68_0 angle="36027373" center_x="3145" center_y="5190" end_x="331" end_y="507" keep="yes" length="40804412" start_x="298" start_y="531" width="2000000"/>
</chain68>
<chain69 angle="47121096" center_x="3100" center_y="4880" length="38209946" width="2000000">
<filament69_0 angle="47121096" center_x="3100" center_y="4880" end_x="323" end_y="474" keep="yes" length="38209946" start_x="297" start_y="502" width="2000000"/>
</chain69>
<chain70 angle="46123303" center_x="3765" center_y="2540" length="36069378" width="2000000">
<filament70_0 angle="46123303" center_x="3765" center_y="2540" end_x="389" end_y="241" keep="yes" length="36069378" start_x="364" start_y="267" width="2000000"/>
</chain70>
<chain71 angle="30141386" center_x="3515" center_y="4920" length="35846897" width="2000000">
<filament71_0 angle="30141386" center_x="3515" center_y="4920" end_x="367" end_y="483" keep="yes" length="35846897" start_x="336" start_y="501" width="2000000"/>
</chain71>
<chain72 angle="25820992" center_x="2295" center_y="4735" length="34438351" width="2000000">
<filament72_0 angle="25820992" center_x="2295" center_y="4735" end_x="245" end_y="466" keep="yes" length="34438351" start_x="214" start_y="481" width="2000000"/>
</chain72>
<chain73 angle="40236358" center_x="3970" center_y="3420" length="34058773" width="2000000">
<filament73_0 angle="40236358" center_x="3970" center_y="3420" end_x="410" end_y="331" keep="yes" length="34058773" start_x="384" start_y="353" width="2000000"/>
</chain73>
<chain74 angle="37568592" center_x="5310" center_y="3130" length="32802439" width="2000000">
<filament74_0 angle="37568592" center_x="5310" center_y="3130" end_x="544" end_y="303" keep="yes" length="32802439" start_x="518" start_y="323" width="2000000"/>
</chain74>
<chain75 angle="53841815" center_x="2475" center_y="4570" length="32202484" width="2000000">
<filament75_0 angle="53841815" center_x="2475" center_y="4570" end_x="257" end_y="444" keep="yes" length="32202484" start_x="238" start_y="470" width="2000000"/>
</chain75>
<chain76 angle="38659808" center_x="2895" center_y="3570" length="32015621" width="2000000">
<filament76_0 angle="38659808" center_x="2895" center_y="3570" end_x="302" end_y="347" keep="yes" length="32015621" start_x="277" start_y="367" width="2000000"/>
</chain76>
<chain77 angle="11689369" center_x="3655" center_y="3410" length="29614186" width="2000000">
<filament77_0 angle="11689369" center_x="3655" center_y="3410" end_x="380" end_y="338" keep="yes" length="29614186" start_x="351" start_y="344" width="2000000"/>
</chain77>
<chain78 angle="28300756" center_x="5060" center_y="4680" length="29529646" width="2000000">
<filament78_0 angle="28300756" center_x="5060" center_y="4680" end_x="519" end_y="461" keep="yes" length="29529646" start_x="493" start_y="475" width="2000000"/>
</chain78>
<chain79 angle="55175511" center_x="2980" center_y="4655" length="28017851" width="2000000">
<filament79_0 angle="55175511" center_x="2980" center_y="4655" end_x="306" end_y="454" keep="yes" length="28017851" start_x="290" start_y="477" width="2000000"/>
</chain79>
<chain80 angle="21037511" center_x="3490" center_y="2570" length="27856777" width="2000000">
<filament80_0 angle="21037511" center_x="3490" center_y="2570" end_x="362" end_y="252" keep="yes" length="27856777" start_x="336" start_y="262" width="2000000"/>
</chain80>
<chain81 angle="53972627" center_x="2580" center_y="5180" length="27202941" width="2000000">
<filament81_0 angle="53972627" center_x="2580" center_y="5180" end_x="266" end_y="507" keep="yes" length="27202941" start_x="250" start_y="529" width="2000000"/>
</chain81>
<chain82 angle="17102729" center_x="4170" center_y="2310" length="27202941" width="2000000">
<filament82_0 angle="17102729" center_x="4170" center_y="2310" end_x="430" end_y="227" keep="yes" length="27202941" start_x="404" start_y="235" width="2000000"/>
</chain82>
<chain83 angle="51009006" center_x="2705" center_y="4745" length="27018512" width="2000000">
<filament83_0 angle="51009006" center_x="2705" center_y="4745" end_x="279" end_y="464" keep="yes" length="27018512" start_x="262" start_y="485" width="2000000"/>
</chain83>
<chain84 angle="48012788" center_x="5240" center_y="4480" length="26907248" width="2000000">
<filament84_0 angle="48012788" center_x="5240" center_y="4480" end_x="533" end_y="438" keep="yes" length="26907248" start_x="515" start_y="458" width="2000000"/>
</chain84>
<chain85 angle="40364537" center_x="4000" center_y="5095" length="26248809" width="2000000">
<filament85_0 angle="40364537" center_x="4000" center_y="5095" end_x="410" end_y="501" keep="yes" length="26248809" start_x="390" start_y="518" width="2000000"/>
</chain85>
<chain86 angle="57528808" center_x="2670" center_y="4280" length="26076810" width="2000000">
<filament86_0 angle="57528808" center_x="2670" center_y="4280" end_x="274" end_y="417" keep="yes" length="26076810" start_x="260" start_y="439" width="2000000"/>
</chain86>
<chain87 angle="38659808" center_x="4430" center_y="3810" length="25612497" width="2000000">
<filament87_0 angle="38659808" center_x="4430" center_y="3810" end_x="453" end_y="373" keep="yes" length="25612497" start_x="433" start_y="389" width="2000000"/>
</chain87>
<chain88 angle="48179830" center_x="2585" center_y="4595" length="25495098" width="2000000">
<filament88_0 angle="48179830" center_x="2585" center_y="4595" end_x="267" end_y="450" keep="yes" length="25495098" start_x="250" start_y="469" width="2000000"/>
</chain88>
<chain89 angle="48179830" center_x="2765" center_y="4385" length="25495098" width="2000000">
<filament89_0 angle="48179830" center_x="2765" center_y="4385" end_x="285" end_y="429" keep="yes" length="25495098" start_x="268" start_y="448" width="2000000"/>
</chain89>
<chain90 angle="36869898" center_x="2980" center_y="4805" length="25000000" width="2000000">
<filament90_0 angle="36869898" center_x="2980" center_y="4805" end_x="308" end_y="473" keep="yes" length="25000000" start_x="288" start_y="488" width="2000000"/>
</chain90>
<chain91 angle="31759480" center_x="4905" center_y="4065" length="24698178" width="2000000">
<filament91_0 angle="31759480" center_x="4905" center_y="4065" end_x="501" end_y="400" keep="yes" length="24698178" start_x="480" start_y="413" width="2000000"/>
</chain91>
<chain92 angle="31759480" center_x="4635" center_y="2695" length="24698178" width="2000000">
<filament92_0 angle="31759480" center_x="4635" center_y="2695" end_x="474" end_y="263" keep="yes" length="24698178" start_x="453" start_y="276" width="2000000"/>
</chain92>
<chain93 angle="24443955" center_x="4670" center_y="5710" length="24166092" width="2000000">
<filament93_0 angle="24443955" center_x="4670" center_y="5710" end_x="478" end_y="566" keep="yes" length="24166092" start_x="456" start_y="576" width="2000000"/>
</chain93>
<chain94 angle="30963757" center_x="5400" center_y="3590" length="23323808" width="2000000">
<filament94_0 angle="30963757" center_x="5400" center_y="3590" end_x="550" end_y="353" keep="yes" length="23323808" start_x="530" start_y="365" width="2000000"/>
</chain94>
<chain95 angle="25463345" center_x="2575" center_y="5200" length="23259407" width="2000000">
<filament95_0 angle="25463345" center_x="2575" center_y="5200" end_x="268" end_y="515" keep="yes" length="23259407" start_x="247" start_y="525" width="2000000"/>
</chain95>
<chain96 angle="52125016" center_x="4070" center_y="5340" length="22803509" width="2000000">
<filament96_0 angle="52125016" center_x="4070" center_y="5340" end_x="414" end_y="525" keep="yes" length="22803509" start_x="400" start_y="543" width="2000000"/>
</chain96>
<chain97 angle="41423666" center_x="2785" center_y="2895" length="22671568" width="2000000">
<filament97_0 angle="41423666" center_x="2785" center_y="2895" end_x="287" end_y="282" keep="yes" length="22671568" start_x="270" start_y="297" width="2000000"/>
</chain97>
<chain98 angle="50527540" center_x="2750" center_y="3065" length="22022716" width="2000000">
<filament98_0 angle="50527540" center_x="2750" center_y="3065" end_x="282" end_y="298" keep="yes" length="22022716" start_x="268" start_y="315" width="2000000"/>
</chain98>
<chain99 angle="46847610" center_x="2955" center_y="4440" length="21931712" width="2000000">
<filament99_0 angle="46847610" center_x="2955" center_y="4440" end_x="303" end_y="436" keep="yes" length="21931712" start_x="288" start_y="452" width="2000000"/>
</chain99>
<chain100 angle="41185925" center_x="4180" center_y="4870" length="21260292" width="2000000">
<filament100_0 angle="41185925" center_x="4180" center_y="4870" end_x="426" end_y="480" keep="yes" length="21260292" start_x="410" start_y="494" width="2000000"/>
</chain100>
<chain101 angle="41185925" center_x="3500" center_y="3320" length="21260292" width="2000000">
<filament101_0 angle="41185925" center_x="3500" center_y="3320" end_x="358" end_y="325" keep="yes" length="21260292" start_x="342" start_y="339" width="2000000"/>
</chain101>
<chain102 angle="25346176" center_x="3075" center_y="4365" length="21023796" width="2000000">
<filament102_0 angle="25346176" center_x="3075" center_y="4365" end_x="317" end_y="432" keep="yes" length="21023796" start_x="298" start_y="441" width="2000000"/>
</chain102>
<chain103 angle="54782407" center_x="2260" center_y="3505" length="20808652" width="2000000">
<filament103_0 angle="54782407" center_x="2260" center_y="3505" end_x="232" end_y="342" keep="yes" length="20808652" start_x="220" start_y="359" width="2000000"/>
</chain103>
<chain104 angle="46974934" center_x="3540" center_y="3485" length="20518285" width="2000000">
<filament104_0 angle="46974934" center_x="3540" center_y="3485" end_x="361" end_y="341" keep="yes" length="20518285" start_x="347" start_y="356" width="2000000"/>
</chain104>
<chain105 angle="46974934" center_x="5210" center_y="3385" length="20518285" width="2000000">
<filament105_0 angle="46974934" center_x="5210" center_y="3385" end_x="528" end_y="331" keep="yes" length="20518285" start_x="514" start_y="346" width="2000000"/>
</chain105>
<chain106 angle="46974934" center_x="4410" center_y="3175" length="20518285" width="2000000">
<filament106_0 angle="46974934" center_x="4410" center_y="3175" end_x="448" end_y="310" keep="yes" length="20518285" start_x="434" start_y="325" width="2000000"/>
</chain106>
<chain107 angle="30465545" center_x="4115" center_y="2840" length="19723083" width="2000000">
<filament107_0 angle="30465545" center_x="4115" center_y="2840" end_x="420" end_y="279" keep="yes" length="19723083" start_x="403" start_y="289" width="2000000"/>
</chain107>
<chain108 angle="56309932" center_x="4790" center_y="3445" length="18027756" width="2000000">
<filament108_0 angle="56309932" center_x="4790" center_y="3445" end_x="484" end_y="337" keep="yes" length="18027756" start_x="474" start_y="352" width="2000000"/>
</chain108>
<chain109 angle="38157227" center_x="3020" center_y="3945" length="17804494" width="2000000">
<filament109_0 angle="38157227" center_x="3020" center_y="3945" end_x="309" end_y="389" keep="yes" length="17804494" start_x="295" start_y="400" width="2000000"/>
</chain109>
<chain110 angle="17354025" center_x="4340" center_y="5635" length="16763055" width="2000000">
<filament110_0 angle="17354025" center_x="4340" center_y="5635" end_x="442" end_y="561" keep="yes" length="16763055" start_x="426" start_y="566" width="2000000"/>
</chain110>
<chain111 angle="45000000" center_x="2535" center_y="5225" length="15556349" width="2000000">
<filament111_0 angle="45000000" center_x="2535" center_y="5225" end_x="259" end_y="517" keep="yes" length="15556349" start_x="248" start_y="528" width="2000000"/>
</chain111>
<chain112 angle="45000000" center_x="4925" center_y="3165" length="15556349" width="2000000">
<filament112_0 angle="45000000" center_x="4925" center_y="3165" end_x="498" end_y="311" keep="yes" length="15556349" start_x="487" start_y="322" width="2000000"/>
</chain112>
<chain113 angle="23198591" center_x="4960" center_y="3120" length="15231546" width="2000000">
<filament113_0 angle="23198591" center_x="4960" center_y="3120" end_x="503" end_y="309" keep="yes" length="15231546" start_x="489" start_y="315" width="2000000"/>
</chain113>
<chain114 angle="38065651" center_x="3045" center_y="3745" length="105422958" width="1000000">
<filament114_0 angle="38065651" center_x="3045" center_y="3745" end_x="346" end_y="342" keep="yes" length="105422958" start_x="263" start_y="407" width="1000000"/>
</chain114>
<chain115 angle="32249974" center_x="4350" center_y="2875" length="99322706" width="1000000">
<filament115_0 angle="32249974" center_x="4350" center_y="2875" end_x="477" end_y="261" keep="yes" length="99322706" start_x="393" start_y="314" width="1000000"/>
</chain115>
<chain116 angle="24386371" center_x="3355" center_y="4230" length="82346828" width="1000000">
<filament116_0 angle="24386371" center_x="3355" center_y="4230" end_x="373" end_y="406" keep="yes" length="82346828" start_x="298" start_y="440" width="1000000"/>
</chain116>
<chain117 angle="26565051" center_x="2670" center_y="3140" length="53665631" width="1000000">
<filament117_0 angle="26565051" center_x="2670" center_y="3140" end_x="291" end_y="302" keep="yes" length="53665631" start_x="243" start_y="326" width="1000000"/>
</chain117>
<chain118 angle="19179008" center_x="3380" center_y="2570" length="48703183" width="1000000">
<filament118_0 angle="19179008" center_x="3380" center_y="2570" end_x="361" end_y="249" keep="yes" length="48703183" start_x="315" start_y="265" width="1000000"/>
</chain118>
<chain119 angle="24943905" center_x="4035" center_y="3360" length="47423623" width="1000000">
<filament119_0 angle="24943905" center_x="4035" center_y="3360" end_x="425" end_y="326" keep="yes" length="47423623" start_x="382" start_y="346" width="1000000"/>
</chain119>
<chain120 angle="47642545" center_x="3015" center_y="4100" length="46010868" width="1000000">
<filament120_0 angle="47642545" center_x="3015" center_y="4100" end_x="317" end_y="393" keep="yes" length="46010868" start_x="286" start_y="427" width="1000000"/>
</chain120>
<chain121 angle="27758541" center_x="4630" center_y="3290" length="42941821" width="1000000">
<filament121_0 angle="27758541" center_x="4630" center_y="3290" end_x="482" end_y="319" keep="yes" length="42941821" start_x="444" start_y="339" width="1000000"/>
</chain121>
<chain122 angle="12380757" center_x="4235" center_y="3275" length="41976184" width="1000000">
<filament122_0 angle="12380757" center_x="4235" center_y="3275" end_x="444" end_y="323" keep="yes" length="41976184" start_x="403" start_y="332" width="1000000"/>
</chain122>
<chain123 angle="53426969" center_x="2985" center_y="3835" length="38600518" width="1000000">
<filament123_0 angle="53426969" center_x="2985" center_y="3835" end_x="310" end_y="368" keep="yes" length="38600518" start_x="287" start_y="399" width="1000000"/>
</chain123>
<chain124 angle="48239700" center_x="3065" center_y="2650" length="37536649" width="1000000">
<filament124_0 angle="48239700" center_x="3065" center_y="2650" end_x="319" end_y="251" keep="yes" length="37536649" start_x="294" start_y="279" width="1000000"/>
</chain124>
<chain125 angle="42797402" center_x="4555" center_y="5495" length="36796739" width="1000000">
<filament125_0 angle="42797402" center_x="4555" center_y="5495" end_x="469" end_y="537" keep="yes" length="36796739" start_x="442" start_y="562" width="1000000"/>
</chain125>
<chain126 angle="35909723" center_x="3245" center_y="4605" length="35805028" width="1000000">
<filament126_0 angle="35909723" center_x="3245" center_y="4605" end_x="339" end_y="450" keep="yes" length="35805028" start_x="310" start_y="471" width="1000000"/>
</chain126>
<chain127 angle="52125016" center_x="4085" center_y="3585" length="34205263" width="1000000">
<filament127_0 angle="52125016" center_x="4085" center_y="3585" end_x="419" end_y="345" keep="yes" length="34205263" start_x="398" start_y="372" width="1000000"/>
</chain127>
<chain128 angle="30379126" center_x="4145" center_y="3545" length="33615473" width="1000000">
<filament128_0 angle="30379126" center_x="4145" center_y="3545" end_x="429" end_y="346" keep="yes" length="33615473" start_x="400" start_y="363" width="1000000"/>
</chain128>
<chain129 angle="43781125" center_x="4110" center_y="3655" length="33241540" width="1000000">
<filament129_0 angle="43781125" center_x="4110" center_y="3655" end_x="423" end_y="354" keep="yes" length="33241540" start_x="399" start_y="377" width="1000000"/>
</chain129>
<chain130 angle="47726311" center_x="4220" center_y="3210" length="29732137" width="1000000">
<filament130_0 angle="47726311" center_x="4220" center_y="3210" end_x="432" end_y="310" keep="yes" length="29732137" start_x="412" start_y="332" width="1000000"/>
</chain130>
<chain131 angle="14036243" center_x="3110" center_y="3815" length="28861739" width="1000000">
<filament131_0 angle="14036243" center_x="3110" center_y="3815" end_x="325" end_y="378" keep="yes" length="28861739" start_x="297" start_y="385" width="1000000"/>
</chain131>
<chain132 angle="28442929" center_x="3940" center_y="4515" length="27294688" width="1000000">
<filament132_0 angle="28442929" center_x="3940" center_y="4515" end_x="406" end_y="445" keep="yes" length="27294688" start_x="382" start_y="458" width="1000000"/>
</chain132>
<chain133 angle="36027373" center_x="3290" center_y="3490" length="27202941" width="1000000">
<filament133_0 angle="36027373" center_x="3290" center_y="3490" end_x="340" end_y="341" keep="yes" length="27202941" start_x="318" start_y="357" width="1000000"/>
</chain133>
<chain134 angle="24623565" center_x="3020" center_y="3745" length="26400758" width="1000000">
<filament134_0 angle="24623565" center_x="3020" center_y="3745" end_x="314" end_y="369" keep="yes" length="26400758" start_x="290" start_y="380" width="1000000"/>
</chain134>
<chain135 angle="43451842" center_x="5675" center_y="4860" length="26172505" width="1000000">
<filament135_0 angle="43451842" center_x="5675" center_y="4860" end_x="577" end_y="477" keep="yes" length="26172505" start_x="558" start_y="495" width="1000000"/>
</chain135>
<chain136 angle="13495733" center_x="4315" center_y="4130" length="25709920" width="1000000">
<filament136_0 angle="13495733" center_x="4315" center_y="4130" end_x="444" end_y="410" keep="yes" length="25709920" start_x="419" start_y="416" width="1000000"/>
</chain136>
<chain137 angle="2290610" center_x="4865" center_y="2975" length="25019992" width="1000000">
<filament137_0 angle="2290610" center_x="4865" center_y="2975" end_x="499" end_y="297" keep="yes" length="25019992" start_x="474" start_y="298" width="1000000"/>
</chain137>
<chain138 angle="53130102" center_x="3385" center_y="4600" length="25000000" width="1000000">
<filament138_0 angle="53130102" center_x="3385" center_y="4600" end_x="346" end_y="450" keep="yes" length="25000000" start_x="331" start_y="470" width="1000000"/>
</chain138>
<chain139 angle="26565051" center_x="4580" center_y="4355" length="24596748" width="1000000">
<filament139_0 angle="26565051" center_x="4580" center_y="4355" end_x="469" end_y="430" keep="yes" length="24596748" start_x="447" start_y="441" width="1000000"/>
</chain139>
<chain140 angle="53615648" center_x="3990" center_y="2945" length="23600847" width="1000000">
<filament140_0 angle="53615648" center_x="3990" center_y="2945" end_x="406" end_y="285" keep="yes" length="23600847" start_x="392" start_y="304" width="1000000"/>
</chain140>
<chain141 angle="39805571" center_x="2550" center_y="4025" length="23430749" width="1000000">
<filament141_0 angle="39805571" center_x="2550" center_y="4025" end_x="264" end_y="395" keep="yes" length="23430749" start_x="246" start_y="410" width="1000000"/>
</chain141>
<chain142 angle="70016893" center_x="5290" center_y="4270" length="23409400" width="1000000">
<filament142_0 angle="70016893" center_x="5290" center_y="4270" end_x="533" end_y="416" keep="yes" length="23409400" start_x="525" start_y="438" width="1000000"/>
</chain142>
<chain143 angle="9865807" center_x="4565" center_y="5280" length="23345235" width="1000000">
<filament143_0 angle="9865807" center_x="4565" center_y="5280" end_x="468" end_y="526" keep="yes" length="23345235" start_x="445" start_y="530" width="1000000"/>
</chain143>
<chain144 angle="7431408" center_x="5155" center_y="4665" length="23194827" width="1000000">
<filament144_0 angle="7431408" center_x="5155" center_y="4665" end_x="527" end_y="465" keep="yes" length="23194827" start_x="504" start_y="468" width="1000000"/>
</chain144>
<chain145 angle="15255119" center_x="5760" center_y="4840" length="22803509" width="1000000">
<filament145_0 angle="15255119" center_x="5760" center_y="4840" end_x="587" end_y="481" keep="yes" length="22803509" start_x="565" start_y="487" width="1000000"/>
</chain145>
<chain146 angle="37874984" center_x="4510" center_y="4460" length="22803509" width="1000000">
<filament146_0 angle="37874984" center_x="4510" center_y="4460" end_x="460" end_y="439" keep="yes" length="22803509" start_x="442" start_y="453" width="1000000"/>
</chain146>
<chain147 angle="12804266" center_x="2630" center_y="3295" length="22561028" width="1000000">
<filament147_0 angle="12804266" center_x="2630" center_y="3295" end_x="274" end_y="327" keep="yes" length="22561028" start_x="252" start_y="332" width="1000000"/>
</chain147>
<chain148 angle="57724356" center_x="2940" center_y="5055" length="22472205" width="1000000">
<filament148_0 angle="57724356" center_x="2940" center_y="5055" end_x="300" end_y="496" keep="yes" length="22472205" start_x="288" start_y="515" width="1000000"/>
</chain148>
<chain149 angle="169695154" center_x="4540" center_y="5260" length="22360680" width="1000000">
<filament149_0 angle="169695154" center_x="4540" center_y="5260" end_x="443" end_y="524" keep="yes" length="22360680" start_x="465" start_y="528" width="1000000"/>
</chain149>
<chain150 angle="26565051" center_x="3070" center_y="2410" length="22360680" width="1000000">
<filament150_0 angle="26565051" center_x="3070" center_y="2410" end_x="317" end_y="236" keep="yes" length="22360680" start_x="297" start_y="246" width="1000000"/>
</chain150>
<chain151 angle="54162347" center_x="5005" center_y="3970" length="22203603" width="1000000">
<filament151_0 angle="54162347" center_x="5005" center_y="3970" end_x="507" end_y="388" keep="yes" length="22203603" start_x="494" start_y="406" width="1000000"/>
</chain151>
<chain152 angle="21801409" center_x="5210" center_y="5260" length="21540659" width="1000000">
<filament152_0 angle="21801409" center_x="5210" center_y="5260" end_x="531" end_y="522" keep="yes" length="21540659" start_x="511" start_y="530" width="1000000"/>
</chain152>
<chain153 angle="48814075" center_x="2890" center_y="2810" length="21260292" width="1000000">
<filament153_0 angle="48814075" center_x="2890" center_y="2810" end_x="296" end_y="273" keep="yes" length="21260292" start_x="282" start_y="289" width="1000000"/>
</chain153>
<chain154 angle="135000000" center_x="2485" center_y="4805" length="21213203" width="1000000">
<filament154_0 angle="135000000" center_x="2485" center_y="4805" end_x="241" end_y="473" keep="yes" length="21213203" start_x="256" start_y="488" width="1000000"/>
</chain154>
<chain155 angle="81869898" center_x="2985" center_y="2815" length="21213203" width="1000000">
<filament155_0 angle="81869898" center_x="2985" center_y="2815" end_x="300" end_y="271" keep="yes" length="21213203" start_x="297" start_y="292" width="1000000"/>
</chain155>
<chain156 angle="8130102" center_x="4575" center_y="2545" length="21213203" width="1000000">
<filament156_0 angle="8130102" center_x="4575" center_y="2545" end_x="468" end_y="253" keep="yes" length="21213203" start_x="447" start_y="256" width="1000000"/>
</chain156>
<chain157 angle="5440332" center_x="4885" center_y="3260" length="21095023" width="1000000">
<filament157_0 angle="5440332" center_x="4885" center_y="3260" end_x="499" end_y="325" keep="yes" length="21095023" start_x="478" start_y="327" width="1000000"/>
</chain157>
<chain158 angle="39093859" center_x="5350" center_y="3735" length="20615528" width="1000000">
<filament158_0 angle="39093859" center_x="5350" center_y="3735" end_x="543" end_y="367" keep="yes" length="20615528" start_x="527" start_y="380" width="1000000"/>
</chain158>
<chain159 angle="101309932" center_x="3530" center_y="2180" length="20396078" width="1000000">
<filament159_0 angle="101309932" center_x="3530" center_y="2180" end_x="351" end_y="208" keep="yes" length="20396078" start_x="355" start_y="228" width="1000000"/>
</chain159>
<chain160 angle="32905243" center_x="4615" center_y="5305" length="20248457" width="1000000">
<filament160_0 angle="32905243" center_x="4615" center_y="5305" end_x="470" end_y="525" keep="yes" length="20248457" start_x="453" start_y="536" width="1000000"/>
</chain160>
<chain161 angle="26565051" center_x="2980" center_y="2755" length="20124612" width="1000000">
<filament161_0 angle="26565051" center_x="2980" center_y="2755" end_x="307" end_y="271" keep="yes" length="20124612" start_x="289" start_y="280" width="1000000"/>
</chain161>
<chain162 angle="95710593" center_x="4310" center_y="3720" length="20099751" width="1000000">
<filament162_0 angle="95710593" center_x="4310" center_y="3720" end_x="430" end_y="362" keep="yes" length="20099751" start_x="432" start_y="382" width="1000000"/>
</chain162>
<chain163 angle="53130102" center_x="5520" center_y="4180" length="20000000" width="1000000">
<filament163_0 angle="53130102" center_x="5520" center_y="4180" end_x="558" end_y="410" keep="yes" length="20000000" start_x="546" start_y="426" width="1000000"/>
</chain163>
<chain164 angle="53130102" center_x="2910" center_y="3960" length="20000000" width="1000000">
<filament164_0 angle="53130102" center_x="2910" center_y="3960" end_x="297" end_y="388" keep="yes" length="20000000" start_x="285" start_y="404" width="1000000"/>
</chain164>
<chain165 angle="40914383" center_x="4465" center_y="4355" length="19849433" width="1000000">
<filament165_0 angle="40914383" center_x="4465" center_y="4355" end_x="454" end_y="429" keep="yes" length="19849433" start_x="439" start_y="442" width="1000000"/>
</chain165>
<chain166 angle="38659808" center_x="2075" center_y="4720" length="19209373" width="1000000">
<filament166_0 angle="38659808" center_x="2075" center_y="4720" end_x="215" end_y="466" keep="yes" length="19209373" start_x="200" start_y="478" width="1000000"/>
</chain166>
<chain167 angle="51340192" center_x="3390" center_y="3655" length="19209373" width="1000000">
<filament167_0 angle="51340192" center_x="3390" center_y="3655" end_x="345" end_y="358" keep="yes" length="19209373" start_x="333" start_y="373" width="1000000"/>
</chain167>
<chain168 angle="32005383" center_x="3820" center_y="4560" length="18867962" width="1000000">
<filament168_0 angle="32005383" center_x="3820" center_y="4560" end_x="390" end_y="451" keep="yes" length="18867962" start_x="374" start_y="461" width="1000000"/>
</chain168>
<chain169 angle="29357754" center_x="3840" center_y="2945" length="18357560" width="1000000">
<filament169_0 angle="29357754" center_x="3840" center_y="2945" end_x="392" end_y="290" keep="yes" length="18357560" start_x="376" start_y="299" width="1000000"/>
</chain169>
<chain170 angle="35537678" center_x="3420" center_y="4810" length="17204651" width="1000000">
<filament170_0 angle="35537678" center_x="3420" center_y="4810" end_x="349" end_y="476" keep="yes" length="17204651" start_x="335" start_y="486" width="1000000"/>
</chain170>
<chain171 angle="54462322" center_x="3520" center_y="3900" length="17204651" width="1000000">
<filament171_0 angle="54462322" center_x="3520" center_y="3900" end_x="357" end_y="383" keep="yes" length="17204651" start_x="347" start_y="397" width="1000000"/>
</chain171>
<chain172 angle="54462322" center_x="4560" center_y="2320" length="17204651" width="1000000">
<filament172_0 angle="54462322" center_x="4560" center_y="2320" end_x="461" end_y="225" keep="yes" length="17204651" start_x="451" start_y="239" width="1000000"/>
</chain172>
<chain173 angle="28072487" center_x="3685" center_y="4060" length="17000000" width="1000000">
<filament173_0 angle="28072487" center_x="3685" center_y="4060" end_x="376" end_y="402" keep="yes" length="17000000" start_x="361" start_y="410" width="1000000"/>
</chain173>
<chain174 angle="17354025" center_x="5220" center_y="5285" length="16763055" width="1000000">
<filament174_0 angle="17354025" center_x="5220" center_y="5285" end_x="530" end_y="526" keep="yes" length="16763055" start_x="514" start_y="531" width="1000000"/>
</chain174>
<chain175 angle="25016893" center_x="2715" center_y="3535" length="16552945" width="1000000">
<filament175_0 angle="25016893" center_x="2715" center_y="3535" end_x="279" end_y="350" keep="yes" length="16552945" start_x="264" start_y="357" width="1000000"/>
</chain175>
<chain176 angle="37568592" center_x="4205" center_y="2540" length="16401219" width="1000000">
<filament176_0 angle="37568592" center_x="4205" center_y="2540" end_x="427" end_y="249" keep="yes" length="16401219" start_x="414" start_y="259" width="1000000"/>
</chain176>
<chain177 angle="55304846" center_x="4315" center_y="4845" length="15811388" width="1000000">
<filament177_0 angle="55304846" center_x="4315" center_y="4845" end_x="436" end_y="478" keep="yes" length="15811388" start_x="427" start_y="491" width="1000000"/>
</chain177>
</filament_chains>
</FilTrackerImageDataFile>
