# Supplementary material for: The Filament Sensor for Near Real-Time Detection of Cytoskeletal Fiber Structures
Source: PLoS One. 2015 May 21;10(5):e0126346. doi: 10.1371/journal.pone.0126346 (PMC4440737; doi:10.1371/journal.pone.0126346)
Supplement: S1 File — This comprises the FilamentSensor, the benchmark database, the output of the compared programs, several auxiliary scripts, and the evaluation results of the program outputs. (ZIP) [file pone.0126346.s001.zip › supporting_information/ground_truth/simulated/line_sensor_simulated_xml/simulated_cell_06_png.xml]

<?xml version="1.0" encoding="UTF-8" standalone="no"?>
<FilTrackerImageDataFile>
<img_file dpi="not_implemented" name="simulated_cell_06.png" path="../" resolution=""/>
<cell_data area="129362" aspect_ratio="1335366" center_x="396" center_y="395" long_half_axis="234492297" order_parameter="-190522" orientation="98320300"/>
<pre_params black="40" contrast="1" corr_mask_size="3" cross_corr="0" do_gauss="1" do_laplace="1" do_line_gauss="1" fsigma="15" line_sigma="70" lpfac="40" lpmask="1" minbright="5" order="0" preview="1" rm_sng_px="1" white="219" widths="3"/>
<bin_params area_significance="100" method="1" minmean="25" radius="3" rm_sng_px="1" rod_significance="45" sigma="30" thicken="0"/>
<trc_params minangle="20" minlen="20" tolerance="5"/>
<elog_params contrast="100" image="0" input="0" orientations="18" sigma_x="100" sigma_y="7" threshold="-1" tolerance="0" zero_crossings="0"/>
<chain_params dist_max="10" dist_max_gap="2" gap_skew_max="20" skew_max="15"/>
<filament_chains>
<chain0 angle="45000000" center_x="3540" center_y="5030" length="73539105" width="4000000">
<filament0_0 angle="45000000" center_x="3540" center_y="5030" end_x="380" end_y="477" keep="yes" length="73539105" start_x="328" start_y="529" width="4000000"/>
</chain0>
<chain1 angle="45000000" center_x="3015" center_y="5555" length="38183766" width="4000000">
<filament1_0 angle="45000000" center_x="3015" center_y="5555" end_x="315" end_y="542" keep="yes" length="38183766" start_x="288" start_y="569" width="4000000"/>
</chain1>
<chain2 angle="62744672" center_x="5755" center_y="4075" length="37121422" width="4000000">
<filament2_0 angle="62744672" center_x="5755" center_y="4075" end_x="584" end_y="391" keep="yes" length="37121422" start_x="567" start_y="424" width="4000000"/>
</chain2>
<chain3 angle="46974934" center_x="4360" center_y="1945" length="20518285" width="4000000">
<filament3_0 angle="46974934" center_x="4360" center_y="1945" end_x="443" end_y="187" keep="yes" length="20518285" start_x="429" start_y="202" width="4000000"/>
</chain3>
<chain4 angle="33996459" center_x="4570" center_y="4410" length="207460840" width="2000000">
<filament4_0 angle="33996459" center_x="4570" center_y="4410" end_x="543" end_y="383" keep="yes" length="207460840" start_x="371" start_y="499" width="2000000"/>
</chain4>
<chain5 angle="39035513" center_x="4370" center_y="2420" length="190536086" width="2000000">
<filament5_0 angle="39035513" center_x="4370" center_y="2420" end_x="511" end_y="182" keep="yes" length="190536086" start_x="363" start_y="302" width="2000000"/>
</chain5>
<chain6 angle="63117524" center_x="2975" center_y="3710" length="161446586" width="2000000">
<filament6_0 angle="63117524" center_x="2975" center_y="3710" end_x="334" end_y="299" keep="yes" length="161446586" start_x="261" start_y="443" width="2000000"/>
</chain6>
<chain7 angle="29890425" center_x="5085" center_y="5015" length="146485494" width="2000000">
<filament7_0 angle="29890425" center_x="5085" center_y="5015" end_x="572" end_y="465" keep="yes" length="146485494" start_x="445" start_y="538" width="2000000"/>
</chain7>
<chain8 angle="17891877" center_x="4835" center_y="3405" length="133454112" width="2000000">
<filament8_0 angle="17891877" center_x="4835" center_y="3405" end_x="547" end_y="320" keep="yes" length="133454112" start_x="420" start_y="361" width="2000000"/>
</chain8>
<chain9 angle="44050433" center_x="4150" center_y="5575" length="128003906" width="2000000">
<filament9_0 angle="44050433" center_x="4150" center_y="5575" end_x="461" end_y="513" keep="yes" length="128003906" start_x="369" start_y="602" width="2000000"/>
</chain9>
<chain10 angle="54039483" center_x="5060" center_y="2970" length="126015872" width="2000000">
<filament10_0 angle="54039483" center_x="5060" center_y="2970" end_x="543" end_y="246" keep="yes" length="126015872" start_x="469" start_y="348" width="2000000"/>
</chain10>
<chain11 angle="32210928" center_x="5300" center_y="5245" length="118190524" width="2000000">
<filament11_0 angle="32210928" center_x="5300" center_y="5245" end_x="580" end_y="493" keep="yes" length="118190524" start_x="480" start_y="556" width="2000000"/>
</chain11>
<chain12 angle="55732665" center_x="4400" center_y="5975" length="110113578" width="2000000">
<filament12_0 angle="55732665" center_x="4400" center_y="5975" end_x="471" end_y="552" keep="yes" length="110113578" start_x="409" start_y="643" width="2000000"/>
</chain12>
<chain13 angle="25851863" center_x="5555" center_y="4635" length="107786827" width="2000000">
<filament13_0 angle="25851863" center_x="5555" center_y="4635" end_x="604" end_y="440" keep="yes" length="107786827" start_x="507" start_y="487" width="2000000"/>
</chain13>
<chain14 angle="23907660" center_x="3745" center_y="4705" length="106103723" width="2000000">
<filament14_0 angle="23907660" center_x="3745" center_y="4705" end_x="423" end_y="449" keep="yes" length="106103723" start_x="326" start_y="492" width="2000000"/>
</chain14>
<chain15 angle="49986334" center_x="3280" center_y="2945" length="105759160" width="2000000">
<filament15_0 angle="49986334" center_x="3280" center_y="2945" end_x="362" end_y="254" keep="yes" length="105759160" start_x="294" start_y="335" width="2000000"/>
</chain15>
<chain16 angle="51072456" center_x="4295" center_y="5930" length="100264650" width="2000000">
<filament16_0 angle="51072456" center_x="4295" center_y="5930" end_x="461" end_y="554" keep="yes" length="100264650" start_x="398" start_y="632" width="2000000"/>
</chain16>
<chain17 angle="21695109" center_x="3615" center_y="2585" length="100089960" width="2000000">
<filament17_0 angle="21695109" center_x="3615" center_y="2585" end_x="408" end_y="240" keep="yes" length="100089960" start_x="315" start_y="277" width="2000000"/>
</chain17>
<chain18 angle="70994016" center_x="3315" center_y="4300" length="95189285" width="2000000">
<filament18_0 angle="70994016" center_x="3315" center_y="4300" end_x="347" end_y="385" keep="yes" length="95189285" start_x="316" start_y="475" width="2000000"/>
</chain18>
<chain19 angle="31686368" center_x="2335" center_y="3320" length="95189285" width="2000000">
<filament19_0 angle="31686368" center_x="2335" center_y="3320" end_x="274" end_y="307" keep="yes" length="95189285" start_x="193" start_y="357" width="2000000"/>
</chain19>
<chain20 angle="49727988" center_x="3545" center_y="5700" length="94366308" width="2000000">
<filament20_0 angle="49727988" center_x="3545" center_y="5700" end_x="385" end_y="534" keep="yes" length="94366308" start_x="324" start_y="606" width="2000000"/>
</chain20>
<chain21 angle="50194429" center_x="2260" center_y="4240" length="93722996" width="2000000">
<filament21_0 angle="50194429" center_x="2260" center_y="4240" end_x="256" end_y="388" keep="yes" length="93722996" start_x="196" start_y="460" width="2000000"/>
</chain21>
<chain22 angle="62592425" center_x="5450" center_y="4675" length="91241438" width="2000000">
<filament22_0 angle="62592425" center_x="5450" center_y="4675" end_x="566" end_y="427" keep="yes" length="91241438" start_x="524" start_y="508" width="2000000"/>
</chain22>
<chain23 angle="73790975" center_x="3775" center_y="4020" length="89560036" width="2000000">
<filament23_0 angle="73790975" center_x="3775" center_y="4020" end_x="390" end_y="359" keep="yes" length="89560036" start_x="365" start_y="445" width="2000000"/>
</chain23>
<chain24 angle="72181111" center_x="2645" center_y="3530" length="88232647" width="2000000">
<filament24_0 angle="72181111" center_x="2645" center_y="3530" end_x="278" end_y="311" keep="yes" length="88232647" start_x="251" start_y="395" width="2000000"/>
</chain24>
<chain25 angle="32938691" center_x="2905" center_y="5180" length="84599054" width="2000000">
<filament25_0 angle="32938691" center_x="2905" center_y="5180" end_x="326" end_y="495" keep="yes" length="84599054" start_x="255" start_y="541" width="2000000"/>
</chain25>
<chain26 angle="20224859" center_x="2480" center_y="2460" length="80993827" width="2000000">
<filament26_0 angle="20224859" center_x="2480" center_y="2460" end_x="286" end_y="232" keep="yes" length="80993827" start_x="210" start_y="260" width="2000000"/>
</chain26>
<chain27 angle="56706437" center_x="2560" center_y="3295" length="80156098" width="2000000">
<filament27_0 angle="56706437" center_x="2560" center_y="3295" end_x="278" end_y="296" keep="yes" length="80156098" start_x="234" start_y="363" width="2000000"/>
</chain27>
<chain28 angle="34286877" center_x="4030" center_y="5515" length="79881162" width="2000000">
<filament28_0 angle="34286877" center_x="4030" center_y="5515" end_x="436" end_y="529" keep="yes" length="79881162" start_x="370" start_y="574" width="2000000"/>
</chain28>
<chain29 angle="66705437" center_x="4695" center_y="2900" length="78390050" width="2000000">
<filament29_0 angle="66705437" center_x="4695" center_y="2900" end_x="485" end_y="254" keep="yes" length="78390050" start_x="454" start_y="326" width="2000000"/>
</chain29>
<chain30 angle="59036243" center_x="4575" center_y="2565" length="75802375" width="2000000">
<filament30_0 angle="59036243" center_x="4575" center_y="2565" end_x="477" end_y="224" keep="yes" length="75802375" start_x="438" start_y="289" width="2000000"/>
</chain30>
<chain31 angle="68344011" center_x="2905" center_y="4530" length="73164199" width="2000000">
<filament31_0 angle="68344011" center_x="2905" center_y="4530" end_x="304" end_y="419" keep="yes" length="73164199" start_x="277" start_y="487" width="2000000"/>
</chain31>
<chain32 angle="18434949" center_x="4135" center_y="4925" length="72732386" width="2000000">
<filament32_0 angle="18434949" center_x="4135" center_y="4925" end_x="448" end_y="481" keep="yes" length="72732386" start_x="379" start_y="504" width="2000000"/>
</chain32>
<chain33 angle="51215636" center_x="4245" center_y="5760" length="71840100" width="2000000">
<filament33_0 angle="51215636" center_x="4245" center_y="5760" end_x="447" end_y="548" keep="yes" length="71840100" start_x="402" start_y="604" width="2000000"/>
</chain33>
<chain34 angle="74604451" center_x="5425" center_y="4405" length="71568149" width="2000000">
<filament34_0 angle="74604451" center_x="5425" center_y="4405" end_x="552" end_y="406" keep="yes" length="71568149" start_x="533" start_y="475" width="2000000"/>
</chain34>
<chain35 angle="34592289" center_x="4570" center_y="1940" length="70455660" width="2000000">
<filament35_0 angle="34592289" center_x="4570" center_y="1940" end_x="486" end_y="174" keep="yes" length="70455660" start_x="428" start_y="214" width="2000000"/>
</chain35>
<chain36 angle="48012788" center_x="3635" center_y="4040" length="67268120" width="2000000">
<filament36_0 angle="48012788" center_x="3635" center_y="4040" end_x="386" end_y="379" keep="yes" length="67268120" start_x="341" start_y="429" width="2000000"/>
</chain36>
<chain37 angle="47436648" center_x="4325" center_y="3285" length="66528190" width="2000000">
<filament37_0 angle="47436648" center_x="4325" center_y="3285" end_x="455" end_y="304" keep="yes" length="66528190" start_x="410" start_y="353" width="2000000"/>
</chain37>
<chain38 angle="21161260" center_x="2690" center_y="2950" length="66483081" width="2000000">
<filament38_0 angle="21161260" center_x="2690" center_y="2950" end_x="300" end_y="283" keep="yes" length="66483081" start_x="238" start_y="307" width="2000000"/>
</chain38>
<chain39 angle="41185925" center_x="3180" center_y="3880" length="63780875" width="2000000">
<filament39_0 angle="41185925" center_x="3180" center_y="3880" end_x="342" end_y="367" keep="yes" length="63780875" start_x="294" start_y="409" width="2000000"/>
</chain39>
<chain40 angle="46930587" center_x="3035" center_y="4200" length="62968246" width="2000000">
<filament40_0 angle="46930587" center_x="3035" center_y="4200" end_x="325" end_y="397" keep="yes" length="62968246" start_x="282" start_y="443" width="2000000"/>
</chain40>
<chain41 angle="17850318" center_x="4345" center_y="3015" length="61983869" width="2000000">
<filament41_0 angle="17850318" center_x="4345" center_y="3015" end_x="464" end_y="292" keep="yes" length="61983869" start_x="405" start_y="311" width="2000000"/>
</chain41>
<chain42 angle="43025066" center_x="3625" center_y="6070" length="61554854" width="2000000">
<filament42_0 angle="43025066" center_x="3625" center_y="6070" end_x="385" end_y="586" keep="yes" length="61554854" start_x="340" start_y="628" width="2000000"/>
</chain42>
<chain43 angle="68025492" center_x="3715" center_y="6145" length="61465437" width="2000000">
<filament43_0 angle="68025492" center_x="3715" center_y="6145" end_x="383" end_y="586" keep="yes" length="61465437" start_x="360" start_y="643" width="2000000"/>
</chain43>
<chain44 angle="60851928" center_x="4175" center_y="4340" length="59539903" width="2000000">
<filament44_0 angle="60851928" center_x="4175" center_y="4340" end_x="432" end_y="408" keep="yes" length="59539903" start_x="403" start_y="460" width="2000000"/>
</chain44>
<chain45 angle="43636072" center_x="3815" center_y="2465" length="59413803" width="2000000">
<filament45_0 angle="43636072" center_x="3815" center_y="2465" end_x="403" end_y="226" keep="yes" length="59413803" start_x="360" start_y="267" width="2000000"/>
</chain45>
<chain46 angle="27439728" center_x="5250" center_y="3565" length="58591808" width="2000000">
<filament46_0 angle="27439728" center_x="5250" center_y="3565" end_x="551" end_y="343" keep="yes" length="58591808" start_x="499" start_y="370" width="2000000"/>
</chain46>
<chain47 angle="68749494" center_x="3265" center_y="5410" length="57939624" width="2000000">
<filament47_0 angle="68749494" center_x="3265" center_y="5410" end_x="337" end_y="514" keep="yes" length="57939624" start_x="316" start_y="568" width="2000000"/>
</chain47>
<chain48 angle="46432096" center_x="5305" center_y="2805" length="56586217" width="2000000">
<filament48_0 angle="46432096" center_x="5305" center_y="2805" end_x="550" end_y="260" keep="yes" length="56586217" start_x="511" start_y="301" width="2000000"/>
</chain48>
<chain49 angle="63434949" center_x="2825" center_y="2570" length="55901699" width="2000000">
<filament49_0 angle="63434949" center_x="2825" center_y="2570" end_x="295" end_y="232" keep="yes" length="55901699" start_x="270" start_y="282" width="2000000"/>
</chain49>
<chain50 angle="52305760" center_x="2830" center_y="3260" length="55605755" width="2000000">
<filament50_0 angle="52305760" center_x="2830" center_y="3260" end_x="300" end_y="304" keep="yes" length="55605755" start_x="266" start_y="348" width="2000000"/>
</chain50>
<chain51 angle="77471192" center_x="3700" center_y="3270" length="55317267" width="2000000">
<filament51_0 angle="77471192" center_x="3700" center_y="3270" end_x="376" end_y="300" keep="yes" length="55317267" start_x="364" start_y="354" width="2000000"/>
</chain51>
<chain52 angle="31675469" center_x="3015" center_y="2905" length="55226805" width="2000000">
<filament52_0 angle="31675469" center_x="3015" center_y="2905" end_x="325" end_y="276" keep="yes" length="55226805" start_x="278" start_y="305" width="2000000"/>
</chain52>
<chain53 angle="60124007" center_x="4895" center_y="4755" length="54203321" width="2000000">
<filament53_0 angle="60124007" center_x="4895" center_y="4755" end_x="503" end_y="452" keep="yes" length="54203321" start_x="476" start_y="499" width="2000000"/>
</chain53>
<chain54 angle="72582029" center_x="2910" center_y="2705" length="53450912" width="2000000">
<filament54_0 angle="72582029" center_x="2910" center_y="2705" end_x="299" end_y="245" keep="yes" length="53450912" start_x="283" start_y="296" width="2000000"/>
</chain54>
<chain55 angle="70497551" center_x="3955" center_y="2890" length="50921508" width="2000000">
<filament55_0 angle="70497551" center_x="3955" center_y="2890" end_x="404" end_y="265" keep="yes" length="50921508" start_x="387" start_y="313" width="2000000"/>
</chain55>
<chain56 angle="72645975" center_x="4765" center_y="5850" length="50289164" width="2000000">
<filament56_0 angle="72645975" center_x="4765" center_y="5850" end_x="484" end_y="561" keep="yes" length="50289164" start_x="469" start_y="609" width="2000000"/>
</chain56>
<chain57 angle="36634114" center_x="5075" center_y="2565" length="48600412" width="2000000">
<filament57_0 angle="36634114" center_x="5075" center_y="2565" end_x="527" end_y="242" keep="yes" length="48600412" start_x="488" start_y="271" width="2000000"/>
</chain57>
<chain58 angle="21801409" center_x="3715" center_y="3610" length="48466483" width="2000000">
<filament58_0 angle="21801409" center_x="3715" center_y="3610" end_x="394" end_y="352" keep="yes" length="48466483" start_x="349" start_y="370" width="2000000"/>
</chain58>
<chain59 angle="26029592" center_x="4055" center_y="3845" length="47853944" width="2000000">
<filament59_0 angle="26029592" center_x="4055" center_y="3845" end_x="427" end_y="374" keep="yes" length="47853944" start_x="384" start_y="395" width="2000000"/>
</chain59>
<chain60 angle="50964487" center_x="4870" center_y="4975" length="47634021" width="2000000">
<filament60_0 angle="50964487" center_x="4870" center_y="4975" end_x="502" end_y="479" keep="yes" length="47634021" start_x="472" start_y="516" width="2000000"/>
</chain60>
<chain61 angle="76551385" center_x="3915" center_y="1700" length="47296934" width="2000000">
<filament61_0 angle="76551385" center_x="3915" center_y="1700" end_x="397" end_y="147" keep="yes" length="47296934" start_x="386" start_y="193" width="2000000"/>
</chain61>
<chain62 angle="53615648" center_x="4540" center_y="3690" length="47201695" width="2000000">
<filament62_0 angle="53615648" center_x="4540" center_y="3690" end_x="468" end_y="350" keep="yes" length="47201695" start_x="440" start_y="388" width="2000000"/>
</chain62>
<chain63 angle="93652223" center_x="5285" center_y="4375" length="47095647" width="2000000">
<filament63_0 angle="93652223" center_x="5285" center_y="4375" end_x="527" end_y="414" keep="yes" length="47095647" start_x="530" start_y="461" width="2000000"/>
</chain63>
<chain64 angle="24341090" center_x="3820" center_y="2635" length="46097722" width="2000000">
<filament64_0 angle="24341090" center_x="3820" center_y="2635" end_x="403" end_y="254" keep="yes" length="46097722" start_x="361" start_y="273" width="2000000"/>
</chain64>
<chain65 angle="44118596" center_x="3605" center_y="1910" length="45967380" width="2000000">
<filament65_0 angle="44118596" center_x="3605" center_y="1910" end_x="377" end_y="175" keep="yes" length="45967380" start_x="344" start_y="207" width="2000000"/>
</chain65>
<chain66 angle="19230672" center_x="4885" center_y="2845" length="45541190" width="2000000">
<filament66_0 angle="19230672" center_x="4885" center_y="2845" end_x="510" end_y="277" keep="yes" length="45541190" start_x="467" start_y="292" width="2000000"/>
</chain66>
<chain67 angle="19653824" center_x="3190" center_y="2195" length="44598206" width="2000000">
<filament67_0 angle="19653824" center_x="3190" center_y="2195" end_x="340" end_y="212" keep="yes" length="44598206" start_x="298" start_y="227" width="2000000"/>
</chain67>
<chain68 angle="71565051" center_x="3220" center_y="3960" length="44271887" width="2000000">
<filament68_0 angle="71565051" center_x="3220" center_y="3960" end_x="329" end_y="375" keep="yes" length="44271887" start_x="315" start_y="417" width="2000000"/>
</chain68>
<chain69 angle="44060809" center_x="4145" center_y="3350" length="43139309" width="2000000">
<filament69_0 angle="44060809" center_x="4145" center_y="3350" end_x="430" end_y="320" keep="yes" length="43139309" start_x="399" start_y="350" width="2000000"/>
</chain69>
<chain70 angle="25942295" center_x="4785" center_y="3800" length="41146081" width="2000000">
<filament70_0 angle="25942295" center_x="4785" center_y="3800" end_x="497" end_y="371" keep="yes" length="41146081" start_x="460" start_y="389" width="2000000"/>
</chain70>
<chain71 angle="43994914" center_x="5015" center_y="3960" length="40311289" width="2000000">
<filament71_0 angle="43994914" center_x="5015" center_y="3960" end_x="516" end_y="382" keep="yes" length="40311289" start_x="487" start_y="410" width="2000000"/>
</chain71>
<chain72 angle="34875328" center_x="3195" center_y="2025" length="40224371" width="2000000">
<filament72_0 angle="34875328" center_x="3195" center_y="2025" end_x="336" end_y="191" keep="yes" length="40224371" start_x="303" start_y="214" width="2000000"/>
</chain72>
<chain73 angle="71113913" center_x="3365" center_y="3540" length="40162171" width="2000000">
<filament73_0 angle="71113913" center_x="3365" center_y="3540" end_x="343" end_y="335" keep="yes" length="40162171" start_x="330" start_y="373" width="2000000"/>
</chain73>
<chain74 angle="40914383" center_x="3120" center_y="4430" length="39698866" width="2000000">
<filament74_0 angle="40914383" center_x="3120" center_y="4430" end_x="327" end_y="430" keep="yes" length="39698866" start_x="297" start_y="456" width="2000000"/>
</chain74>
<chain75 angle="59534455" center_x="4800" center_y="3610" length="39446166" width="2000000">
<filament75_0 angle="59534455" center_x="4800" center_y="3610" end_x="490" end_y="344" keep="yes" length="39446166" start_x="470" start_y="378" width="2000000"/>
</chain75>
<chain76 angle="57528808" center_x="2765" center_y="3975" length="39115214" width="2000000">
<filament76_0 angle="57528808" center_x="2765" center_y="3975" end_x="287" end_y="381" keep="yes" length="39115214" start_x="266" start_y="414" width="2000000"/>
</chain76>
<chain77 angle="94513988" center_x="4555" center_y="4170" length="38118237" width="2000000">
<filament77_0 angle="94513988" center_x="4555" center_y="4170" end_x="454" end_y="398" keep="yes" length="38118237" start_x="457" start_y="436" width="2000000"/>
</chain77>
<chain78 angle="73009177" center_x="3965" center_y="3380" length="37643060" width="2000000">
<filament78_0 angle="73009177" center_x="3965" center_y="3380" end_x="402" end_y="320" keep="yes" length="37643060" start_x="391" start_y="356" width="2000000"/>
</chain78>
<chain79 angle="7696052" center_x="4365" center_y="2705" length="37336309" width="2000000">
<filament79_0 angle="7696052" center_x="4365" center_y="2705" end_x="455" end_y="268" keep="yes" length="37336309" start_x="418" start_y="273" width="2000000"/>
</chain79>
<chain80 angle="83829825" center_x="3550" center_y="2935" length="37215588" width="2000000">
<filament80_0 angle="83829825" center_x="3550" center_y="2935" end_x="357" end_y="275" keep="yes" length="37215588" start_x="353" start_y="312" width="2000000"/>
</chain80>
<chain81 angle="57171458" center_x="2880" center_y="2105" length="36891733" width="2000000">
<filament81_0 angle="57171458" center_x="2880" center_y="2105" end_x="298" end_y="195" keep="yes" length="36891733" start_x="278" start_y="226" width="2000000"/>
</chain81>
<chain82 angle="67619865" center_x="2500" center_y="4190" length="36769553" width="2000000">
<filament82_0 angle="67619865" center_x="2500" center_y="4190" end_x="257" end_y="402" keep="yes" length="36769553" start_x="243" start_y="436" width="2000000"/>
</chain82>
<chain83 angle="67619865" center_x="4340" center_y="3830" length="36769553" width="2000000">
<filament83_0 angle="67619865" center_x="4340" center_y="3830" end_x="441" end_y="366" keep="yes" length="36769553" start_x="427" start_y="400" width="2000000"/>
</chain83>
<chain84 angle="43876697" center_x="4450" center_y="4615" length="36069378" width="2000000">
<filament84_0 angle="43876697" center_x="4450" center_y="4615" end_x="458" end_y="449" keep="yes" length="36069378" start_x="432" start_y="474" width="2000000"/>
</chain84>
<chain85 angle="178408860" center_x="4380" center_y="2295" length="36013886" width="2000000">
<filament85_0 angle="178408860" center_x="4380" center_y="2295" end_x="420" end_y="229" keep="yes" length="36013886" start_x="456" start_y="230" width="2000000"/>
</chain85>
<chain86 angle="61260205" center_x="3965" center_y="5275" length="35355339" width="2000000">
<filament86_0 angle="61260205" center_x="3965" center_y="5275" end_x="405" end_y="512" keep="yes" length="35355339" start_x="388" start_y="543" width="2000000"/>
</chain86>
<chain87 angle="45000000" center_x="4135" center_y="2165" length="35355339" width="2000000">
<filament87_0 angle="45000000" center_x="4135" center_y="2165" end_x="426" end_y="204" keep="yes" length="35355339" start_x="401" start_y="229" width="2000000"/>
</chain87>
<chain88 angle="55407711" center_x="2590" center_y="2605" length="35227830" width="2000000">
<filament88_0 angle="55407711" center_x="2590" center_y="2605" end_x="269" end_y="246" keep="yes" length="35227830" start_x="249" start_y="275" width="2000000"/>
</chain88>
<chain89 angle="35537678" center_x="3470" center_y="3130" length="34409301" width="2000000">
<filament89_0 angle="35537678" center_x="3470" center_y="3130" end_x="361" end_y="303" keep="yes" length="34409301" start_x="333" start_y="323" width="2000000"/>
</chain89>
<chain90 angle="37874984" center_x="4925" center_y="5625" length="34205263" width="2000000">
<filament90_0 angle="37874984" center_x="4925" center_y="5625" end_x="506" end_y="552" keep="yes" length="34205263" start_x="479" start_y="573" width="2000000"/>
</chain90>
<chain91 angle="49763642" center_x="4740" center_y="5380" length="34058773" width="2000000">
<filament91_0 angle="49763642" center_x="4740" center_y="5380" end_x="485" end_y="525" keep="yes" length="34058773" start_x="463" start_y="551" width="2000000"/>
</chain91>
<chain92 angle="176633539" center_x="3990" center_y="2270" length="34058773" width="2000000">
<filament92_0 angle="176633539" center_x="3990" center_y="2270" end_x="382" end_y="226" keep="yes" length="34058773" start_x="416" start_y="228" width="2000000"/>
</chain92>
<chain93 angle="71029592" center_x="3085" center_y="4350" length="33837849" width="2000000">
<filament93_0 angle="71029592" center_x="3085" center_y="4350" end_x="314" end_y="419" keep="yes" length="33837849" start_x="303" start_y="451" width="2000000"/>
</chain93>
<chain94 angle="11976132" center_x="4805" center_y="4405" length="33734256" width="2000000">
<filament94_0 angle="11976132" center_x="4805" center_y="4405" end_x="497" end_y="437" keep="yes" length="33734256" start_x="464" start_y="444" width="2000000"/>
</chain94>
<chain95 angle="41347777" center_x="3085" center_y="2380" length="33301652" width="2000000">
<filament95_0 angle="41347777" center_x="3085" center_y="2380" end_x="321" end_y="227" keep="yes" length="33301652" start_x="296" start_y="249" width="2000000"/>
</chain95>
<chain96 angle="66571307" center_x="4465" center_y="3430" length="32695565" width="2000000">
<filament96_0 angle="66571307" center_x="4465" center_y="3430" end_x="453" end_y="328" keep="yes" length="32695565" start_x="440" start_y="358" width="2000000"/>
</chain96>
<chain97 angle="65095231" center_x="2715" center_y="3690" length="30870698" width="2000000">
<filament97_0 angle="65095231" center_x="2715" center_y="3690" end_x="278" end_y="355" keep="yes" length="30870698" start_x="265" start_y="383" width="2000000"/>
</chain97>
<chain98 angle="13134022" center_x="3420" center_y="2355" length="30805844" width="2000000">
<filament98_0 angle="13134022" center_x="3420" center_y="2355" end_x="357" end_y="232" keep="yes" length="30805844" start_x="327" start_y="239" width="2000000"/>
</chain98>
<chain99 angle="42273689" center_x="3880" center_y="4170" length="29732137" width="2000000">
<filament99_0 angle="42273689" center_x="3880" center_y="4170" end_x="399" end_y="407" keep="yes" length="29732137" start_x="377" start_y="427" width="2000000"/>
</chain99>
<chain100 angle="22166346" center_x="4845" center_y="2175" length="29154759" width="2000000">
<filament100_0 angle="22166346" center_x="4845" center_y="2175" end_x="498" end_y="212" keep="yes" length="29154759" start_x="471" start_y="223" width="2000000"/>
</chain100>
<chain101 angle="69676863" center_x="4120" center_y="2445" length="28792360" width="2000000">
<filament101_0 angle="69676863" center_x="4120" center_y="2445" end_x="417" end_y="231" keep="yes" length="28792360" start_x="407" start_y="258" width="2000000"/>
</chain101>
<chain102 angle="29248826" center_x="3575" center_y="4070" length="28653098" width="2000000">
<filament102_0 angle="29248826" center_x="3575" center_y="4070" end_x="370" end_y="400" keep="yes" length="28653098" start_x="345" start_y="414" width="2000000"/>
</chain102>
<chain103 angle="14534455" center_x="2915" center_y="4995" length="27892651" width="2000000">
<filament103_0 angle="14534455" center_x="2915" center_y="4995" end_x="305" end_y="496" keep="yes" length="27892651" start_x="278" start_y="503" width="2000000"/>
</chain103>
<chain104 angle="14534455" center_x="3695" center_y="2355" length="27892651" width="2000000">
<filament104_0 angle="14534455" center_x="3695" center_y="2355" end_x="383" end_y="232" keep="yes" length="27892651" start_x="356" start_y="239" width="2000000"/>
</chain104>
<chain105 angle="68962489" center_x="5030" center_y="3510" length="27856777" width="2000000">
<filament105_0 angle="68962489" center_x="5030" center_y="3510" end_x="508" end_y="338" keep="yes" length="27856777" start_x="498" start_y="364" width="2000000"/>
</chain105>
<chain106 angle="49398705" center_x="3840" center_y="3415" length="27658633" width="2000000">
<filament106_0 angle="49398705" center_x="3840" center_y="3415" end_x="393" end_y="331" keep="yes" length="27658633" start_x="375" start_y="352" width="2000000"/>
</chain106>
<chain107 angle="23749494" center_x="4245" center_y="3405" length="27313001" width="2000000">
<filament107_0 angle="23749494" center_x="4245" center_y="3405" end_x="437" end_y="335" keep="yes" length="27313001" start_x="412" start_y="346" width="2000000"/>
</chain107>
<chain108 angle="17102729" center_x="2610" center_y="5080" length="27202941" width="2000000">
<filament108_0 angle="17102729" center_x="2610" center_y="5080" end_x="274" end_y="504" keep="yes" length="27202941" start_x="248" start_y="512" width="2000000"/>
</chain108>
<chain109 angle="83659808" center_x="3475" center_y="3535" length="27166155" width="2000000">
<filament109_0 angle="83659808" center_x="3475" center_y="3535" end_x="349" end_y="340" keep="yes" length="27166155" start_x="346" start_y="367" width="2000000"/>
</chain109>
<chain110 angle="15068488" center_x="3880" center_y="2765" length="26925824" width="2000000">
<filament110_0 angle="15068488" center_x="3880" center_y="2765" end_x="401" end_y="273" keep="yes" length="26925824" start_x="375" start_y="280" width="2000000"/>
</chain110>
<chain111 angle="55713123" center_x="3255" center_y="4180" length="26627054" width="2000000">
<filament111_0 angle="55713123" center_x="3255" center_y="4180" end_x="333" end_y="407" keep="yes" length="26627054" start_x="318" start_y="429" width="2000000"/>
</chain111>
<chain112 angle="24623565" center_x="4320" center_y="2555" length="26400758" width="2000000">
<filament112_0 angle="24623565" center_x="4320" center_y="2555" end_x="444" end_y="250" keep="yes" length="26400758" start_x="420" start_y="261" width="2000000"/>
</chain112>
<chain113 angle="72255328" center_x="4650" center_y="4845" length="26248809" width="2000000">
<filament113_0 angle="72255328" center_x="4650" center_y="4845" end_x="469" end_y="472" keep="yes" length="26248809" start_x="461" start_y="497" width="2000000"/>
</chain113>
<chain114 angle="56309932" center_x="4610" center_y="3945" length="25238859" width="2000000">
<filament114_0 angle="56309932" center_x="4610" center_y="3945" end_x="468" end_y="384" keep="yes" length="25238859" start_x="454" start_y="405" width="2000000"/>
</chain114>
<chain115 angle="28610460" center_x="3720" center_y="3710" length="25059928" width="2000000">
<filament115_0 angle="28610460" center_x="3720" center_y="3710" end_x="383" end_y="365" keep="yes" length="25059928" start_x="361" start_y="377" width="2000000"/>
</chain115>
<chain116 angle="68629378" center_x="4065" center_y="5275" length="24698178" width="2000000">
<filament116_0 angle="68629378" center_x="4065" center_y="5275" end_x="411" end_y="516" keep="yes" length="24698178" start_x="402" start_y="539" width="2000000"/>
</chain116>
<chain117 angle="68629378" center_x="3425" center_y="5005" length="24698178" width="2000000">
<filament117_0 angle="68629378" center_x="3425" center_y="5005" end_x="347" end_y="489" keep="yes" length="24698178" start_x="338" start_y="512" width="2000000"/>
</chain117>
<chain118 angle="70016893" center_x="4880" center_y="3910" length="23409400" width="2000000">
<filament118_0 angle="70016893" center_x="4880" center_y="3910" end_x="492" end_y="380" keep="yes" length="23409400" start_x="484" start_y="402" width="2000000"/>
</chain118>
<chain119 angle="9865807" center_x="3955" center_y="4580" length="23345235" width="2000000">
<filament119_0 angle="9865807" center_x="3955" center_y="4580" end_x="407" end_y="456" keep="yes" length="23345235" start_x="384" start_y="460" width="2000000"/>
</chain119>
<chain120 angle="59036243" center_x="2950" center_y="4710" length="23323808" width="2000000">
<filament120_0 angle="59036243" center_x="2950" center_y="4710" end_x="301" end_y="461" keep="yes" length="23323808" start_x="289" start_y="481" width="2000000"/>
</chain120>
<chain121 angle="52125016" center_x="3150" center_y="6160" length="22803509" width="2000000">
<filament121_0 angle="52125016" center_x="3150" center_y="6160" end_x="322" end_y="607" keep="yes" length="22803509" start_x="308" start_y="625" width="2000000"/>
</chain121>
<chain122 angle="48576334" center_x="2775" center_y="5795" length="22671568" width="2000000">
<filament122_0 angle="48576334" center_x="2775" center_y="5795" end_x="285" end_y="571" keep="yes" length="22671568" start_x="270" start_y="588" width="2000000"/>
</chain122>
<chain123 angle="32275644" center_x="2275" center_y="3150" length="22472205" width="2000000">
<filament123_0 angle="32275644" center_x="2275" center_y="3150" end_x="237" end_y="309" keep="yes" length="22472205" start_x="218" start_y="321" width="2000000"/>
</chain123>
<chain124 angle="62241459" center_x="3430" center_y="4485" length="21470911" width="2000000">
<filament124_0 angle="62241459" center_x="3430" center_y="4485" end_x="348" end_y="439" keep="yes" length="21470911" start_x="338" start_y="458" width="2000000"/>
</chain124>
<chain125 angle="52594643" center_x="4245" center_y="2925" length="21400935" width="2000000">
<filament125_0 angle="52594643" center_x="4245" center_y="2925" end_x="431" end_y="284" keep="yes" length="21400935" start_x="418" start_y="301" width="2000000"/>
</chain125>
<chain126 angle="48814075" center_x="3980" center_y="3670" length="21260292" width="2000000">
<filament126_0 angle="48814075" center_x="3980" center_y="3670" end_x="405" end_y="359" keep="yes" length="21260292" start_x="391" start_y="375" width="2000000"/>
</chain126>
<chain127 angle="70709954" center_x="4875" center_y="2320" length="21189620" width="2000000">
<filament127_0 angle="70709954" center_x="4875" center_y="2320" end_x="491" end_y="222" keep="yes" length="21189620" start_x="484" start_y="242" width="2000000"/>
</chain127>
<chain128 angle="31429566" center_x="4370" center_y="4345" length="21095023" width="2000000">
<filament128_0 angle="31429566" center_x="4370" center_y="4345" end_x="446" end_y="429" keep="yes" length="21095023" start_x="428" start_y="440" width="2000000"/>
</chain128>
<chain129 angle="87273689" center_x="5245" center_y="3815" length="21023796" width="2000000">
<filament129_0 angle="87273689" center_x="5245" center_y="3815" end_x="525" end_y="371" keep="yes" length="21023796" start_x="524" start_y="392" width="2000000"/>
</chain129>
<chain130 angle="16699244" center_x="5370" center_y="5310" length="20880613" width="2000000">
<filament130_0 angle="16699244" center_x="5370" center_y="5310" end_x="547" end_y="528" keep="yes" length="20880613" start_x="527" start_y="534" width="2000000"/>
</chain130>
<chain131 angle="75963757" center_x="3825" center_y="2050" length="20615528" width="2000000">
<filament131_0 angle="75963757" center_x="3825" center_y="2050" end_x="385" end_y="195" keep="yes" length="20615528" start_x="380" start_y="215" width="2000000"/>
</chain131>
<chain132 angle="60945396" center_x="3820" center_y="5540" length="20591260" width="2000000">
<filament132_0 angle="60945396" center_x="3820" center_y="5540" end_x="387" end_y="545" keep="yes" length="20591260" start_x="377" start_y="563" width="2000000"/>
</chain132>
<chain133 angle="11309932" center_x="4850" center_y="5440" length="20396078" width="2000000">
<filament133_0 angle="11309932" center_x="4850" center_y="5440" end_x="495" end_y="542" keep="yes" length="20396078" start_x="475" start_y="546" width="2000000"/>
</chain133>
<chain134 angle="69775141" center_x="3595" center_y="4565" length="20248457" width="2000000">
<filament134_0 angle="69775141" center_x="3595" center_y="4565" end_x="363" end_y="447" keep="yes" length="20248457" start_x="356" start_y="466" width="2000000"/>
</chain134>
<chain135 angle="69775141" center_x="3395" center_y="2855" length="20248457" width="2000000">
<filament135_0 angle="69775141" center_x="3395" center_y="2855" end_x="343" end_y="276" keep="yes" length="20248457" start_x="336" start_y="295" width="2000000"/>
</chain135>
<chain136 angle="8530766" center_x="3530" center_y="2135" length="20223748" width="2000000">
<filament136_0 angle="8530766" center_x="3530" center_y="2135" end_x="363" end_y="212" keep="yes" length="20223748" start_x="343" start_y="215" width="2000000"/>
</chain136>
<chain137 angle="40601295" center_x="2880" center_y="4640" length="18439089" width="2000000">
<filament137_0 angle="40601295" center_x="2880" center_y="4640" end_x="295" end_y="458" keep="yes" length="18439089" start_x="281" start_y="470" width="2000000"/>
</chain137>
<chain138 angle="54462322" center_x="5180" center_y="5170" length="17204651" width="2000000">
<filament138_0 angle="54462322" center_x="5180" center_y="5170" end_x="523" end_y="510" keep="yes" length="17204651" start_x="513" start_y="524" width="2000000"/>
</chain138>
<chain139 angle="70312884" center_x="4765" center_y="4205" length="115767007" width="1000000">
<filament139_0 angle="70312884" center_x="4765" center_y="4205" end_x="496" end_y="366" keep="yes" length="115767007" start_x="457" start_y="475" width="1000000"/>
</chain139>
<chain140 angle="25769328" center_x="3325" center_y="3030" length="96607453" width="1000000">
<filament140_0 angle="25769328" center_x="3325" center_y="3030" end_x="376" end_y="282" keep="yes" length="96607453" start_x="289" start_y="324" width="1000000"/>
</chain140>
<chain141 angle="31071658" center_x="2810" center_y="4935" length="91065910" width="1000000">
<filament141_0 angle="31071658" center_x="2810" center_y="4935" end_x="320" end_y="470" keep="yes" length="91065910" start_x="242" start_y="517" width="1000000"/>
</chain141>
<chain142 angle="22249024" center_x="4630" center_y="5965" length="71309186" width="1000000">
<filament142_0 angle="22249024" center_x="4630" center_y="5965" end_x="496" end_y="583" keep="yes" length="71309186" start_x="430" start_y="610" width="1000000"/>
</chain142>
<chain143 angle="47290610" center_x="3740" center_y="5840" length="70767224" width="1000000">
<filament143_0 angle="47290610" center_x="3740" center_y="5840" end_x="398" end_y="558" keep="yes" length="70767224" start_x="350" start_y="610" width="1000000"/>
</chain143>
<chain144 angle="22873665" center_x="4370" center_y="2385" length="69462220" width="1000000">
<filament144_0 angle="22873665" center_x="4370" center_y="2385" end_x="469" end_y="225" keep="yes" length="69462220" start_x="405" start_y="252" width="1000000"/>
</chain144>
<chain145 angle="13535856" center_x="3860" center_y="2245" length="55542776" width="1000000">
<filament145_0 angle="13535856" center_x="3860" center_y="2245" end_x="413" end_y="218" keep="yes" length="55542776" start_x="359" start_y="231" width="1000000"/>
</chain145>
<chain146 angle="48012788" center_x="3340" center_y="3870" length="53814496" width="1000000">
<filament146_0 angle="48012788" center_x="3340" center_y="3870" end_x="352" end_y="367" keep="yes" length="53814496" start_x="316" start_y="407" width="1000000"/>
</chain146>
<chain147 angle="9637538" center_x="5245" center_y="5355" length="53758720" width="1000000">
<filament147_0 angle="9637538" center_x="5245" center_y="5355" end_x="551" end_y="531" keep="yes" length="53758720" start_x="498" start_y="540" width="1000000"/>
</chain147>
<chain148 angle="35788973" center_x="4205" center_y="5645" length="53009433" width="1000000">
<filament148_0 angle="35788973" center_x="4205" center_y="5645" end_x="442" end_y="549" keep="yes" length="53009433" start_x="399" start_y="580" width="1000000"/>
</chain148>
<chain149 angle="20955777" center_x="3595" center_y="4710" length="50328918" width="1000000">
<filament149_0 angle="20955777" center_x="3595" center_y="4710" end_x="383" end_y="462" keep="yes" length="50328918" start_x="336" start_y="480" width="1000000"/>
</chain149>
<chain150 angle="61782644" center_x="3630" center_y="5885" length="46529560" width="1000000">
<filament150_0 angle="61782644" center_x="3630" center_y="5885" end_x="374" end_y="568" keep="yes" length="46529560" start_x="352" start_y="609" width="1000000"/>
</chain150>
<chain151 angle="65136303" center_x="3875" center_y="5745" length="45188494" width="1000000">
<filament151_0 angle="65136303" center_x="3875" center_y="5745" end_x="397" end_y="554" keep="yes" length="45188494" start_x="378" start_y="595" width="1000000"/>
</chain151>
<chain152 angle="69443955" center_x="4065" center_y="2990" length="42720019" width="1000000">
<filament152_0 angle="69443955" center_x="4065" center_y="2990" end_x="414" end_y="279" keep="yes" length="42720019" start_x="399" start_y="319" width="1000000"/>
</chain152>
<chain153 angle="60422161" center_x="3665" center_y="1905" length="42544095" width="1000000">
<filament153_0 angle="60422161" center_x="3665" center_y="1905" end_x="377" end_y="172" keep="yes" length="42544095" start_x="356" start_y="209" width="1000000"/>
</chain153>
<chain154 angle="38233825" center_x="4115" center_y="3610" length="42011903" width="1000000">
<filament154_0 angle="38233825" center_x="4115" center_y="3610" end_x="428" end_y="348" keep="yes" length="42011903" start_x="395" start_y="374" width="1000000"/>
</chain154>
<chain155 angle="12380757" center_x="4405" center_y="4695" length="41976184" width="1000000">
<filament155_0 angle="12380757" center_x="4405" center_y="4695" end_x="461" end_y="465" keep="yes" length="41976184" start_x="420" start_y="474" width="1000000"/>
</chain155>
<chain156 angle="17102729" center_x="4045" center_y="2250" length="40804412" width="1000000">
<filament156_0 angle="17102729" center_x="4045" center_y="2250" end_x="424" end_y="219" keep="yes" length="40804412" start_x="385" start_y="231" width="1000000"/>
</chain156>
<chain157 angle="7125016" center_x="4280" center_y="4515" length="40311289" width="1000000">
<filament157_0 angle="7125016" center_x="4280" center_y="4515" end_x="448" end_y="449" keep="yes" length="40311289" start_x="408" start_y="454" width="1000000"/>
</chain157>
<chain158 angle="28610460" center_x="4015" center_y="3550" length="37589892" width="1000000">
<filament158_0 angle="28610460" center_x="4015" center_y="3550" end_x="418" end_y="346" keep="yes" length="37589892" start_x="385" start_y="364" width="1000000"/>
</chain158>
<chain159 angle="49398705" center_x="3990" center_y="5180" length="36878178" width="1000000">
<filament159_0 angle="49398705" center_x="3990" center_y="5180" end_x="411" end_y="504" keep="yes" length="36878178" start_x="387" start_y="532" width="1000000"/>
</chain159>
<chain160 angle="47202598" center_x="4325" center_y="3655" length="36796739" width="1000000">
<filament160_0 angle="47202598" center_x="4325" center_y="3655" end_x="445" end_y="352" keep="yes" length="36796739" start_x="420" start_y="379" width="1000000"/>
</chain160>
<chain161 angle="17927920" center_x="4550" center_y="5525" length="35735137" width="1000000">
<filament161_0 angle="17927920" center_x="4550" center_y="5525" end_x="472" end_y="547" keep="yes" length="35735137" start_x="438" start_y="558" width="1000000"/>
</chain161>
<chain162 angle="83480198" center_x="4980" center_y="4705" length="35227830" width="1000000">
<filament162_0 angle="83480198" center_x="4980" center_y="4705" end_x="500" end_y="453" keep="yes" length="35227830" start_x="496" start_y="488" width="1000000"/>
</chain162>
<chain163 angle="30963757" center_x="3010" center_y="5430" length="34985711" width="1000000">
<filament163_0 angle="30963757" center_x="3010" center_y="5430" end_x="316" end_y="534" keep="yes" length="34985711" start_x="286" start_y="552" width="1000000"/>
</chain163>
<chain164 angle="39173658" center_x="4625" center_y="5860" length="34828150" width="1000000">
<filament164_0 angle="39173658" center_x="4625" center_y="5860" end_x="476" end_y="575" keep="yes" length="34828150" start_x="449" start_y="597" width="1000000"/>
</chain164>
<chain165 angle="64179008" center_x="4445" center_y="5545" length="34438351" width="1000000">
<filament165_0 angle="64179008" center_x="4445" center_y="5545" end_x="452" end_y="539" keep="yes" length="34438351" start_x="437" start_y="570" width="1000000"/>
</chain165>
<chain166 angle="37874984" center_x="4455" center_y="4875" length="34205263" width="1000000">
<filament166_0 angle="37874984" center_x="4455" center_y="4875" end_x="459" end_y="477" keep="yes" length="34205263" start_x="432" start_y="498" width="1000000"/>
</chain166>
<chain167 angle="58172553" center_x="3260" center_y="2555" length="34132096" width="1000000">
<filament167_0 angle="58172553" center_x="3260" center_y="2555" end_x="335" end_y="241" keep="yes" length="34132096" start_x="317" start_y="270" width="1000000"/>
</chain167>
<chain168 angle="49763642" center_x="3610" center_y="3830" length="34058773" width="1000000">
<filament168_0 angle="49763642" center_x="3610" center_y="3830" end_x="372" end_y="370" keep="yes" length="34058773" start_x="350" start_y="396" width="1000000"/>
</chain168>
<chain169 angle="26565051" center_x="4520" center_y="3645" length="33541020" width="1000000">
<filament169_0 angle="26565051" center_x="4520" center_y="3645" end_x="467" end_y="357" keep="yes" length="33541020" start_x="437" start_y="372" width="1000000"/>
</chain169>
<chain170 angle="88264295" center_x="4585" center_y="4645" length="33015148" width="1000000">
<filament170_0 angle="88264295" center_x="4585" center_y="4645" end_x="459" end_y="448" keep="yes" length="33015148" start_x="458" start_y="481" width="1000000"/>
</chain170>
<chain171 angle="70463345" center_x="3505" center_y="2595" length="32893768" width="1000000">
<filament171_0 angle="70463345" center_x="3505" center_y="2595" end_x="356" end_y="244" keep="yes" length="32893768" start_x="345" start_y="275" width="1000000"/>
</chain171>
<chain172 angle="62650124" center_x="4585" center_y="3335" length="32649655" width="1000000">
<filament172_0 angle="62650124" center_x="4585" center_y="3335" end_x="466" end_y="319" keep="yes" length="32649655" start_x="451" start_y="348" width="1000000"/>
</chain172>
<chain173 angle="42510447" center_x="2750" center_y="3690" length="32557641" width="1000000">
<filament173_0 angle="42510447" center_x="2750" center_y="3690" end_x="287" end_y="358" keep="yes" length="32557641" start_x="263" start_y="380" width="1000000"/>
</chain173>
<chain174 angle="86423666" center_x="3520" center_y="3220" length="32062439" width="1000000">
<filament174_0 angle="86423666" center_x="3520" center_y="3220" end_x="353" end_y="306" keep="yes" length="32062439" start_x="351" start_y="338" width="1000000"/>
</chain174>
<chain175 angle="57804266" center_x="4255" center_y="5865" length="31906112" width="1000000">
<filament175_0 angle="57804266" center_x="4255" center_y="5865" end_x="434" end_y="573" keep="yes" length="31906112" start_x="417" start_y="600" width="1000000"/>
</chain175>
<chain176 angle="22479434" center_x="3625" center_y="5110" length="31384710" width="1000000">
<filament176_0 angle="22479434" center_x="3625" center_y="5110" end_x="377" end_y="505" keep="yes" length="31384710" start_x="348" start_y="517" width="1000000"/>
</chain176>
<chain177 angle="91847610" center_x="4535" center_y="3915" length="31016125" width="1000000">
<filament177_0 angle="91847610" center_x="4535" center_y="3915" end_x="453" end_y="376" keep="yes" length="31016125" start_x="454" start_y="407" width="1000000"/>
</chain177>
<chain178 angle="53130102" center_x="4610" center_y="5300" length="30000000" width="1000000">
<filament178_0 angle="53130102" center_x="4610" center_y="5300" end_x="470" end_y="518" keep="yes" length="30000000" start_x="452" start_y="542" width="1000000"/>
</chain178>
<chain179 angle="166429566" center_x="4835" center_y="1775" length="29832868" width="1000000">
<filament179_0 angle="166429566" center_x="4835" center_y="1775" end_x="469" end_y="174" keep="yes" length="29832868" start_x="498" start_y="181" width="1000000"/>
</chain179>
<chain180 angle="63434949" center_x="4605" center_y="6060" length="29068884" width="1000000">
<filament180_0 angle="63434949" center_x="4605" center_y="6060" end_x="467" end_y="593" keep="yes" length="29068884" start_x="454" start_y="619" width="1000000"/>
</chain180>
<chain181 angle="69676863" center_x="2840" center_y="3395" length="28792360" width="1000000">
<filament181_0 angle="69676863" center_x="2840" center_y="3395" end_x="289" end_y="326" keep="yes" length="28792360" start_x="279" start_y="353" width="1000000"/>
</chain181>
<chain182 angle="20323137" center_x="3345" center_y="2540" length="28792360" width="1000000">
<filament182_0 angle="20323137" center_x="3345" center_y="2540" end_x="348" end_y="249" keep="yes" length="28792360" start_x="321" start_y="259" width="1000000"/>
</chain182>
<chain183 angle="24775141" center_x="3280" center_y="4240" length="28635642" width="1000000">
<filament183_0 angle="24775141" center_x="3280" center_y="4240" end_x="341" end_y="418" keep="yes" length="28635642" start_x="315" start_y="430" width="1000000"/>
</chain183>
<chain184 angle="50710593" center_x="4040" center_y="3180" length="28425341" width="1000000">
<filament184_0 angle="50710593" center_x="4040" center_y="3180" end_x="413" end_y="307" keep="yes" length="28425341" start_x="395" start_y="329" width="1000000"/>
</chain184>
<chain185 angle="98130102" center_x="4280" center_y="5100" length="28284271" width="1000000">
<filament185_0 angle="98130102" center_x="4280" center_y="5100" end_x="426" end_y="496" keep="yes" length="28284271" start_x="430" start_y="524" width="1000000"/>
</chain185>
<chain186 angle="12528808" center_x="3145" center_y="2780" length="27658633" width="1000000">
<filament186_0 angle="12528808" center_x="3145" center_y="2780" end_x="328" end_y="275" keep="yes" length="27658633" start_x="301" start_y="281" width="1000000"/>
</chain186>
<chain187 angle="56888658" center_x="4955" center_y="4295" length="27459060" width="1000000">
<filament187_0 angle="56888658" center_x="4955" center_y="4295" end_x="503" end_y="418" keep="yes" length="27459060" start_x="488" start_y="441" width="1000000"/>
</chain187>
<chain188 angle="61557071" center_x="2455" center_y="3310" length="27294688" width="1000000">
<filament188_0 angle="61557071" center_x="2455" center_y="3310" end_x="252" end_y="319" keep="yes" length="27294688" start_x="239" start_y="343" width="1000000"/>
</chain188>
<chain189 angle="36027373" center_x="3830" center_y="3290" length="27202941" width="1000000">
<filament189_0 angle="36027373" center_x="3830" center_y="3290" end_x="394" end_y="321" keep="yes" length="27202941" start_x="372" start_y="337" width="1000000"/>
</chain189>
<chain190 angle="38990994" center_x="2475" center_y="4145" length="27018512" width="1000000">
<filament190_0 angle="38990994" center_x="2475" center_y="4145" end_x="258" end_y="406" keep="yes" length="27018512" start_x="237" start_y="423" width="1000000"/>
</chain190>
<chain191 angle="34286877" center_x="4950" center_y="4625" length="26627054" width="1000000">
<filament191_0 angle="34286877" center_x="4950" center_y="4625" end_x="506" end_y="455" keep="yes" length="26627054" start_x="484" start_y="470" width="1000000"/>
</chain191>
<chain192 angle="74357754" center_x="4935" center_y="5315" length="25961510" width="1000000">
<filament192_0 angle="74357754" center_x="4935" center_y="5315" end_x="497" end_y="519" keep="yes" length="25961510" start_x="490" start_y="544" width="1000000"/>
</chain192>
<chain193 angle="13495733" center_x="5245" center_y="2730" length="25709920" width="1000000">
<filament193_0 angle="13495733" center_x="5245" center_y="2730" end_x="537" end_y="270" keep="yes" length="25709920" start_x="512" start_y="276" width="1000000"/>
</chain193>
<chain194 angle="69443955" center_x="4505" center_y="4110" length="25632011" width="1000000">
<filament194_0 angle="69443955" center_x="4505" center_y="4110" end_x="455" end_y="399" keep="yes" length="25632011" start_x="446" start_y="423" width="1000000"/>
</chain194>
<chain195 angle="45000000" center_x="3270" center_y="5310" length="25455844" width="1000000">
<filament195_0 angle="45000000" center_x="3270" center_y="5310" end_x="336" end_y="522" keep="yes" length="25455844" start_x="318" start_y="540" width="1000000"/>
</chain195>
<chain196 angle="66501434" center_x="3490" center_y="3215" length="25079872" width="1000000">
<filament196_0 angle="66501434" center_x="3490" center_y="3215" end_x="354" end_y="310" keep="yes" length="25079872" start_x="344" start_y="333" width="1000000"/>
</chain196>
<chain197 angle="26565051" center_x="4400" center_y="1945" length="24596748" width="1000000">
<filament197_0 angle="26565051" center_x="4400" center_y="1945" end_x="451" end_y="189" keep="yes" length="24596748" start_x="429" start_y="200" width="1000000"/>
</chain197>
<chain198 angle="24443955" center_x="3360" center_y="3760" length="24166092" width="1000000">
<filament198_0 angle="24443955" center_x="3360" center_y="3760" end_x="347" end_y="371" keep="yes" length="24166092" start_x="325" start_y="381" width="1000000"/>
</chain198>
<chain199 angle="41633539" center_x="3350" center_y="4590" length="24083189" width="1000000">
<filament199_0 angle="41633539" center_x="3350" center_y="4590" end_x="344" end_y="451" keep="yes" length="24083189" start_x="326" start_y="467" width="1000000"/>
</chain199>
<chain200 angle="92385944" center_x="4515" center_y="3830" length="24020824" width="1000000">
<filament200_0 angle="92385944" center_x="4515" center_y="3830" end_x="451" end_y="371" keep="yes" length="24020824" start_x="452" start_y="395" width="1000000"/>
</chain200>
<chain201 angle="56976132" center_x="2945" center_y="3690" length="23853721" width="1000000">
<filament201_0 angle="56976132" center_x="2945" center_y="3690" end_x="301" end_y="359" keep="yes" length="23853721" start_x="288" start_y="379" width="1000000"/>
</chain201>
<chain202 angle="75379126" center_x="4740" center_y="4595" length="23769729" width="1000000">
<filament202_0 angle="75379126" center_x="4740" center_y="4595" end_x="477" end_y="448" keep="yes" length="23769729" start_x="471" start_y="471" width="1000000"/>
</chain202>
<chain203 angle="75379126" center_x="3600" center_y="3675" length="23769729" width="1000000">
<filament203_0 angle="75379126" center_x="3600" center_y="3675" end_x="363" end_y="356" keep="yes" length="23769729" start_x="357" start_y="379" width="1000000"/>
</chain203>
<chain204 angle="62354025" center_x="4245" center_y="5015" length="23706539" width="1000000">
<filament204_0 angle="62354025" center_x="4245" center_y="5015" end_x="430" end_y="491" keep="yes" length="23706539" start_x="419" start_y="512" width="1000000"/>
</chain204>
<chain205 angle="62354025" center_x="4015" center_y="4645" length="23706539" width="1000000">
<filament205_0 angle="62354025" center_x="4015" center_y="4645" end_x="407" end_y="454" keep="yes" length="23706539" start_x="396" start_y="475" width="1000000"/>
</chain205>
<chain206 angle="39805571" center_x="4570" center_y="6115" length="23430749" width="1000000">
<filament206_0 angle="39805571" center_x="4570" center_y="6115" end_x="466" end_y="604" keep="yes" length="23430749" start_x="448" start_y="619" width="1000000"/>
</chain206>
<chain207 angle="64536655" center_x="3550" center_y="4265" length="23259407" width="1000000">
<filament207_0 angle="64536655" center_x="3550" center_y="4265" end_x="360" end_y="416" keep="yes" length="23259407" start_x="350" start_y="437" width="1000000"/>
</chain207>
<chain208 angle="17650124" center_x="4110" center_y="3985" length="23086793" width="1000000">
<filament208_0 angle="17650124" center_x="4110" center_y="3985" end_x="422" end_y="395" keep="yes" length="23086793" start_x="400" start_y="402" width="1000000"/>
</chain208>
<chain209 angle="74744881" center_x="4800" center_y="1780" length="22803509" width="1000000">
<filament209_0 angle="74744881" center_x="4800" center_y="1780" end_x="483" end_y="167" keep="yes" length="22803509" start_x="477" start_y="189" width="1000000"/>
</chain209>
<chain210 angle="12804266" center_x="3710" center_y="5695" length="22561028" width="1000000">
<filament210_0 angle="12804266" center_x="3710" center_y="5695" end_x="382" end_y="567" keep="yes" length="22561028" start_x="360" start_y="572" width="1000000"/>
</chain210>
<chain211 angle="79695154" center_x="4280" center_y="4100" length="22360680" width="1000000">
<filament211_0 angle="79695154" center_x="4280" center_y="4100" end_x="430" end_y="399" keep="yes" length="22360680" start_x="426" start_y="421" width="1000000"/>
</chain211>
<chain212 angle="10304846" center_x="2190" center_y="3280" length="22360680" width="1000000">
<filament212_0 angle="10304846" center_x="2190" center_y="3280" end_x="230" end_y="326" keep="yes" length="22360680" start_x="208" start_y="330" width="1000000"/>
</chain212>
<chain213 angle="54162347" center_x="2615" center_y="2930" length="22203603" width="1000000">
<filament213_0 angle="54162347" center_x="2615" center_y="2930" end_x="268" end_y="284" keep="yes" length="22203603" start_x="255" start_y="302" width="1000000"/>
</chain213>
<chain214 angle="30068583" center_x="2965" center_y="5435" length="21954498" width="1000000">
<filament214_0 angle="30068583" center_x="2965" center_y="5435" end_x="306" end_y="538" keep="yes" length="21954498" start_x="287" start_y="549" width="1000000"/>
</chain214>
<chain215 angle="59931417" center_x="4105" center_y="3225" length="21954498" width="1000000">
<filament215_0 angle="59931417" center_x="4105" center_y="3225" end_x="416" end_y="313" keep="yes" length="21954498" start_x="405" start_y="332" width="1000000"/>
</chain215>
<chain216 angle="46847610" center_x="2775" center_y="4790" length="21931712" width="1000000">
<filament216_0 angle="46847610" center_x="2775" center_y="4790" end_x="285" end_y="471" keep="yes" length="21931712" start_x="270" start_y="487" width="1000000"/>
</chain216>
<chain217 angle="33690068" center_x="3190" center_y="3520" length="21633308" width="1000000">
<filament217_0 angle="33690068" center_x="3190" center_y="3520" end_x="328" end_y="346" keep="yes" length="21633308" start_x="310" start_y="358" width="1000000"/>
</chain217>
<chain218 angle="13392498" center_x="4825" center_y="1785" length="21587033" width="1000000">
<filament218_0 angle="13392498" center_x="4825" center_y="1785" end_x="493" end_y="176" keep="yes" length="21587033" start_x="472" start_y="181" width="1000000"/>
</chain218>
<chain219 angle="37405357" center_x="2385" center_y="3535" length="21400935" width="1000000">
<filament219_0 angle="37405357" center_x="2385" center_y="3535" end_x="247" end_y="347" keep="yes" length="21400935" start_x="230" start_y="360" width="1000000"/>
</chain219>
<chain220 angle="48814075" center_x="4280" center_y="5230" length="21260292" width="1000000">
<filament220_0 angle="48814075" center_x="4280" center_y="5230" end_x="435" end_y="515" keep="yes" length="21260292" start_x="421" start_y="531" width="1000000"/>
</chain220>
<chain221 angle="19290046" center_x="3990" center_y="3505" length="21189620" width="1000000">
<filament221_0 angle="19290046" center_x="3990" center_y="3505" end_x="409" end_y="347" keep="yes" length="21189620" start_x="389" start_y="354" width="1000000"/>
</chain221>
<chain222 angle="19290046" center_x="3610" center_y="1875" length="21189620" width="1000000">
<filament222_0 angle="19290046" center_x="3610" center_y="1875" end_x="371" end_y="184" keep="yes" length="21189620" start_x="351" start_y="191" width="1000000"/>
</chain222>
<chain223 angle="84559668" center_x="5770" center_y="3995" length="21095023" width="1000000">
<filament223_0 angle="84559668" center_x="5770" center_y="3995" end_x="578" end_y="389" keep="yes" length="21095023" start_x="576" start_y="410" width="1000000"/>
</chain223>
<chain224 angle="87273689" center_x="4805" center_y="2585" length="21023796" width="1000000">
<filament224_0 angle="87273689" center_x="4805" center_y="2585" end_x="481" end_y="248" keep="yes" length="21023796" start_x="480" start_y="269" width="1000000"/>
</chain224>
<chain225 angle="54782407" center_x="4310" center_y="4405" length="20808652" width="1000000">
<filament225_0 angle="54782407" center_x="4310" center_y="4405" end_x="437" end_y="432" keep="yes" length="20808652" start_x="425" start_y="449" width="1000000"/>
</chain225>
<chain226 angle="54782407" center_x="5520" center_y="4135" length="20808652" width="1000000">
<filament226_0 angle="54782407" center_x="5520" center_y="4135" end_x="558" end_y="405" keep="yes" length="20808652" start_x="546" start_y="422" width="1000000"/>
</chain226>
<chain227 angle="35217593" center_x="2605" center_y="2930" length="20808652" width="1000000">
<filament227_0 angle="35217593" center_x="2605" center_y="2930" end_x="269" end_y="287" keep="yes" length="20808652" start_x="252" start_y="299" width="1000000"/>
</chain227>
<chain228 angle="39093859" center_x="4380" center_y="2835" length="20615528" width="1000000">
<filament228_0 angle="39093859" center_x="4380" center_y="2835" end_x="446" end_y="277" keep="yes" length="20615528" start_x="430" start_y="290" width="1000000"/>
</chain228>
<chain229 angle="50906141" center_x="2785" center_y="2370" length="20615528" width="1000000">
<filament229_0 angle="50906141" center_x="2785" center_y="2370" end_x="285" end_y="229" keep="yes" length="20615528" start_x="272" start_y="245" width="1000000"/>
</chain229>
<chain230 angle="32905243" center_x="3115" center_y="4735" length="20248457" width="1000000">
<filament230_0 angle="32905243" center_x="3115" center_y="4735" end_x="320" end_y="468" keep="yes" length="20248457" start_x="303" start_y="479" width="1000000"/>
</chain230>
<chain231 angle="110224859" center_x="5105" center_y="3855" length="20248457" width="1000000">
<filament231_0 angle="110224859" center_x="5105" center_y="3855" end_x="507" end_y="376" keep="yes" length="20248457" start_x="514" start_y="395" width="1000000"/>
</chain231>
<chain232 angle="32905243" center_x="3455" center_y="2805" length="20248457" width="1000000">
<filament232_0 angle="32905243" center_x="3455" center_y="2805" end_x="354" end_y="275" keep="yes" length="20248457" start_x="337" start_y="286" width="1000000"/>
</chain232>
<chain233 angle="20224859" center_x="4785" center_y="2415" length="20248457" width="1000000">
<filament233_0 angle="20224859" center_x="4785" center_y="2415" end_x="488" end_y="238" keep="yes" length="20248457" start_x="469" start_y="245" width="1000000"/>
</chain233>
<chain234 angle="8530766" center_x="2940" center_y="2235" length="20223748" width="1000000">
<filament234_0 angle="8530766" center_x="2940" center_y="2235" end_x="304" end_y="222" keep="yes" length="20223748" start_x="284" start_y="225" width="1000000"/>
</chain234>
<chain235 angle="26565051" center_x="5020" center_y="4275" length="20124612" width="1000000">
<filament235_0 angle="26565051" center_x="5020" center_y="4275" end_x="511" end_y="423" keep="yes" length="20124612" start_x="493" start_y="432" width="1000000"/>
</chain235>
<chain236 angle="5710593" center_x="5950" center_y="4470" length="20099751" width="1000000">
<filament236_0 angle="5710593" center_x="5950" center_y="4470" end_x="605" end_y="446" keep="yes" length="20099751" start_x="585" start_y="448" width="1000000"/>
</chain236>
<chain237 angle="95710593" center_x="4190" center_y="2900" length="20099751" width="1000000">
<filament237_0 angle="95710593" center_x="4190" center_y="2900" end_x="418" end_y="280" keep="yes" length="20099751" start_x="420" start_y="300" width="1000000"/>
</chain237>
<chain238 angle="2862405" center_x="3750" center_y="5055" length="20024984" width="1000000">
<filament238_0 angle="2862405" center_x="3750" center_y="5055" end_x="385" end_y="505" keep="yes" length="20024984" start_x="365" start_y="506" width="1000000"/>
</chain238>
<chain239 angle="11888658" center_x="3155" center_y="4920" length="19416488" width="1000000">
<filament239_0 angle="11888658" center_x="3155" center_y="4920" end_x="325" end_y="490" keep="yes" length="19416488" start_x="306" start_y="494" width="1000000"/>
</chain239>
<chain240 angle="11888658" center_x="3645" center_y="2800" length="19416488" width="1000000">
<filament240_0 angle="11888658" center_x="3645" center_y="2800" end_x="374" end_y="278" keep="yes" length="19416488" start_x="355" start_y="282" width="1000000"/>
</chain240>
<chain241 angle="81027373" center_x="4585" center_y="5085" length="19235384" width="1000000">
<filament241_0 angle="81027373" center_x="4585" center_y="5085" end_x="460" end_y="499" keep="yes" length="19235384" start_x="457" start_y="518" width="1000000"/>
</chain241>
<chain242 angle="45000000" center_x="3355" center_y="4215" length="18384776" width="1000000">
<filament242_0 angle="45000000" center_x="3355" center_y="4215" end_x="342" end_y="415" keep="yes" length="18384776" start_x="329" start_y="428" width="1000000"/>
</chain242>
<chain243 angle="33690068" center_x="3665" center_y="5060" length="18027756" width="1000000">
<filament243_0 angle="33690068" center_x="3665" center_y="5060" end_x="374" end_y="501" keep="yes" length="18027756" start_x="359" start_y="511" width="1000000"/>
</chain243>
<chain244 angle="93179830" center_x="5255" center_y="4030" length="18027756" width="1000000">
<filament244_0 angle="93179830" center_x="5255" center_y="4030" end_x="525" end_y="394" keep="yes" length="18027756" start_x="526" start_y="412" width="1000000"/>
</chain244>
<chain245 angle="63434949" center_x="3650" center_y="1900" length="17888544" width="1000000">
<filament245_0 angle="63434949" center_x="3650" center_y="1900" end_x="369" end_y="182" keep="yes" length="17888544" start_x="361" start_y="198" width="1000000"/>
</chain245>
<chain246 angle="51842773" center_x="3405" center_y="3990" length="17804494" width="1000000">
<filament246_0 angle="51842773" center_x="3405" center_y="3990" end_x="346" end_y="392" keep="yes" length="17804494" start_x="335" start_y="406" width="1000000"/>
</chain246>
<chain247 angle="69443955" center_x="4970" center_y="5280" length="17088007" width="1000000">
<filament247_0 angle="69443955" center_x="4970" center_y="5280" end_x="500" end_y="520" keep="yes" length="17088007" start_x="494" start_y="536" width="1000000"/>
</chain247>
<chain248 angle="79380345" center_x="4145" center_y="5060" length="16278821" width="1000000">
<filament248_0 angle="79380345" center_x="4145" center_y="5060" end_x="416" end_y="498" keep="yes" length="16278821" start_x="413" start_y="514" width="1000000"/>
</chain248>
<chain249 angle="71565051" center_x="4015" center_y="1385" length="15811388" width="1000000">
<filament249_0 angle="71565051" center_x="4015" center_y="1385" end_x="404" end_y="131" keep="yes" length="15811388" start_x="399" start_y="146" width="1000000"/>
</chain249>
<chain250 angle="63434949" center_x="2845" center_y="4900" length="15652476" width="1000000">
<filament250_0 angle="63434949" center_x="2845" center_y="4900" end_x="288" end_y="483" keep="yes" length="15652476" start_x="281" start_y="497" width="1000000"/>
</chain250>
<chain251 angle="50194429" center_x="3690" center_y="2460" length="15620499" width="1000000">
<filament251_0 angle="50194429" center_x="3690" center_y="2460" end_x="374" end_y="240" keep="yes" length="15620499" start_x="364" start_y="252" width="1000000"/>
</chain251>
<chain252 angle="86185925" center_x="3985" center_y="1375" length="15033296" width="1000000">
<filament252_0 angle="86185925" center_x="3985" center_y="1375" end_x="399" end_y="130" keep="yes" length="15033296" start_x="398" start_y="145" width="1000000"/>
</chain252>
<chain253 angle="36869898" center_x="4630" center_y="5115" length="15000000" width="1000000">
<filament253_0 angle="36869898" center_x="4630" center_y="5115" end_x="469" end_y="507" keep="yes" length="15000000" start_x="457" start_y="516" width="1000000"/>
</chain253>
<chain254 angle="36869898" center_x="3210" center_y="3485" length="15000000" width="1000000">
<filament254_0 angle="36869898" center_x="3210" center_y="3485" end_x="327" end_y="344" keep="yes" length="15000000" start_x="315" start_y="353" width="1000000"/>
</chain254>
</filament_chains>
</FilTrackerImageDataFile>
