# Supplementary material for: The Filament Sensor for Near Real-Time Detection of Cytoskeletal Fiber Structures
Source: PLoS One. 2015 May 21;10(5):e0126346. doi: 10.1371/journal.pone.0126346 (PMC4440737; doi:10.1371/journal.pone.0126346)
Supplement: S1 File — This comprises the FilamentSensor, the benchmark database, the output of the compared programs, several auxiliary scripts, and the evaluation results of the program outputs. (ZIP) [file pone.0126346.s001.zip › supporting_information/ground_truth/simulated/eLoG_simulated_csv/simulated_cell_08_png_filaments.csv]

#Parameters:
%sigma_x	10.0
%contrast	3.0
%zero_crossings	0.0
%sigma_y	0.7
%input	0.0
%tolerance	0.0
%image	0.0
%orientations	180.0
%threshold	45.0
#orientation	pixels
0	0
1	0
2	0
3	0
4	0
5	0
6	0
7	0
8	0
9	0
10	0
11	0
12	0
13	0
14	0
15	0
16	0
17	0
18	0
19	0
20	0
21	0
22	0
23	0
24	0
25	0
26	0
27	0
28	0
29	0
30	0
31	0
32	0
33	0
34	0
35	0
36	0
37	0
38	0
39	0
40	0
41	0
42	0
43	4
44	1
45	0
46	0
47	0
48	0
49	1
50	0
51	0
52	0
53	0
54	1
55	0
56	0
57	0
58	2
59	1
60	1
61	5
62	0
63	3
64	0
65	3
66	2
67	4
68	6
69	11
70	11
71	13
72	18
73	27
74	75
75	82
76	52
77	65
78	96
79	259
80	196
81	118
82	132
83	240
84	273
85	434
86	331
87	195
88	164
89	412
90	332
91	370
92	407
93	416
94	500
95	464
96	454
97	518
98	612
99	687
100	500
101	730
102	793
103	478
104	422
105	402
106	301
107	199
108	169
109	105
110	70
111	62
112	93
113	251
114	262
115	128
116	83
117	54
118	71
119	114
120	69
121	32
122	12
123	18
124	5
125	6
126	3
127	0
128	4
129	4
130	0
131	2
132	0
133	0
134	0
135	1
136	0
137	1
138	0
139	0
140	0
141	0
142	0
143	0
144	0
145	1
146	0
147	0
148	0
149	0
150	0
151	0
152	0
153	0
154	0
155	0
156	0
157	0
158	0
159	0
160	0
161	0
162	0
163	0
164	0
165	0
166	0
167	0
168	0
169	0
170	0
171	0
172	0
173	0
174	0
175	0
176	0
177	0
178	0
179	0
