# Supplementary material for: The Filament Sensor for Near Real-Time Detection of Cytoskeletal Fiber Structures
Source: PLoS One. 2015 May 21;10(5):e0126346. doi: 10.1371/journal.pone.0126346 (PMC4440737; doi:10.1371/journal.pone.0126346)
Supplement: S1 File — This comprises the FilamentSensor, the benchmark database, the output of the compared programs, several auxiliary scripts, and the evaluation results of the program outputs. (ZIP) [file pone.0126346.s001.zip › supporting_information/ground_truth/simulated/eLoG_simulated_csv/simulated_cell_05_png_filaments.csv]

#Parameters:
%sigma_x	10.0
%contrast	4.8
%zero_crossings	0.0
%sigma_y	0.7
%input	0.0
%tolerance	0.0
%image	0.0
%orientations	180.0
%threshold	50.0
#orientation	pixels
0	13
1	3
2	7
3	14
4	12
5	19
6	25
7	27
8	38
9	42
10	43
11	64
12	112
13	117
14	79
15	97
16	105
17	127
18	143
19	168
20	268
21	438
22	687
23	519
24	496
25	489
26	680
27	861
28	687
29	641
30	500
31	630
32	636
33	499
34	476
35	521
36	579
37	823
38	783
39	649
40	435
41	442
42	396
43	377
44	385
45	264
46	348
47	523
48	471
49	316
50	254
51	230
52	274
53	355
54	272
55	193
56	227
57	154
58	131
59	197
60	122
61	141
62	217
63	168
64	66
65	62
66	105
67	165
68	67
69	43
70	46
71	28
72	35
73	33
74	15
75	13
76	15
77	11
78	17
79	12
80	22
81	8
82	0
83	4
84	8
85	9
86	5
87	5
88	3
89	8
90	6
91	3
92	0
93	3
94	3
95	5
96	6
97	10
98	5
99	11
100	4
101	3
102	3
103	1
104	4
105	5
106	6
107	1
108	0
109	1
110	0
111	4
112	1
113	2
114	4
115	0
116	3
117	4
118	4
119	0
120	1
121	2
122	5
123	3
124	3
125	1
126	0
127	1
128	2
129	2
130	2
131	7
132	2
133	2
134	4
135	4
136	3
137	4
138	3
139	10
140	12
141	9
142	10
143	4
144	5
145	2
146	0
147	0
148	1
149	4
150	3
151	6
152	17
153	5
154	2
155	5
156	3
157	7
158	4
159	5
160	12
161	3
162	1
163	5
164	9
165	6
166	5
167	0
168	6
169	3
170	9
171	6
172	2
173	18
174	4
175	2
176	5
177	4
178	16
179	31
