# Supplementary material for: The Filament Sensor for Near Real-Time Detection of Cytoskeletal Fiber Structures
Source: PLoS One. 2015 May 21;10(5):e0126346. doi: 10.1371/journal.pone.0126346 (PMC4440737; doi:10.1371/journal.pone.0126346)
Supplement: S1 File — This comprises the FilamentSensor, the benchmark database, the output of the compared programs, several auxiliary scripts, and the evaluation results of the program outputs. (ZIP) [file pone.0126346.s001.zip › supporting_information/ground_truth/simulated/eLoG_simulated_csv/simulated_cell_02_png_filaments.csv]

#Parameters:
%sigma_x	10.0
%contrast	4.2
%zero_crossings	0.0
%sigma_y	0.7
%input	0.0
%tolerance	0.0
%image	0.0
%orientations	180.0
%threshold	40.0
#orientation	pixels
0	1
1	1
2	1
3	0
4	2
5	3
6	14
7	11
8	14
9	30
10	31
11	42
12	49
13	34
14	59
15	115
16	65
17	39
18	34
19	53
20	63
21	127
22	127
23	178
24	173
25	59
26	53
27	43
28	36
29	64
30	147
31	91
32	93
33	98
34	68
35	108
36	48
37	54
38	114
39	187
40	79
41	60
42	61
43	58
44	58
45	58
46	66
47	187
48	155
49	68
50	47
51	48
52	47
53	68
54	74
55	62
56	77
57	160
58	181
59	143
60	143
61	239
62	333
63	212
64	181
65	160
66	104
67	129
68	165
69	165
70	239
71	264
72	261
73	260
74	337
75	256
76	360
77	631
78	685
79	532
80	411
81	282
82	346
83	173
84	151
85	158
86	100
87	67
88	92
89	254
90	94
91	41
92	51
93	92
94	205
95	167
96	77
97	120
98	150
99	59
100	59
101	184
102	65
103	53
104	66
105	58
106	50
107	22
108	24
109	21
110	16
111	3
112	5
113	9
114	5
115	3
116	2
117	1
118	2
119	2
120	1
121	8
122	5
123	3
124	3
125	2
126	0
127	0
128	0
129	1
130	1
131	2
132	3
133	2
134	0
135	2
136	3
137	5
138	7
139	11
140	14
141	10
142	12
143	6
144	7
145	2
146	1
147	1
148	1
149	0
150	0
151	0
152	3
153	9
154	15
155	30
156	32
157	11
158	8
159	2
160	3
161	0
162	2
163	0
164	1
165	0
166	0
167	0
168	0
169	0
170	0
171	0
172	0
173	2
174	5
175	0
176	0
177	0
178	0
179	0
