# Supplementary material for: The Filament Sensor for Near Real-Time Detection of Cytoskeletal Fiber Structures
Source: PLoS One. 2015 May 21;10(5):e0126346. doi: 10.1371/journal.pone.0126346 (PMC4440737; doi:10.1371/journal.pone.0126346)
Supplement: S1 File — This comprises the FilamentSensor, the benchmark database, the output of the compared programs, several auxiliary scripts, and the evaluation results of the program outputs. (ZIP) [file pone.0126346.s001.zip › supporting_information/ground_truth/simulated/eLoG_simulated_csv/simulated_cell_04_png_filaments.csv]

#Parameters:
%sigma_x	10.0
%contrast	4.5
%zero_crossings	0.0
%sigma_y	0.7
%input	0.0
%tolerance	0.0
%image	0.0
%orientations	180.0
%threshold	50.0
#orientation	pixels
0	17
1	14
2	7
3	21
4	55
5	15
6	13
7	17
8	14
9	12
10	9
11	8
12	7
13	3
14	0
15	0
16	0
17	1
18	0
19	0
20	0
21	0
22	1
23	9
24	0
25	1
26	3
27	0
28	1
29	1
30	2
31	0
32	1
33	0
34	1
35	0
36	6
37	4
38	2
39	0
40	5
41	6
42	3
43	4
44	2
45	0
46	1
47	0
48	0
49	0
50	2
51	3
52	11
53	3
54	5
55	0
56	1
57	2
58	1
59	8
60	4
61	4
62	3
63	2
64	3
65	6
66	11
67	9
68	15
69	14
70	13
71	17
72	24
73	14
74	19
75	30
76	27
77	41
78	64
79	183
80	162
81	60
82	52
83	81
84	129
85	272
86	103
87	124
88	141
89	264
90	20
91	18
92	21
93	110
94	111
95	67
96	51
97	28
98	33
99	48
100	98
101	84
102	108
103	101
104	124
105	143
106	204
107	121
108	114
109	91
110	150
111	229
112	73
113	110
114	111
115	82
116	92
117	75
118	34
119	31
120	41
121	49
122	77
123	97
124	88
125	108
126	155
127	379
128	286
129	171
130	191
131	207
132	104
133	110
134	239
135	302
136	326
137	345
138	378
139	520
140	298
141	212
142	238
143	220
144	313
145	224
146	252
147	280
148	314
149	277
150	156
151	126
152	113
153	143
154	146
155	141
156	227
157	121
158	125
159	111
160	119
161	119
162	111
163	156
164	282
165	316
166	136
167	93
168	76
169	68
170	65
171	58
172	46
173	48
174	39
175	126
176	88
177	61
178	91
179	41
