# Supplementary material for: The Filament Sensor for Near Real-Time Detection of Cytoskeletal Fiber Structures
Source: PLoS One. 2015 May 21;10(5):e0126346. doi: 10.1371/journal.pone.0126346 (PMC4440737; doi:10.1371/journal.pone.0126346)
Supplement: S1 File — This comprises the FilamentSensor, the benchmark database, the output of the compared programs, several auxiliary scripts, and the evaluation results of the program outputs. (ZIP) [file pone.0126346.s001.zip › supporting_information/ground_truth/simulated/eLoG_simulated_csv/simulated_cell_10_png_filaments.csv]

#Parameters:
%sigma_x	10.0
%contrast	5.0
%zero_crossings	0.0
%sigma_y	0.7
%input	0.0
%tolerance	0.0
%image	0.0
%orientations	180.0
%threshold	45.0
#orientation	pixels
0	270
1	353
2	389
3	445
4	708
5	422
6	440
7	335
8	441
9	449
10	316
11	328
12	305
13	257
14	330
15	322
16	505
17	449
18	279
19	252
20	223
21	306
22	301
23	187
24	187
25	112
26	98
27	106
28	48
29	29
30	30
31	28
32	50
33	61
34	31
35	17
36	12
37	15
38	7
39	7
40	4
41	4
42	0
43	1
44	2
45	1
46	0
47	0
48	2
49	4
50	0
51	1
52	0
53	1
54	0
55	0
56	2
57	1
58	0
59	0
60	3
61	1
62	0
63	0
64	0
65	0
66	0
67	0
68	0
69	0
70	0
71	0
72	0
73	0
74	1
75	0
76	0
77	2
78	0
79	0
80	5
81	5
82	0
83	0
84	0
85	0
86	0
87	0
88	0
89	0
90	0
91	0
92	0
93	0
94	0
95	0
96	0
97	0
98	0
99	0
100	0
101	0
102	0
103	0
104	7
105	4
106	0
107	1
108	0
109	0
110	0
111	0
112	0
113	0
114	0
115	0
116	0
117	0
118	0
119	1
120	0
121	0
122	1
123	3
124	2
125	1
126	2
127	7
128	6
129	2
130	0
131	2
132	4
133	7
134	7
135	4
136	8
137	2
138	6
139	4
140	5
141	15
142	5
143	9
144	14
145	20
146	26
147	37
148	91
149	114
150	29
151	17
152	29
153	28
154	26
155	29
156	41
157	41
158	64
159	85
160	87
161	86
162	114
163	212
164	186
165	226
166	314
167	291
168	367
169	368
170	674
171	317
172	342
173	321
174	367
175	348
176	385
177	364
178	354
179	724
