# Supplementary material for: The Filament Sensor for Near Real-Time Detection of Cytoskeletal Fiber Structures
Source: PLoS One. 2015 May 21;10(5):e0126346. doi: 10.1371/journal.pone.0126346 (PMC4440737; doi:10.1371/journal.pone.0126346)
Supplement: S1 File — This comprises the FilamentSensor, the benchmark database, the output of the compared programs, several auxiliary scripts, and the evaluation results of the program outputs. (ZIP) [file pone.0126346.s001.zip › supporting_information/ground_truth/simulated/eLoG_simulated_csv/simulated_cell_03_png_filaments.csv]

#Parameters:
%sigma_x	10.0
%contrast	5.2
%zero_crossings	0.0
%sigma_y	0.7
%input	0.0
%tolerance	0.0
%image	0.0
%orientations	180.0
%threshold	35.0
#orientation	pixels
0	6
1	13
2	3
3	2
4	1
5	1
6	1
7	6
8	3
9	8
10	5
11	2
12	2
13	4
14	4
15	6
16	3
17	5
18	2
19	1
20	5
21	3
22	1
23	1
24	1
25	4
26	6
27	1
28	3
29	5
30	8
31	8
32	13
33	6
34	9
35	3
36	6
37	5
38	2
39	4
40	2
41	5
42	5
43	9
44	1
45	4
46	7
47	1
48	5
49	6
50	0
51	1
52	3
53	8
54	6
55	2
56	6
57	4
58	1
59	1
60	4
61	6
62	7
63	3
64	12
65	5
66	2
67	3
68	4
69	1
70	0
71	0
72	1
73	2
74	3
75	6
76	9
77	12
78	26
79	22
80	23
81	28
82	13
83	17
84	6
85	8
86	1
87	9
88	25
89	25
90	41
91	53
92	60
93	93
94	49
95	84
96	76
97	94
98	111
99	88
100	85
101	97
102	160
103	100
104	105
105	146
106	326
107	405
108	312
109	303
110	390
111	375
112	639
113	556
114	610
115	431
116	346
117	324
118	389
119	378
120	408
121	388
122	338
123	282
124	289
125	326
126	385
127	456
128	386
129	475
130	634
131	631
132	378
133	288
134	340
135	333
136	402
137	455
138	428
139	291
140	461
141	359
142	320
143	338
144	296
145	373
146	323
147	322
148	203
149	214
150	371
151	204
152	157
153	121
154	249
155	151
156	117
157	111
158	102
159	105
160	152
161	117
162	76
163	45
164	39
165	38
166	26
167	25
168	32
169	28
170	22
171	17
172	8
173	5
174	4
175	11
176	16
177	9
178	3
179	4
