# Supplementary material for: The Filament Sensor for Near Real-Time Detection of Cytoskeletal Fiber Structures
Source: PLoS One. 2015 May 21;10(5):e0126346. doi: 10.1371/journal.pone.0126346 (PMC4440737; doi:10.1371/journal.pone.0126346)
Supplement: S1 File — This comprises the FilamentSensor, the benchmark database, the output of the compared programs, several auxiliary scripts, and the evaluation results of the program outputs. (ZIP) [file pone.0126346.s001.zip › supporting_information/ground_truth/simulated/eLoG_simulated_csv/simulated_cell_01_png_filaments.csv]

#Parameters:
%sigma_x	10.0
%contrast	4.5
%zero_crossings	0.0
%sigma_y	0.7
%input	0.0
%tolerance	0.0
%image	0.0
%orientations	180.0
%threshold	70.0
#orientation	pixels
0	63
1	61
2	32
3	26
4	62
5	41
6	32
7	35
8	33
9	38
10	31
11	40
12	62
13	39
14	35
15	17
16	37
17	42
18	81
19	42
20	105
21	29
22	18
23	24
24	13
25	16
26	12
27	14
28	12
29	7
30	27
31	28
32	37
33	53
34	60
35	27
36	12
37	17
38	10
39	17
40	20
41	13
42	6
43	4
44	6
45	2
46	2
47	7
48	9
49	17
50	31
51	11
52	3
53	0
54	1
55	1
56	2
57	0
58	0
59	0
60	2
61	0
62	1
63	0
64	0
65	0
66	0
67	0
68	0
69	1
70	0
71	1
72	0
73	0
74	0
75	0
76	0
77	0
78	1
79	0
80	0
81	0
82	0
83	0
84	0
85	0
86	0
87	0
88	0
89	9
90	0
91	0
92	0
93	0
94	0
95	0
96	0
97	0
98	0
99	0
100	0
101	0
102	0
103	0
104	5
105	0
106	0
107	0
108	0
109	0
110	0
111	0
112	0
113	0
114	0
115	0
116	0
117	1
118	0
119	0
120	2
121	0
122	0
123	0
124	1
125	1
126	1
127	0
128	0
129	1
130	2
131	1
132	2
133	6
134	5
135	5
136	6
137	8
138	8
139	6
140	7
141	14
142	9
143	19
144	23
145	28
146	37
147	131
148	67
149	77
150	129
151	97
152	94
153	123
154	190
155	237
156	261
157	358
158	324
159	436
160	530
161	707
162	957
163	769
164	1057
165	942
166	760
167	811
168	697
169	412
170	340
171	402
172	259
173	367
174	249
175	176
176	103
177	70
178	82
179	219
