# Supplementary material for: The Filament Sensor for Near Real-Time Detection of Cytoskeletal Fiber Structures
Source: PLoS One. 2015 May 21;10(5):e0126346. doi: 10.1371/journal.pone.0126346 (PMC4440737; doi:10.1371/journal.pone.0126346)
Supplement: S1 File — This comprises the FilamentSensor, the benchmark database, the output of the compared programs, several auxiliary scripts, and the evaluation results of the program outputs. (ZIP) [file pone.0126346.s001.zip › supporting_information/ground_truth/simulated/eLoG_simulated_csv/simulated_cell_09_png_filaments.csv]

#Parameters:
%sigma_x	10.0
%contrast	4.2
%zero_crossings	0.0
%sigma_y	0.7
%input	0.0
%tolerance	0.0
%image	0.0
%orientations	180.0
%threshold	50.0
#orientation	pixels
0	381
1	501
2	426
3	567
4	753
5	755
6	587
7	570
8	638
9	466
10	537
11	572
12	449
13	341
14	272
15	283
16	412
17	392
18	388
19	321
20	205
21	171
22	280
23	258
24	269
25	297
26	278
27	288
28	239
29	150
30	231
31	408
32	279
33	301
34	100
35	63
36	76
37	63
38	65
39	61
40	29
41	13
42	19
43	10
44	6
45	14
46	10
47	15
48	13
49	60
50	84
51	17
52	5
53	8
54	7
55	5
56	3
57	0
58	0
59	1
60	2
61	1
62	0
63	0
64	0
65	0
66	0
67	0
68	0
69	0
70	1
71	0
72	0
73	1
74	1
75	0
76	0
77	0
78	0
79	0
80	0
81	0
82	0
83	0
84	0
85	0
86	0
87	0
88	0
89	0
90	0
91	0
92	0
93	0
94	0
95	0
96	0
97	0
98	0
99	0
100	0
101	0
102	0
103	0
104	0
105	0
106	0
107	0
108	0
109	0
110	0
111	0
112	0
113	0
114	0
115	0
116	0
117	0
118	0
119	0
120	0
121	1
122	0
123	0
124	0
125	1
126	1
127	0
128	0
129	2
130	4
131	4
132	5
133	8
134	18
135	15
136	19
137	61
138	99
139	13
140	18
141	16
142	23
143	18
144	23
145	20
146	38
147	44
148	30
149	39
150	52
151	147
152	140
153	114
154	208
155	134
156	275
157	271
158	215
159	220
160	273
161	446
162	386
163	315
164	335
165	502
166	455
167	338
168	428
169	448
170	428
171	331
172	297
173	549
174	630
175	700
176	575
177	480
178	468
179	890
