# Supplementary material for: The Filament Sensor for Near Real-Time Detection of Cytoskeletal Fiber Structures
Source: PLoS One. 2015 May 21;10(5):e0126346. doi: 10.1371/journal.pone.0126346 (PMC4440737; doi:10.1371/journal.pone.0126346)
Supplement: S1 File — This comprises the FilamentSensor, the benchmark database, the output of the compared programs, several auxiliary scripts, and the evaluation results of the program outputs. (ZIP) [file pone.0126346.s001.zip › supporting_information/ground_truth/simulated/eLoG_simulated_csv/simulated_cell_07_png_filaments.csv]

#Parameters:
%sigma_x	10.0
%contrast	3.8
%zero_crossings	0.0
%sigma_y	0.7
%input	0.0
%tolerance	0.0
%image	0.0
%orientations	180.0
%threshold	50.0
#orientation	pixels
0	0
1	0
2	1
3	2
4	1
5	0
6	2
7	4
8	6
9	12
10	14
11	9
12	5
13	12
14	17
15	30
16	23
17	21
18	26
19	29
20	43
21	60
22	74
23	106
24	200
25	166
26	168
27	328
28	338
29	160
30	275
31	134
32	138
33	231
34	302
35	177
36	152
37	191
38	294
39	302
40	376
41	310
42	457
43	407
44	596
45	374
46	348
47	403
48	345
49	341
50	341
51	395
52	369
53	513
54	541
55	554
56	663
57	638
58	461
59	440
60	331
61	358
62	343
63	257
64	317
65	339
66	457
67	415
68	246
69	342
70	271
71	490
72	297
73	143
74	122
75	129
76	173
77	140
78	263
79	79
80	42
81	42
82	23
83	35
84	18
85	9
86	13
87	7
88	9
89	2
90	1
91	1
92	0
93	0
94	2
95	2
96	0
97	0
98	0
99	0
100	0
101	0
102	2
103	3
104	1
105	0
106	0
107	0
108	0
109	0
110	0
111	0
112	0
113	0
114	0
115	2
116	0
117	0
118	0
119	1
120	1
121	0
122	0
123	0
124	0
125	0
126	0
127	0
128	0
129	0
130	0
131	0
132	0
133	0
134	0
135	0
136	0
137	0
138	0
139	0
140	1
141	0
142	0
143	0
144	0
145	0
146	0
147	0
148	0
149	0
150	0
151	0
152	0
153	0
154	0
155	0
156	0
157	0
158	0
159	0
160	0
161	0
162	0
163	0
164	0
165	0
166	0
167	0
168	0
169	0
170	0
171	0
172	0
173	0
174	0
175	0
176	0
177	0
178	0
179	0
