# Supplementary material for: The Filament Sensor for Near Real-Time Detection of Cytoskeletal Fiber Structures
Source: PLoS One. 2015 May 21;10(5):e0126346. doi: 10.1371/journal.pone.0126346 (PMC4440737; doi:10.1371/journal.pone.0126346)
Supplement: S1 File — This comprises the FilamentSensor, the benchmark database, the output of the compared programs, several auxiliary scripts, and the evaluation results of the program outputs. (ZIP) [file pone.0126346.s001.zip › supporting_information/ground_truth/simulated/eLoG_simulated_csv/simulated_cell_06_png_filaments.csv]

#Parameters:
%sigma_x	10.0
%contrast	4.5
%zero_crossings	0.0
%sigma_y	0.7
%input	0.0
%tolerance	0.0
%image	0.0
%orientations	180.0
%threshold	50.0
#orientation	pixels
0	9
1	4
2	22
3	18
4	25
5	45
6	62
7	120
8	100
9	140
10	125
11	170
12	257
13	175
14	188
15	234
16	227
17	400
18	298
19	298
20	345
21	449
22	266
23	392
24	475
25	328
26	377
27	293
28	233
29	402
30	377
31	522
32	379
33	513
34	217
35	225
36	212
37	253
38	313
39	241
40	259
41	177
42	316
43	374
44	366
45	238
46	321
47	397
48	341
49	312
50	343
51	313
52	204
53	287
54	297
55	338
56	278
57	282
58	320
59	305
60	265
61	324
62	351
63	388
64	267
65	353
66	513
67	431
68	432
69	378
70	452
71	350
72	329
73	293
74	235
75	213
76	156
77	94
78	80
79	68
80	52
81	54
82	138
83	37
84	27
85	29
86	17
87	13
88	23
89	25
90	20
91	27
92	27
93	43
94	130
95	54
96	31
97	26
98	23
99	11
100	16
101	4
102	1
103	1
104	0
105	4
106	1
107	2
108	4
109	5
110	1
111	1
112	0
113	0
114	1
115	0
116	0
117	0
118	0
119	1
120	0
121	0
122	0
123	0
124	0
125	0
126	0
127	0
128	0
129	2
130	0
131	0
132	0
133	0
134	0
135	0
136	0
137	0
138	0
139	0
140	0
141	1
142	0
143	0
144	0
145	0
146	2
147	0
148	0
149	0
150	0
151	0
152	0
153	0
154	0
155	0
156	0
157	1
158	0
159	2
160	1
161	1
162	0
163	1
164	2
165	1
166	2
167	1
168	4
169	3
170	1
171	1
172	9
173	7
174	6
175	16
176	37
177	36
178	18
179	18
