# Supplementary material for: The Filament Sensor for Near Real-Time Detection of Cytoskeletal Fiber Structures
Source: PLoS One. 2015 May 21;10(5):e0126346. doi: 10.1371/journal.pone.0126346 (PMC4440737; doi:10.1371/journal.pone.0126346)
Supplement: S1 File — This comprises the FilamentSensor, the benchmark database, the output of the compared programs, several auxiliary scripts, and the evaluation results of the program outputs. (ZIP) [file pone.0126346.s001.zip › supporting_information/ground_truth/simulated/hough_simulated_csv/simulated_cell_05_png_filaments.csv]

#Parameters:
%minmean	50
%sigma	100
%image	2
%orientations	179
#orientation	pixels
0	0
1	121
2	127
3	0
4	0
5	0
6	0
7	0
8	0
9	0
10	0
11	0
12	0
13	282
14	0
15	0
16	0
17	0
18	0
19	135
20	482
21	535
22	946
23	397
24	109
25	1022
26	785
27	1609
28	1775
29	2540
30	1966
31	1343
32	1145
33	501
34	367
35	557
36	691
37	717
38	2740
39	1627
40	1357
41	768
42	299
43	0
44	462
45	752
46	220
47	625
48	1556
49	1437
50	423
51	0
52	324
53	307
54	0
55	199
56	624
57	404
58	0
59	174
60	338
61	139
62	655
63	501
64	220
65	0
66	377
67	384
68	0
69	0
70	0
71	0
72	0
73	0
74	0
75	0
76	0
77	0
78	0
79	0
80	0
81	0
82	0
83	0
84	0
85	0
86	0
87	0
88	0
89	0
90	0
91	0
92	0
93	0
94	0
95	0
96	0
97	0
98	0
99	0
100	0
101	0
102	0
103	0
104	0
105	0
106	0
107	0
108	0
109	0
110	0
111	0
112	0
113	0
114	0
115	127
116	125
117	0
118	0
119	0
120	0
121	0
122	0
123	0
124	0
125	138
126	136
127	0
128	0
129	0
130	0
131	0
132	0
133	0
134	0
135	0
136	0
137	0
138	0
139	0
140	0
141	0
142	0
143	0
144	0
145	0
146	0
147	0
148	115
149	108
150	0
151	0
152	0
153	0
154	0
155	0
156	0
157	0
158	0
159	0
160	0
161	0
162	0
163	0
164	0
165	0
166	0
167	0
168	0
169	0
170	0
171	0
172	0
173	115
174	104
175	0
176	0
177	0
178	0
