# Supplementary material for: The Filament Sensor for Near Real-Time Detection of Cytoskeletal Fiber Structures
Source: PLoS One. 2015 May 21;10(5):e0126346. doi: 10.1371/journal.pone.0126346 (PMC4440737; doi:10.1371/journal.pone.0126346)
Supplement: S1 File — This comprises the FilamentSensor, the benchmark database, the output of the compared programs, several auxiliary scripts, and the evaluation results of the program outputs. (ZIP) [file pone.0126346.s001.zip › supporting_information/ground_truth/simulated/hough_simulated_csv/simulated_cell_02_png_filaments.csv]

#Parameters:
%minmean	50
%sigma	100
%image	2
%orientations	179
#orientation	pixels
0	0
1	84
2	93
3	0
4	0
5	0
6	0
7	0
8	0
9	0
10	0
11	180
12	581
13	555
14	384
15	178
16	444
17	667
18	0
19	156
20	363
21	668
22	368
23	395
24	1181
25	991
26	615
27	271
28	0
29	0
30	0
31	300
32	651
33	155
34	279
35	166
36	877
37	785
38	579
39	433
40	584
41	507
42	280
43	0
44	0
45	98
46	305
47	427
48	590
49	571
50	131
51	121
52	253
53	0
54	0
55	0
56	257
57	682
58	500
59	708
60	630
61	118
62	359
63	782
64	484
65	693
66	734
67	358
68	335
69	687
70	765
71	635
72	607
73	823
74	907
75	998
76	612
77	725
78	2565
79	2716
80	1137
81	842
82	393
83	456
84	309
85	0
86	254
87	679
88	503
89	269
90	520
91	101
92	0
93	0
94	446
95	483
96	277
97	647
98	415
99	408
100	392
101	324
102	153
103	0
104	345
105	270
106	0
107	0
108	0
109	0
110	0
111	0
112	0
113	0
114	0
115	0
116	192
117	94
118	0
119	0
120	0
121	0
122	0
123	0
124	0
125	0
126	0
127	147
128	73
129	0
130	0
131	0
132	0
133	0
134	0
135	0
136	75
137	84
138	0
139	114
140	218
141	113
142	0
143	0
144	0
145	0
146	0
147	0
148	0
149	0
150	0
151	0
152	0
153	112
154	287
155	138
156	129
157	202
158	161
159	0
160	0
161	0
162	0
163	0
164	198
165	180
166	0
167	0
168	0
169	0
170	0
171	0
172	0
173	0
174	0
175	0
176	0
177	0
178	0
