# Supplementary material for: The Filament Sensor for Near Real-Time Detection of Cytoskeletal Fiber Structures
Source: PLoS One. 2015 May 21;10(5):e0126346. doi: 10.1371/journal.pone.0126346 (PMC4440737; doi:10.1371/journal.pone.0126346)
Supplement: S1 File — This comprises the FilamentSensor, the benchmark database, the output of the compared programs, several auxiliary scripts, and the evaluation results of the program outputs. (ZIP) [file pone.0126346.s001.zip › supporting_information/ground_truth/simulated/hough_simulated_csv/simulated_cell_04_png_filaments.csv]

#Parameters:
%minmean	50
%sigma	100
%image	2
%orientations	179
#orientation	pixels
0	136
1	0
2	0
3	0
4	0
5	0
6	0
7	0
8	0
9	0
10	0
11	0
12	0
13	193
14	0
15	0
16	0
17	0
18	0
19	0
20	0
21	0
22	0
23	0
24	0
25	0
26	0
27	0
28	0
29	0
30	0
31	0
32	0
33	0
34	0
35	0
36	0
37	0
38	0
39	0
40	0
41	0
42	0
43	0
44	0
45	0
46	0
47	0
48	0
49	0
50	0
51	0
52	0
53	0
54	0
55	0
56	0
57	0
58	0
59	0
60	120
61	104
62	0
63	0
64	0
65	0
66	0
67	0
68	0
69	0
70	0
71	0
72	0
73	0
74	0
75	230
76	0
77	0
78	140
79	689
80	708
81	642
82	0
83	0
84	344
85	0
86	1071
87	698
88	302
89	0
90	269
91	0
92	0
93	0
94	0
95	0
96	0
97	0
98	322
99	315
100	167
101	255
102	291
103	533
104	769
105	629
106	763
107	517
108	169
109	421
110	1301
111	1330
112	950
113	201
114	183
115	0
116	0
117	0
118	0
119	0
120	0
121	0
122	0
123	0
124	0
125	721
126	691
127	1082
128	1018
129	424
130	413
131	620
132	680
133	579
134	844
135	1036
136	903
137	520
138	966
139	1932
140	1370
141	295
142	0
143	627
144	1208
145	1101
146	996
147	1523
148	1243
149	940
150	575
151	139
152	270
153	514
154	264
155	120
156	0
157	310
158	791
159	393
160	105
161	367
162	240
163	115
164	926
165	865
166	185
167	0
168	0
169	0
170	0
171	89
172	94
173	0
174	302
175	450
176	146
177	310
178	300
