# Supplementary material for: The Filament Sensor for Near Real-Time Detection of Cytoskeletal Fiber Structures
Source: PLoS One. 2015 May 21;10(5):e0126346. doi: 10.1371/journal.pone.0126346 (PMC4440737; doi:10.1371/journal.pone.0126346)
Supplement: S1 File — This comprises the FilamentSensor, the benchmark database, the output of the compared programs, several auxiliary scripts, and the evaluation results of the program outputs. (ZIP) [file pone.0126346.s001.zip › supporting_information/ground_truth/simulated/hough_simulated_csv/simulated_cell_03_png_filaments.csv]

#Parameters:
%minmean	50
%sigma	100
%image	2
%orientations	179
#orientation	pixels
0	0
1	0
2	289
3	420
4	145
5	0
6	0
7	282
8	0
9	0
10	0
11	340
12	307
13	0
14	0
15	0
16	0
17	0
18	297
19	0
20	0
21	0
22	0
23	0
24	0
25	0
26	0
27	0
28	87
29	190
30	0
31	130
32	508
33	483
34	216
35	218
36	0
37	0
38	0
39	0
40	0
41	116
42	120
43	0
44	0
45	243
46	0
47	0
48	0
49	0
50	264
51	0
52	340
53	344
54	194
55	0
56	0
57	0
58	0
59	0
60	0
61	0
62	112
63	302
64	104
65	200
66	186
67	0
68	0
69	0
70	0
71	0
72	0
73	0
74	110
75	350
76	92
77	0
78	98
79	100
80	183
81	198
82	173
83	176
84	0
85	0
86	541
87	996
88	268
89	0
90	0
91	103
92	444
93	0
94	0
95	806
96	873
97	362
98	845
99	748
100	694
101	293
102	453
103	99
104	223
105	303
106	1507
107	1499
108	685
109	489
110	607
111	629
112	1480
113	1959
114	2331
115	1953
116	1276
117	369
118	338
119	758
120	847
121	1666
122	1331
123	1072
124	485
125	827
126	1915
127	448
128	967
129	1531
130	1300
131	3240
132	2501
133	1243
134	1048
135	1776
136	1499
137	1024
138	1208
139	920
140	1291
141	1109
142	287
143	161
144	701
145	902
146	1579
147	1628
148	920
149	926
150	1588
151	1625
152	1532
153	637
154	1420
155	912
156	0
157	0
158	1016
159	1183
160	745
161	0
162	735
163	294
164	0
165	0
166	0
167	0
168	0
169	145
170	0
171	329
172	309
173	359
174	0
175	0
176	293
177	463
178	361
