# Supplementary material for: The Filament Sensor for Near Real-Time Detection of Cytoskeletal Fiber Structures
Source: PLoS One. 2015 May 21;10(5):e0126346. doi: 10.1371/journal.pone.0126346 (PMC4440737; doi:10.1371/journal.pone.0126346)
Supplement: S1 File — This comprises the FilamentSensor, the benchmark database, the output of the compared programs, several auxiliary scripts, and the evaluation results of the program outputs. (ZIP) [file pone.0126346.s001.zip › supporting_information/ground_truth/simulated/hough_simulated_csv/simulated_cell_09_png_filaments.csv]

#Parameters:
%minmean	50
%sigma	100
%image	2
%orientations	179
#orientation	pixels
0	1948
1	1801
2	2817
3	2378
4	744
5	1534
6	1592
7	1204
8	1454
9	1323
10	1002
11	1552
12	1193
13	893
14	957
15	393
16	1328
17	1293
18	1276
19	349
20	932
21	740
22	370
23	401
24	1187
25	730
26	647
27	1203
28	1088
29	564
30	708
31	1716
32	1342
33	1357
34	906
35	123
36	483
37	222
38	373
39	460
40	0
41	0
42	0
43	0
44	0
45	0
46	0
47	0
48	0
49	303
50	330
51	167
52	0
53	0
54	0
55	0
56	0
57	113
58	119
59	114
60	0
61	0
62	0
63	130
64	121
65	105
66	222
67	106
68	0
69	0
70	0
71	0
72	0
73	0
74	0
75	0
76	0
77	0
78	0
79	0
80	0
81	0
82	0
83	0
84	0
85	0
86	0
87	0
88	108
89	208
90	0
91	0
92	0
93	0
94	0
95	0
96	0
97	0
98	0
99	0
100	0
101	0
102	0
103	0
104	0
105	184
106	185
107	0
108	0
109	0
110	0
111	0
112	0
113	0
114	0
115	0
116	0
117	0
118	0
119	0
120	0
121	0
122	96
123	76
124	0
125	131
126	132
127	0
128	0
129	0
130	0
131	0
132	0
133	0
134	0
135	0
136	0
137	440
138	0
139	408
140	355
141	0
142	0
143	0
144	146
145	315
146	494
147	130
148	976
149	479
150	152
151	480
152	352
153	217
154	400
155	861
156	689
157	331
158	638
159	708
160	1395
161	1586
162	1747
163	1565
164	678
165	641
166	2088
167	1920
168	835
169	897
170	1368
171	595
172	1429
173	1211
174	933
175	1664
176	901
177	2426
178	2430
