# Supplementary material for: The Filament Sensor for Near Real-Time Detection of Cytoskeletal Fiber Structures
Source: PLoS One. 2015 May 21;10(5):e0126346. doi: 10.1371/journal.pone.0126346 (PMC4440737; doi:10.1371/journal.pone.0126346)
Supplement: S1 File — This comprises the FilamentSensor, the benchmark database, the output of the compared programs, several auxiliary scripts, and the evaluation results of the program outputs. (ZIP) [file pone.0126346.s001.zip › supporting_information/ground_truth/simulated/hough_simulated_csv/simulated_cell_07_png_filaments.csv]

#Parameters:
%minmean	50
%sigma	100
%image	2
%orientations	179
#orientation	pixels
0	91
1	88
2	0
3	0
4	117
5	214
6	335
7	150
8	505
9	303
10	0
11	384
12	1179
13	680
14	460
15	98
16	107
17	217
18	0
19	209
20	0
21	384
22	335
23	453
24	727
25	1357
26	510
27	1247
28	1611
29	699
30	1333
31	805
32	1266
33	871
34	621
35	1061
36	700
37	1326
38	1747
39	2210
40	2062
41	825
42	949
43	1697
44	1797
45	2402
46	2199
47	1207
48	1132
49	1429
50	2172
51	1756
52	2299
53	2062
54	1084
55	1741
56	1989
57	2321
58	2518
59	2265
60	1222
61	1576
62	983
63	1316
64	699
65	330
66	523
67	1595
68	1826
69	2144
70	2229
71	1339
72	1093
73	705
74	1168
75	1270
76	719
77	147
78	0
79	877
80	364
81	896
82	142
83	519
84	0
85	649
86	473
87	370
88	0
89	0
90	0
91	357
92	353
93	320
94	344
95	0
96	841
97	877
98	169
99	517
100	143
101	668
102	790
103	593
104	0
105	0
106	335
107	0
108	0
109	0
110	246
111	0
112	294
113	0
114	0
115	0
116	0
117	562
118	580
119	415
120	595
121	734
122	660
123	0
124	0
125	391
126	116
127	142
128	129
129	870
130	379
131	380
132	135
133	363
134	313
135	100
136	425
137	387
138	1004
139	960
140	340
141	272
142	501
143	117
144	201
145	0
146	262
147	247
148	125
149	0
150	162
151	450
152	338
153	377
154	0
155	0
156	501
157	103
158	0
159	0
160	118
161	233
162	103
163	107
164	0
165	245
166	107
167	99
168	127
169	478
170	98
171	481
172	602
173	303
174	110
175	280
176	197
177	90
178	0
