# Supplementary material for: The Filament Sensor for Near Real-Time Detection of Cytoskeletal Fiber Structures
Source: PLoS One. 2015 May 21;10(5):e0126346. doi: 10.1371/journal.pone.0126346 (PMC4440737; doi:10.1371/journal.pone.0126346)
Supplement: S1 File — This comprises the FilamentSensor, the benchmark database, the output of the compared programs, several auxiliary scripts, and the evaluation results of the program outputs. (ZIP) [file pone.0126346.s001.zip › supporting_information/ground_truth/simulated/hough_simulated_csv/simulated_cell_06_png_filaments.csv]

#Parameters:
%minmean	50
%sigma	100
%image	2
%orientations	179
#orientation	pixels
0	0
1	0
2	0
3	0
4	116
5	112
6	147
7	521
8	562
9	535
10	922
11	1288
12	1349
13	595
14	752
15	466
16	1096
17	1826
18	853
19	601
20	671
21	900
22	1213
23	1062
24	1215
25	1590
26	1802
27	919
28	1232
29	1664
30	1630
31	1352
32	1670
33	1797
34	881
35	206
36	0
37	172
38	1085
39	1230
40	1106
41	1530
42	1163
43	1775
44	1501
45	801
46	1127
47	1356
48	1078
49	843
50	791
51	2044
52	2239
53	1250
54	976
55	0
56	687
57	1122
58	943
59	1147
60	787
61	1012
62	1992
63	2160
64	2063
65	999
66	1050
67	666
68	1166
69	2719
70	2563
71	1981
72	2131
73	1637
74	713
75	308
76	574
77	439
78	304
79	619
80	1084
81	333
82	650
83	619
84	184
85	0
86	0
87	586
88	0
89	0
90	0
91	146
92	608
93	681
94	539
95	707
96	344
97	0
98	0
99	70
100	149
101	0
102	0
103	0
104	0
105	0
106	161
107	415
108	158
109	0
110	0
111	0
112	0
113	274
114	0
115	0
116	0
117	0
118	0
119	0
120	0
121	0
122	0
123	0
124	0
125	313
126	0
127	0
128	0
129	0
130	269
131	0
132	0
133	99
134	293
135	462
136	148
137	0
138	0
139	0
140	0
141	0
142	137
143	146
144	120
145	111
146	0
147	0
148	202
149	0
150	0
151	0
152	0
153	0
154	0
155	277
156	0
157	0
158	0
159	0
160	0
161	0
162	0
163	0
164	0
165	0
166	0
167	0
168	0
169	124
170	248
171	136
172	0
173	148
174	378
175	247
176	111
177	590
178	246
