# Supplementary material for: The Filament Sensor for Near Real-Time Detection of Cytoskeletal Fiber Structures
Source: PLoS One. 2015 May 21;10(5):e0126346. doi: 10.1371/journal.pone.0126346 (PMC4440737; doi:10.1371/journal.pone.0126346)
Supplement: S1 File — This comprises the FilamentSensor, the benchmark database, the output of the compared programs, several auxiliary scripts, and the evaluation results of the program outputs. (ZIP) [file pone.0126346.s001.zip › supporting_information/ground_truth/simulated/line_sensor_simulated_csv/simulated_cell_08_png_filaments.csv]

#cell_property	value
%center_x	398
%center_y	395
%area	85638
%aspect_ratio	2.008222
%long_half_axis	233.972158
%orientation	109.900836
%order_parameter	0.849932
#filaments
#center_x	center_y	length	angle	width
483.000000	360.000000	31.304952	116.565051	4.000000
387.000000	488.000000	199.849944	103.897176	2.000000
455.000000	537.000000	124.145076	87.229784	2.000000
406.000000	469.500000	116.914499	104.868281	2.000000
429.000000	273.500000	97.514102	103.038657	2.000000
459.000000	420.500000	77.414469	95.931527	2.000000
353.500000	235.500000	74.525164	101.611486	2.000000
333.000000	463.500000	67.000000	90.000000	2.000000
337.000000	209.000000	66.483081	96.911227	2.000000
327.000000	312.500000	66.098411	100.459909	2.000000
306.500000	348.500000	63.007936	90.909380	2.000000
374.500000	482.000000	62.361847	105.819194	2.000000
464.500000	361.500000	55.009090	91.041627	2.000000
258.000000	294.000000	54.626001	113.749494	2.000000
498.000000	403.000000	52.345009	96.581945	2.000000
446.500000	348.500000	52.172790	102.171458	2.000000
344.000000	345.000000	50.635956	99.090277	2.000000
351.000000	331.500000	43.185646	95.314546	2.000000
385.500000	570.000000	42.579338	99.462322	2.000000
426.000000	482.000000	42.047592	115.346176	2.000000
378.000000	331.000000	42.000000	90.000000	2.000000
430.000000	384.500000	39.458839	81.253838	2.000000
427.000000	547.000000	39.293765	104.743563	2.000000
501.000000	527.500000	39.051248	87.064327	2.000000
428.500000	339.000000	38.948684	119.197486	2.000000
451.000000	304.000000	38.832976	101.888658	2.000000
415.000000	335.500000	38.327536	74.875993	2.000000
368.500000	494.000000	37.107951	104.036243	2.000000
356.500000	295.000000	36.674242	101.003541	2.000000
520.500000	438.500000	36.249138	114.443955	2.000000
412.500000	392.000000	36.013886	91.591140	2.000000
341.000000	522.500000	35.902646	102.875002	2.000000
281.000000	207.000000	33.526109	107.354025	2.000000
324.500000	228.500000	33.376639	98.615648	2.000000
360.500000	434.000000	33.241540	105.708638	2.000000
352.000000	430.500000	33.060551	93.468229	2.000000
379.500000	391.000000	32.388269	81.119341	2.000000
351.000000	398.500000	31.575307	100.954063	2.000000
376.500000	292.500000	31.016125	91.847610	2.000000
467.500000	329.000000	30.870698	114.904769	2.000000
439.500000	269.000000	30.870698	114.904769	2.000000
498.000000	564.000000	30.066593	86.185925	2.000000
468.500000	514.000000	30.016662	91.909152	2.000000
300.500000	384.500000	29.017236	91.974934	2.000000
437.500000	585.000000	28.861739	104.036243	2.000000
522.000000	498.000000	28.635642	102.094757	2.000000
307.000000	424.000000	28.635642	102.094757	2.000000
469.500000	577.000000	28.442925	100.124672	2.000000
434.000000	510.000000	28.071338	94.085617	2.000000
320.500000	351.000000	28.017851	87.954592	2.000000
424.000000	419.500000	27.294688	81.573031	2.000000
332.000000	413.500000	27.000000	90.000000	2.000000
464.000000	312.500000	27.000000	90.000000	2.000000
318.500000	197.500000	26.570661	109.798876	2.000000
347.000000	295.500000	25.079872	94.573921	2.000000
297.500000	260.000000	25.000000	106.260205	2.000000
421.500000	312.000000	24.515301	78.231711	2.000000
487.000000	528.000000	24.083189	85.236358	2.000000
505.500000	468.000000	24.020824	87.614056	2.000000
342.500000	407.000000	24.020824	92.385944	2.000000
528.500000	526.500000	23.537205	102.264774	2.000000
330.500000	264.500000	23.194827	97.431408	2.000000
320.500000	340.500000	22.135944	108.434949	2.000000
426.500000	588.500000	21.023796	87.273689	2.000000
509.500000	416.500000	21.023796	87.273689	2.000000
318.000000	399.500000	21.000000	90.000000	2.000000
454.000000	383.000000	20.591260	119.054604	2.000000
361.000000	196.000000	20.396078	101.309932	2.000000
396.500000	288.000000	20.024984	92.862405	2.000000
455.000000	635.000000	20.000000	90.000000	2.000000
491.000000	482.000000	20.000000	90.000000	2.000000
398.000000	311.000000	20.000000	90.000000	2.000000
305.000000	305.000000	20.000000	90.000000	2.000000
334.500000	356.500000	17.262677	100.007980	2.000000
455.000000	607.500000	15.132746	97.594643	2.000000
373.000000	432.000000	186.761880	80.134193	1.000000
433.500000	508.500000	146.812806	99.013204	1.000000
434.500000	511.000000	130.648383	84.289407	1.000000
492.000000	455.500000	117.153745	87.064327	1.000000
291.500000	354.500000	109.444050	102.131321	1.000000
367.000000	229.000000	91.782351	101.309932	1.000000
487.500000	325.000000	90.934042	98.219209	1.000000
410.000000	304.500000	90.801982	101.433681	1.000000
449.000000	255.000000	74.966659	99.211027	1.000000
389.500000	355.000000	74.330344	95.403791	1.000000
484.000000	527.000000	73.348483	101.003541	1.000000
477.500000	326.500000	69.354164	95.792796	1.000000
441.500000	497.500000	68.658576	102.619322	1.000000
481.500000	483.500000	63.639610	98.130102	1.000000
441.000000	468.500000	60.008333	113.574706	1.000000
323.500000	448.000000	59.439044	102.633362	1.000000
394.000000	248.500000	55.036352	92.082565	1.000000
462.000000	536.000000	50.358713	96.842773	1.000000
295.500000	273.500000	48.764741	105.461218	1.000000
378.500000	224.000000	47.885280	118.705953	1.000000
416.000000	436.500000	47.381431	97.275005	1.000000
501.500000	399.000000	46.957428	116.565051	1.000000
347.000000	253.500000	45.705580	100.080598	1.000000
508.500000	569.000000	44.911023	101.560131	1.000000
447.500000	480.000000	44.283180	96.483074	1.000000
411.500000	394.000000	43.462628	113.025492	1.000000
278.500000	341.000000	43.462628	113.025492	1.000000
440.500000	511.500000	42.544095	119.577839	1.000000
336.500000	297.500000	41.303753	96.952957	1.000000
369.500000	531.500000	41.109610	108.434949	1.000000
409.500000	351.000000	40.311289	97.125016	1.000000
347.500000	446.500000	39.623226	100.175511	1.000000
298.000000	348.000000	38.209946	96.009006	1.000000
343.000000	263.000000	38.052595	93.012788	1.000000
465.500000	478.500000	37.013511	91.548158	1.000000
359.500000	466.500000	36.687873	107.447188	1.000000
333.000000	380.000000	36.000000	90.000000	1.000000
482.000000	473.500000	35.227830	96.519802	1.000000
377.500000	531.000000	34.365681	98.365886	1.000000
411.000000	310.500000	34.132096	121.827447	1.000000
419.000000	272.000000	34.058773	86.633539	1.000000
470.000000	548.000000	34.000000	90.000000	1.000000
403.500000	353.500000	33.376639	81.384352	1.000000
430.000000	445.500000	33.241540	83.088773	1.000000
315.500000	438.500000	33.015148	125.134193	1.000000
423.000000	366.500000	31.575307	100.954063	1.000000
391.500000	236.500000	31.016125	91.847610	1.000000
515.000000	467.500000	29.614186	101.689369	1.000000
424.500000	234.500000	29.427878	80.217593	1.000000
363.000000	464.000000	28.635642	102.094757	1.000000
418.500000	449.000000	28.442925	79.875328	1.000000
424.000000	427.000000	27.784888	120.256437	1.000000
464.500000	592.500000	27.459060	100.491477	1.000000
339.000000	380.500000	27.073973	94.236395	1.000000
416.500000	551.500000	27.018512	87.878904	1.000000
484.000000	447.000000	26.683328	102.994617	1.000000
351.500000	461.000000	26.476405	79.114473	1.000000
463.500000	591.500000	26.419690	119.475889	1.000000
406.500000	371.000000	26.172505	83.418055	1.000000
416.500000	594.000000	26.019224	92.202598	1.000000
356.000000	382.000000	26.000000	112.619865	1.000000
437.500000	454.500000	25.495098	131.820170	1.000000
364.500000	270.000000	23.430749	129.805571	1.000000
360.000000	379.000000	23.323808	149.036243	1.000000
504.000000	494.500000	23.086793	85.030259	1.000000
501.000000	442.500000	23.086793	85.030259	1.000000
457.500000	572.500000	23.021729	92.489553	1.000000
502.500000	493.500000	23.021729	87.510447	1.000000
353.000000	481.000000	22.803509	105.255119	1.000000
381.000000	422.000000	22.000000	90.000000	1.000000
418.000000	232.000000	21.633308	123.690068	1.000000
290.500000	235.500000	21.587033	103.392498	1.000000
427.000000	350.500000	21.095023	95.440332	1.000000
509.500000	582.000000	20.615528	129.093859	1.000000
397.500000	413.000000	20.615528	50.906141	1.000000
511.500000	404.000000	20.615528	75.963757	1.000000
395.500000	399.000000	20.615528	22.833654	1.000000
404.000000	341.000000	20.591260	150.945396	1.000000
315.500000	389.500000	20.248457	110.224859	1.000000
355.500000	182.500000	20.248457	122.905243	1.000000
348.500000	551.000000	20.223748	98.530766	1.000000
442.000000	430.000000	20.099751	174.289407	1.000000
348.000000	202.000000	20.099751	84.289407	1.000000
304.500000	283.500000	19.235384	98.972627	1.000000
378.000000	364.000000	18.000000	90.000000	1.000000
344.000000	202.000000	17.888544	116.565051	1.000000
461.500000	288.500000	17.262677	100.007980	1.000000
433.000000	353.500000	17.000000	90.000000	1.000000
443.500000	364.500000	16.552945	115.016893	1.000000
466.500000	399.000000	16.031220	93.576334	1.000000
507.000000	404.500000	15.264338	121.607502	1.000000
484.500000	287.500000	15.033296	93.814075	1.000000
