# Supplementary material for: The Filament Sensor for Near Real-Time Detection of Cytoskeletal Fiber Structures
Source: PLoS One. 2015 May 21;10(5):e0126346. doi: 10.1371/journal.pone.0126346 (PMC4440737; doi:10.1371/journal.pone.0126346)
Supplement: S1 File — This comprises the FilamentSensor, the benchmark database, the output of the compared programs, several auxiliary scripts, and the evaluation results of the program outputs. (ZIP) [file pone.0126346.s001.zip › supporting_information/ground_truth/simulated/line_sensor_simulated_csv/simulated_cell_05_png_filaments.csv]

#cell_property	value
%center_x	403
%center_y	400
%area	110036
%aspect_ratio	1.156592
%long_half_axis	201.271625
%orientation	128.31156
%order_parameter	-0.903542
#filaments
#center_x	center_y	length	angle	width
276.500000	415.500000	25.495098	41.820170	4.000000
465.000000	364.000000	24.083189	48.366461	4.000000
253.000000	320.500000	23.345235	46.735705	4.000000
335.000000	247.500000	23.345235	46.735705	4.000000
320.000000	379.500000	22.203603	35.837653	4.000000
354.500000	226.000000	21.931712	46.847610	4.000000
391.000000	240.000000	21.540659	21.801409	4.000000
300.500000	497.500000	21.400935	37.405357	4.000000
477.500000	409.000000	204.384442	62.933467	2.000000
550.000000	505.500000	156.387340	22.958055	2.000000
305.000000	248.000000	155.794737	48.122130	2.000000
359.500000	399.000000	145.344419	49.184916	2.000000
410.000000	445.500000	139.517024	56.993349	2.000000
471.000000	280.500000	125.606528	40.156000	2.000000
314.000000	301.000000	124.867930	31.908107	2.000000
320.000000	330.500000	124.823876	28.207491	2.000000
246.500000	438.500000	118.228592	38.130008	2.000000
478.000000	398.500000	118.190524	32.210928	2.000000
501.500000	505.000000	112.769677	28.610460	2.000000
289.000000	450.500000	111.233988	67.815987	2.000000
322.000000	487.000000	110.018180	27.030860	2.000000
506.500000	409.000000	106.230881	33.091700	2.000000
406.500000	547.500000	104.890419	41.134539	2.000000
543.000000	394.500000	104.350371	39.946174	2.000000
385.000000	280.000000	95.268043	39.035513	2.000000
364.500000	448.500000	93.648278	30.124318	2.000000
384.000000	584.000000	86.925255	23.025492	2.000000
507.000000	492.500000	86.353923	28.345694	2.000000
454.000000	496.500000	84.599054	28.988823	2.000000
540.000000	370.000000	83.354664	59.743563	2.000000
516.000000	546.000000	81.412530	27.824096	2.000000
254.000000	410.000000	74.886581	34.114473	2.000000
412.000000	459.500000	72.945185	28.673146	2.000000
476.500000	545.500000	72.235725	21.948699	2.000000
452.000000	260.500000	69.462220	30.256437	2.000000
302.500000	284.000000	67.268120	48.012788	2.000000
265.000000	261.500000	66.640828	25.796026	2.000000
401.000000	230.500000	64.350602	32.949215	2.000000
407.500000	518.500000	63.007936	54.039483	2.000000
366.500000	431.000000	62.425956	35.217593	2.000000
502.000000	435.500000	59.169249	59.534455	2.000000
532.000000	350.000000	58.412327	38.047043	2.000000
382.000000	314.000000	58.412327	38.047043	2.000000
470.500000	457.000000	58.180753	24.362453	2.000000
464.000000	336.000000	58.137767	26.565051	2.000000
521.000000	507.000000	57.306195	29.248826	2.000000
468.000000	302.500000	56.080300	21.991130	2.000000
329.000000	413.000000	55.605755	37.694240	2.000000
355.500000	358.500000	53.235327	28.009177	2.000000
447.000000	246.000000	52.345009	46.548158	2.000000
406.000000	325.000000	51.884487	27.552812	2.000000
350.500000	263.500000	51.865210	33.996459	2.000000
369.500000	525.500000	51.400389	37.092837	2.000000
428.000000	411.500000	51.039201	34.624155	2.000000
384.000000	391.000000	50.990195	48.179830	2.000000
317.000000	530.000000	49.517674	43.363423	2.000000
539.000000	411.500000	48.918299	49.144624	2.000000
224.500000	343.500000	46.754679	41.531771	2.000000
364.000000	493.500000	46.227697	38.853374	2.000000
389.500000	443.000000	44.821870	38.659808	2.000000
241.000000	451.500000	44.553339	44.090620	2.000000
420.000000	361.500000	43.462628	23.025492	2.000000
496.000000	339.500000	43.416587	38.453709	2.000000
524.000000	297.500000	43.416587	28.926426	2.000000
413.000000	401.000000	42.190046	31.429566	2.000000
266.000000	456.000000	42.047592	25.346176	2.000000
571.500000	454.000000	42.011903	38.233825	2.000000
498.000000	432.000000	41.231056	39.093859	2.000000
314.500000	519.000000	40.804412	36.027373	2.000000
310.000000	488.000000	38.209946	47.121096	2.000000
376.500000	254.000000	36.069378	46.123303	2.000000
351.500000	492.000000	35.846897	30.141386	2.000000
229.500000	473.500000	34.438351	25.820992	2.000000
397.000000	342.000000	34.058773	40.236358	2.000000
531.000000	313.000000	32.802439	37.568592	2.000000
247.500000	457.000000	32.202484	53.841815	2.000000
289.500000	357.000000	32.015621	38.659808	2.000000
365.500000	341.000000	29.614186	11.689369	2.000000
506.000000	468.000000	29.529646	28.300756	2.000000
298.000000	465.500000	28.017851	55.175511	2.000000
349.000000	257.000000	27.856777	21.037511	2.000000
258.000000	518.000000	27.202941	53.972627	2.000000
417.000000	231.000000	27.202941	17.102729	2.000000
270.500000	474.500000	27.018512	51.009006	2.000000
524.000000	448.000000	26.907248	48.012788	2.000000
400.000000	509.500000	26.248809	40.364537	2.000000
267.000000	428.000000	26.076810	57.528808	2.000000
443.000000	381.000000	25.612497	38.659808	2.000000
258.500000	459.500000	25.495098	48.179830	2.000000
276.500000	438.500000	25.495098	48.179830	2.000000
298.000000	480.500000	25.000000	36.869898	2.000000
490.500000	406.500000	24.698178	31.759480	2.000000
463.500000	269.500000	24.698178	31.759480	2.000000
467.000000	571.000000	24.166092	24.443955	2.000000
540.000000	359.000000	23.323808	30.963757	2.000000
257.500000	520.000000	23.259407	25.463345	2.000000
407.000000	534.000000	22.803509	52.125016	2.000000
278.500000	289.500000	22.671568	41.423666	2.000000
275.000000	306.500000	22.022716	50.527540	2.000000
295.500000	444.000000	21.931712	46.847610	2.000000
418.000000	487.000000	21.260292	41.185925	2.000000
350.000000	332.000000	21.260292	41.185925	2.000000
307.500000	436.500000	21.023796	25.346176	2.000000
226.000000	350.500000	20.808652	54.782407	2.000000
354.000000	348.500000	20.518285	46.974934	2.000000
521.000000	338.500000	20.518285	46.974934	2.000000
441.000000	317.500000	20.518285	46.974934	2.000000
411.500000	284.000000	19.723083	30.465545	2.000000
479.000000	344.500000	18.027756	56.309932	2.000000
302.000000	394.500000	17.804494	38.157227	2.000000
434.000000	563.500000	16.763055	17.354025	2.000000
253.500000	522.500000	15.556349	45.000000	2.000000
492.500000	316.500000	15.556349	45.000000	2.000000
496.000000	312.000000	15.231546	23.198591	2.000000
304.500000	374.500000	105.422958	38.065651	1.000000
435.000000	287.500000	99.322706	32.249974	1.000000
335.500000	423.000000	82.346828	24.386371	1.000000
267.000000	314.000000	53.665631	26.565051	1.000000
338.000000	257.000000	48.703183	19.179008	1.000000
403.500000	336.000000	47.423623	24.943905	1.000000
301.500000	410.000000	46.010868	47.642545	1.000000
463.000000	329.000000	42.941821	27.758541	1.000000
423.500000	327.500000	41.976184	12.380757	1.000000
298.500000	383.500000	38.600518	53.426969	1.000000
306.500000	265.000000	37.536649	48.239700	1.000000
455.500000	549.500000	36.796739	42.797402	1.000000
324.500000	460.500000	35.805028	35.909723	1.000000
408.500000	358.500000	34.205263	52.125016	1.000000
414.500000	354.500000	33.615473	30.379126	1.000000
411.000000	365.500000	33.241540	43.781125	1.000000
422.000000	321.000000	29.732137	47.726311	1.000000
311.000000	381.500000	28.861739	14.036243	1.000000
394.000000	451.500000	27.294688	28.442929	1.000000
329.000000	349.000000	27.202941	36.027373	1.000000
302.000000	374.500000	26.400758	24.623565	1.000000
567.500000	486.000000	26.172505	43.451842	1.000000
431.500000	413.000000	25.709920	13.495733	1.000000
486.500000	297.500000	25.019992	2.290610	1.000000
338.500000	460.000000	25.000000	53.130102	1.000000
458.000000	435.500000	24.596748	26.565051	1.000000
399.000000	294.500000	23.600847	53.615648	1.000000
255.000000	402.500000	23.430749	39.805571	1.000000
529.000000	427.000000	23.409400	70.016893	1.000000
456.500000	528.000000	23.345235	9.865807	1.000000
515.500000	466.500000	23.194827	7.431408	1.000000
576.000000	484.000000	22.803509	15.255119	1.000000
451.000000	446.000000	22.803509	37.874984	1.000000
263.000000	329.500000	22.561028	12.804266	1.000000
294.000000	505.500000	22.472205	57.724356	1.000000
454.000000	526.000000	22.360680	169.695154	1.000000
307.000000	241.000000	22.360680	26.565051	1.000000
500.500000	397.000000	22.203603	54.162347	1.000000
521.000000	526.000000	21.540659	21.801409	1.000000
289.000000	281.000000	21.260292	48.814075	1.000000
248.500000	480.500000	21.213203	135.000000	1.000000
298.500000	281.500000	21.213203	81.869898	1.000000
457.500000	254.500000	21.213203	8.130102	1.000000
488.500000	326.000000	21.095023	5.440332	1.000000
535.000000	373.500000	20.615528	39.093859	1.000000
353.000000	218.000000	20.396078	101.309932	1.000000
461.500000	530.500000	20.248457	32.905243	1.000000
298.000000	275.500000	20.124612	26.565051	1.000000
431.000000	372.000000	20.099751	95.710593	1.000000
552.000000	418.000000	20.000000	53.130102	1.000000
291.000000	396.000000	20.000000	53.130102	1.000000
446.500000	435.500000	19.849433	40.914383	1.000000
207.500000	472.000000	19.209373	38.659808	1.000000
339.000000	365.500000	19.209373	51.340192	1.000000
382.000000	456.000000	18.867962	32.005383	1.000000
384.000000	294.500000	18.357560	29.357754	1.000000
342.000000	481.000000	17.204651	35.537678	1.000000
352.000000	390.000000	17.204651	54.462322	1.000000
456.000000	232.000000	17.204651	54.462322	1.000000
368.500000	406.000000	17.000000	28.072487	1.000000
522.000000	528.500000	16.763055	17.354025	1.000000
271.500000	353.500000	16.552945	25.016893	1.000000
420.500000	254.000000	16.401219	37.568592	1.000000
431.500000	484.500000	15.811388	55.304846	1.000000
