# Supplementary material for: The Filament Sensor for Near Real-Time Detection of Cytoskeletal Fiber Structures
Source: PLoS One. 2015 May 21;10(5):e0126346. doi: 10.1371/journal.pone.0126346 (PMC4440737; doi:10.1371/journal.pone.0126346)
Supplement: S1 File — This comprises the FilamentSensor, the benchmark database, the output of the compared programs, several auxiliary scripts, and the evaluation results of the program outputs. (ZIP) [file pone.0126346.s001.zip › supporting_information/ground_truth/simulated/line_sensor_simulated_csv/simulated_cell_02_png_filaments.csv]

#cell_property	value
%center_x	416
%center_y	402
%area	81558
%aspect_ratio	1.972524
%long_half_axis	226.292153
%orientation	24.000095
%order_parameter	0.055574
#filaments
#center_x	center_y	length	angle	width
526.500000	346.000000	155.438091	40.041549	2.000000
285.500000	362.000000	123.907223	47.944046	2.000000
418.000000	468.500000	119.854078	63.221160	2.000000
478.000000	313.500000	119.436175	78.407825	2.000000
292.500000	527.000000	101.513546	71.029592	2.000000
570.000000	360.000000	100.657836	49.028264	2.000000
265.500000	496.000000	99.141313	81.297776	2.000000
488.000000	409.000000	94.339811	57.994617	2.000000
306.000000	477.000000	90.376988	24.863697	2.000000
326.000000	348.500000	86.954011	59.601272	2.000000
554.000000	297.000000	80.000000	90.000000	2.000000
219.500000	483.500000	76.902536	77.228757	2.000000
358.500000	399.500000	74.632433	35.180699	2.000000
432.500000	309.000000	62.393910	83.558400	2.000000
415.500000	442.000000	59.908263	75.499833	2.000000
362.500000	482.500000	59.481089	63.004162	2.000000
384.500000	459.500000	57.567352	72.824096	2.000000
590.500000	387.000000	57.454330	31.476839	2.000000
441.000000	379.000000	50.990195	101.309932	2.000000
610.500000	282.500000	50.931326	46.591140	2.000000
506.000000	423.000000	47.707442	33.023868	2.000000
436.500000	529.000000	42.579338	80.537678	2.000000
198.500000	462.500000	42.544095	23.552264	2.000000
462.500000	506.500000	42.449971	105.018361	2.000000
562.500000	416.500000	41.593269	62.818889	2.000000
403.000000	399.500000	40.804412	72.897271	2.000000
299.000000	381.000000	40.447497	81.469234	2.000000
383.500000	483.500000	38.600518	16.557071	2.000000
320.500000	444.500000	38.078866	66.801409	2.000000
525.500000	468.500000	37.656341	79.286877	2.000000
256.500000	348.500000	37.656341	79.286877	2.000000
351.000000	365.000000	36.769553	22.380135	2.000000
375.000000	427.000000	36.496575	80.537678	2.000000
455.000000	327.500000	35.902646	77.124998	2.000000
484.000000	235.500000	33.060551	93.468229	2.000000
426.500000	358.000000	32.140317	84.644175	2.000000
552.000000	355.000000	32.062439	86.423666	2.000000
249.500000	383.000000	30.870698	65.095231	2.000000
465.500000	459.500000	30.364453	17.241459	2.000000
377.500000	365.500000	29.017236	91.974934	2.000000
215.500000	418.500000	27.313001	23.749494	2.000000
515.000000	297.500000	25.709920	76.504267	2.000000
302.500000	450.500000	25.495098	78.690068	2.000000
352.500000	387.000000	24.351591	19.179008	2.000000
353.500000	461.500000	22.847319	156.801409	2.000000
454.000000	440.000000	22.360680	100.304846	2.000000
535.000000	422.000000	22.360680	79.695154	2.000000
542.500000	497.000000	22.022716	92.602562	2.000000
416.500000	403.500000	21.400935	142.594643	2.000000
371.000000	512.500000	21.377558	79.215702	2.000000
351.000000	510.500000	21.095023	84.559668	2.000000
326.000000	398.000000	20.396078	78.690068	2.000000
275.500000	435.000000	20.223748	81.469234	2.000000
530.500000	372.000000	20.024984	92.862405	2.000000
347.000000	506.500000	17.691806	47.290610	2.000000
371.500000	456.500000	17.029386	86.633539	2.000000
379.500000	398.000000	16.278821	79.380345	2.000000
533.500000	407.000000	154.547727	94.825217	1.000000
282.000000	403.000000	137.767921	99.188836	1.000000
310.500000	416.000000	118.663389	77.837796	1.000000
540.500000	393.000000	111.986606	79.191769	1.000000
521.000000	277.500000	100.424101	74.995080	1.000000
242.000000	417.500000	99.040396	78.349701	1.000000
588.000000	333.000000	96.747093	82.874984	1.000000
380.000000	376.000000	96.664368	24.443955	1.000000
474.500000	345.500000	95.257546	63.165957	1.000000
556.500000	416.000000	91.591484	79.303489	1.000000
496.500000	325.000000	90.271812	94.447385	1.000000
346.000000	388.000000	72.470684	39.400661	1.000000
459.000000	408.000000	69.050706	79.992020	1.000000
424.000000	488.500000	64.132675	79.215702	1.000000
229.500000	428.500000	64.078077	67.036227	1.000000
446.500000	475.500000	61.983869	79.777831	1.000000
478.500000	396.500000	58.600341	25.253163	1.000000
308.500000	430.500000	57.706152	62.102729	1.000000
440.000000	456.000000	54.405882	72.897271	1.000000
386.000000	361.000000	54.332311	83.659808	1.000000
348.000000	425.000000	51.419841	13.495733	1.000000
490.000000	292.500000	46.615448	67.285588	1.000000
426.500000	471.000000	46.572524	14.931417	1.000000
457.500000	366.500000	44.294469	61.699244	1.000000
313.500000	497.500000	43.566042	80.753887	1.000000
473.500000	418.000000	43.416587	61.073574	1.000000
402.000000	411.500000	41.000000	12.680383	1.000000
408.000000	352.000000	40.496913	32.905243	1.000000
452.500000	468.500000	39.824616	61.504361	1.000000
253.000000	440.000000	39.395431	23.962489	1.000000
263.000000	425.000000	38.832976	11.888658	1.000000
557.000000	406.500000	37.215588	30.699723	1.000000
482.500000	343.500000	35.014283	88.363423	1.000000
601.000000	357.000000	34.928498	103.240520	1.000000
429.500000	382.000000	33.241540	105.708638	1.000000
426.500000	396.000000	32.388269	81.119341	1.000000
366.000000	500.500000	31.890437	41.185925	1.000000
314.500000	502.500000	31.400637	80.837653	1.000000
572.000000	389.500000	31.384710	67.520566	1.000000
348.500000	438.000000	31.064449	56.821488	1.000000
413.500000	342.000000	30.413813	80.537678	1.000000
233.000000	428.500000	30.083218	74.577839	1.000000
318.000000	378.500000	30.083218	21.447736	1.000000
447.000000	346.500000	30.083218	21.447736	1.000000
450.000000	508.500000	29.546573	66.037511	1.000000
404.000000	429.500000	29.068884	26.565051	1.000000
449.000000	361.000000	28.635642	77.905243	1.000000
263.500000	372.500000	28.460499	71.565051	1.000000
572.500000	336.500000	27.459060	79.508523	1.000000
236.500000	452.000000	26.476405	79.114473	1.000000
361.000000	435.500000	26.248809	40.364537	1.000000
303.500000	439.000000	25.942244	152.447188	1.000000
275.500000	347.500000	25.179357	96.842773	1.000000
430.500000	392.000000	25.000000	73.739795	1.000000
390.000000	346.000000	24.331050	80.537678	1.000000
600.000000	341.000000	24.166092	65.556045	1.000000
300.500000	390.000000	23.430749	50.194429	1.000000
348.500000	461.500000	23.021729	177.510447	1.000000
332.500000	421.500000	23.021729	55.619655	1.000000
448.500000	417.000000	22.203603	97.765166	1.000000
428.000000	412.500000	22.203603	144.162347	1.000000
412.000000	381.500000	22.022716	50.527540	1.000000
486.500000	324.500000	21.954498	59.931417	1.000000
267.000000	414.000000	21.633308	123.690068	1.000000
532.000000	243.500000	21.377558	79.215702	1.000000
610.000000	318.000000	21.260292	48.814075	1.000000
268.000000	397.500000	21.189620	19.290046	1.000000
474.500000	459.500000	21.023796	177.273689	1.000000
330.500000	373.500000	21.023796	87.273689	1.000000
521.500000	426.000000	20.615528	22.833654	1.000000
313.500000	467.500000	20.248457	69.775141	1.000000
530.500000	239.500000	20.248457	57.094757	1.000000
322.500000	434.000000	20.024984	87.137595	1.000000
459.000000	463.500000	19.924859	107.525568	1.000000
418.500000	506.500000	19.646883	75.256437	1.000000
332.000000	451.500000	19.313208	158.749494	1.000000
404.500000	482.500000	19.235384	81.027373	1.000000
306.500000	471.500000	19.235384	62.102729	1.000000
375.000000	458.500000	18.788294	64.798876	1.000000
215.500000	451.500000	18.601075	53.746162	1.000000
524.500000	253.000000	18.248288	80.537678	1.000000
487.000000	263.000000	18.110770	96.340192	1.000000
406.000000	351.500000	17.464249	23.629378	1.000000
376.500000	491.500000	17.262677	79.992020	1.000000
541.500000	474.500000	17.029386	93.366461	1.000000
423.500000	374.000000	16.763055	72.645975	1.000000
477.000000	441.500000	16.643317	32.735226	1.000000
388.500000	377.000000	16.401219	37.568592	1.000000
343.500000	458.000000	15.264338	31.607502	1.000000
332.000000	453.000000	15.231546	156.801409	1.000000
434.000000	343.500000	15.132746	97.594643	1.000000
