# Supplementary material for: The Filament Sensor for Near Real-Time Detection of Cytoskeletal Fiber Structures
Source: PLoS One. 2015 May 21;10(5):e0126346. doi: 10.1371/journal.pone.0126346 (PMC4440737; doi:10.1371/journal.pone.0126346)
Supplement: S1 File — This comprises the FilamentSensor, the benchmark database, the output of the compared programs, several auxiliary scripts, and the evaluation results of the program outputs. (ZIP) [file pone.0126346.s001.zip › supporting_information/ground_truth/simulated/line_sensor_simulated_csv/simulated_cell_04_png_filaments.csv]

#cell_property	value
%center_x	398
%center_y	419
%area	76310
%aspect_ratio	1.847369
%long_half_axis	211.832511
%orientation	108.014859
%order_parameter	0.385418
#filaments
#center_x	center_y	length	angle	width
431.500000	567.500000	29.154759	149.036243	4.000000
490.000000	357.500000	24.758837	136.636577	4.000000
418.500000	488.000000	154.547727	147.955319	2.000000
366.000000	240.000000	123.693169	157.166346	2.000000
396.000000	554.000000	120.266371	86.185925	2.000000
370.000000	345.000000	110.000000	90.000000	2.000000
472.500000	463.500000	103.585713	139.698681	2.000000
339.500000	256.500000	99.327740	106.975499	2.000000
490.500000	548.500000	84.958814	137.862405	2.000000
424.000000	343.000000	81.706793	111.540976	2.000000
326.500000	412.500000	79.158070	176.378515	2.000000
454.500000	420.500000	78.549348	111.665959	2.000000
364.000000	268.000000	78.102497	140.194429	2.000000
383.500000	442.000000	77.129761	166.504267	2.000000
408.500000	512.000000	71.840100	128.784364	2.000000
429.500000	318.000000	66.219333	128.254420	2.000000
372.000000	477.500000	66.007575	179.131949	2.000000
458.000000	371.000000	65.053824	135.000000	2.000000
372.000000	303.500000	64.815122	128.107577	2.000000
416.000000	359.000000	63.780875	138.814075	2.000000
438.500000	418.500000	62.369865	131.099506	2.000000
290.500000	255.500000	61.073726	140.314546	2.000000
278.500000	350.500000	60.415230	167.574057	2.000000
469.500000	596.500000	60.216277	144.462322	2.000000
456.500000	326.000000	60.108236	135.674037	2.000000
380.000000	387.500000	57.489129	139.939216	2.000000
481.000000	443.000000	54.589376	81.573031	2.000000
338.500000	338.000000	52.201533	126.430858	2.000000
394.500000	544.500000	51.865210	146.003541	2.000000
318.500000	299.500000	50.695167	104.858614	2.000000
343.000000	451.500000	50.328918	139.028264	2.000000
379.000000	392.000000	47.539457	112.249024	2.000000
485.500000	574.500000	47.434165	108.434949	2.000000
351.500000	322.500000	46.065171	117.121303	2.000000
511.000000	421.500000	45.967380	134.118596	2.000000
309.000000	480.000000	45.607017	127.874984	2.000000
364.500000	534.000000	44.598206	137.726311	2.000000
394.000000	368.500000	43.278170	130.314100	2.000000
438.000000	536.500000	43.046487	87.336999	2.000000
473.000000	374.000000	42.801869	142.594643	2.000000
448.500000	561.500000	42.638011	129.289407	2.000000
348.500000	387.000000	42.579338	80.537678	2.000000
484.500000	501.500000	42.449971	136.909152	2.000000
322.000000	384.500000	41.048752	87.207298	2.000000
460.500000	290.000000	38.897301	162.030860	2.000000
406.500000	419.000000	37.643060	106.990823	2.000000
299.000000	421.000000	36.878178	167.471192	2.000000
289.500000	390.500000	36.796739	137.202598	2.000000
379.000000	505.500000	36.069378	136.123303	2.000000
436.000000	639.500000	35.000000	90.000000	2.000000
458.000000	389.000000	34.985711	149.036243	2.000000
404.000000	366.500000	33.837849	145.840305	2.000000
519.000000	478.500000	31.320920	163.300756	2.000000
286.000000	404.000000	31.304952	153.434949	2.000000
466.500000	355.500000	31.144823	132.397438	2.000000
467.500000	407.000000	30.675723	160.974394	2.000000
465.000000	497.500000	30.479501	131.009087	2.000000
417.000000	540.000000	29.732137	137.726311	2.000000
437.000000	605.500000	29.000000	90.000000	2.000000
345.500000	509.500000	28.600699	143.530766	2.000000
325.500000	516.000000	28.442925	79.875328	2.000000
499.000000	453.000000	27.784888	149.743563	2.000000
331.000000	486.500000	27.294688	81.573031	2.000000
324.000000	262.500000	26.925824	164.931512	2.000000
432.000000	468.500000	26.400758	127.303948	2.000000
382.000000	416.500000	26.172505	173.418055	2.000000
458.500000	582.000000	25.942244	152.447188	2.000000
331.500000	429.000000	25.709920	166.504267	2.000000
304.500000	347.000000	25.709920	166.504267	2.000000
397.500000	282.000000	25.709920	166.504267	2.000000
336.000000	457.500000	25.317978	80.909723	2.000000
460.000000	536.000000	25.059928	118.610460	2.000000
311.000000	464.000000	24.331050	170.537678	2.000000
423.500000	504.000000	23.600847	143.615648	2.000000
373.500000	428.000000	23.345235	136.735705	2.000000
459.500000	471.500000	22.847319	156.801409	2.000000
408.500000	582.500000	22.671568	138.576334	2.000000
404.500000	460.000000	22.472205	147.724356	2.000000
434.500000	550.000000	22.022716	87.397438	2.000000
399.500000	315.000000	22.022716	140.527540	2.000000
321.500000	233.000000	22.022716	140.527540	2.000000
453.500000	560.000000	21.931712	46.847610	2.000000
334.000000	298.500000	21.931712	155.772255	2.000000
422.500000	478.500000	21.023796	177.273689	2.000000
514.500000	446.000000	20.615528	129.093859	2.000000
518.000000	449.000000	20.591260	150.945396	2.000000
309.000000	382.000000	20.591260	150.945396	2.000000
356.000000	554.000000	20.396078	168.690068	2.000000
512.500000	493.500000	20.248457	159.775141	2.000000
319.500000	246.000000	20.124612	116.565051	2.000000
440.000000	486.000000	20.000000	90.000000	2.000000
451.000000	513.000000	16.970563	135.000000	2.000000
492.500000	534.000000	15.264338	148.392498	2.000000
449.000000	478.000000	130.873985	128.796552	1.000000
412.000000	385.000000	91.586025	148.392498	1.000000
378.500000	279.500000	73.824115	114.829347	1.000000
418.000000	421.000000	66.483081	111.161260	1.000000
338.000000	365.500000	57.974132	165.004921	1.000000
349.500000	530.500000	55.443665	129.143986	1.000000
427.000000	595.500000	54.341513	102.757532	1.000000
416.000000	451.000000	52.497619	107.744672	1.000000
454.000000	345.000000	51.923020	164.357754	1.000000
466.000000	401.500000	51.855569	140.477369	1.000000
348.000000	345.000000	50.635956	99.090277	1.000000
376.000000	465.500000	49.648766	124.330217	1.000000
489.000000	391.500000	45.398238	82.405357	1.000000
361.000000	272.000000	45.122057	167.195734	1.000000
461.500000	501.500000	44.384682	112.520566	1.000000
433.000000	284.500000	42.296572	6.788975	1.000000
504.000000	440.500000	39.962482	148.298570	1.000000
395.500000	380.500000	38.078866	103.671307	1.000000
389.000000	428.000000	36.715120	150.642246	1.000000
447.500000	484.000000	36.124784	94.763642	1.000000
422.500000	548.000000	35.846897	149.858614	1.000000
375.000000	525.500000	34.539832	157.890552	1.000000
501.500000	432.000000	33.600595	143.471145	1.000000
421.500000	371.000000	33.541020	169.695154	1.000000
416.000000	480.000000	32.557641	137.489553	1.000000
431.000000	452.000000	32.557641	169.380345	1.000000
480.000000	485.500000	31.827661	133.726970	1.000000
420.500000	377.500000	31.400637	142.765166	1.000000
319.500000	444.500000	31.144823	95.527540	1.000000
436.000000	539.500000	30.675723	109.025606	1.000000
358.000000	394.000000	30.594117	101.309932	1.000000
405.000000	286.000000	30.528675	121.607502	1.000000
375.000000	477.500000	30.413813	136.332220	1.000000
443.000000	426.000000	30.066593	93.814075	1.000000
487.000000	483.000000	29.732137	160.346176	1.000000
327.000000	286.000000	29.732137	137.726311	1.000000
401.000000	329.500000	29.410882	162.181111	1.000000
333.000000	354.000000	28.635642	167.905243	1.000000
491.500000	387.000000	28.442925	79.875328	1.000000
445.000000	367.000000	28.425341	140.710593	1.000000
405.500000	306.500000	28.319605	132.137595	1.000000
439.000000	294.000000	26.683328	102.994617	1.000000
309.500000	244.000000	26.627054	55.713123	1.000000
467.000000	418.000000	26.076810	147.528808	1.000000
412.500000	307.000000	26.019224	92.202598	1.000000
341.000000	430.500000	25.317978	80.909723	1.000000
316.000000	444.500000	25.079872	66.501434	1.000000
487.000000	413.000000	24.738634	165.963757	1.000000
331.000000	393.500000	24.596748	153.434949	1.000000
472.500000	538.500000	24.041631	106.927513	1.000000
373.500000	554.500000	23.706539	152.354025	1.000000
436.500000	281.500000	23.537205	167.735226	1.000000
477.000000	475.500000	23.345235	99.865807	1.000000
325.500000	422.000000	23.259407	154.536655	1.000000
330.500000	267.500000	22.847319	113.198591	1.000000
326.000000	351.500000	22.472205	69.145542	1.000000
445.500000	454.000000	22.203603	97.765166	1.000000
372.500000	568.500000	22.135944	161.565051	1.000000
387.500000	318.500000	22.135944	161.565051	1.000000
470.500000	588.000000	21.931712	133.152390	1.000000
353.500000	555.000000	21.931712	133.152390	1.000000
413.000000	412.000000	21.540659	111.801409	1.000000
352.000000	220.500000	21.470911	117.758541	1.000000
461.500000	574.500000	21.213203	98.130102	1.000000
356.500000	450.500000	21.213203	171.869898	1.000000
433.500000	583.500000	21.023796	92.726311	1.000000
459.000000	366.000000	20.880613	163.300756	1.000000
507.500000	462.000000	20.808652	35.217593	1.000000
353.000000	367.500000	20.615528	165.963757	1.000000
308.000000	278.500000	20.615528	140.906141	1.000000
324.000000	476.000000	20.396078	11.309932	1.000000
380.500000	569.500000	20.248457	110.224859	1.000000
429.500000	523.500000	20.248457	122.905243	1.000000
313.500000	465.500000	20.248457	147.094757	1.000000
259.500000	343.500000	20.248457	147.094757	1.000000
356.500000	307.500000	20.248457	159.775141	1.000000
378.000000	558.000000	20.000000	0.000000	1.000000
354.500000	360.000000	19.104973	132.878904	1.000000
473.500000	481.000000	18.681542	74.475889	1.000000
367.500000	520.500000	18.384776	157.619865	1.000000
337.000000	296.000000	17.888544	116.565051	1.000000
499.000000	432.000000	17.204651	144.462322	1.000000
401.500000	495.000000	16.763055	72.645975	1.000000
494.000000	471.000000	16.124515	172.874984	1.000000
324.000000	323.000000	16.124515	97.125016	1.000000
318.500000	443.000000	16.031220	86.423666	1.000000
334.000000	396.500000	15.652476	153.434949	1.000000
342.000000	323.500000	15.524175	104.931417	1.000000
374.500000	277.000000	15.524175	165.068583	1.000000
481.500000	403.000000	15.264338	148.392498	1.000000
