# Supplementary material for: The Filament Sensor for Near Real-Time Detection of Cytoskeletal Fiber Structures
Source: PLoS One. 2015 May 21;10(5):e0126346. doi: 10.1371/journal.pone.0126346 (PMC4440737; doi:10.1371/journal.pone.0126346)
Supplement: S1 File — This comprises the FilamentSensor, the benchmark database, the output of the compared programs, several auxiliary scripts, and the evaluation results of the program outputs. (ZIP) [file pone.0126346.s001.zip › supporting_information/ground_truth/simulated/line_sensor_simulated_csv/simulated_cell_10_png_filaments.csv]

#cell_property	value
%center_x	409
%center_y	399
%area	72227
%aspect_ratio	2.039647
%long_half_axis	216.547092
%orientation	16.599455
%order_parameter	0.803305
#filaments
#center_x	center_y	length	angle	width
501.000000	424.000000	118.000000	0.000000	2.000000
517.500000	451.000000	97.329338	4.714755	2.000000
396.500000	301.000000	91.678787	166.115332	2.000000
534.000000	344.000000	90.244113	12.804266	2.000000
276.500000	396.500000	89.810912	18.838434	2.000000
434.500000	335.000000	89.000000	0.000000	2.000000
327.500000	515.000000	84.219950	150.086354	2.000000
566.500000	311.000000	83.168504	18.217095	2.000000
486.500000	337.500000	80.956779	17.987335	2.000000
584.500000	331.500000	80.411442	169.249033	2.000000
327.000000	471.500000	77.620873	21.938480	2.000000
253.000000	415.000000	77.201036	16.557071	2.000000
507.500000	316.500000	72.180330	169.624155	2.000000
408.500000	431.500000	65.924199	9.605204	2.000000
542.000000	368.000000	64.000000	0.000000	2.000000
284.500000	431.500000	63.639610	171.869898	2.000000
301.000000	363.500000	58.008620	0.987760	2.000000
210.500000	433.000000	57.558666	172.010673	2.000000
375.000000	381.000000	54.147945	4.236395	2.000000
388.500000	369.500000	53.235327	5.389312	2.000000
264.500000	466.500000	50.537115	27.072080	2.000000
486.000000	469.000000	50.039984	2.290610	2.000000
422.500000	457.500000	49.497475	171.869898	2.000000
536.500000	383.000000	49.040799	2.337306	2.000000
349.500000	409.500000	49.010203	178.830861	2.000000
611.000000	376.000000	48.041649	177.614056	2.000000
518.500000	302.500000	47.010637	178.781125	2.000000
362.000000	332.500000	45.354162	14.036243	2.000000
334.500000	495.500000	45.276926	173.659808	2.000000
356.500000	363.500000	45.011110	1.273030	2.000000
466.000000	391.000000	44.407207	7.765166	2.000000
303.000000	376.500000	44.102154	3.900494	2.000000
219.000000	482.000000	42.190046	174.559668	2.000000
325.500000	332.000000	40.804412	162.897271	2.000000
488.500000	369.000000	39.000000	0.000000	2.000000
536.000000	402.500000	32.756679	167.660913	2.000000
398.000000	346.500000	32.695565	23.428693	2.000000
310.500000	397.500000	32.280025	16.189206	2.000000
325.000000	459.500000	32.015621	178.210089	2.000000
497.500000	416.000000	31.000000	0.000000	2.000000
503.000000	395.000000	30.594117	168.690068	2.000000
368.500000	344.000000	30.083218	164.577839	2.000000
306.000000	407.500000	30.016662	178.090848	2.000000
412.500000	412.000000	29.000000	0.000000	2.000000
439.000000	355.500000	28.017851	177.954592	2.000000
399.000000	442.000000	27.856777	21.037511	2.000000
360.000000	422.500000	27.513633	19.093492	2.000000
424.000000	377.500000	26.476405	169.114473	2.000000
545.500000	299.000000	26.248809	17.744672	2.000000
463.000000	400.500000	24.515301	11.768289	2.000000
298.000000	446.500000	24.186773	172.874984	2.000000
259.000000	440.500000	24.186773	172.874984	2.000000
257.000000	388.000000	24.166092	24.443955	2.000000
441.500000	364.500000	23.537205	167.735226	2.000000
279.500000	489.000000	23.086793	175.030259	2.000000
539.000000	415.500000	23.086793	17.650124	2.000000
209.500000	491.500000	22.847319	23.198591	2.000000
344.000000	373.000000	22.360680	10.304846	2.000000
252.000000	458.500000	22.203603	172.234834	2.000000
344.000000	396.500000	22.203603	7.765166	2.000000
233.000000	466.500000	22.022716	2.602562	2.000000
294.000000	457.500000	22.022716	177.397438	2.000000
597.500000	352.000000	21.840330	15.945396	2.000000
309.500000	468.500000	21.213203	171.869898	2.000000
265.000000	478.500000	21.095023	148.570434	2.000000
530.500000	467.500000	21.023796	177.273689	2.000000
303.500000	344.500000	21.023796	177.273689	2.000000
410.500000	394.000000	21.000000	0.000000	2.000000
451.000000	383.000000	20.099751	5.710593	2.000000
337.000000	345.000000	20.000000	0.000000	2.000000
572.500000	380.500000	19.026298	3.012788	2.000000
433.000000	393.000000	18.000000	0.000000	2.000000
367.500000	312.500000	148.788440	8.892549	1.000000
416.500000	386.500000	119.941652	7.184267	1.000000
354.500000	447.000000	83.862983	171.773278	1.000000
411.000000	411.500000	75.927597	12.938056	1.000000
354.500000	441.500000	71.847060	171.193207	1.000000
313.000000	442.500000	70.263789	24.376469	1.000000
311.500000	386.500000	69.180922	4.144624	1.000000
452.500000	309.500000	69.065187	34.380345	1.000000
308.000000	422.500000	68.154237	14.444036	1.000000
501.500000	342.000000	68.007353	17.102729	1.000000
254.500000	445.500000	67.896981	170.676408	1.000000
427.500000	472.500000	63.007936	0.909380	1.000000
288.000000	369.500000	62.936476	17.571259	1.000000
484.000000	360.500000	60.074953	177.137595	1.000000
451.000000	435.000000	60.033324	1.909152	1.000000
391.500000	484.000000	51.623638	8.914927	1.000000
585.500000	315.500000	51.478151	7.815294	1.000000
454.000000	414.500000	50.089919	176.566370	1.000000
263.500000	492.000000	50.009999	11.534621	1.000000
409.000000	401.500000	48.507731	8.297145	1.000000
452.000000	302.500000	48.093659	176.423666	1.000000
463.000000	385.500000	47.296934	166.551385	1.000000
363.000000	464.000000	46.173586	17.650124	1.000000
406.500000	354.500000	44.384682	165.650668	1.000000
412.500000	323.000000	41.048752	177.207298	1.000000
270.000000	374.500000	39.560081	163.855661	1.000000
433.500000	331.000000	39.357337	27.216112	1.000000
390.500000	368.000000	37.000000	161.075356	1.000000
460.000000	318.000000	36.769553	157.619865	1.000000
374.000000	495.000000	36.221541	173.659808	1.000000
363.500000	491.000000	35.846897	22.988717	1.000000
596.500000	328.000000	34.481879	16.858399	1.000000
381.000000	354.000000	32.557641	10.619655	1.000000
281.000000	463.000000	32.249031	172.874984	1.000000
315.000000	448.500000	32.015621	178.210089	1.000000
398.000000	492.500000	31.953091	20.136303	1.000000
359.000000	463.500000	30.805844	166.865978	1.000000
472.000000	406.500000	30.149627	5.710593	1.000000
479.000000	302.500000	30.149627	174.289407	1.000000
531.000000	394.500000	30.016662	178.090848	1.000000
406.500000	441.500000	29.017236	1.974934	1.000000
470.000000	299.000000	28.635642	24.775141	1.000000
302.000000	351.500000	28.442925	10.124672	1.000000
454.000000	457.000000	28.000000	0.000000	1.000000
377.000000	450.500000	27.513633	19.093492	1.000000
597.500000	312.000000	27.294688	8.426969	1.000000
242.500000	464.000000	26.400758	142.696052	1.000000
387.000000	332.000000	25.298221	161.565051	1.000000
515.000000	441.500000	25.000000	16.260205	1.000000
351.000000	381.000000	24.738634	165.963757	1.000000
573.000000	359.000000	24.738634	14.036243	1.000000
254.000000	486.500000	24.020824	177.614056	1.000000
562.000000	406.000000	23.409400	19.983107	1.000000
518.500000	461.000000	23.345235	9.865807	1.000000
472.500000	295.500000	22.671568	48.576334	1.000000
477.000000	356.500000	22.203603	7.765166	1.000000
546.500000	297.000000	22.022716	39.472460	1.000000
618.500000	340.500000	21.954498	149.931417	1.000000
367.500000	355.500000	21.587033	166.607502	1.000000
262.500000	374.500000	21.023796	2.726311	1.000000
262.500000	371.000000	20.615528	157.166346	1.000000
328.500000	354.000000	20.615528	22.833654	1.000000
379.000000	338.500000	20.223748	8.530766	1.000000
525.000000	381.500000	20.124612	26.565051	1.000000
501.000000	387.000000	20.099751	5.710593	1.000000
387.000000	393.500000	20.024984	177.137595	1.000000
446.000000	328.500000	20.024984	2.862405	1.000000
380.000000	497.000000	20.000000	0.000000	1.000000
619.500000	345.500000	19.235384	8.972627	1.000000
563.000000	408.500000	18.681542	15.524111	1.000000
358.000000	342.500000	18.248288	9.462322	1.000000
540.000000	304.500000	18.248288	170.537678	1.000000
230.000000	482.000000	17.888544	26.565051	1.000000
236.500000	399.500000	17.492856	30.963757	1.000000
483.500000	301.000000	17.464249	13.240520	1.000000
387.500000	411.500000	17.029386	3.366461	1.000000
523.000000	333.500000	16.763055	17.354025	1.000000
302.000000	490.500000	16.031220	176.423666	1.000000
393.000000	408.500000	15.652476	26.565051	1.000000
328.500000	380.000000	15.132746	7.594643	1.000000
391.500000	329.000000	15.132746	7.594643	1.000000
