# Supplementary material for: The Filament Sensor for Near Real-Time Detection of Cytoskeletal Fiber Structures
Source: PLoS One. 2015 May 21;10(5):e0126346. doi: 10.1371/journal.pone.0126346 (PMC4440737; doi:10.1371/journal.pone.0126346)
Supplement: S1 File — This comprises the FilamentSensor, the benchmark database, the output of the compared programs, several auxiliary scripts, and the evaluation results of the program outputs. (ZIP) [file pone.0126346.s001.zip › supporting_information/ground_truth/simulated/line_sensor_simulated_csv/simulated_cell_03_png_filaments.csv]

#cell_property	value
%center_x	388
%center_y	394
%area	115197
%aspect_ratio	1.79625
%long_half_axis	256.642772
%orientation	168.24554
%order_parameter	0.157969
#filaments
#center_x	center_y	length	angle	width
453.500000	539.000000	37.483330	136.080924	4.000000
303.000000	332.500000	30.610456	141.632515	4.000000
657.000000	496.000000	24.083189	138.366461	4.000000
328.000000	379.000000	20.000000	143.130102	4.000000
386.500000	367.000000	155.708060	140.995387	2.000000
433.500000	283.000000	148.556387	155.332609	2.000000
307.500000	429.500000	141.767415	130.995827	2.000000
552.500000	396.000000	127.141653	150.814084	2.000000
600.500000	373.000000	126.732001	132.121631	2.000000
278.500000	342.500000	120.540450	112.948937	2.000000
258.500000	433.000000	113.529732	107.956165	2.000000
188.500000	384.000000	111.000000	161.075356	2.000000
327.000000	376.000000	110.308658	135.000000	2.000000
296.500000	465.000000	109.877204	139.059346	2.000000
390.500000	479.500000	101.833197	135.795724	2.000000
607.500000	452.000000	101.237345	137.802452	2.000000
429.000000	303.000000	91.301698	151.189206	2.000000
470.500000	448.500000	90.697299	145.784298	2.000000
458.000000	486.000000	90.686272	131.423666	2.000000
346.000000	421.000000	89.106678	134.090620	2.000000
154.500000	344.500000	82.134037	132.039064	2.000000
451.500000	340.000000	80.056230	115.924902	2.000000
362.500000	305.000000	77.388630	115.240529	2.000000
235.000000	323.000000	76.419893	132.878904	2.000000
601.000000	480.000000	74.431176	120.699723	2.000000
329.500000	330.500000	74.202426	127.333196	2.000000
572.000000	380.000000	73.375745	107.447188	2.000000
217.000000	336.500000	72.422372	125.445710	2.000000
433.000000	389.500000	71.561163	146.976132	2.000000
278.500000	431.000000	70.178344	147.215719	2.000000
435.000000	372.500000	70.178344	130.955514	2.000000
514.000000	530.500000	69.835521	119.134292	2.000000
481.500000	413.500000	69.814039	128.018943	2.000000
231.500000	268.500000	69.526973	139.666858	2.000000
390.500000	325.500000	68.249542	129.053137	2.000000
233.000000	464.000000	67.230945	112.750976	2.000000
467.500000	328.000000	66.730802	119.638384	2.000000
507.000000	466.000000	66.603303	131.347777	2.000000
498.000000	379.500000	64.536811	130.601295	2.000000
329.500000	266.500000	64.202804	127.405357	2.000000
181.000000	331.500000	61.098281	111.104839	2.000000
229.000000	428.000000	60.959003	131.009087	2.000000
426.500000	340.000000	59.908263	123.424811	2.000000
540.500000	446.000000	57.870545	161.878140	2.000000
394.500000	467.500000	57.706152	117.897271	2.000000
599.500000	405.500000	55.443665	129.143986	2.000000
628.500000	419.500000	54.203321	142.495858	2.000000
387.500000	439.500000	53.535035	122.799531	2.000000
246.500000	307.000000	52.201533	106.699244	2.000000
301.500000	316.500000	51.478151	114.075498	2.000000
191.000000	425.500000	51.078371	113.051301	2.000000
546.000000	325.000000	50.596443	108.434949	2.000000
163.500000	311.000000	50.566788	114.537728	2.000000
358.500000	392.000000	49.929951	122.735226	2.000000
349.500000	248.500000	49.254441	95.826342	2.000000
523.000000	328.000000	48.414874	141.709837	2.000000
403.000000	393.000000	48.332184	114.443955	2.000000
422.000000	477.500000	46.400431	127.116861	2.000000
394.000000	512.000000	45.694639	113.198591	2.000000
487.000000	278.000000	44.721360	116.565051	2.000000
430.000000	434.500000	43.416587	141.546291	2.000000
395.500000	293.500000	43.382024	115.974394	2.000000
483.000000	421.500000	42.720019	147.425943	2.000000
299.500000	289.500000	41.880783	146.689369	2.000000
519.000000	335.000000	41.036569	136.974934	2.000000
389.500000	392.000000	40.853396	111.540976	2.000000
283.500000	495.500000	39.924930	112.067900	2.000000
577.000000	456.000000	39.849718	107.525568	2.000000
370.000000	346.000000	39.395431	113.962489	2.000000
206.500000	359.500000	38.600518	126.573031	2.000000
530.500000	418.000000	37.643060	140.389312	2.000000
209.000000	467.500000	35.846897	112.988717	2.000000
431.500000	508.000000	35.510562	122.347443	2.000000
565.500000	421.000000	35.510562	122.347443	2.000000
274.000000	366.000000	35.383612	132.709390	2.000000
360.500000	386.000000	35.227830	145.407711	2.000000
263.500000	515.000000	34.481879	119.538782	2.000000
464.500000	283.500000	34.205263	142.125016	2.000000
351.000000	412.500000	34.132096	121.827447	2.000000
231.500000	288.500000	33.615473	149.620874	2.000000
303.500000	362.500000	33.015148	144.865807	2.000000
321.000000	355.500000	32.202484	115.769328	2.000000
380.500000	506.000000	31.890437	131.185925	2.000000
315.000000	493.500000	31.064449	93.691386	2.000000
521.500000	522.500000	31.016125	110.772255	2.000000
279.000000	291.000000	30.463092	156.801409	2.000000
298.500000	521.000000	30.413813	133.667780	2.000000
528.500000	504.000000	30.413813	133.667780	2.000000
416.000000	439.500000	29.000000	133.602819	2.000000
257.000000	466.000000	28.844410	123.690068	2.000000
411.000000	477.000000	27.202941	126.027373	2.000000
206.500000	279.500000	27.166155	96.340192	2.000000
318.500000	538.500000	27.018512	92.121096	2.000000
506.500000	484.000000	26.476405	100.885527	2.000000
488.500000	481.500000	26.419690	119.475889	2.000000
268.000000	411.500000	25.632011	159.443955	2.000000
433.500000	533.500000	25.495098	115.559965	2.000000
475.500000	390.500000	25.495098	115.559965	2.000000
385.000000	353.000000	24.166092	114.443955	2.000000
472.500000	466.500000	24.041631	106.927513	2.000000
260.500000	351.500000	24.041631	106.927513	2.000000
360.500000	371.000000	23.430749	129.805571	2.000000
402.500000	412.000000	23.345235	136.735705	2.000000
587.500000	428.500000	22.135944	108.434949	2.000000
583.000000	487.000000	21.633308	123.690068	2.000000
401.500000	428.500000	21.023796	154.653824	2.000000
452.500000	448.000000	20.808652	144.782407	2.000000
405.000000	534.500000	20.518285	133.025066	2.000000
546.500000	398.000000	20.518285	136.974934	2.000000
238.000000	379.500000	20.518285	133.025066	2.000000
584.000000	487.000000	20.396078	101.309932	2.000000
491.500000	444.500000	20.248457	110.224859	2.000000
336.500000	367.500000	19.849433	139.085617	2.000000
536.000000	498.500000	16.278821	137.489553	2.000000
247.500000	492.000000	16.278821	132.510447	2.000000
360.500000	483.000000	15.264338	148.392498	2.000000
240.500000	407.000000	15.264338	148.392498	2.000000
494.500000	528.000000	15.000000	126.869898	2.000000
508.000000	435.000000	94.148818	102.264774	1.000000
307.500000	337.000000	94.047860	144.958071	1.000000
513.000000	332.000000	71.693793	112.988717	1.000000
232.000000	345.000000	65.787537	109.536655	1.000000
394.000000	428.500000	61.846584	112.833654	1.000000
414.000000	492.000000	61.741396	114.904769	1.000000
382.500000	335.000000	57.489129	130.060784	1.000000
341.000000	363.000000	52.153619	122.471192	1.000000
206.500000	419.500000	50.931326	133.408860	1.000000
185.500000	359.000000	50.566788	114.537728	1.000000
237.500000	274.000000	49.729267	105.154068	1.000000
387.500000	503.500000	46.754679	138.468229	1.000000
334.000000	313.500000	45.310043	157.963773	1.000000
210.500000	412.500000	40.718546	114.676863	1.000000
232.000000	418.000000	39.698866	139.085617	1.000000
299.500000	438.000000	39.661064	146.309932	1.000000
376.000000	372.500000	38.948684	131.877870	1.000000
314.500000	382.500000	37.121422	152.744672	1.000000
253.000000	299.000000	36.878178	139.398705	1.000000
420.000000	518.000000	35.383612	137.290610	1.000000
500.000000	442.000000	34.928498	113.629378	1.000000
163.000000	356.500000	32.572995	107.878697	1.000000
266.500000	370.000000	32.388269	98.880659	1.000000
196.000000	411.500000	32.202484	115.769328	1.000000
487.500000	380.000000	31.827661	136.273030	1.000000
475.000000	488.500000	31.575307	79.045937	1.000000
218.000000	254.000000	31.048349	165.068583	1.000000
457.500000	483.000000	30.610456	51.632515	1.000000
343.500000	426.000000	30.413813	133.667780	1.000000
354.500000	286.500000	29.832868	76.429566	1.000000
532.000000	415.000000	29.732137	137.726311	1.000000
463.500000	357.500000	29.698485	135.000000	1.000000
509.500000	513.500000	29.154759	95.906141	1.000000
374.000000	384.000000	28.844410	146.309932	1.000000
559.000000	365.000000	28.635642	102.094757	1.000000
348.000000	455.500000	28.301943	147.994617	1.000000
539.000000	364.000000	28.284271	45.000000	1.000000
358.500000	324.000000	28.017851	92.045408	1.000000
233.500000	428.000000	27.730849	154.358994	1.000000
277.000000	311.000000	27.202941	126.027373	1.000000
363.500000	479.500000	27.166155	6.340192	1.000000
372.500000	490.000000	26.925824	105.068488	1.000000
457.000000	489.500000	26.019224	177.797402	1.000000
326.000000	300.500000	26.019224	177.797402	1.000000
528.000000	365.000000	26.000000	112.619865	1.000000
174.500000	307.500000	25.495098	131.820170	1.000000
216.000000	300.000000	25.298221	108.434949	1.000000
200.000000	373.000000	25.059928	118.610460	1.000000
396.500000	522.500000	25.019992	92.290610	1.000000
496.000000	435.500000	25.000000	36.869898	1.000000
176.000000	309.500000	25.000000	90.000000	1.000000
502.500000	317.000000	24.758837	133.363423	1.000000
226.000000	387.000000	24.413111	124.992020	1.000000
202.000000	373.000000	24.413111	145.007980	1.000000
420.500000	363.500000	24.207437	128.290163	1.000000
241.000000	343.000000	24.083189	4.763642	1.000000
369.000000	256.000000	24.083189	175.236358	1.000000
305.500000	453.500000	23.706539	117.645975	1.000000
491.500000	484.000000	23.600847	143.615648	1.000000
471.000000	502.000000	23.409400	160.016893	1.000000
541.500000	424.500000	23.194827	172.568592	1.000000
494.500000	393.500000	23.194827	172.568592	1.000000
488.500000	418.000000	23.086793	107.650124	1.000000
207.500000	354.500000	23.021729	34.380345	1.000000
541.000000	425.500000	22.825424	28.810794	1.000000
204.500000	401.000000	22.472205	147.724356	1.000000
531.000000	350.500000	22.472205	110.854458	1.000000
347.000000	246.000000	22.360680	116.565051	1.000000
242.000000	403.500000	22.203603	172.234834	1.000000
467.500000	487.500000	22.135944	18.434949	1.000000
373.500000	397.000000	22.022716	92.602562	1.000000
573.000000	373.500000	22.022716	129.472460	1.000000
370.000000	250.500000	21.931712	136.847610	1.000000
448.000000	450.000000	21.633308	123.690068	1.000000
181.500000	310.500000	21.587033	166.607502	1.000000
283.500000	281.500000	21.587033	166.607502	1.000000
379.500000	275.500000	21.587033	166.607502	1.000000
207.500000	267.500000	21.587033	76.607502	1.000000
491.000000	485.000000	21.540659	68.198591	1.000000
438.500000	425.500000	21.400935	127.405357	1.000000
544.000000	369.000000	21.260292	41.185925	1.000000
532.500000	364.500000	21.213203	81.869898	1.000000
205.500000	268.000000	21.189620	109.290046	1.000000
212.000000	294.500000	21.095023	84.559668	1.000000
477.000000	273.500000	20.808652	54.782407	1.000000
438.000000	445.500000	20.615528	14.036243	1.000000
291.000000	337.500000	20.615528	112.833654	1.000000
321.500000	307.000000	20.615528	129.093859	1.000000
529.000000	405.000000	20.591260	60.945396	1.000000
374.500000	478.000000	20.518285	136.974934	1.000000
270.500000	285.000000	20.518285	136.974934	1.000000
368.000000	277.500000	20.518285	46.974934	1.000000
432.000000	536.000000	20.396078	101.309932	1.000000
457.500000	490.500000	20.248457	159.775141	1.000000
494.000000	525.500000	20.024984	2.862405	1.000000
492.500000	483.000000	20.024984	92.862405	1.000000
212.500000	410.000000	20.024984	92.862405	1.000000
336.000000	433.000000	20.000000	53.130102	1.000000
371.000000	396.000000	20.000000	126.869898	1.000000
356.000000	428.000000	19.697716	113.962489	1.000000
176.000000	391.000000	19.697716	113.962489	1.000000
409.000000	325.000000	19.697716	113.962489	1.000000
304.500000	302.500000	19.235384	152.102729	1.000000
495.500000	438.000000	19.209373	38.659808	1.000000
636.500000	417.500000	18.601075	126.253838	1.000000
504.000000	323.500000	18.357560	150.642246	1.000000
393.500000	363.000000	18.027756	146.309932	1.000000
387.000000	275.500000	17.804494	141.842773	1.000000
233.000000	265.500000	17.464249	103.240520	1.000000
192.500000	371.500000	17.029386	93.366461	1.000000
249.500000	300.000000	17.000000	151.927513	1.000000
377.000000	492.000000	16.970563	135.000000	1.000000
509.500000	449.000000	16.643317	122.735226	1.000000
464.000000	407.500000	16.401219	127.568592	1.000000
403.500000	535.500000	15.811388	108.434949	1.000000
249.000000	488.500000	15.264338	121.607502	1.000000
288.500000	515.500000	15.033296	93.814075	1.000000
