# Supplementary material for: The Filament Sensor for Near Real-Time Detection of Cytoskeletal Fiber Structures
Source: PLoS One. 2015 May 21;10(5):e0126346. doi: 10.1371/journal.pone.0126346 (PMC4440737; doi:10.1371/journal.pone.0126346)
Supplement: S1 File — This comprises the FilamentSensor, the benchmark database, the output of the compared programs, several auxiliary scripts, and the evaluation results of the program outputs. (ZIP) [file pone.0126346.s001.zip › supporting_information/ground_truth/simulated/line_sensor_simulated_csv/simulated_cell_01_png_filaments.csv]

#cell_property	value
%center_x	410
%center_y	405
%area	79159
%aspect_ratio	1.790334
%long_half_axis	212.393999
%orientation	173.916863
%order_parameter	0.823084
#filaments
#center_x	center_y	length	angle	width
505.500000	471.500000	20.248457	159.775141	4.000000
504.000000	331.000000	153.805071	167.228757	2.000000
261.000000	408.500000	140.132081	162.987453	2.000000
450.000000	413.500000	139.459672	161.175290	2.000000
317.000000	411.000000	116.481758	164.054604	2.000000
219.000000	426.000000	92.347171	175.030259	2.000000
565.000000	373.000000	87.475711	169.460816	2.000000
239.000000	315.500000	86.585218	165.963757	2.000000
566.500000	473.000000	85.000000	0.000000	2.000000
527.500000	363.500000	77.162167	18.904576	2.000000
575.500000	436.500000	76.902536	167.228757	2.000000
343.500000	406.500000	75.432089	165.411081	2.000000
473.500000	314.000000	73.409809	155.879017	2.000000
278.000000	444.000000	72.277244	165.579227	2.000000
447.500000	350.000000	69.835521	150.865708	2.000000
406.500000	383.000000	65.490457	172.983498	2.000000
439.000000	437.500000	64.257295	20.973493	2.000000
462.000000	464.500000	63.285069	148.570434	2.000000
311.000000	304.000000	63.150614	169.045937	2.000000
477.000000	350.500000	59.908263	165.499833	2.000000
336.500000	351.500000	57.775427	156.540976	2.000000
552.500000	505.000000	52.886671	164.649864	2.000000
281.500000	484.500000	51.478151	172.184706	2.000000
354.000000	378.500000	50.447993	50.630683	2.000000
559.000000	445.000000	50.000000	163.739795	2.000000
465.000000	391.000000	48.373546	172.874984	2.000000
511.000000	459.500000	47.169906	158.875281	2.000000
482.500000	495.000000	41.773197	168.959060	2.000000
366.000000	348.000000	41.231056	165.963757	2.000000
431.500000	359.500000	41.109610	175.815084	2.000000
332.000000	492.500000	41.000000	167.319617	2.000000
581.500000	488.500000	39.924930	157.932100	2.000000
393.000000	483.500000	39.560081	163.855661	2.000000
320.500000	474.500000	38.078866	166.328693	2.000000
284.000000	283.000000	37.947332	161.565051	2.000000
362.000000	314.500000	36.674242	168.996459	2.000000
465.000000	285.500000	36.235342	39.400661	2.000000
511.500000	495.000000	34.132096	148.172553	2.000000
253.000000	456.000000	33.286634	32.735226	2.000000
390.000000	433.000000	31.622777	161.565051	2.000000
478.000000	463.000000	31.048349	165.068583	2.000000
341.000000	436.500000	30.413813	170.537678	2.000000
280.000000	424.500000	30.413813	170.537678	2.000000
326.500000	465.500000	30.364453	162.758541	2.000000
615.000000	401.500000	30.083218	158.552264	2.000000
290.500000	392.000000	30.083218	164.577839	2.000000
558.000000	408.500000	30.016662	1.909152	2.000000
435.000000	496.000000	29.120440	164.054604	2.000000
358.500000	303.000000	28.160256	163.495639	2.000000
258.000000	382.000000	27.202941	162.897271	2.000000
522.000000	480.000000	26.907248	138.012788	2.000000
623.000000	384.000000	26.305893	171.253838	2.000000
367.500000	462.000000	25.709920	166.504267	2.000000
295.500000	330.000000	25.709920	166.504267	2.000000
449.500000	469.500000	25.495098	168.690068	2.000000
393.500000	346.000000	24.839485	40.100908	2.000000
370.000000	486.500000	24.515301	168.231711	2.000000
415.500000	472.000000	24.351591	160.820992	2.000000
404.000000	446.500000	24.020824	177.614056	2.000000
482.000000	420.500000	23.769729	22.249024	2.000000
403.500000	331.500000	23.537205	167.735226	2.000000
369.500000	453.000000	23.345235	170.134193	2.000000
183.000000	413.500000	22.561028	167.195734	2.000000
344.000000	331.000000	22.360680	169.695154	2.000000
465.000000	362.500000	22.022716	177.397438	2.000000
524.500000	485.000000	21.377558	169.215702	2.000000
288.000000	378.500000	21.095023	31.429566	2.000000
338.000000	508.500000	20.615528	39.093859	2.000000
431.000000	429.500000	20.615528	165.963757	2.000000
323.000000	434.500000	20.223748	8.530766	2.000000
274.500000	431.500000	15.033296	176.185925	2.000000
459.500000	471.500000	143.561833	169.159695	1.000000
544.000000	457.000000	137.927517	163.141601	1.000000
338.500000	330.000000	123.761868	167.872909	1.000000
362.500000	460.500000	102.615788	164.744881	1.000000
524.500000	397.000000	101.533246	162.814294	1.000000
429.500000	430.000000	98.493655	164.693861	1.000000
250.000000	445.000000	95.603347	164.219247	1.000000
343.000000	437.000000	93.744333	168.929797	1.000000
393.000000	451.000000	83.546394	168.959060	1.000000
396.500000	505.500000	69.007246	0.830315	1.000000
475.000000	487.000000	64.498062	172.874984	1.000000
415.000000	447.500000	56.044625	164.475889	1.000000
574.500000	385.500000	52.554733	158.805944	1.000000
579.500000	480.500000	51.865210	160.866357	1.000000
490.500000	404.000000	51.078371	156.948699	1.000000
378.000000	498.500000	50.487622	172.030390	1.000000
435.500000	487.000000	50.009999	168.465379	1.000000
524.500000	390.500000	49.335586	162.299572	1.000000
276.000000	385.500000	49.040799	39.207204	1.000000
512.500000	421.000000	48.507731	165.677280	1.000000
481.000000	370.500000	48.259714	174.053137	1.000000
318.500000	290.500000	46.840154	163.886582	1.000000
401.000000	312.000000	44.045431	177.397438	1.000000
451.500000	373.500000	43.104524	176.009087	1.000000
403.000000	324.000000	41.231056	140.906141	1.000000
237.500000	395.000000	40.804412	162.897271	1.000000
533.000000	377.500000	40.311289	172.874984	1.000000
323.500000	296.000000	40.261644	165.618605	1.000000
334.000000	459.500000	39.560081	163.855661	1.000000
542.000000	463.500000	39.000000	157.380135	1.000000
512.000000	363.000000	38.209946	173.990994	1.000000
403.500000	428.000000	37.854986	167.799531	1.000000
387.500000	497.500000	37.013511	141.581945	1.000000
514.000000	420.000000	36.496575	9.462322	1.000000
459.500000	448.500000	36.138622	165.579227	1.000000
356.000000	500.000000	36.055513	19.440035	1.000000
243.500000	411.500000	35.693137	168.690068	1.000000
391.500000	312.500000	35.468296	130.426079	1.000000
346.000000	380.000000	34.525353	79.992020	1.000000
326.500000	338.500000	34.205263	164.744881	1.000000
467.500000	504.500000	33.734256	168.023868	1.000000
444.500000	483.000000	33.241540	158.838740	1.000000
518.000000	424.000000	32.984845	165.963757	1.000000
441.500000	397.000000	32.015621	165.529706	1.000000
445.500000	310.000000	32.015621	165.529706	1.000000
358.000000	475.500000	31.320920	163.300756	1.000000
350.500000	430.500000	31.016125	159.227745	1.000000
373.000000	366.500000	30.805844	166.865978	1.000000
580.000000	410.500000	29.410882	162.181111	1.000000
423.500000	472.000000	29.068884	3.945186	1.000000
278.000000	466.000000	28.844410	56.309932	1.000000
257.000000	478.000000	28.635642	102.094757	1.000000
399.500000	323.000000	27.730849	154.358994	1.000000
234.500000	445.000000	27.658633	139.398705	1.000000
548.000000	474.500000	27.513633	160.906508	1.000000
432.500000	339.000000	27.294688	171.573031	1.000000
590.000000	409.000000	27.202941	36.027373	1.000000
527.500000	408.500000	27.166155	173.659808	1.000000
297.500000	434.500000	27.018512	177.878904	1.000000
387.500000	337.500000	27.018512	51.009006	1.000000
225.000000	428.000000	26.832816	153.434949	1.000000
426.500000	321.500000	26.419690	29.475889	1.000000
430.000000	308.000000	26.076810	4.398705	1.000000
328.000000	502.500000	25.553865	149.420773	1.000000
262.500000	483.000000	25.238859	146.309932	1.000000
381.500000	357.000000	24.839485	40.100908	1.000000
547.500000	476.000000	24.351591	160.820992	1.000000
263.500000	481.000000	24.186773	29.744881	1.000000
291.000000	468.000000	24.083189	94.763642	1.000000
358.500000	392.000000	23.430749	50.194429	1.000000
386.500000	350.000000	23.086793	4.969741	1.000000
565.500000	406.000000	22.472205	20.854458	1.000000
350.000000	495.000000	22.360680	10.304846	1.000000
528.000000	495.500000	22.203603	144.162347	1.000000
313.500000	293.000000	22.022716	140.527540	1.000000
263.500000	482.000000	21.931712	46.847610	1.000000
388.000000	357.500000	21.931712	136.847610	1.000000
333.500000	338.500000	21.587033	166.607502	1.000000
412.000000	313.000000	21.540659	158.198591	1.000000
395.500000	507.500000	21.023796	2.726311	1.000000
477.500000	445.500000	21.023796	87.273689	1.000000
529.500000	438.500000	21.023796	2.726311	1.000000
567.500000	395.500000	21.023796	25.346176	1.000000
474.500000	364.500000	21.023796	154.653824	1.000000
184.000000	424.500000	20.615528	14.036243	1.000000
567.000000	396.500000	20.518285	46.974934	1.000000
426.000000	316.000000	20.396078	168.690068	1.000000
316.500000	486.500000	20.248457	147.094757	1.000000
181.500000	410.500000	20.248457	147.094757	1.000000
386.500000	323.500000	20.248457	159.775141	1.000000
540.000000	380.500000	20.223748	171.469234	1.000000
288.000000	301.500000	20.223748	8.530766	1.000000
442.500000	453.000000	19.416488	168.111342	1.000000
370.500000	440.500000	19.235384	171.027373	1.000000
374.500000	370.000000	19.104973	173.990994	1.000000
478.000000	435.000000	18.973666	161.565051	1.000000
535.000000	488.500000	18.681542	164.475889	1.000000
426.000000	441.000000	18.439089	139.398705	1.000000
299.500000	335.500000	18.384776	157.619865	1.000000
364.500000	375.500000	17.262677	169.992020	1.000000
596.000000	484.000000	16.492423	165.963757	1.000000
494.000000	487.500000	16.031220	176.423666	1.000000
475.500000	508.500000	15.811388	161.565051	1.000000
533.000000	412.500000	15.652476	26.565051	1.000000
203.500000	420.000000	15.524175	165.068583	1.000000
348.500000	481.000000	15.132746	172.405357	1.000000
525.500000	435.500000	15.033296	176.185925	1.000000
