# Supplementary material for: The Filament Sensor for Near Real-Time Detection of Cytoskeletal Fiber Structures
Source: PLoS One. 2015 May 21;10(5):e0126346. doi: 10.1371/journal.pone.0126346 (PMC4440737; doi:10.1371/journal.pone.0126346)
Supplement: S1 File — This comprises the FilamentSensor, the benchmark database, the output of the compared programs, several auxiliary scripts, and the evaluation results of the program outputs. (ZIP) [file pone.0126346.s001.zip › supporting_information/ground_truth/simulated/line_sensor_simulated_csv/simulated_cell_09_png_filaments.csv]

#cell_property	value
%center_x	403
%center_y	398
%area	125308
%aspect_ratio	1.717515
%long_half_axis	261.736766
%orientation	175.770851
%order_parameter	0.784195
#filaments
#center_x	center_y	length	angle	width
268.500000	308.000000	26.925824	31.328693	4.000000
436.500000	278.500000	191.650724	33.938818	2.000000
353.500000	271.000000	144.640935	163.945780	2.000000
497.000000	401.000000	127.137721	160.709954	2.000000
407.500000	516.500000	127.129855	17.864860	2.000000
204.500000	321.000000	123.000000	0.000000	2.000000
244.000000	457.000000	121.061968	7.594643	2.000000
314.000000	480.500000	115.156415	23.002597	2.000000
573.000000	401.500000	113.000000	7.628150	2.000000
510.000000	523.500000	104.004808	0.550904	2.000000
591.500000	358.000000	101.000000	11.421186	2.000000
206.500000	443.500000	99.005050	0.578726	2.000000
509.000000	325.500000	98.005102	179.415369	2.000000
477.000000	458.500000	96.005208	0.596809	2.000000
313.000000	515.000000	94.085068	177.563352	2.000000
575.500000	466.500000	90.476516	20.037210	2.000000
363.500000	341.500000	89.050547	1.930587	2.000000
481.500000	359.500000	86.683332	16.762554	2.000000
432.000000	538.000000	86.348133	166.607502	2.000000
671.000000	385.500000	83.024093	9.008504	2.000000
426.500000	420.000000	81.541401	156.893673	2.000000
393.500000	392.500000	81.301906	31.930682	2.000000
199.000000	352.500000	74.946648	31.357085	2.000000
294.500000	335.000000	72.006944	9.593134	2.000000
216.500000	360.000000	71.309186	165.379126	2.000000
313.500000	282.000000	69.835521	29.134292	2.000000
301.500000	361.000000	68.883960	152.318938	2.000000
549.000000	292.000000	68.876701	25.820992	2.000000
331.500000	415.500000	67.955868	32.988522	2.000000
291.000000	278.500000	67.268120	138.012788	2.000000
622.000000	416.000000	65.513357	12.339087	2.000000
259.500000	425.500000	63.890531	162.699473	2.000000
590.500000	386.000000	63.600314	16.440380	2.000000
167.500000	347.500000	62.817195	166.184975	2.000000
332.000000	391.500000	62.393910	6.441600	2.000000
259.000000	368.500000	61.294372	28.237446	2.000000
488.500000	321.500000	61.269895	26.146841	2.000000
342.000000	351.500000	60.008333	179.045159	2.000000
436.000000	337.500000	60.008333	179.045159	2.000000
565.500000	305.500000	57.008771	178.994914	2.000000
382.500000	458.500000	56.797887	26.113913	2.000000
403.500000	350.500000	56.089215	11.309932	2.000000
577.000000	508.500000	56.008928	178.976970	2.000000
564.000000	538.500000	55.036352	155.297570	2.000000
467.500000	293.000000	54.781384	158.587031	2.000000
598.000000	330.500000	54.230987	5.290081	2.000000
452.500000	309.500000	51.788030	10.007980	2.000000
359.000000	435.500000	50.089919	3.433630	2.000000
484.500000	301.000000	49.648766	9.272602	2.000000
337.500000	319.500000	49.578221	138.270488	2.000000
493.500000	339.500000	49.010203	1.169139	2.000000
356.000000	323.500000	48.836462	10.619655	2.000000
566.000000	480.000000	48.703183	19.179008	2.000000
335.500000	300.500000	47.095647	176.347777	2.000000
251.000000	302.000000	46.518813	25.463345	2.000000
560.000000	430.000000	46.000000	0.000000	2.000000
582.500000	345.000000	44.147480	166.908107	2.000000
522.000000	361.500000	43.416587	14.676393	2.000000
379.000000	299.000000	42.755117	169.215702	2.000000
381.000000	493.500000	42.107007	175.914383	2.000000
240.000000	494.000000	41.231056	39.093859	2.000000
337.500000	490.000000	41.048752	177.207298	2.000000
160.500000	414.000000	41.048752	177.207298	2.000000
456.500000	481.500000	40.024992	12.994617	2.000000
447.000000	358.500000	39.962482	31.701430	2.000000
275.500000	479.000000	39.458839	171.253838	2.000000
212.500000	393.000000	39.357337	27.216112	2.000000
606.500000	442.000000	39.204592	174.143986	2.000000
401.500000	482.500000	39.115214	4.398705	2.000000
394.000000	358.000000	38.470768	171.027373	2.000000
646.500000	400.500000	37.121422	4.635463	2.000000
454.000000	517.000000	36.878178	49.398705	2.000000
478.500000	487.000000	36.235342	50.599339	2.000000
456.500000	396.500000	36.138622	165.579227	2.000000
409.000000	460.000000	36.000000	0.000000	2.000000
500.500000	471.500000	35.693137	11.309932	2.000000
582.500000	315.500000	35.128336	175.100908	2.000000
517.500000	429.500000	35.014283	1.636577	2.000000
491.000000	504.000000	34.928498	156.370622	2.000000
376.500000	505.000000	34.481879	163.141601	2.000000
452.000000	450.000000	34.234486	173.290163	2.000000
394.000000	263.000000	34.234486	6.709837	2.000000
465.000000	533.500000	33.837849	161.029592	2.000000
360.500000	256.000000	33.120990	28.886582	2.000000
252.500000	335.500000	32.649655	152.650124	2.000000
481.000000	443.000000	32.310989	158.198591	2.000000
201.000000	308.500000	31.764760	151.821410	2.000000
432.000000	522.500000	31.320920	163.300756	2.000000
231.500000	472.000000	31.064449	3.691386	2.000000
273.500000	442.000000	31.000000	0.000000	2.000000
327.000000	407.000000	30.528675	31.607502	2.000000
535.500000	508.500000	30.364453	17.241459	2.000000
321.500000	445.500000	30.364453	162.758541	2.000000
434.000000	405.500000	30.083218	21.447736	2.000000
193.500000	337.500000	29.154759	22.166346	2.000000
453.500000	415.000000	29.068884	3.945186	2.000000
546.500000	336.000000	29.068884	3.945186	2.000000
323.000000	501.000000	28.284271	171.869898	2.000000
499.000000	305.500000	28.231188	157.067900	2.000000
168.000000	386.000000	28.071338	175.914383	2.000000
399.500000	437.500000	27.459060	169.508523	2.000000
309.500000	464.000000	26.925824	148.671307	2.000000
429.000000	499.500000	26.476405	10.885527	2.000000
343.000000	291.500000	26.476405	169.114473	2.000000
416.000000	310.000000	26.076810	4.398705	2.000000
303.500000	309.500000	25.495098	11.309932	2.000000
282.500000	421.500000	25.019992	177.709390	2.000000
516.500000	304.000000	25.000000	0.000000	2.000000
372.500000	389.500000	24.698178	31.759480	2.000000
278.000000	400.500000	24.596748	26.565051	2.000000
245.000000	344.500000	24.515301	11.768289	2.000000
538.000000	293.000000	24.083189	4.763642	2.000000
550.500000	460.500000	23.537205	12.264774	2.000000
400.000000	543.500000	23.086793	17.650124	2.000000
216.000000	411.500000	23.086793	162.349876	2.000000
124.000000	336.500000	22.561028	167.195734	2.000000
201.000000	475.500000	22.203603	7.765166	2.000000
214.000000	312.500000	22.203603	172.234834	2.000000
427.000000	550.500000	22.022716	50.527540	2.000000
506.000000	279.000000	22.000000	0.000000	2.000000
422.500000	388.000000	21.377558	169.215702	2.000000
462.500000	304.500000	21.213203	171.869898	2.000000
571.500000	326.000000	21.000000	0.000000	2.000000
309.000000	274.500000	20.223748	8.530766	2.000000
287.000000	396.000000	20.099751	5.710593	2.000000
205.000000	374.500000	20.024984	177.137595	2.000000
575.500000	438.500000	17.029386	176.633539	2.000000
281.500000	288.000000	16.155494	21.801409	2.000000
430.500000	375.000000	15.524175	14.931417	2.000000
191.500000	415.500000	15.033296	176.185925	2.000000
288.500000	326.000000	124.951991	169.859207	1.000000
219.000000	389.000000	118.878089	12.633362	1.000000
270.000000	404.500000	110.548632	174.289407	1.000000
270.000000	377.500000	106.042444	178.378854	1.000000
332.000000	272.000000	86.833173	7.943472	1.000000
521.000000	310.000000	84.214013	175.914383	1.000000
587.500000	408.000000	79.404030	5.782392	1.000000
511.000000	503.000000	78.230429	175.601295	1.000000
289.000000	382.500000	75.026662	158.907660	1.000000
512.500000	381.500000	72.180330	10.375845	1.000000
412.500000	475.000000	67.119297	176.583412	1.000000
241.000000	349.000000	64.498062	172.874984	1.000000
330.000000	425.500000	64.381674	173.758086	1.000000
443.500000	528.500000	62.625873	19.592282	1.000000
332.500000	377.000000	61.814238	9.309940	1.000000
288.500000	370.000000	57.140179	4.014176	1.000000
429.500000	325.500000	51.244512	162.979474	1.000000
496.500000	375.000000	49.648766	34.330217	1.000000
398.000000	322.000000	48.662100	170.537678	1.000000
530.500000	382.000000	47.423623	24.943905	1.000000
529.500000	445.000000	47.042534	177.563352	1.000000
493.000000	410.000000	46.389654	7.431408	1.000000
535.500000	398.000000	45.177428	5.079608	1.000000
387.500000	387.000000	45.177428	5.079608	1.000000
546.500000	339.500000	44.922155	16.821410	1.000000
396.000000	369.000000	43.174066	166.607502	1.000000
407.000000	424.000000	41.231056	14.036243	1.000000
366.500000	361.500000	41.109610	18.434949	1.000000
307.500000	419.000000	40.311289	29.744881	1.000000
474.000000	402.000000	40.199502	174.289407	1.000000
377.500000	418.000000	39.812058	11.592175	1.000000
338.500000	502.500000	39.623226	10.175511	1.000000
268.500000	467.500000	39.319207	7.305760	1.000000
388.000000	380.000000	38.470768	171.027373	1.000000
273.000000	402.500000	38.013156	26.565051	1.000000
285.000000	445.000000	37.735925	32.005383	1.000000
488.500000	420.500000	37.336309	172.303948	1.000000
497.000000	515.000000	36.878178	12.528808	1.000000
420.000000	490.000000	36.221541	6.340192	1.000000
362.000000	486.000000	36.055513	3.179830	1.000000
621.500000	338.000000	35.846897	22.988717	1.000000
296.500000	493.000000	35.057096	3.270488	1.000000
470.500000	494.500000	34.438351	154.179008	1.000000
162.500000	351.500000	34.438351	25.820992	1.000000
471.000000	372.000000	34.234486	6.709837	1.000000
324.000000	448.000000	34.058773	3.366461	1.000000
371.500000	523.000000	33.955854	166.373005	1.000000
514.500000	376.000000	33.241540	21.161260	1.000000
298.500000	473.000000	33.060551	176.531771	1.000000
416.500000	448.500000	33.015148	178.264295	1.000000
549.500000	433.500000	32.893768	19.536655	1.000000
529.500000	317.500000	32.893768	160.463345	1.000000
542.500000	335.000000	32.572995	162.121303	1.000000
233.000000	433.500000	32.388269	8.880659	1.000000
206.000000	382.000000	32.249031	172.874984	1.000000
241.000000	335.500000	32.015621	178.210089	1.000000
512.500000	456.000000	31.384710	157.520566	1.000000
523.000000	519.000000	31.304952	153.434949	1.000000
180.000000	383.000000	31.048349	14.931417	1.000000
477.500000	280.500000	31.016125	1.847610	1.000000
491.500000	253.500000	31.016125	20.772255	1.000000
399.000000	506.000000	30.594117	11.309932	1.000000
499.000000	411.000000	30.265492	7.594643	1.000000
486.000000	454.000000	30.066593	176.185925	1.000000
216.000000	418.000000	30.066593	176.185925	1.000000
432.000000	302.000000	30.066593	3.814075	1.000000
498.500000	433.500000	29.154759	22.166346	1.000000
438.000000	298.500000	29.068884	153.434949	1.000000
354.500000	391.000000	28.653098	29.248826	1.000000
260.000000	358.000000	28.635642	24.775141	1.000000
501.000000	364.000000	28.071338	4.085617	1.000000
380.000000	450.000000	27.202941	17.102729	1.000000
556.000000	449.000000	27.202941	36.027373	1.000000
164.000000	400.000000	26.683328	12.994617	1.000000
346.500000	373.500000	25.495098	41.820170	1.000000
243.500000	325.500000	25.495098	25.559965	1.000000
466.500000	550.000000	25.238859	146.309932	1.000000
367.500000	516.500000	25.179357	6.842773	1.000000
552.500000	436.000000	25.079872	175.426079	1.000000
182.500000	311.000000	25.079872	175.426079	1.000000
318.000000	446.500000	24.186773	7.125016	1.000000
507.000000	516.000000	24.083189	4.763642	1.000000
358.000000	413.000000	24.083189	175.236358	1.000000
336.000000	451.500000	23.853721	146.976132	1.000000
530.500000	494.500000	23.706539	27.645975	1.000000
196.500000	373.500000	23.706539	152.354025	1.000000
426.500000	443.500000	23.537205	167.735226	1.000000
166.500000	403.500000	23.537205	167.735226	1.000000
417.000000	477.000000	23.323808	30.963757	1.000000
245.500000	479.500000	22.847319	23.198591	1.000000
562.000000	499.000000	22.803509	142.125016	1.000000
399.500000	306.000000	22.472205	147.724356	1.000000
297.000000	346.500000	22.203603	35.837653	1.000000
281.500000	470.500000	21.954498	149.931417	1.000000
480.500000	272.500000	21.954498	120.068583	1.000000
278.500000	315.500000	21.587033	13.392498	1.000000
310.000000	348.000000	21.540659	158.198591	1.000000
632.000000	347.500000	21.095023	31.429566	1.000000
405.000000	514.500000	20.615528	165.963757	1.000000
517.500000	480.000000	20.518285	43.025066	1.000000
261.000000	354.000000	20.396078	168.690068	1.000000
435.000000	395.500000	20.223748	171.469234	1.000000
259.000000	385.500000	20.223748	8.530766	1.000000
544.000000	378.500000	20.223748	171.469234	1.000000
274.000000	469.000000	20.099751	5.710593	1.000000
545.000000	435.000000	20.000000	36.869898	1.000000
295.000000	252.000000	20.000000	143.130102	1.000000
349.500000	499.000000	19.924859	162.474432	1.000000
629.000000	333.000000	19.697716	23.962489	1.000000
578.500000	425.500000	19.235384	8.972627	1.000000
415.500000	446.000000	19.104973	173.990994	1.000000
227.000000	349.500000	18.681542	15.524111	1.000000
301.000000	302.000000	18.439089	12.528808	1.000000
518.000000	511.000000	18.110770	173.659808	1.000000
594.000000	431.500000	18.027756	176.820170	1.000000
536.000000	459.000000	18.000000	0.000000	1.000000
328.500000	449.500000	17.492856	149.036243	1.000000
375.000000	374.500000	17.464249	156.370622	1.000000
528.500000	465.000000	17.117243	6.709837	1.000000
144.000000	382.500000	16.278821	169.380345	1.000000
153.000000	354.000000	15.231546	23.198591	1.000000
257.000000	310.000000	15.231546	23.198591	1.000000
600.500000	404.500000	15.033296	3.814075	1.000000
