# Supplementary material for: The Filament Sensor for Near Real-Time Detection of Cytoskeletal Fiber Structures
Source: PLoS One. 2015 May 21;10(5):e0126346. doi: 10.1371/journal.pone.0126346 (PMC4440737; doi:10.1371/journal.pone.0126346)
Supplement: S1 File — This comprises the FilamentSensor, the benchmark database, the output of the compared programs, several auxiliary scripts, and the evaluation results of the program outputs. (ZIP) [file pone.0126346.s001.zip › supporting_information/ground_truth/simulated/line_sensor_simulated_csv/simulated_cell_07_png_filaments.csv]

#cell_property	value
%center_x	398
%center_y	410
%area	137990
%aspect_ratio	1.673356
%long_half_axis	271.108443
%orientation	91.649186
%order_parameter	0.147162
#filaments
#center_x	center_y	length	angle	width
371.500000	617.500000	38.183766	45.000000	4.000000
428.000000	448.500000	20.518285	46.974934	4.000000
435.000000	151.500000	20.518285	46.974934	4.000000
297.500000	307.000000	148.717854	57.912941	2.000000
380.500000	217.500000	144.810221	50.042451	2.000000
444.000000	279.000000	141.421356	45.000000	2.000000
267.500000	409.500000	137.876757	55.042024	2.000000
416.000000	426.000000	134.461891	67.249024	2.000000
530.500000	492.500000	125.227792	71.854421	2.000000
488.500000	309.500000	122.090131	70.377744	2.000000
378.000000	416.500000	122.004098	52.660475	2.000000
528.000000	371.000000	119.364986	31.293039	2.000000
317.500000	198.000000	114.843372	73.300756	2.000000
454.000000	201.000000	113.137085	45.000000	2.000000
344.500000	363.500000	108.231234	38.246426	2.000000
480.500000	388.500000	106.216760	48.052883	2.000000
286.500000	354.500000	101.872469	58.650419	2.000000
525.500000	310.500000	97.128780	28.940013	2.000000
519.000000	493.000000	96.519428	34.019350	2.000000
333.500000	425.000000	95.462034	67.195460	2.000000
458.000000	630.000000	92.455395	38.853374	2.000000
335.000000	339.500000	90.426766	60.883854	2.000000
395.000000	307.500000	90.027773	40.946446	2.000000
441.000000	496.500000	86.400231	52.997473	2.000000
357.500000	532.000000	84.905830	57.994617	2.000000
392.000000	440.000000	84.899941	43.090848	2.000000
393.500000	497.000000	82.734515	63.434949	2.000000
378.000000	261.500000	79.605276	63.113066	2.000000
518.000000	510.500000	78.746428	40.364537	2.000000
471.000000	575.000000	77.278716	79.562525	2.000000
502.500000	412.500000	76.850504	57.757532	2.000000
354.500000	611.000000	76.059187	28.249735	2.000000
330.500000	605.500000	69.296465	45.000000	2.000000
412.500000	577.500000	69.296465	45.000000	2.000000
519.500000	573.500000	69.296465	45.000000	2.000000
278.000000	507.000000	68.117545	40.236358	2.000000
460.500000	222.500000	67.955868	57.011478	2.000000
339.000000	305.000000	67.941151	47.385944	2.000000
319.000000	599.000000	67.675697	34.159695	2.000000
305.000000	452.500000	67.208630	46.808739	2.000000
456.000000	654.000000	67.082039	79.695154	2.000000
394.500000	249.500000	65.802736	53.652542	2.000000
249.500000	292.500000	63.007936	35.960517	2.000000
286.000000	296.000000	61.773781	29.054604	2.000000
389.500000	193.000000	60.108236	44.325963	2.000000
439.000000	401.000000	60.033324	60.018361	2.000000
540.000000	385.000000	59.396970	45.000000	2.000000
345.500000	507.500000	58.258047	39.427802	2.000000
344.500000	190.000000	57.314920	47.121096	2.000000
492.500000	570.000000	57.280014	44.292681	2.000000
396.000000	555.500000	56.400355	52.926927	2.000000
418.500000	499.000000	56.364883	25.201124	2.000000
279.500000	427.000000	55.217751	35.417055	2.000000
293.500000	544.000000	52.392748	66.370622	2.000000
474.500000	434.500000	50.774009	57.875002	2.000000
406.000000	156.500000	50.447993	50.630683	2.000000
241.500000	405.500000	49.497475	45.000000	2.000000
337.000000	482.500000	47.127487	72.718502	2.000000
322.500000	478.500000	47.010637	66.161260	2.000000
441.000000	350.500000	46.872167	56.309932	2.000000
420.500000	553.000000	46.529560	28.217356	2.000000
322.000000	404.000000	45.343136	48.576334	2.000000
292.000000	237.500000	45.221676	54.904183	2.000000
312.000000	341.500000	45.177428	27.699473	2.000000
324.500000	286.500000	44.384682	75.650668	2.000000
355.000000	327.500000	43.600459	53.392925	2.000000
268.500000	505.500000	42.638011	39.289407	2.000000
436.500000	528.000000	41.868843	49.844000	2.000000
565.000000	469.500000	41.868843	40.156000	2.000000
429.500000	317.000000	41.629317	65.897765	2.000000
384.000000	278.000000	41.231056	50.906141	2.000000
400.500000	412.000000	41.048752	55.922805	2.000000
283.500000	408.000000	40.804412	17.102729	2.000000
397.500000	341.500000	40.718546	65.323137	2.000000
457.500000	283.000000	38.275318	56.725112	2.000000
437.000000	580.000000	38.209946	47.121096	2.000000
379.500000	678.000000	37.643060	73.009177	2.000000
337.000000	531.500000	37.589892	61.389540	2.000000
364.500000	567.500000	37.443290	34.114473	2.000000
337.500000	171.500000	37.121422	62.744672	2.000000
403.500000	206.500000	36.249138	65.556045	2.000000
265.000000	491.500000	36.235342	27.979474	2.000000
374.500000	389.000000	36.235342	50.599339	2.000000
425.500000	610.000000	35.846897	30.141386	2.000000
409.000000	611.000000	35.383612	47.290610	2.000000
525.500000	458.000000	34.655447	43.830861	2.000000
533.000000	517.000000	34.409301	54.462322	2.000000
507.000000	573.500000	33.600595	53.471145	2.000000
435.000000	242.000000	33.286634	57.264774	2.000000
510.000000	481.500000	33.241540	68.838740	2.000000
496.000000	191.500000	29.410882	35.311213	2.000000
308.500000	484.500000	29.154759	67.833654	2.000000
458.000000	602.500000	29.068884	40.815084	2.000000
459.500000	532.000000	28.653098	29.248826	2.000000
327.000000	582.000000	27.784888	59.743563	2.000000
369.000000	649.500000	27.658633	77.471192	2.000000
327.000000	235.000000	26.907248	48.012788	2.000000
342.000000	648.500000	26.400758	52.696052	2.000000
365.500000	550.000000	25.942244	27.552812	2.000000
490.000000	551.000000	25.298221	71.565051	2.000000
459.000000	347.000000	25.059928	28.610460	2.000000
347.000000	233.500000	24.758837	43.363423	2.000000
447.500000	320.500000	24.698178	58.240520	2.000000
474.000000	457.000000	23.323808	59.036243	2.000000
395.500000	628.000000	23.086793	72.349876	2.000000
492.500000	213.500000	23.021729	55.619655	2.000000
435.000000	262.500000	22.472205	57.724356	2.000000
247.000000	317.000000	22.360680	26.565051	2.000000
423.500000	358.000000	22.203603	54.162347	2.000000
430.000000	126.500000	22.022716	50.527540	2.000000
421.000000	381.000000	21.633308	56.309932	2.000000
271.500000	565.500000	21.400935	52.594643	2.000000
310.500000	583.000000	21.095023	58.570434	2.000000
431.500000	435.000000	20.518285	43.025066	2.000000
336.500000	327.000000	19.104973	47.121096	2.000000
459.500000	365.000000	18.357560	60.642246	2.000000
308.500000	510.000000	17.464249	66.370622	2.000000
480.500000	526.500000	17.262677	79.992020	2.000000
374.000000	301.500000	16.401219	52.431408	2.000000
278.000000	267.000000	15.620499	50.194429	2.000000
511.000000	477.000000	128.514591	69.026507	1.000000
398.500000	533.500000	104.201727	26.810954	1.000000
402.000000	608.500000	104.043260	72.087491	1.000000
511.000000	428.500000	92.027170	70.974394	1.000000
465.500000	418.500000	78.549348	21.665959	1.000000
405.000000	289.000000	72.111026	56.309932	1.000000
490.500000	576.500000	70.724819	56.534621	1.000000
490.000000	356.500000	68.883960	62.318938	1.000000
451.500000	254.500000	64.761099	76.607502	1.000000
356.000000	426.000000	61.351447	70.974394	1.000000
471.500000	510.000000	55.072679	60.642246	1.000000
352.500000	531.000000	54.561891	26.095424	1.000000
359.000000	387.500000	52.773099	62.949403	1.000000
483.500000	213.500000	50.537115	62.927920	1.000000
269.000000	362.000000	44.721360	26.565051	1.000000
352.500000	365.000000	44.418465	58.815025	1.000000
467.000000	506.000000	44.407207	35.837653	1.000000
301.500000	471.500000	42.544095	29.577839	1.000000
366.500000	320.000000	42.438190	34.438989	1.000000
511.000000	443.000000	41.617304	54.782407	1.000000
256.000000	383.000000	41.231056	67.166346	1.000000
535.000000	360.000000	41.182521	60.945396	1.000000
360.000000	376.000000	41.036569	46.974934	1.000000
412.500000	448.500000	39.115214	57.528808	1.000000
407.000000	350.000000	38.418745	51.340192	1.000000
377.000000	193.000000	37.202150	53.746162	1.000000
456.000000	560.000000	34.058773	40.236358	1.000000
461.000000	478.500000	33.541020	26.565051	1.000000
250.000000	391.000000	33.105891	64.983107	1.000000
520.000000	363.500000	32.449961	56.309932	1.000000
389.500000	291.500000	32.280025	73.810794	1.000000
320.000000	352.000000	32.249031	29.744881	1.000000
416.500000	353.000000	31.953091	69.863697	1.000000
413.500000	306.000000	31.953091	69.863697	1.000000
397.500000	258.500000	31.780497	77.275644	1.000000
369.500000	511.500000	30.364453	17.241459	1.000000
353.500000	496.000000	30.016662	60.018361	1.000000
322.000000	552.000000	30.000000	53.130102	1.000000
475.500000	237.500000	29.832868	50.440332	1.000000
518.500000	362.500000	29.154759	59.036243	1.000000
371.500000	199.500000	29.154759	120.963757	1.000000
436.000000	657.000000	28.425341	39.289407	1.000000
304.500000	341.500000	28.319605	47.862405	1.000000
463.000000	334.000000	28.284271	45.000000	1.000000
288.500000	265.000000	28.231188	67.067900	1.000000
411.000000	452.500000	27.802878	37.694240	1.000000
412.000000	201.500000	27.802878	37.694240	1.000000
448.000000	567.500000	27.730849	64.358994	1.000000
365.500000	372.500000	27.166155	83.659808	1.000000
386.500000	572.500000	26.419690	29.475889	1.000000
385.000000	570.500000	26.400758	24.623565	1.000000
420.000000	210.500000	26.248809	139.635463	1.000000
530.000000	434.000000	26.000000	67.380135	1.000000
414.500000	266.000000	25.553865	59.420773	1.000000
370.500000	657.500000	25.179357	96.842773	1.000000
370.500000	565.000000	25.000000	53.130102	1.000000
447.500000	445.000000	25.000000	53.130102	1.000000
288.000000	265.500000	25.000000	36.869898	1.000000
525.000000	449.500000	24.758837	43.363423	1.000000
462.500000	256.000000	24.596748	63.434949	1.000000
447.000000	542.000000	24.083189	48.366461	1.000000
420.500000	625.500000	23.706539	62.354025	1.000000
328.000000	489.500000	23.345235	80.134193	1.000000
338.500000	447.000000	23.345235	43.264295	1.000000
397.000000	295.500000	23.345235	46.735705	1.000000
453.000000	594.000000	23.323808	30.963757	1.000000
446.500000	677.500000	22.847319	66.801409	1.000000
281.000000	267.000000	22.803509	15.255119	1.000000
345.500000	640.000000	22.472205	32.275644	1.000000
420.000000	543.000000	22.360680	26.565051	1.000000
442.500000	618.500000	21.400935	127.405357	1.000000
481.500000	575.000000	21.189620	70.709954	1.000000
272.000000	566.500000	21.095023	31.429566	1.000000
357.000000	413.500000	21.000000	90.000000	1.000000
514.000000	400.000000	20.880613	16.699244	1.000000
543.000000	350.500000	20.808652	54.782407	1.000000
387.000000	284.500000	20.808652	54.782407	1.000000
548.000000	438.500000	20.615528	39.093859	1.000000
444.500000	431.000000	20.615528	50.906141	1.000000
489.500000	359.000000	20.024984	92.862405	1.000000
467.000000	410.000000	20.000000	36.869898	1.000000
333.000000	153.000000	20.000000	53.130102	1.000000
336.500000	446.000000	19.313208	68.749494	1.000000
372.500000	485.500000	19.235384	27.897271	1.000000
386.000000	372.000000	18.973666	71.565051	1.000000
470.000000	346.500000	18.788294	64.798876	1.000000
494.500000	403.500000	18.601075	53.746162	1.000000
480.500000	565.500000	17.492856	59.036243	1.000000
235.500000	460.500000	17.492856	59.036243	1.000000
369.000000	370.000000	17.204651	54.462322	1.000000
510.500000	471.000000	16.401219	37.568592	1.000000
301.000000	245.500000	16.401219	52.431408	1.000000
435.000000	340.000000	16.124515	60.255119	1.000000
477.000000	447.000000	15.620499	50.194429	1.000000
438.000000	272.000000	15.620499	39.805571	1.000000
418.500000	165.500000	15.556349	45.000000	1.000000
374.500000	626.500000	15.297059	78.690068	1.000000
449.000000	219.000000	15.231546	66.801409	1.000000
