# Supplementary material for: The Filament Sensor for Near Real-Time Detection of Cytoskeletal Fiber Structures
Source: PLoS One. 2015 May 21;10(5):e0126346. doi: 10.1371/journal.pone.0126346 (PMC4440737; doi:10.1371/journal.pone.0126346)
Supplement: S1 File — This comprises the FilamentSensor, the benchmark database, the output of the compared programs, several auxiliary scripts, and the evaluation results of the program outputs. (ZIP) [file pone.0126346.s001.zip › supporting_information/ground_truth/simulated/line_sensor_simulated_csv/simulated_cell_06_png_filaments.csv]

#cell_property	value
%center_x	396
%center_y	395
%area	129362
%aspect_ratio	1.335366
%long_half_axis	234.492297
%orientation	98.3203
%order_parameter	-0.190522
#filaments
#center_x	center_y	length	angle	width
354.000000	503.000000	73.539105	45.000000	4.000000
301.500000	555.500000	38.183766	45.000000	4.000000
575.500000	407.500000	37.121422	62.744672	4.000000
436.000000	194.500000	20.518285	46.974934	4.000000
457.000000	441.000000	207.460840	33.996459	2.000000
437.000000	242.000000	190.536086	39.035513	2.000000
297.500000	371.000000	161.446586	63.117524	2.000000
508.500000	501.500000	146.485494	29.890425	2.000000
483.500000	340.500000	133.454112	17.891877	2.000000
415.000000	557.500000	128.003906	44.050433	2.000000
506.000000	297.000000	126.015872	54.039483	2.000000
530.000000	524.500000	118.190524	32.210928	2.000000
440.000000	597.500000	110.113578	55.732665	2.000000
555.500000	463.500000	107.786827	25.851863	2.000000
374.500000	470.500000	106.103723	23.907660	2.000000
328.000000	294.500000	105.759160	49.986334	2.000000
429.500000	593.000000	100.264650	51.072456	2.000000
361.500000	258.500000	100.089960	21.695109	2.000000
331.500000	430.000000	95.189285	70.994016	2.000000
233.500000	332.000000	95.189285	31.686368	2.000000
354.500000	570.000000	94.366308	49.727988	2.000000
226.000000	424.000000	93.722996	50.194429	2.000000
545.000000	467.500000	91.241438	62.592425	2.000000
377.500000	402.000000	89.560036	73.790975	2.000000
264.500000	353.000000	88.232647	72.181111	2.000000
290.500000	518.000000	84.599054	32.938691	2.000000
248.000000	246.000000	80.993827	20.224859	2.000000
256.000000	329.500000	80.156098	56.706437	2.000000
403.000000	551.500000	79.881162	34.286877	2.000000
469.500000	290.000000	78.390050	66.705437	2.000000
457.500000	256.500000	75.802375	59.036243	2.000000
290.500000	453.000000	73.164199	68.344011	2.000000
413.500000	492.500000	72.732386	18.434949	2.000000
424.500000	576.000000	71.840100	51.215636	2.000000
542.500000	440.500000	71.568149	74.604451	2.000000
457.000000	194.000000	70.455660	34.592289	2.000000
363.500000	404.000000	67.268120	48.012788	2.000000
432.500000	328.500000	66.528190	47.436648	2.000000
269.000000	295.000000	66.483081	21.161260	2.000000
318.000000	388.000000	63.780875	41.185925	2.000000
303.500000	420.000000	62.968246	46.930587	2.000000
434.500000	301.500000	61.983869	17.850318	2.000000
362.500000	607.000000	61.554854	43.025066	2.000000
371.500000	614.500000	61.465437	68.025492	2.000000
417.500000	434.000000	59.539903	60.851928	2.000000
381.500000	246.500000	59.413803	43.636072	2.000000
525.000000	356.500000	58.591808	27.439728	2.000000
326.500000	541.000000	57.939624	68.749494	2.000000
530.500000	280.500000	56.586217	46.432096	2.000000
282.500000	257.000000	55.901699	63.434949	2.000000
283.000000	326.000000	55.605755	52.305760	2.000000
370.000000	327.000000	55.317267	77.471192	2.000000
301.500000	290.500000	55.226805	31.675469	2.000000
489.500000	475.500000	54.203321	60.124007	2.000000
291.000000	270.500000	53.450912	72.582029	2.000000
395.500000	289.000000	50.921508	70.497551	2.000000
476.500000	585.000000	50.289164	72.645975	2.000000
507.500000	256.500000	48.600412	36.634114	2.000000
371.500000	361.000000	48.466483	21.801409	2.000000
405.500000	384.500000	47.853944	26.029592	2.000000
487.000000	497.500000	47.634021	50.964487	2.000000
391.500000	170.000000	47.296934	76.551385	2.000000
454.000000	369.000000	47.201695	53.615648	2.000000
528.500000	437.500000	47.095647	93.652223	2.000000
382.000000	263.500000	46.097722	24.341090	2.000000
360.500000	191.000000	45.967380	44.118596	2.000000
488.500000	284.500000	45.541190	19.230672	2.000000
319.000000	219.500000	44.598206	19.653824	2.000000
322.000000	396.000000	44.271887	71.565051	2.000000
414.500000	335.000000	43.139309	44.060809	2.000000
478.500000	380.000000	41.146081	25.942295	2.000000
501.500000	396.000000	40.311289	43.994914	2.000000
319.500000	202.500000	40.224371	34.875328	2.000000
336.500000	354.000000	40.162171	71.113913	2.000000
312.000000	443.000000	39.698866	40.914383	2.000000
480.000000	361.000000	39.446166	59.534455	2.000000
276.500000	397.500000	39.115214	57.528808	2.000000
455.500000	417.000000	38.118237	94.513988	2.000000
396.500000	338.000000	37.643060	73.009177	2.000000
436.500000	270.500000	37.336309	7.696052	2.000000
355.000000	293.500000	37.215588	83.829825	2.000000
288.000000	210.500000	36.891733	57.171458	2.000000
250.000000	419.000000	36.769553	67.619865	2.000000
434.000000	383.000000	36.769553	67.619865	2.000000
445.000000	461.500000	36.069378	43.876697	2.000000
438.000000	229.500000	36.013886	178.408860	2.000000
396.500000	527.500000	35.355339	61.260205	2.000000
413.500000	216.500000	35.355339	45.000000	2.000000
259.000000	260.500000	35.227830	55.407711	2.000000
347.000000	313.000000	34.409301	35.537678	2.000000
492.500000	562.500000	34.205263	37.874984	2.000000
474.000000	538.000000	34.058773	49.763642	2.000000
399.000000	227.000000	34.058773	176.633539	2.000000
308.500000	435.000000	33.837849	71.029592	2.000000
480.500000	440.500000	33.734256	11.976132	2.000000
308.500000	238.000000	33.301652	41.347777	2.000000
446.500000	343.000000	32.695565	66.571307	2.000000
271.500000	369.000000	30.870698	65.095231	2.000000
342.000000	235.500000	30.805844	13.134022	2.000000
388.000000	417.000000	29.732137	42.273689	2.000000
484.500000	217.500000	29.154759	22.166346	2.000000
412.000000	244.500000	28.792360	69.676863	2.000000
357.500000	407.000000	28.653098	29.248826	2.000000
291.500000	499.500000	27.892651	14.534455	2.000000
369.500000	235.500000	27.892651	14.534455	2.000000
503.000000	351.000000	27.856777	68.962489	2.000000
384.000000	341.500000	27.658633	49.398705	2.000000
424.500000	340.500000	27.313001	23.749494	2.000000
261.000000	508.000000	27.202941	17.102729	2.000000
347.500000	353.500000	27.166155	83.659808	2.000000
388.000000	276.500000	26.925824	15.068488	2.000000
325.500000	418.000000	26.627054	55.713123	2.000000
432.000000	255.500000	26.400758	24.623565	2.000000
465.000000	484.500000	26.248809	72.255328	2.000000
461.000000	394.500000	25.238859	56.309932	2.000000
372.000000	371.000000	25.059928	28.610460	2.000000
406.500000	527.500000	24.698178	68.629378	2.000000
342.500000	500.500000	24.698178	68.629378	2.000000
488.000000	391.000000	23.409400	70.016893	2.000000
395.500000	458.000000	23.345235	9.865807	2.000000
295.000000	471.000000	23.323808	59.036243	2.000000
315.000000	616.000000	22.803509	52.125016	2.000000
277.500000	579.500000	22.671568	48.576334	2.000000
227.500000	315.000000	22.472205	32.275644	2.000000
343.000000	448.500000	21.470911	62.241459	2.000000
424.500000	292.500000	21.400935	52.594643	2.000000
398.000000	367.000000	21.260292	48.814075	2.000000
487.500000	232.000000	21.189620	70.709954	2.000000
437.000000	434.500000	21.095023	31.429566	2.000000
524.500000	381.500000	21.023796	87.273689	2.000000
537.000000	531.000000	20.880613	16.699244	2.000000
382.500000	205.000000	20.615528	75.963757	2.000000
382.000000	554.000000	20.591260	60.945396	2.000000
485.000000	544.000000	20.396078	11.309932	2.000000
359.500000	456.500000	20.248457	69.775141	2.000000
339.500000	285.500000	20.248457	69.775141	2.000000
353.000000	213.500000	20.223748	8.530766	2.000000
288.000000	464.000000	18.439089	40.601295	2.000000
518.000000	517.000000	17.204651	54.462322	2.000000
476.500000	420.500000	115.767007	70.312884	1.000000
332.500000	303.000000	96.607453	25.769328	1.000000
281.000000	493.500000	91.065910	31.071658	1.000000
463.000000	596.500000	71.309186	22.249024	1.000000
374.000000	584.000000	70.767224	47.290610	1.000000
437.000000	238.500000	69.462220	22.873665	1.000000
386.000000	224.500000	55.542776	13.535856	1.000000
334.000000	387.000000	53.814496	48.012788	1.000000
524.500000	535.500000	53.758720	9.637538	1.000000
420.500000	564.500000	53.009433	35.788973	1.000000
359.500000	471.000000	50.328918	20.955777	1.000000
363.000000	588.500000	46.529560	61.782644	1.000000
387.500000	574.500000	45.188494	65.136303	1.000000
406.500000	299.000000	42.720019	69.443955	1.000000
366.500000	190.500000	42.544095	60.422161	1.000000
411.500000	361.000000	42.011903	38.233825	1.000000
440.500000	469.500000	41.976184	12.380757	1.000000
404.500000	225.000000	40.804412	17.102729	1.000000
428.000000	451.500000	40.311289	7.125016	1.000000
401.500000	355.000000	37.589892	28.610460	1.000000
399.000000	518.000000	36.878178	49.398705	1.000000
432.500000	365.500000	36.796739	47.202598	1.000000
455.000000	552.500000	35.735137	17.927920	1.000000
498.000000	470.500000	35.227830	83.480198	1.000000
301.000000	543.000000	34.985711	30.963757	1.000000
462.500000	586.000000	34.828150	39.173658	1.000000
444.500000	554.500000	34.438351	64.179008	1.000000
445.500000	487.500000	34.205263	37.874984	1.000000
326.000000	255.500000	34.132096	58.172553	1.000000
361.000000	383.000000	34.058773	49.763642	1.000000
452.000000	364.500000	33.541020	26.565051	1.000000
458.500000	464.500000	33.015148	88.264295	1.000000
350.500000	259.500000	32.893768	70.463345	1.000000
458.500000	333.500000	32.649655	62.650124	1.000000
275.000000	369.000000	32.557641	42.510447	1.000000
352.000000	322.000000	32.062439	86.423666	1.000000
425.500000	586.500000	31.906112	57.804266	1.000000
362.500000	511.000000	31.384710	22.479434	1.000000
453.500000	391.500000	31.016125	91.847610	1.000000
461.000000	530.000000	30.000000	53.130102	1.000000
483.500000	177.500000	29.832868	166.429566	1.000000
460.500000	606.000000	29.068884	63.434949	1.000000
284.000000	339.500000	28.792360	69.676863	1.000000
334.500000	254.000000	28.792360	20.323137	1.000000
328.000000	424.000000	28.635642	24.775141	1.000000
404.000000	318.000000	28.425341	50.710593	1.000000
428.000000	510.000000	28.284271	98.130102	1.000000
314.500000	278.000000	27.658633	12.528808	1.000000
495.500000	429.500000	27.459060	56.888658	1.000000
245.500000	331.000000	27.294688	61.557071	1.000000
383.000000	329.000000	27.202941	36.027373	1.000000
247.500000	414.500000	27.018512	38.990994	1.000000
495.000000	462.500000	26.627054	34.286877	1.000000
493.500000	531.500000	25.961510	74.357754	1.000000
524.500000	273.000000	25.709920	13.495733	1.000000
450.500000	411.000000	25.632011	69.443955	1.000000
327.000000	531.000000	25.455844	45.000000	1.000000
349.000000	321.500000	25.079872	66.501434	1.000000
440.000000	194.500000	24.596748	26.565051	1.000000
336.000000	376.000000	24.166092	24.443955	1.000000
335.000000	459.000000	24.083189	41.633539	1.000000
451.500000	383.000000	24.020824	92.385944	1.000000
294.500000	369.000000	23.853721	56.976132	1.000000
474.000000	459.500000	23.769729	75.379126	1.000000
360.000000	367.500000	23.769729	75.379126	1.000000
424.500000	501.500000	23.706539	62.354025	1.000000
401.500000	464.500000	23.706539	62.354025	1.000000
457.000000	611.500000	23.430749	39.805571	1.000000
355.000000	426.500000	23.259407	64.536655	1.000000
411.000000	398.500000	23.086793	17.650124	1.000000
480.000000	178.000000	22.803509	74.744881	1.000000
371.000000	569.500000	22.561028	12.804266	1.000000
428.000000	410.000000	22.360680	79.695154	1.000000
219.000000	328.000000	22.360680	10.304846	1.000000
261.500000	293.000000	22.203603	54.162347	1.000000
296.500000	543.500000	21.954498	30.068583	1.000000
410.500000	322.500000	21.954498	59.931417	1.000000
277.500000	479.000000	21.931712	46.847610	1.000000
319.000000	352.000000	21.633308	33.690068	1.000000
482.500000	178.500000	21.587033	13.392498	1.000000
238.500000	353.500000	21.400935	37.405357	1.000000
428.000000	523.000000	21.260292	48.814075	1.000000
399.000000	350.500000	21.189620	19.290046	1.000000
361.000000	187.500000	21.189620	19.290046	1.000000
577.000000	399.500000	21.095023	84.559668	1.000000
480.500000	258.500000	21.023796	87.273689	1.000000
431.000000	440.500000	20.808652	54.782407	1.000000
552.000000	413.500000	20.808652	54.782407	1.000000
260.500000	293.000000	20.808652	35.217593	1.000000
438.000000	283.500000	20.615528	39.093859	1.000000
278.500000	237.000000	20.615528	50.906141	1.000000
311.500000	473.500000	20.248457	32.905243	1.000000
510.500000	385.500000	20.248457	110.224859	1.000000
345.500000	280.500000	20.248457	32.905243	1.000000
478.500000	241.500000	20.248457	20.224859	1.000000
294.000000	223.500000	20.223748	8.530766	1.000000
502.000000	427.500000	20.124612	26.565051	1.000000
595.000000	447.000000	20.099751	5.710593	1.000000
419.000000	290.000000	20.099751	95.710593	1.000000
375.000000	505.500000	20.024984	2.862405	1.000000
315.500000	492.000000	19.416488	11.888658	1.000000
364.500000	280.000000	19.416488	11.888658	1.000000
458.500000	508.500000	19.235384	81.027373	1.000000
335.500000	421.500000	18.384776	45.000000	1.000000
366.500000	506.000000	18.027756	33.690068	1.000000
525.500000	403.000000	18.027756	93.179830	1.000000
365.000000	190.000000	17.888544	63.434949	1.000000
340.500000	399.000000	17.804494	51.842773	1.000000
497.000000	528.000000	17.088007	69.443955	1.000000
414.500000	506.000000	16.278821	79.380345	1.000000
401.500000	138.500000	15.811388	71.565051	1.000000
284.500000	490.000000	15.652476	63.434949	1.000000
369.000000	246.000000	15.620499	50.194429	1.000000
398.500000	137.500000	15.033296	86.185925	1.000000
463.000000	511.500000	15.000000	36.869898	1.000000
321.000000	348.500000	15.000000	36.869898	1.000000
