# Supplementary material for: The Filament Sensor for Near Real-Time Detection of Cytoskeletal Fiber Structures
Source: PLoS One. 2015 May 21;10(5):e0126346. doi: 10.1371/journal.pone.0126346 (PMC4440737; doi:10.1371/journal.pone.0126346)
Supplement: S1 File — This comprises the FilamentSensor, the benchmark database, the output of the compared programs, several auxiliary scripts, and the evaluation results of the program outputs. (ZIP) [file pone.0126346.s001.zip › supporting_information/ground_truth/simulated/ground_truth_simulated_xml/ground_truth_simulated.xml]

<?xml version="1.0" encoding="UTF-8" standalone="no"?>
<FilTrackerProjectDataFile>
<paths data_path="/home/else/Dokumente/sfb755b8/ground_truth/simulated/ground_truth_simulated_xml" force_defaults="false" image_path="/home/else/Bilder/ground_truth/simulated"/>
<pre_params black="-1" contrast="0" corr_mask_size="3" cross_corr="0" do_gauss="1" do_laplace="1" do_line_gauss="1" fsigma="9" line_sigma="50" lpfac="20" lpmask="1" minbright="5" order="0" preview="1" rm_sng_px="1" white="-1" widths="3"/>
<bin_params area_significance="100" method="1" minmean="30" radius="3" rm_sng_px="1" rod_significance="50" sigma="30" thicken="0"/>
<trc_params minangle="20" minlen="20" tolerance="5"/>
<elog_params contrast="100" image="0" input="0" orientations="18" sigma_x="100" sigma_y="7" threshold="-1" tolerance="0" zero_crossings="0"/>
<chain_params dist_max="10" dist_max_gap="2" gap_skew_max="20" skew_max="15"/>
<file_pairs>
<files0 data="simulated_cell_01_png.xml" image="simulated_cell_01.png"/>
<files1 data="simulated_cell_02_png.xml" image="simulated_cell_02.png"/>
<files2 data="simulated_cell_03_png.xml" image="simulated_cell_03.png"/>
<files3 data="simulated_cell_04_png.xml" image="simulated_cell_04.png"/>
<files4 data="simulated_cell_05_png.xml" image="simulated_cell_05.png"/>
<files5 data="simulated_cell_06_png.xml" image="simulated_cell_06.png"/>
<files6 data="simulated_cell_07_png.xml" image="simulated_cell_07.png"/>
<files7 data="simulated_cell_08_png.xml" image="simulated_cell_08.png"/>
<files8 data="simulated_cell_09_png.xml" image="simulated_cell_09.png"/>
<files9 data="simulated_cell_10_png.xml" image="simulated_cell_10.png"/>
</file_pairs>
</FilTrackerProjectDataFile>
