# Supplementary material for: The Filament Sensor for Near Real-Time Detection of Cytoskeletal Fiber Structures
Source: PLoS One. 2015 May 21;10(5):e0126346. doi: 10.1371/journal.pone.0126346 (PMC4440737; doi:10.1371/journal.pone.0126346)
Supplement: S1 File — This comprises the FilamentSensor, the benchmark database, the output of the compared programs, several auxiliary scripts, and the evaluation results of the program outputs. (ZIP) [file pone.0126346.s001.zip › supporting_information/ground_truth/simulated/ground_truth_simulated_xml/simulated_cell_08_png.xml]

<?xml version="1.0" encoding="UTF-8" standalone="no"?>
<FilTrackerImageDataFile>
<img_file dpi="not_implemented" name="simulated_cell_08.png" path="../" resolution="800x800"/>
<cell_data area="89844" aspect_ratio="1983685" center_x="398" center_y="395" long_half_axis="238180365" order_parameter="-1000000000" orientation="110030198"/>
<filament_chains>
<chain0 angle="114145542" center_x="2805" center_y="3435" length="158902486" width="3000000">
<filament0_0 angle="114145542" center_x="2805" center_y="3435" end_x="313" end_y="416" keep="yes" length="158902486" start_x="248" start_y="271" width="3000000"/>
</chain0>
<chain1 angle="109064547" center_x="3385" center_y="2530" length="143892321" width="3000000">
<filament1_0 angle="109064547" center_x="3385" center_y="2530" end_x="362" end_y="321" keep="yes" length="143892321" start_x="315" start_y="185" width="3000000"/>
</chain1>
<chain2 angle="106578791" center_x="3645" center_y="4475" length="136682113" width="3000000">
<filament2_0 angle="106578791" center_x="3645" center_y="4475" end_x="384" end_y="513" keep="yes" length="136682113" start_x="345" start_y="382" width="3000000"/>
</chain2>
<chain3 angle="86987212" center_x="4555" center_y="5325" length="133184083" width="3000000">
<filament3_0 angle="86987212" center_x="4555" center_y="5325" end_x="452" end_y="599" keep="yes" length="133184083" start_x="459" start_y="466" width="3000000"/>
</chain3>
<chain4 angle="102669814" center_x="3715" center_y="5055" length="132219514" width="3000000">
<filament4_0 angle="102669814" center_x="3715" center_y="5055" end_x="386" end_y="570" keep="yes" length="132219514" start_x="357" start_y="441" width="3000000"/>
</chain4>
<chain5 angle="114065632" center_x="4380" center_y="4615" length="112805142" width="3000000">
<filament5_0 angle="114065632" center_x="4380" center_y="4615" end_x="461" end_y="513" keep="yes" length="112805142" start_x="415" start_y="410" width="3000000"/>
</chain5>
<chain6 angle="91287329" center_x="3060" center_y="3365" length="89022469" width="3000000">
<filament6_0 angle="91287329" center_x="3060" center_y="3365" end_x="307" end_y="381" keep="yes" length="89022469" start_x="305" start_y="292" width="3000000"/>
</chain6>
<chain7 angle="101768289" center_x="3525" center_y="2330" length="73545904" width="3000000">
<filament7_0 angle="101768289" center_x="3525" center_y="2330" end_x="360" end_y="269" keep="yes" length="73545904" start_x="345" start_y="197" width="3000000"/>
</chain7>
<chain8 angle="94698681" center_x="4600" center_y="4295" length="73246160" width="3000000">
<filament8_0 angle="94698681" center_x="4600" center_y="4295" end_x="463" end_y="466" keep="yes" length="73246160" start_x="457" start_y="393" width="3000000"/>
</chain8>
<chain9 angle="95117315" center_x="3890" center_y="3555" length="67268120" width="2900000">
<filament9_0 angle="95117315" center_x="3890" center_y="3555" end_x="392" end_y="389" keep="yes" length="67268120" start_x="386" start_y="322" width="2900000"/>
</chain9>
<chain10 angle="108434949" center_x="3860" center_y="2940" length="37947332" width="2700000">
<filament10_0 angle="108434949" center_x="3860" center_y="2940" end_x="392" end_y="312" keep="yes" length="37947332" start_x="380" start_y="276" width="2700000"/>
</chain10>
<chain11 angle="103298570" center_x="3315" center_y="4825" length="169546454" width="2600000">
<filament11_0 angle="103298570" center_x="3315" center_y="4825" end_x="351" end_y="565" keep="yes" length="169546454" start_x="312" start_y="400" width="2600000"/>
</chain11>
<chain12 angle="114512986" center_x="4965" center_y="3865" length="137382677" width="2600000">
<filament12_0 angle="114512986" center_x="4965" center_y="3865" end_x="525" end_y="449" keep="yes" length="137382677" start_x="468" start_y="324" width="2600000"/>
</chain12>
<chain13 angle="92960936" center_x="4680" center_y="5060" length="116155069" width="2500000">
<filament13_0 angle="92960936" center_x="4680" center_y="5060" end_x="471" end_y="564" keep="yes" length="116155069" start_x="465" start_y="448" width="2500000"/>
</chain13>
<chain14 angle="104123187" center_x="3445" center_y="3815" length="159831161" width="2400000">
<filament14_0 angle="104123187" center_x="3445" center_y="3815" end_x="364" end_y="459" keep="yes" length="159831161" start_x="325" start_y="304" width="2400000"/>
</chain14>
<chain15 angle="94398705" center_x="3520" center_y="4320" length="52153619" width="2300000">
<filament15_0 angle="94398705" center_x="3520" center_y="4320" end_x="354" end_y="458" keep="yes" length="52153619" start_x="350" start_y="406" width="2300000"/>
</chain15>
<chain16 angle="83047043" center_x="4180" center_y="3400" length="82607506" width="2100000">
<filament16_0 angle="83047043" center_x="4180" center_y="3400" end_x="413" end_y="381" keep="yes" length="82607506" start_x="423" start_y="299" width="2100000"/>
</chain16>
<chain17 angle="99180542" center_x="4630" center_y="5385" length="100284595" width="2000000">
<filament17_0 angle="99180542" center_x="4630" center_y="5385" end_x="471" end_y="588" keep="yes" length="100284595" start_x="455" start_y="489" width="2000000"/>
</chain17>
<chain18 angle="111801409" center_x="4360" center_y="5300" length="43081318" width="2000000">
<filament18_0 angle="111801409" center_x="4360" center_y="5300" end_x="444" end_y="550" keep="yes" length="43081318" start_x="428" start_y="510" width="2000000"/>
</chain18>
<chain19 angle="95931527" center_x="4780" center_y="3325" length="77414469" width="1900000">
<filament19_0 angle="95931527" center_x="4780" center_y="3325" end_x="482" end_y="371" keep="yes" length="77414469" start_x="474" start_y="294" width="1900000"/>
</chain19>
<chain20 angle="86884935" center_x="4930" center_y="4465" length="147217526" width="1800000">
<filament20_0 angle="86884935" center_x="4930" center_y="4465" end_x="489" end_y="520" keep="yes" length="147217526" start_x="497" start_y="373" width="1800000"/>
</chain20>
<chain21 angle="106750265" center_x="3475" center_y="3595" length="107563934" width="1800000">
<filament21_0 angle="106750265" center_x="3475" center_y="3595" end_x="363" end_y="411" keep="yes" length="107563934" start_x="332" start_y="308" width="1800000"/>
</chain21>
<chain22 angle="80148673" center_x="3715" center_y="4365" length="169499263" width="1700000">
<filament22_0 angle="80148673" center_x="3715" center_y="4365" end_x="357" end_y="520" keep="yes" length="169499263" start_x="386" start_y="353" width="1700000"/>
</chain22>
<chain23 angle="75379126" center_x="4150" center_y="3360" length="95078915" width="1700000">
<filament23_0 angle="75379126" center_x="4150" center_y="3360" end_x="403" end_y="382" keep="yes" length="95078915" start_x="427" start_y="290" width="1700000"/>
</chain23>
<chain24 angle="86308614" center_x="4290" center_y="4505" length="31064449" width="1700000">
<filament24_0 angle="86308614" center_x="4290" center_y="4505" end_x="428" end_y="466" keep="yes" length="31064449" start_x="430" start_y="435" width="1700000"/>
</chain24>
<chain25 angle="106979711" center_x="2970" center_y="2585" length="136970800" width="1600000">
<filament25_0 angle="106979711" center_x="2970" center_y="2585" end_x="317" end_y="324" keep="yes" length="136970800" start_x="277" start_y="193" width="1600000"/>
</chain25>
<chain26 angle="96340192" center_x="5000" center_y="4170" length="54332311" width="1600000">
<filament26_0 angle="96340192" center_x="5000" center_y="4170" end_x="503" end_y="444" keep="yes" length="54332311" start_x="497" start_y="390" width="1600000"/>
</chain26>
<chain27 angle="83969991" center_x="4335" center_y="5220" length="142790056" width="1500000">
<filament27_0 angle="83969991" center_x="4335" center_y="5220" end_x="426" end_y="593" keep="yes" length="142790056" start_x="441" start_y="451" width="1500000"/>
</chain27>
<chain28 angle="115693700" center_x="4385" center_y="5070" length="117630778" width="1500000">
<filament28_0 angle="115693700" center_x="4385" center_y="5070" end_x="464" end_y="560" keep="yes" length="117630778" start_x="413" start_y="454" width="1500000"/>
</chain28>
<chain29 angle="80112011" center_x="4265" center_y="4045" length="110643572" width="1500000">
<filament29_0 angle="80112011" center_x="4265" center_y="4045" end_x="417" end_y="459" keep="yes" length="110643572" start_x="436" start_y="350" width="1500000"/>
</chain29>
<chain30 angle="104381395" center_x="2930" center_y="2635" length="120784933" width="1400000">
<filament30_0 angle="104381395" center_x="2930" center_y="2635" end_x="308" end_y="322" keep="yes" length="120784933" start_x="278" start_y="205" width="1400000"/>
</chain30>
<chain31 angle="93224523" center_x="3000" center_y="3685" length="71112587" width="1400000">
<filament31_0 angle="93224523" center_x="3000" center_y="3685" end_x="302" end_y="404" keep="yes" length="71112587" start_x="298" start_y="333" width="1400000"/>
</chain31>
<chain32 angle="91157333" center_x="3330" center_y="4425" length="99020200" width="1300000">
<filament32_0 angle="91157333" center_x="3330" center_y="4425" end_x="334" end_y="492" keep="yes" length="99020200" start_x="332" start_y="393" width="1300000"/>
</chain32>
<chain33 angle="96934349" center_x="4835" center_y="4960" length="74545288" width="1300000">
<filament33_0 angle="96934349" center_x="4835" center_y="4960" end_x="488" end_y="533" keep="yes" length="74545288" start_x="479" start_y="459" width="1300000"/>
</chain33>
<chain34 angle="106866857" center_x="3445" center_y="4190" length="196451012" width="1200000">
<filament34_0 angle="106866857" center_x="3445" center_y="4190" end_x="373" end_y="513" keep="yes" length="196451012" start_x="316" start_y="325" width="1200000"/>
</chain34>
<chain35 angle="105338196" center_x="4160" center_y="5055" length="181463495" width="1200000">
<filament35_0 angle="105338196" center_x="4160" center_y="5055" end_x="440" end_y="593" keep="yes" length="181463495" start_x="392" start_y="418" width="1200000"/>
</chain35>
<chain36 angle="102339087" center_x="4515" center_y="3070" length="32756679" width="1200000">
<filament36_0 angle="102339087" center_x="4515" center_y="3070" end_x="455" end_y="323" keep="yes" length="32756679" start_x="448" start_y="291" width="1200000"/>
</chain36>
<chain37 angle="102572445" center_x="4415" center_y="4985" length="142414887" width="1100000">
<filament37_0 angle="102572445" center_x="4415" center_y="4985" end_x="457" end_y="568" keep="yes" length="142414887" start_x="426" start_y="429" width="1100000"/>
</chain37>
<chain38 angle="104036243" center_x="3875" center_y="4880" length="193785964" width="1000000">
<filament38_0 angle="104036243" center_x="3875" center_y="4880" end_x="411" end_y="582" keep="yes" length="193785964" start_x="364" start_y="394" width="1000000"/>
</chain38>
<chain39 angle="102971106" center_x="3175" center_y="3980" length="182660888" width="1000000">
<filament39_0 angle="102971106" center_x="3175" center_y="3980" end_x="338" end_y="487" keep="yes" length="182660888" start_x="297" start_y="309" width="1000000"/>
</chain39>
<chain40 angle="98625183" center_x="4315" center_y="4920" length="180036107" width="1000000">
<filament40_0 angle="98625183" center_x="4315" center_y="4920" end_x="445" end_y="581" keep="yes" length="180036107" start_x="418" start_y="403" width="1000000"/>
</chain40>
<chain41 angle="96410840" center_x="3440" center_y="2700" length="179120071" width="1000000">
<filament41_0 angle="96410840" center_x="3440" center_y="2700" end_x="354" end_y="359" keep="yes" length="179120071" start_x="334" start_y="181" width="1000000"/>
</chain41>
<chain42 angle="97001268" center_x="4925" center_y="3605" length="172284648" width="1000000">
<filament42_0 angle="97001268" center_x="4925" center_y="3605" end_x="503" end_y="446" keep="yes" length="172284648" start_x="482" start_y="275" width="1000000"/>
</chain42>
<chain43 angle="85962289" center_x="5040" center_y="4870" length="170423003" width="1000000">
<filament43_0 angle="85962289" center_x="5040" center_y="4870" end_x="498" end_y="572" keep="yes" length="170423003" start_x="510" start_y="402" width="1000000"/>
</chain43>
<chain44 angle="79850848" center_x="4125" center_y="3030" length="164575211" width="1000000">
<filament44_0 angle="79850848" center_x="4125" center_y="3030" end_x="398" end_y="384" keep="yes" length="164575211" start_x="427" start_y="222" width="1000000"/>
</chain44>
<chain45 angle="102835609" center_x="4370" center_y="3080" length="162049375" width="1000000">
<filament45_0 angle="102835609" center_x="4370" center_y="3080" end_x="455" end_y="387" keep="yes" length="162049375" start_x="419" start_y="229" width="1000000"/>
</chain45>
<chain46 angle="99637538" center_x="3355" center_y="2925" length="161276161" width="1000000">
<filament46_0 angle="99637538" center_x="3355" center_y="2925" end_x="349" end_y="372" keep="yes" length="161276161" start_x="322" start_y="213" width="1000000"/>
</chain46>
<chain47 angle="109013674" center_x="3635" center_y="5130" length="156540730" width="1000000">
<filament47_0 angle="109013674" center_x="3635" center_y="5130" end_x="389" end_y="587" keep="yes" length="156540730" start_x="338" start_y="439" width="1000000"/>
</chain47>
<chain48 angle="100942185" center_x="4975" center_y="5140" length="152777616" width="1000000">
<filament48_0 angle="100942185" center_x="4975" center_y="5140" end_x="512" end_y="589" keep="yes" length="152777616" start_x="483" start_y="439" width="1000000"/>
</chain48>
<chain49 angle="101383862" center_x="4160" center_y="3325" length="151990131" width="1000000">
<filament49_0 angle="101383862" center_x="4160" center_y="3325" end_x="431" end_y="407" keep="yes" length="151990131" start_x="401" start_y="258" width="1000000"/>
</chain49>
<chain50 angle="91138177" center_x="3785" center_y="3555" length="151029798" width="1000000">
<filament50_0 angle="91138177" center_x="3785" center_y="3555" end_x="380" end_y="431" keep="yes" length="151029798" start_x="377" start_y="280" width="1000000"/>
</chain50>
<chain51 angle="86448267" center_x="4585" center_y="5725" length="145279042" width="1000000">
<filament51_0 angle="86448267" center_x="4585" center_y="5725" end_x="454" end_y="645" keep="yes" length="145279042" start_x="463" start_y="500" width="1000000"/>
</chain51>
<chain52 angle="118862723" center_x="3870" center_y="2375" length="145013792" width="1000000">
<filament52_0 angle="118862723" center_x="3870" center_y="2375" end_x="422" end_y="301" keep="yes" length="145013792" start_x="352" start_y="174" width="1000000"/>
</chain52>
<chain53 angle="102875002" center_x="5150" center_y="4690" length="143610585" width="1000000">
<filament53_0 angle="102875002" center_x="5150" center_y="4690" end_x="531" end_y="539" keep="yes" length="143610585" start_x="499" start_y="399" width="1000000"/>
</chain53>
<chain54 angle="98412345" center_x="4545" center_y="5270" length="143544418" width="1000000">
<filament54_0 angle="98412345" center_x="4545" center_y="5270" end_x="465" end_y="598" keep="yes" length="143544418" start_x="444" start_y="456" width="1000000"/>
</chain54>
<chain55 angle="114655899" center_x="4610" center_y="3160" length="134238594" width="1000000">
<filament55_0 angle="114655899" center_x="4610" center_y="3160" end_x="489" end_y="377" keep="yes" length="134238594" start_x="433" start_y="255" width="1000000"/>
</chain55>
<chain56 angle="98252529" center_x="4535" center_y="2855" length="132370692" width="1000000">
<filament56_0 angle="98252529" center_x="4535" center_y="2855" end_x="463" end_y="351" keep="yes" length="132370692" start_x="444" start_y="220" width="1000000"/>
</chain56>
<chain57 angle="100967872" center_x="3445" center_y="3625" length="131400152" width="1000000">
<filament57_0 angle="100967872" center_x="3445" center_y="3625" end_x="357" end_y="427" keep="yes" length="131400152" start_x="332" start_y="298" width="1000000"/>
</chain57>
<chain58 angle="108996654" center_x="3150" center_y="3290" length="129027129" width="1000000">
<filament58_0 angle="108996654" center_x="3150" center_y="3290" end_x="336" end_y="390" keep="yes" length="129027129" start_x="294" start_y="268" width="1000000"/>
</chain58>
<chain59 angle="100344857" center_x="3335" center_y="3480" length="128082005" width="1000000">
<filament59_0 angle="100344857" center_x="3335" center_y="3480" end_x="345" end_y="411" keep="yes" length="128082005" start_x="322" start_y="285" width="1000000"/>
</chain59>
<chain60 angle="102283955" center_x="2955" center_y="3720" length="126905477" width="1000000">
<filament60_0 angle="102283955" center_x="2955" center_y="3720" end_x="309" end_y="434" keep="yes" length="126905477" start_x="282" start_y="310" width="1000000"/>
</chain60>
<chain61 angle="107525568" center_x="3360" center_y="3820" length="119549153" width="1000000">
<filament61_0 angle="107525568" center_x="3360" center_y="3820" end_x="354" end_y="439" keep="yes" length="119549153" start_x="318" start_y="325" width="1000000"/>
</chain61>
<chain62 angle="120113733" center_x="4330" center_y="3470" length="115602768" width="1000000">
<filament62_0 angle="120113733" center_x="4330" center_y="3470" end_x="462" end_y="397" keep="yes" length="115602768" start_x="404" start_y="297" width="1000000"/>
</chain62>
<chain63 angle="91562225" center_x="4645" center_y="3440" length="110040901" width="1000000">
<filament63_0 angle="91562225" center_x="4645" center_y="3440" end_x="466" end_y="399" keep="yes" length="110040901" start_x="463" start_y="289" width="1000000"/>
</chain63>
<chain64 angle="102642152" center_x="3490" center_y="2595" length="109658561" width="1000000">
<filament64_0 angle="102642152" center_x="3490" center_y="2595" end_x="361" end_y="313" keep="yes" length="109658561" start_x="337" start_y="206" width="1000000"/>
</chain64>
<chain65 angle="114399436" center_x="3680" center_y="4715" length="106512910" width="1000000">
<filament65_0 angle="114399436" center_x="3680" center_y="4715" end_x="390" end_y="520" keep="yes" length="106512910" start_x="346" start_y="423" width="1000000"/>
</chain65>
<chain66 angle="93814075" center_x="4125" center_y="3925" length="105233075" width="1000000">
<filament66_0 angle="93814075" center_x="4125" center_y="3925" end_x="416" end_y="445" keep="yes" length="105233075" start_x="409" start_y="340" width="1000000"/>
</chain66>
<chain67 angle="95599339" center_x="3460" center_y="2410" length="102489024" width="1000000">
<filament67_0 angle="95599339" center_x="3460" center_y="2410" end_x="351" end_y="292" keep="yes" length="102489024" start_x="341" start_y="190" width="1000000"/>
</chain67>
<chain68 angle="101309932" center_x="4810" center_y="5140" length="101980390" width="1000000">
<filament68_0 angle="101309932" center_x="4810" center_y="5140" end_x="491" end_y="564" keep="yes" length="101980390" start_x="471" start_y="464" width="1000000"/>
</chain68>
<chain69 angle="97406912" center_x="4225" center_y="3160" length="100841460" width="1000000">
<filament69_0 angle="97406912" center_x="4225" center_y="3160" end_x="429" end_y="366" keep="yes" length="100841460" start_x="416" start_y="266" width="1000000"/>
</chain69>
<chain70 angle="88768023" center_x="4160" center_y="5665" length="93021503" width="1000000">
<filament70_0 angle="88768023" center_x="4160" center_y="5665" end_x="415" end_y="613" keep="yes" length="93021503" start_x="417" start_y="520" width="1000000"/>
</chain70>
<chain71 angle="109653824" center_x="4150" center_y="5070" length="89196412" width="1000000">
<filament71_0 angle="109653824" center_x="4150" center_y="5070" end_x="430" end_y="549" keep="yes" length="89196412" start_x="400" start_y="465" width="1000000"/>
</chain71>
<chain72 angle="91287329" center_x="4560" center_y="5405" length="89022469" width="1000000">
<filament72_0 angle="91287329" center_x="4560" center_y="5405" end_x="457" end_y="585" keep="yes" length="89022469" start_x="455" start_y="496" width="1000000"/>
</chain72>
<chain73 angle="95314546" center_x="3950" center_y="2720" length="86371292" width="1000000">
<filament73_0 angle="95314546" center_x="3950" center_y="2720" end_x="399" end_y="315" keep="yes" length="86371292" start_x="391" start_y="229" width="1000000"/>
</chain73>
<chain74 angle="100007980" center_x="3435" center_y="4225" length="86313383" width="1000000">
<filament74_0 angle="100007980" center_x="3435" center_y="4225" end_x="351" end_y="465" keep="yes" length="86313383" start_x="336" start_y="380" width="1000000"/>
</chain74>
<chain75 angle="113749494" center_x="4155" center_y="4035" length="81939002" width="1000000">
<filament75_0 angle="113749494" center_x="4155" center_y="4035" end_x="432" end_y="441" keep="yes" length="81939002" start_x="399" start_y="366" width="1000000"/>
</chain75>
<chain76 angle="86284711" center_x="3195" center_y="3695" length="77162167" width="1000000">
<filament76_0 angle="86284711" center_x="3195" center_y="3695" end_x="317" end_y="408" keep="yes" length="77162167" start_x="322" start_y="331" width="1000000"/>
</chain76>
<chain77 angle="99963804" center_x="3685" center_y="2340" length="75133215" width="1000000">
<filament77_0 angle="99963804" center_x="3685" center_y="2340" end_x="375" end_y="271" keep="yes" length="75133215" start_x="362" start_y="197" width="1000000"/>
</chain77>
<chain78 angle="91762391" center_x="3330" center_y="3595" length="65030762" width="1000000">
<filament78_0 angle="91762391" center_x="3330" center_y="3595" end_x="334" end_y="392" keep="yes" length="65030762" start_x="332" start_y="327" width="1000000"/>
</chain78>
<chain79 angle="121293039" center_x="4125" center_y="4835" length="59682493" width="1000000">
<filament79_0 angle="121293039" center_x="4125" center_y="4835" end_x="428" end_y="509" keep="yes" length="59682493" start_x="397" start_y="458" width="1000000"/>
</chain79>
<chain80 angle="102633362" center_x="3535" center_y="2350" length="59439044" width="1000000">
<filament80_0 angle="102633362" center_x="3535" center_y="2350" end_x="360" end_y="264" keep="yes" length="59439044" start_x="347" start_y="206" width="1000000"/>
</chain80>
<chain81 angle="102094757" center_x="4580" center_y="2950" length="57271284" width="1000000">
<filament81_0 angle="102094757" center_x="4580" center_y="2950" end_x="464" end_y="323" keep="yes" length="57271284" start_x="452" start_y="267" width="1000000"/>
</chain81>
<chain82 angle="107592425" center_x="4525" center_y="5555" length="43011626" width="1000000">
<filament82_0 angle="107592425" center_x="4525" center_y="5555" end_x="459" end_y="576" keep="yes" length="43011626" start_x="446" start_y="535" width="1000000"/>
</chain82>
<chain83 angle="94398705" center_x="4515" center_y="5145" length="39115214" width="1000000">
<filament83_0 angle="94398705" center_x="4515" center_y="5145" end_x="453" end_y="534" keep="yes" length="39115214" start_x="450" start_y="495" width="1000000"/>
</chain83>
<chain84 angle="88152390" center_x="5005" center_y="4425" length="31016125" width="1000000">
<filament84_0 angle="88152390" center_x="5005" center_y="4425" end_x="500" end_y="458" keep="yes" length="31016125" start_x="501" start_y="427" width="1000000"/>
</chain84>
</filament_chains>
</FilTrackerImageDataFile>
