# Supplementary material for: The Filament Sensor for Near Real-Time Detection of Cytoskeletal Fiber Structures
Source: PLoS One. 2015 May 21;10(5):e0126346. doi: 10.1371/journal.pone.0126346 (PMC4440737; doi:10.1371/journal.pone.0126346)
Supplement: S1 File — This comprises the FilamentSensor, the benchmark database, the output of the compared programs, several auxiliary scripts, and the evaluation results of the program outputs. (ZIP) [file pone.0126346.s001.zip › supporting_information/ground_truth/simulated/ground_truth_simulated_xml/simulated_cell_01_png.xml]

<?xml version="1.0" encoding="UTF-8" standalone="no"?>
<FilTrackerImageDataFile>
<img_file dpi="not_implemented" name="simulated_cell_01.png" path="../" resolution="800x800"/>
<cell_data area="84369" aspect_ratio="1780872" center_x="408" center_y="403" long_half_axis="218691985" order_parameter="-1000000000" orientation="173338453"/>
<filament_chains>
<chain0 angle="164054604" center_x="4235" center_y="4540" length="152882308" width="3000000">
<filament0_0 angle="164054604" center_x="4235" center_y="4540" end_x="497" end_y="475" keep="yes" length="152882308" start_x="350" start_y="433" width="3000000"/>
</chain0>
<chain1 angle="174212757" center_x="2540" center_y="4295" length="148758193" width="3000000">
<filament1_0 angle="174212757" center_x="2540" center_y="4295" end_x="328" end_y="437" keep="yes" length="148758193" start_x="180" start_y="422" width="3000000"/>
</chain1>
<chain2 angle="167213299" center_x="5035" center_y="3310" length="144585615" width="3000000">
<filament2_0 angle="167213299" center_x="5035" center_y="3310" end_x="574" end_y="347" keep="yes" length="144585615" start_x="433" start_y="315" width="3000000"/>
</chain2>
<chain3 angle="156250506" center_x="3110" center_y="3400" length="109252002" width="3000000">
<filament3_0 angle="156250506" center_x="3110" center_y="3400" end_x="361" end_y="362" keep="yes" length="109252002" start_x="261" start_y="318" width="3000000"/>
</chain3>
<chain4 angle="1735705" center_x="3805" center_y="5065" length="99045444" width="3000000">
<filament4_0 angle="1735705" center_x="3805" center_y="5065" end_x="331" end_y="508" keep="yes" length="99045444" start_x="430" start_y="505" width="3000000"/>
</chain4>
<chain5 angle="159227745" center_x="3745" center_y="4275" length="93048375" width="3000000">
<filament5_0 angle="159227745" center_x="3745" center_y="4275" end_x="418" end_y="444" keep="yes" length="93048375" start_x="331" start_y="411" width="3000000"/>
</chain5>
<chain6 angle="159590117" center_x="5460" center_y="4650" length="91760558" width="3000000">
<filament6_0 angle="159590117" center_x="5460" center_y="4650" end_x="589" end_y="481" keep="yes" length="91760558" start_x="503" start_y="449" width="3000000"/>
</chain6>
<chain7 angle="157306205" center_x="5015" center_y="4825" length="59615434" width="3000000">
<filament7_0 angle="157306205" center_x="5015" center_y="4825" end_x="529" end_y="494" keep="yes" length="59615434" start_x="474" start_y="471" width="3000000"/>
</chain7>
<chain8 angle="153434949" center_x="3310" center_y="4125" length="29068884" width="3000000">
<filament8_0 angle="153434949" center_x="3310" center_y="4125" end_x="344" end_y="419" keep="yes" length="29068884" start_x="318" start_y="406" width="3000000"/>
</chain8>
<chain9 angle="166349581" center_x="4490" center_y="4560" length="144069428" width="2900000">
<filament9_0 angle="166349581" center_x="4490" center_y="4560" end_x="519" end_y="473" keep="yes" length="144069428" start_x="379" start_y="439" width="2900000"/>
</chain9>
<chain10 angle="163300756" center_x="3030" center_y="3955" length="114843372" width="2900000">
<filament10_0 angle="163300756" center_x="3030" center_y="3955" end_x="358" end_y="412" keep="yes" length="114843372" start_x="248" start_y="379" width="2900000"/>
</chain10>
<chain11 angle="163673146" center_x="2635" center_y="4035" length="103160070" width="2700000">
<filament11_0 angle="163673146" center_x="2635" center_y="4035" end_x="313" end_y="418" keep="yes" length="103160070" start_x="214" start_y="389" width="2700000"/>
</chain11>
<chain12 angle="164054604" center_x="5005" center_y="4900" length="152882308" width="2600000">
<filament12_0 angle="164054604" center_x="5005" center_y="4900" end_x="574" end_y="511" keep="yes" length="152882308" start_x="427" start_y="469" width="2600000"/>
</chain12>
<chain13 angle="162349876" center_x="5150" center_y="4310" length="138520757" width="2600000">
<filament13_0 angle="162349876" center_x="5150" center_y="4310" end_x="581" end_y="452" keep="yes" length="138520757" start_x="449" start_y="410" width="2600000"/>
</chain13>
<chain14 angle="165131719" center_x="4005" center_y="3850" length="116914499" width="2600000">
<filament14_0 angle="165131719" center_x="4005" center_y="3850" end_x="457" end_y="400" keep="yes" length="116914499" start_x="344" start_y="370" width="2600000"/>
</chain14>
<chain15 angle="162992053" center_x="4785" center_y="3200" length="88887569" width="2600000">
<filament15_0 angle="162992053" center_x="4785" center_y="3200" end_x="521" end_y="333" keep="yes" length="88887569" start_x="436" start_y="307" width="2600000"/>
</chain15>
<chain16 angle="161064664" center_x="4545" center_y="4155" length="144837840" width="2500000">
<filament16_0 angle="161064664" center_x="4545" center_y="4155" end_x="523" end_y="439" keep="yes" length="144837840" start_x="386" start_y="392" width="2500000"/>
</chain16>
<chain17 angle="166970805" center_x="5415" center_y="3650" length="124197423" width="2500000">
<filament17_0 angle="166970805" center_x="5415" center_y="3650" end_x="602" end_y="379" keep="yes" length="124197423" start_x="481" start_y="351" width="2500000"/>
</chain17>
<chain18 angle="165515266" center_x="3700" center_y="4625" length="123939501" width="2500000">
<filament18_0 angle="165515266" center_x="3700" center_y="4625" end_x="430" end_y="478" keep="yes" length="123939501" start_x="310" start_y="447" width="2500000"/>
</chain18>
<chain19 angle="158106327" center_x="3615" center_y="3135" length="115316955" width="2300000">
<filament19_0 angle="158106327" center_x="3615" center_y="3135" end_x="415" end_y="335" keep="yes" length="115316955" start_x="308" start_y="292" width="2300000"/>
</chain19>
<chain20 angle="175881810" center_x="4915" center_y="3765" length="125323581" width="2200000">
<filament20_0 angle="175881810" center_x="4915" center_y="3765" end_x="554" end_y="381" keep="yes" length="125323581" start_x="429" start_y="372" width="2200000"/>
</chain20>
<chain21 angle="163223486" center_x="2660" center_y="4105" length="142045767" width="2100000">
<filament21_0 angle="163223486" center_x="2660" center_y="4105" end_x="334" end_y="431" keep="yes" length="142045767" start_x="198" start_y="390" width="2100000"/>
</chain21>
<chain22 angle="13069318" center_x="4750" center_y="4280" length="114978259" width="2100000">
<filament22_0 angle="13069318" center_x="4750" center_y="4280" end_x="419" end_y="441" keep="yes" length="114978259" start_x="531" start_y="415" width="2100000"/>
</chain22>
<chain23 angle="161827874" center_x="2435" center_y="4325" length="137876757" width="1900000">
<filament23_0 angle="161827874" center_x="2435" center_y="4325" end_x="309" end_y="454" keep="yes" length="137876757" start_x="178" start_y="411" width="1900000"/>
</chain23>
<chain24 angle="164913646" center_x="4505" center_y="3435" length="119104996" width="1900000">
<filament24_0 angle="164913646" center_x="4505" center_y="3435" end_x="508" end_y="359" keep="yes" length="119104996" start_x="393" start_y="328" width="1900000"/>
</chain24>
<chain25 angle="150672821" center_x="4325" center_y="3410" length="102083299" width="1900000">
<filament25_0 angle="150672821" center_x="4325" center_y="3410" end_x="477" end_y="366" keep="yes" length="102083299" start_x="388" start_y="316" width="1900000"/>
</chain25>
<chain26 angle="161221967" center_x="5400" center_y="3960" length="105621967" width="1800000">
<filament26_0 angle="161221967" center_x="5400" center_y="3960" end_x="590" end_y="413" keep="yes" length="105621967" start_x="490" start_y="379" width="1800000"/>
</chain26>
<chain27 angle="179695238" center_x="5110" center_y="4725" length="188002660" width="1700000">
<filament27_0 angle="179695238" center_x="5110" center_y="4725" end_x="605" end_y="473" keep="yes" length="188002660" start_x="417" start_y="472" width="1700000"/>
</chain27>
<chain28 angle="167471192" center_x="5570" center_y="4320" length="110634533" width="1600000">
<filament28_0 angle="167471192" center_x="5570" center_y="4320" end_x="611" end_y="444" keep="yes" length="110634533" start_x="503" start_y="420" width="1600000"/>
</chain28>
<chain29 angle="165068583" center_x="2845" center_y="4210" length="108669223" width="1600000">
<filament29_0 angle="165068583" center_x="2845" center_y="4210" end_x="337" end_y="435" keep="yes" length="108669223" start_x="232" start_y="407" width="1600000"/>
</chain29>
<chain30 angle="174507675" center_x="4830" center_y="4875" length="52239832" width="1600000">
<filament30_0 angle="174507675" center_x="4830" center_y="4875" end_x="509" end_y="490" keep="yes" length="52239832" start_x="457" start_y="485" width="1600000"/>
</chain30>
<chain31 angle="157036227" center_x="3420" center_y="4380" length="128156155" width="1500000">
<filament31_0 angle="157036227" center_x="3420" center_y="4380" end_x="401" end_y="463" keep="yes" length="128156155" start_x="283" start_y="413" width="1500000"/>
</chain31>
<chain32 angle="20992853" center_x="4460" center_y="4345" length="92114060" width="1500000">
<filament32_0 angle="20992853" center_x="4460" center_y="4345" end_x="403" end_y="451" keep="yes" length="92114060" start_x="489" start_y="418" width="1500000"/>
</chain32>
<chain33 angle="160930806" center_x="3755" center_y="4400" length="85702975" width="1500000">
<filament33_0 angle="160930806" center_x="3755" center_y="4400" end_x="416" end_y="454" keep="yes" length="85702975" start_x="335" start_y="426" width="1500000"/>
</chain33>
<chain34 angle="162666757" center_x="5205" center_y="4495" length="164468842" width="1300000">
<filament34_0 angle="162666757" center_x="5205" center_y="4495" end_x="599" end_y="474" keep="yes" length="164468842" start_x="442" start_y="425" width="1300000"/>
</chain34>
<chain35 angle="170537678" center_x="4570" center_y="4905" length="91241438" width="1300000">
<filament35_0 angle="170537678" center_x="4570" center_y="4905" end_x="502" end_y="498" keep="yes" length="91241438" start_x="412" start_y="483" width="1300000"/>
</chain35>
<chain36 angle="165596009" center_x="2955" center_y="3295" length="188939144" width="1200000">
<filament36_0 angle="165596009" center_x="2955" center_y="3295" end_x="387" end_y="353" keep="yes" length="188939144" start_x="204" start_y="306" width="1200000"/>
</chain36>
<chain37 angle="163482186" center_x="3335" center_y="4165" length="151241529" width="1200000">
<filament37_0 angle="163482186" center_x="3335" center_y="4165" end_x="406" end_y="438" keep="yes" length="151241529" start_x="261" start_y="395" width="1200000"/>
</chain37>
<chain38 angle="175732107" center_x="4450" center_y="4560" length="134372616" width="1200000">
<filament38_0 angle="175732107" center_x="4450" center_y="4560" end_x="512" end_y="461" keep="yes" length="134372616" start_x="378" start_y="451" width="1200000"/>
</chain38>
<chain39 angle="172092837" center_x="4350" center_y="3865" length="109036691" width="1200000">
<filament39_0 angle="172092837" center_x="4350" center_y="3865" end_x="489" end_y="394" keep="yes" length="109036691" start_x="381" start_y="379" width="1200000"/>
</chain39>
<chain40 angle="171027373" center_x="4040" center_y="4280" length="38470768" width="1200000">
<filament40_0 angle="171027373" center_x="4040" center_y="4280" end_x="423" end_y="431" keep="yes" length="38470768" start_x="385" start_y="425" width="1200000"/>
</chain40>
<chain41 angle="170614482" center_x="4625" center_y="4390" length="122641755" width="1100000">
<filament41_0 angle="170614482" center_x="4625" center_y="4390" end_x="523" end_y="449" keep="yes" length="122641755" start_x="402" start_y="429" width="1100000"/>
</chain41>
<chain42 angle="162859651" center_x="3465" center_y="2995" length="111973211" width="1100000">
<filament42_0 angle="162859651" center_x="3465" center_y="2995" end_x="400" end_y="316" keep="yes" length="111973211" start_x="293" start_y="283" width="1100000"/>
</chain42>
<chain43 angle="34479216" center_x="5335" center_y="4205" length="100687636" width="1100000">
<filament43_0 angle="34479216" center_x="5335" center_y="4205" end_x="492" end_y="449" keep="yes" length="100687636" start_x="575" start_y="392" width="1100000"/>
</chain43>
<chain44 angle="168508561" center_x="4400" center_y="4675" length="185722912" width="1000000">
<filament44_0 angle="168508561" center_x="4400" center_y="4675" end_x="531" end_y="486" keep="yes" length="185722912" start_x="349" start_y="449" width="1000000"/>
</chain44>
<chain45 angle="161771150" center_x="3515" center_y="3055" length="175823775" width="1000000">
<filament45_0 angle="161771150" center_x="3515" center_y="3055" end_x="435" end_y="333" keep="yes" length="175823775" start_x="268" start_y="278" width="1000000"/>
</chain45>
<chain46 angle="40565529" center_x="4110" center_y="3315" length="173761331" width="1000000">
<filament46_0 angle="40565529" center_x="4110" center_y="3315" end_x="345" end_y="388" keep="yes" length="173761331" start_x="477" start_y="275" width="1000000"/>
</chain46>
<chain47 angle="165314803" center_x="3825" center_y="4170" length="149896631" width="1000000">
<filament47_0 angle="165314803" center_x="3825" center_y="4170" end_x="455" end_y="436" keep="yes" length="149896631" start_x="310" start_y="398" width="1000000"/>
</chain47>
<chain48 angle="169143587" center_x="3400" center_y="4360" length="148660687" width="1000000">
<filament48_0 angle="169143587" center_x="3400" center_y="4360" end_x="413" end_y="450" keep="yes" length="148660687" start_x="267" start_y="422" width="1000000"/>
</chain48>
<chain49 angle="171869898" center_x="3305" center_y="4915" length="148492424" width="1000000">
<filament49_0 angle="171869898" center_x="3305" center_y="4915" end_x="404" end_y="502" keep="yes" length="148492424" start_x="257" start_y="481" width="1000000"/>
</chain49>
<chain50 angle="163565837" center_x="2675" center_y="4495" length="144920668" width="1000000">
<filament50_0 angle="163565837" center_x="2675" center_y="4495" end_x="337" end_y="470" keep="yes" length="144920668" start_x="198" start_y="429" width="1000000"/>
</chain50>
<chain51 angle="159734303" center_x="4180" center_y="4730" length="138578498" width="1000000">
<filament51_0 angle="159734303" center_x="4180" center_y="4730" end_x="483" end_y="497" keep="yes" length="138578498" start_x="353" start_y="449" width="1000000"/>
</chain51>
<chain52 angle="169508523" center_x="5605" center_y="3725" length="137295302" width="1000000">
<filament52_0 angle="169508523" center_x="5605" center_y="3725" end_x="628" end_y="385" keep="yes" length="137295302" start_x="493" start_y="360" width="1000000"/>
</chain52>
<chain53 angle="158198591" center_x="5635" center_y="3810" length="134629120" width="1000000">
<filament53_0 angle="158198591" center_x="5635" center_y="3810" end_x="626" end_y="406" keep="yes" length="134629120" start_x="501" start_y="356" width="1000000"/>
</chain53>
<chain54 angle="165640663" center_x="2875" center_y="4460" length="129031004" width="1000000">
<filament54_0 angle="165640663" center_x="2875" center_y="4460" end_x="350" end_y="462" keep="yes" length="129031004" start_x="225" start_y="430" width="1000000"/>
</chain54>
<chain55 angle="168503437" center_x="3390" center_y="3300" length="120415946" width="1000000">
<filament55_0 angle="168503437" center_x="3390" center_y="3300" end_x="398" end_y="342" keep="yes" length="120415946" start_x="280" start_y="318" width="1000000"/>
</chain55>
<chain56 angle="148298570" center_x="4720" center_y="4705" length="119887447" width="1000000">
<filament56_0 angle="148298570" center_x="4720" center_y="4705" end_x="523" end_y="502" keep="yes" length="119887447" start_x="421" start_y="439" width="1000000"/>
</chain56>
<chain57 angle="50440332" center_x="3670" center_y="3630" length="119331471" width="1000000">
<filament57_0 angle="50440332" center_x="3670" center_y="3630" end_x="329" end_y="409" keep="yes" length="119331471" start_x="405" start_y="317" width="1000000"/>
</chain57>
<chain58 angle="162043835" center_x="5420" center_y="4685" length="113529732" width="1000000">
<filament58_0 angle="162043835" center_x="5420" center_y="4685" end_x="596" end_y="486" keep="yes" length="113529732" start_x="488" start_y="451" width="1000000"/>
</chain58>
<chain59 angle="164275254" center_x="4295" center_y="4405" length="107004673" width="1000000">
<filament59_0 angle="164275254" center_x="4295" center_y="4405" end_x="481" end_y="455" keep="yes" length="107004673" start_x="378" start_y="426" width="1000000"/>
</chain59>
<chain60 angle="157890552" center_x="5450" center_y="4735" length="103619496" width="1000000">
<filament60_0 angle="157890552" center_x="5450" center_y="4735" end_x="593" end_y="493" keep="yes" length="103619496" start_x="497" start_y="454" width="1000000"/>
</chain60>
<chain61 angle="33845340" center_x="2845" center_y="4355" length="102342562" width="1000000">
<filament61_0 angle="33845340" center_x="2845" center_y="4355" end_x="242" end_y="464" keep="yes" length="102342562" start_x="327" start_y="407" width="1000000"/>
</chain61>
<chain62 angle="168572898" center_x="3340" center_y="3085" length="95900991" width="1000000">
<filament62_0 angle="168572898" center_x="3340" center_y="3085" end_x="381" end_y="318" keep="yes" length="95900991" start_x="287" start_y="299" width="1000000"/>
</chain62>
<chain63 angle="163123735" center_x="5225" center_y="3965" length="93005376" width="1000000">
<filament63_0 angle="163123735" center_x="5225" center_y="3965" end_x="567" end_y="410" keep="yes" length="93005376" start_x="478" start_y="383" width="1000000"/>
</chain63>
<chain64 angle="160074419" center_x="3340" center_y="4675" length="85094066" width="1000000">
<filament64_0 angle="160074419" center_x="3340" center_y="4675" end_x="374" end_y="482" keep="yes" length="85094066" start_x="294" start_y="453" width="1000000"/>
</chain64>
<chain65 angle="172266402" center_x="4975" center_y="3725" length="81743501" width="1000000">
<filament65_0 angle="172266402" center_x="4975" center_y="3725" end_x="538" end_y="378" keep="yes" length="81743501" start_x="457" start_y="367" width="1000000"/>
</chain65>
<chain66 angle="156991130" center_x="4955" center_y="4255" length="79309520" width="1000000">
<filament66_0 angle="156991130" center_x="4955" center_y="4255" end_x="532" end_y="441" keep="yes" length="79309520" start_x="459" start_y="410" width="1000000"/>
</chain66>
<chain67 angle="163855661" center_x="4410" center_y="4970" length="79120162" width="1000000">
<filament67_0 angle="163855661" center_x="4410" center_y="4970" end_x="479" end_y="508" keep="yes" length="79120162" start_x="403" start_y="486" width="1000000"/>
</chain67>
<chain68 angle="18434949" center_x="5265" center_y="3635" length="79056942" width="1000000">
<filament68_0 angle="18434949" center_x="5265" center_y="3635" end_x="489" end_y="376" keep="yes" length="79056942" start_x="564" start_y="351" width="1000000"/>
</chain68>
<chain69 angle="165784147" center_x="3425" center_y="4805" length="77369245" width="1000000">
<filament69_0 angle="165784147" center_x="3425" center_y="4805" end_x="380" end_y="490" keep="yes" length="77369245" start_x="305" start_y="471" width="1000000"/>
</chain69>
<chain70 angle="165784147" center_x="4895" center_y="4695" length="77369245" width="1000000">
<filament70_0 angle="165784147" center_x="4895" center_y="4695" end_x="527" end_y="479" keep="yes" length="77369245" start_x="452" start_y="460" width="1000000"/>
</chain70>
<chain71 angle="167957425" center_x="3945" center_y="4510" length="76687678" width="1000000">
<filament71_0 angle="167957425" center_x="3945" center_y="4510" end_x="432" end_y="459" keep="yes" length="76687678" start_x="357" start_y="443" width="1000000"/>
</chain71>
<chain72 angle="163950995" center_x="4095" center_y="4885" length="75960516" width="1000000">
<filament72_0 angle="163950995" center_x="4095" center_y="4885" end_x="446" end_y="499" keep="yes" length="75960516" start_x="373" start_y="478" width="1000000"/>
</chain72>
<chain73 angle="170909723" center_x="3585" center_y="4830" length="75953933" width="1000000">
<filament73_0 angle="170909723" center_x="3585" center_y="4830" end_x="396" end_y="489" keep="yes" length="75953933" start_x="321" start_y="477" width="1000000"/>
</chain73>
<chain74 angle="155623531" center_x="4870" center_y="4025" length="70263789" width="1000000">
<filament74_0 angle="155623531" center_x="4870" center_y="4025" end_x="519" end_y="417" keep="yes" length="70263789" start_x="455" start_y="388" width="1000000"/>
</chain74>
<chain75 angle="159443955" center_x="4380" center_y="3220" length="68352030" width="1000000">
<filament75_0 angle="159443955" center_x="4380" center_y="3220" end_x="470" end_y="334" keep="yes" length="68352030" start_x="406" start_y="310" width="1000000"/>
</chain75>
<chain76 angle="160407718" center_x="3555" center_y="3605" length="62625873" width="1000000">
<filament76_0 angle="160407718" center_x="3555" center_y="3605" end_x="385" end_y="371" keep="yes" length="62625873" start_x="326" start_y="350" width="1000000"/>
</chain76>
<chain77 angle="176185925" center_x="4460" center_y="3610" length="60133186" width="1000000">
<filament77_0 angle="176185925" center_x="4460" center_y="3610" end_x="476" end_y="363" keep="yes" length="60133186" start_x="416" start_y="359" width="1000000"/>
</chain77>
<chain78 angle="156929588" center_x="4740" center_y="3145" length="58694122" width="1000000">
<filament78_0 angle="156929588" center_x="4740" center_y="3145" end_x="501" end_y="326" keep="yes" length="58694122" start_x="447" start_y="303" width="1000000"/>
</chain78>
<chain79 angle="35655328" center_x="2690" center_y="3915" length="56612719" width="1000000">
<filament79_0 angle="35655328" center_x="2690" center_y="3915" end_x="246" end_y="408" keep="yes" length="56612719" start_x="292" start_y="375" width="1000000"/>
</chain79>
<chain80 angle="165141386" center_x="3365" center_y="4935" length="50695167" width="1000000">
<filament80_0 angle="165141386" center_x="3365" center_y="4935" end_x="361" end_y="500" keep="yes" length="50695167" start_x="312" start_y="487" width="1000000"/>
</chain80>
<chain81 angle="157109448" center_x="5065" center_y="4735" length="48846699" width="1000000">
<filament81_0 angle="157109448" center_x="5065" center_y="4735" end_x="529" end_y="483" keep="yes" length="48846699" start_x="484" start_y="464" width="1000000"/>
</chain81>
<chain82 angle="166908107" center_x="5475" center_y="3690" length="44147480" width="1000000">
<filament82_0 angle="166908107" center_x="5475" center_y="3690" end_x="569" end_y="374" keep="yes" length="44147480" start_x="526" start_y="364" width="1000000"/>
</chain82>
<chain83 angle="1397181" center_x="5425" center_y="4095" length="41012193" width="1000000">
<filament83_0 angle="1397181" center_x="5425" center_y="4095" end_x="522" end_y="410" keep="yes" length="41012193" start_x="563" start_y="409" width="1000000"/>
</chain83>
<chain84 angle="165529706" center_x="4325" center_y="4880" length="32015621" width="1000000">
<filament84_0 angle="165529706" center_x="4325" center_y="4880" end_x="448" end_y="492" keep="yes" length="32015621" start_x="417" start_y="484" width="1000000"/>
</chain84>
</filament_chains>
</FilTrackerImageDataFile>
