# Supplementary material for: The Filament Sensor for Near Real-Time Detection of Cytoskeletal Fiber Structures
Source: PLoS One. 2015 May 21;10(5):e0126346. doi: 10.1371/journal.pone.0126346 (PMC4440737; doi:10.1371/journal.pone.0126346)
Supplement: S1 File — This comprises the FilamentSensor, the benchmark database, the output of the compared programs, several auxiliary scripts, and the evaluation results of the program outputs. (ZIP) [file pone.0126346.s001.zip › supporting_information/ground_truth/simulated/ground_truth_simulated_xml/simulated_cell_02_png.xml]

<?xml version="1.0" encoding="UTF-8" standalone="no"?>
<FilTrackerImageDataFile>
<img_file dpi="not_implemented" name="simulated_cell_02.png" path="../" resolution="800x800"/>
<cell_data area="88473" aspect_ratio="1915612" center_x="416" center_y="402" long_half_axis="232265237" order_parameter="-1000000000" orientation="24699717"/>
<filament_chains>
<chain0 angle="21501434" center_x="2855" center_y="3905" length="177341479" width="3000000">
<filament0_0 angle="21501434" center_x="2855" center_y="3905" end_x="203" end_y="423" keep="yes" length="177341479" start_x="368" start_y="358" width="3000000"/>
</chain0>
<chain1 angle="62393322" center_x="4205" center_y="4635" length="123004065" width="3000000">
<filament1_0 angle="62393322" center_x="4205" center_y="4635" end_x="392" end_y="518" keep="yes" length="123004065" start_x="449" start_y="409" width="3000000"/>
</chain1>
<chain2 angle="76966644" center_x="2245" center_y="4630" length="110855762" width="3000000">
<filament2_0 angle="76966644" center_x="2245" center_y="4630" end_x="212" end_y="517" keep="yes" length="110855762" start_x="237" start_y="409" width="3000000"/>
</chain2>
<chain3 angle="156501434" center_x="3380" center_y="4550" length="100319490" width="3000000">
<filament3_0 angle="156501434" center_x="3380" center_y="4550" end_x="384" end_y="475" keep="yes" length="100319490" start_x="292" start_y="435" width="3000000"/>
</chain3>
<chain4 angle="62417971" center_x="3125" center_y="4245" length="75591005" width="3000000">
<filament4_0 angle="62417971" center_x="3125" center_y="4245" end_x="295" end_y="458" keep="yes" length="75591005" start_x="330" start_y="391" width="3000000"/>
</chain4>
<chain5 angle="63838434" center_x="3620" center_y="4805" length="63505905" width="3000000">
<filament5_0 angle="63838434" center_x="3620" center_y="4805" end_x="348" end_y="509" keep="yes" length="63505905" start_x="376" start_y="452" width="3000000"/>
</chain5>
<chain6 angle="90000000" center_x="5540" center_y="3055" length="85000000" width="2900000">
<filament6_0 angle="90000000" center_x="5540" center_y="3055" end_x="554" end_y="348" keep="yes" length="85000000" start_x="554" start_y="263" width="2900000"/>
</chain6>
<chain7 angle="15945396" center_x="4210" center_y="4730" length="116481758" width="2700000">
<filament7_0 angle="15945396" center_x="4210" center_y="4730" end_x="365" end_y="489" keep="yes" length="116481758" start_x="477" start_y="457" width="2700000"/>
</chain7>
<chain8 angle="49356975" center_x="2895" center_y="3905" length="148922799" width="2500000">
<filament8_0 angle="49356975" center_x="2895" center_y="3905" end_x="241" end_y="447" keep="yes" length="148922799" start_x="338" start_y="334" width="2500000"/>
</chain8>
<chain9 angle="80299608" center_x="2680" center_y="4825" length="118697093" width="2400000">
<filament9_0 angle="80299608" center_x="2680" center_y="4825" end_x="258" end_y="541" keep="yes" length="118697093" start_x="278" start_y="424" width="2400000"/>
</chain9>
<chain10 angle="79082115" center_x="4380" center_y="4135" length="200631503" width="2300000">
<filament10_0 angle="79082115" center_x="4380" center_y="4135" end_x="419" end_y="512" keep="yes" length="200631503" start_x="457" start_y="315" width="2300000"/>
</chain10>
<chain11 angle="71301017" center_x="3000" center_y="5050" length="137244308" width="2200000">
<filament11_0 angle="71301017" center_x="3000" center_y="5050" end_x="278" end_y="570" keep="yes" length="137244308" start_x="322" start_y="440" width="2200000"/>
</chain11>
<chain12 angle="71565051" center_x="4420" center_y="4480" length="63245553" width="2200000">
<filament12_0 angle="71565051" center_x="4420" center_y="4480" end_x="432" end_y="478" keep="yes" length="63245553" start_x="452" start_y="418" width="2200000"/>
</chain12>
<chain13 angle="141911227" center_x="4235" center_y="4085" length="47010637" width="2200000">
<filament13_0 angle="141911227" center_x="4235" center_y="4085" end_x="442" end_y="423" keep="yes" length="47010637" start_x="405" start_y="394" width="2200000"/>
</chain13>
<chain14 angle="72499139" center_x="3925" center_y="4335" length="116387285" width="2100000">
<filament14_0 angle="72499139" center_x="3925" center_y="4335" end_x="375" end_y="489" keep="yes" length="116387285" start_x="410" start_y="378" width="2100000"/>
</chain14>
<chain15 angle="10713123" center_x="2870" center_y="4200" length="75312682" width="2100000">
<filament15_0 angle="10713123" center_x="2870" center_y="4200" end_x="250" end_y="427" keep="yes" length="75312682" start_x="324" start_y="413" width="2100000"/>
</chain15>
<chain16 angle="22655233" center_x="4465" center_y="4110" length="124615408" width="2000000">
<filament16_0 angle="22655233" center_x="4465" center_y="4110" end_x="389" end_y="435" keep="yes" length="124615408" start_x="504" start_y="387" width="2000000"/>
</chain16>
<chain17 angle="24114199" center_x="4035" center_y="3655" length="115039124" width="1900000">
<filament17_0 angle="24114199" center_x="4035" center_y="3655" end_x="351" end_y="389" keep="yes" length="115039124" start_x="456" start_y="342" width="1900000"/>
</chain17>
<chain18 angle="40601295" center_x="3715" center_y="4950" length="64536811" width="1900000">
<filament18_0 angle="40601295" center_x="3715" center_y="4950" end_x="347" end_y="516" keep="yes" length="64536811" start_x="396" start_y="474" width="1900000"/>
</chain18>
<chain19 angle="58339249" center_x="4830" center_y="4170" length="140982268" width="1800000">
<filament19_0 angle="58339249" center_x="4830" center_y="4170" end_x="446" end_y="477" keep="yes" length="140982268" start_x="520" start_y="357" width="1800000"/>
</chain19>
<chain20 angle="32175602" center_x="3635" center_y="3795" length="178398430" width="1700000">
<filament20_0 angle="32175602" center_x="3635" center_y="3795" end_x="288" end_y="427" keep="yes" length="178398430" start_x="439" start_y="332" width="1700000"/>
</chain20>
<chain21 angle="78604679" center_x="4760" center_y="3215" length="131594073" width="1700000">
<filament21_0 angle="78604679" center_x="4760" center_y="3215" end_x="463" end_y="386" keep="yes" length="131594073" start_x="489" start_y="257" width="1700000"/>
</chain21>
<chain22 angle="35537678" center_x="3595" center_y="3985" length="77420927" width="1700000">
<filament22_0 angle="35537678" center_x="3595" center_y="3985" end_x="328" end_y="421" keep="yes" length="77420927" start_x="391" start_y="376" width="1700000"/>
</chain22>
<chain23 angle="39340518" center_x="5250" center_y="3480" length="157746632" width="1600000">
<filament23_0 angle="39340518" center_x="5250" center_y="3480" end_x="464" end_y="398" keep="yes" length="157746632" start_x="586" start_y="298" width="1600000"/>
</chain23>
<chain24 angle="74257960" center_x="5130" center_y="3025" length="154806331" width="1600000">
<filament24_0 angle="74257960" center_x="5130" center_y="3025" end_x="492" end_y="377" keep="yes" length="154806331" start_x="534" start_y="228" width="1600000"/>
</chain24>
<chain25 angle="68838740" center_x="5790" center_y="3720" length="132966161" width="1600000">
<filament25_0 angle="68838740" center_x="5790" center_y="3720" end_x="555" end_y="434" keep="yes" length="132966161" start_x="603" start_y="310" width="1600000"/>
</chain25>
<chain26 angle="66921779" center_x="4665" center_y="4705" length="125004000" width="1600000">
<filament26_0 angle="66921779" center_x="4665" center_y="4705" end_x="442" end_y="528" keep="yes" length="125004000" start_x="491" start_y="413" width="1600000"/>
</chain26>
<chain27 angle="59697319" center_x="3235" center_y="3525" length="89185201" width="1600000">
<filament27_0 angle="59697319" center_x="3235" center_y="3525" end_x="301" end_y="391" keep="yes" length="89185201" start_x="346" start_y="314" width="1600000"/>
</chain27>
<chain28 angle="82874984" center_x="4300" center_y="3290" length="96747093" width="1500000">
<filament28_0 angle="82874984" center_x="4300" center_y="3290" end_x="424" end_y="377" keep="yes" length="96747093" start_x="436" start_y="281" width="1500000"/>
</chain28>
<chain29 angle="56645974" center_x="3420" center_y="4465" length="94578010" width="1500000">
<filament29_0 angle="56645974" center_x="3420" center_y="4465" end_x="316" end_y="486" keep="yes" length="94578010" start_x="368" start_y="407" width="1500000"/>
</chain29>
<chain30 angle="64486130" center_x="5845" center_y="3740" length="146263461" width="1300000">
<filament30_0 angle="64486130" center_x="5845" center_y="3740" end_x="553" end_y="440" keep="yes" length="146263461" start_x="616" start_y="308" width="1300000"/>
</chain30>
<chain31 angle="62764853" center_x="4725" center_y="3490" length="76478755" width="1300000">
<filament31_0 angle="62764853" center_x="4725" center_y="3490" end_x="455" end_y="383" keep="yes" length="76478755" start_x="490" start_y="315" width="1300000"/>
</chain31>
<chain32 angle="64397812" center_x="3155" center_y="4530" length="53225934" width="1300000">
<filament32_0 angle="64397812" center_x="3155" center_y="4530" end_x="304" end_y="477" keep="yes" length="53225934" start_x="327" start_y="429" width="1300000"/>
</chain32>
<chain33 angle="79629258" center_x="4480" center_y="4665" length="155540991" width="1200000">
<filament33_0 angle="79629258" center_x="4480" center_y="4665" end_x="434" end_y="543" keep="yes" length="155540991" start_x="462" start_y="390" width="1200000"/>
</chain33>
<chain34 angle="105001318" center_x="4465" center_y="4475" length="158398232" width="1100000">
<filament34_0 angle="105001318" center_x="4465" center_y="4475" end_x="467" end_y="524" keep="yes" length="158398232" start_x="426" start_y="371" width="1100000"/>
</chain34>
<chain35 angle="81060435" center_x="3770" center_y="4775" length="90094395" width="1100000">
<filament35_0 angle="81060435" center_x="3770" center_y="4775" end_x="370" end_y="522" keep="yes" length="90094395" start_x="384" start_y="433" width="1100000"/>
</chain35>
<chain36 angle="81060435" center_x="4080" center_y="3785" length="90094395" width="1100000">
<filament36_0 angle="81060435" center_x="4080" center_y="3785" end_x="401" end_y="423" keep="yes" length="90094395" start_x="415" start_y="334" width="1100000"/>
</chain36>
<chain37 angle="33318625" center_x="4755" center_y="4430" length="171128607" width="1000000">
<filament37_0 angle="33318625" center_x="4755" center_y="4430" end_x="404" end_y="490" keep="yes" length="171128607" start_x="547" start_y="396" width="1000000"/>
</chain37>
<chain38 angle="78690068" center_x="5635" center_y="3795" length="168267644" width="1000000">
<filament38_0 angle="78690068" center_x="5635" center_y="3795" end_x="547" end_y="462" keep="yes" length="168267644" start_x="580" start_y="297" width="1000000"/>
</chain38>
<chain39 angle="95572198" center_x="5350" center_y="4210" length="164778639" width="1000000">
<filament39_0 angle="95572198" center_x="5350" center_y="4210" end_x="543" end_y="503" keep="yes" length="164778639" start_x="527" start_y="339" width="1000000"/>
</chain39>
<chain40 angle="78003101" center_x="4280" center_y="4100" length="163572614" width="1000000">
<filament40_0 angle="78003101" center_x="4280" center_y="4100" end_x="411" end_y="490" keep="yes" length="163572614" start_x="445" start_y="330" width="1000000"/>
</chain40>
<chain41 angle="22619865" center_x="2480" center_y="4420" length="156000000" width="1000000">
<filament41_0 angle="22619865" center_x="2480" center_y="4420" end_x="176" end_y="472" keep="yes" length="156000000" start_x="320" start_y="412" width="1000000"/>
</chain41>
<chain42 angle="101908300" center_x="4445" center_y="3945" length="150233152" width="1000000">
<filament42_0 angle="101908300" center_x="4445" center_y="3945" end_x="460" end_y="468" keep="yes" length="150233152" start_x="429" start_y="321" width="1000000"/>
</chain42>
<chain43 angle="79070512" center_x="5380" center_y="4065" length="147678705" width="1000000">
<filament43_0 angle="79070512" center_x="5380" center_y="4065" end_x="524" end_y="479" keep="yes" length="147678705" start_x="552" start_y="334" width="1000000"/>
</chain43>
<chain44 angle="89175657" center_x="4830" center_y="2935" length="139014388" width="1000000">
<filament44_0 angle="89175657" center_x="4830" center_y="2935" end_x="482" end_y="363" keep="yes" length="139014388" start_x="484" start_y="224" width="1000000"/>
</chain44>
<chain45 angle="44415369" center_x="5755" center_y="3165" length="138600144" width="1000000">
<filament45_0 angle="44415369" center_x="5755" center_y="3165" end_x="526" end_y="365" keep="yes" length="138600144" start_x="625" start_y="268" width="1000000"/>
</chain45>
<chain46 angle="82926462" center_x="3205" center_y="4445" length="138050715" width="1000000">
<filament46_0 angle="82926462" center_x="3205" center_y="4445" end_x="312" end_y="513" keep="yes" length="138050715" start_x="329" start_y="376" width="1000000"/>
</chain46>
<chain47 angle="40364537" center_x="3310" center_y="4015" length="131244047" width="1000000">
<filament47_0 angle="40364537" center_x="3310" center_y="4015" end_x="281" end_y="444" keep="yes" length="131244047" start_x="381" start_y="359" width="1000000"/>
</chain47>
<chain48 angle="78948543" center_x="2465" center_y="3970" length="130418557" width="1000000">
<filament48_0 angle="78948543" center_x="2465" center_y="3970" end_x="234" end_y="461" keep="yes" length="130418557" start_x="259" start_y="333" width="1000000"/>
</chain48>
<chain49 angle="98259438" center_x="2830" center_y="4050" length="125299641" width="1000000">
<filament49_0 angle="98259438" center_x="2830" center_y="4050" end_x="292" end_y="467" keep="yes" length="125299641" start_x="274" start_y="343" width="1000000"/>
</chain49>
<chain50 angle="75186536" center_x="4120" center_y="4555" length="125159898" width="1000000">
<filament50_0 angle="75186536" center_x="4120" center_y="4555" end_x="396" end_y="516" keep="yes" length="125159898" start_x="428" start_y="395" width="1000000"/>
</chain50>
<chain51 angle="77471192" center_x="3100" center_y="4155" length="119854078" width="1000000">
<filament51_0 angle="77471192" center_x="3100" center_y="4155" end_x="297" end_y="474" keep="yes" length="119854078" start_x="323" start_y="357" width="1000000"/>
</chain51>
<chain52 angle="80134193" center_x="3800" center_y="3955" length="116726175" width="1000000">
<filament52_0 angle="80134193" center_x="3800" center_y="3955" end_x="370" end_y="453" keep="yes" length="116726175" start_x="390" start_y="338" width="1000000"/>
</chain52>
<chain53 angle="48489325" center_x="2835" center_y="3635" length="116180893" width="1000000">
<filament53_0 angle="48489325" center_x="2835" center_y="3635" end_x="245" end_y="407" keep="yes" length="116180893" start_x="322" start_y="320" width="1000000"/>
</chain53>
<chain54 angle="13150949" center_x="3765" center_y="4175" length="109881755" width="1000000">
<filament54_0 angle="13150949" center_x="3765" center_y="4175" end_x="323" end_y="430" keep="yes" length="109881755" start_x="430" start_y="405" width="1000000"/>
</chain54>
<chain55 angle="49059346" center_x="4310" center_y="4395" length="109877204" width="1000000">
<filament55_0 angle="49059346" center_x="4310" center_y="4395" end_x="395" end_y="481" keep="yes" length="109877204" start_x="467" start_y="398" width="1000000"/>
</chain55>
<chain56 angle="62020526" center_x="4715" center_y="4220" length="108706026" width="1000000">
<filament56_0 angle="62020526" center_x="4715" center_y="4220" end_x="446" end_y="470" keep="yes" length="108706026" start_x="497" start_y="374" width="1000000"/>
</chain56>
<chain57 angle="48012788" center_x="5670" center_y="3630" length="107628992" width="1000000">
<filament57_0 angle="48012788" center_x="5670" center_y="3630" end_x="531" end_y="403" keep="yes" length="107628992" start_x="603" start_y="323" width="1000000"/>
</chain57>
<chain58 angle="30872083" center_x="5640" center_y="4025" length="107186753" width="1000000">
<filament58_0 angle="30872083" center_x="5640" center_y="4025" end_x="518" end_y="430" keep="yes" length="107186753" start_x="610" start_y="375" width="1000000"/>
</chain58>
<chain59 angle="65508099" center_x="2385" center_y="4070" length="98898938" width="1000000">
<filament59_0 angle="65508099" center_x="2385" center_y="4070" end_x="218" end_y="452" keep="yes" length="98898938" start_x="259" start_y="362" width="1000000"/>
</chain59>
<chain60 angle="73715078" center_x="2540" center_y="4045" length="92720009" width="1000000">
<filament60_0 angle="73715078" center_x="2540" center_y="4045" end_x="241" end_y="449" keep="yes" length="92720009" start_x="267" start_y="360" width="1000000"/>
</chain60>
<chain61 angle="88090848" center_x="3715" center_y="4680" length="90049986" width="1000000">
<filament61_0 angle="88090848" center_x="3715" center_y="4680" end_x="370" end_y="513" keep="yes" length="90049986" start_x="373" start_y="423" width="1000000"/>
</chain61>
<chain62 angle="24550452" center_x="3055" center_y="4775" length="89050547" width="1000000">
<filament62_0 angle="24550452" center_x="3055" center_y="4775" end_x="265" end_y="496" keep="yes" length="89050547" start_x="346" start_y="459" width="1000000"/>
</chain62>
<chain63 angle="68682088" center_x="4780" center_y="3230" length="88022724" width="1000000">
<filament63_0 angle="68682088" center_x="4780" center_y="3230" end_x="462" end_y="364" keep="yes" length="88022724" start_x="494" start_y="282" width="1000000"/>
</chain63>
<chain64 angle="61966148" center_x="4525" center_y="3755" length="87235314" width="1000000">
<filament64_0 angle="61966148" center_x="4525" center_y="3755" end_x="432" end_y="414" keep="yes" length="87235314" start_x="473" start_y="337" width="1000000"/>
</chain64>
<chain65 angle="41185925" center_x="3820" center_y="4180" length="85041167" width="1000000">
<filament65_0 angle="41185925" center_x="3820" center_y="4180" end_x="350" end_y="446" keep="yes" length="85041167" start_x="414" start_y="390" width="1000000"/>
</chain65>
<chain66 angle="95000645" center_x="4975" center_y="3320" length="80305666" width="1000000">
<filament66_0 angle="95000645" center_x="4975" center_y="3320" end_x="501" end_y="372" keep="yes" length="80305666" start_x="494" start_y="292" width="1000000"/>
</chain66>
<chain67 angle="83333340" center_x="5885" center_y="3345" length="77524190" width="1000000">
<filament67_0 angle="83333340" center_x="5885" center_y="3345" end_x="584" end_y="373" keep="yes" length="77524190" start_x="593" start_y="296" width="1000000"/>
</chain67>
<chain68 angle="90000000" center_x="3780" center_y="3925" length="71000000" width="1000000">
<filament68_0 angle="90000000" center_x="3780" center_y="3925" end_x="378" end_y="428" keep="yes" length="71000000" start_x="378" start_y="357" width="1000000"/>
</chain68>
<chain69 angle="85462227" center_x="3275" center_y="4155" length="63198101" width="1000000">
<filament69_0 angle="85462227" center_x="3275" center_y="4155" end_x="325" end_y="447" keep="yes" length="63198101" start_x="330" start_y="384" width="1000000"/>
</chain69>
<chain70 angle="33690068" center_x="4310" center_y="4860" length="57688820" width="1000000">
<filament70_0 angle="33690068" center_x="4310" center_y="4860" end_x="407" end_y="502" keep="yes" length="57688820" start_x="455" start_y="470" width="1000000"/>
</chain70>
<chain71 angle="64397812" center_x="4035" center_y="3970" length="53225934" width="1000000">
<filament71_0 angle="64397812" center_x="4035" center_y="3970" end_x="392" end_y="421" keep="yes" length="53225934" start_x="415" start_y="373" width="1000000"/>
</chain71>
<chain72 angle="81869898" center_x="3005" center_y="3735" length="49497475" width="1000000">
<filament72_0 angle="81869898" center_x="3005" center_y="3735" end_x="297" end_y="398" keep="yes" length="49497475" start_x="304" start_y="349" width="1000000"/>
</chain72>
<chain73 angle="86496468" center_x="5525" center_y="3465" length="49091751" width="1000000">
<filament73_0 angle="86496468" center_x="5525" center_y="3465" end_x="551" end_y="371" keep="yes" length="49091751" start_x="554" start_y="322" width="1000000"/>
</chain73>
</filament_chains>
</FilTrackerImageDataFile>
