# Supplementary material for: The Filament Sensor for Near Real-Time Detection of Cytoskeletal Fiber Structures
Source: PLoS One. 2015 May 21;10(5):e0126346. doi: 10.1371/journal.pone.0126346 (PMC4440737; doi:10.1371/journal.pone.0126346)
Supplement: S1 File — This comprises the FilamentSensor, the benchmark database, the output of the compared programs, several auxiliary scripts, and the evaluation results of the program outputs. (ZIP) [file pone.0126346.s001.zip › supporting_information/ground_truth/simulated/ground_truth_simulated_xml/simulated_cell_07_png.xml]

<?xml version="1.0" encoding="UTF-8" standalone="no"?>
<FilTrackerImageDataFile>
<img_file dpi="not_implemented" name="simulated_cell_07.png" path="../" resolution="800x800"/>
<cell_data area="144617" aspect_ratio="1661081" center_x="399" center_y="408" long_half_axis="276522288" order_parameter="-1000000000" orientation="91045174"/>
<filament_chains>
<chain0 angle="60976791" center_x="3560" center_y="3025" length="177259696" width="3000000">
<filament0_0 angle="60976791" center_x="3560" center_y="3025" end_x="313" end_y="380" keep="yes" length="177259696" start_x="399" start_y="225" width="3000000"/>
</chain0>
<chain1 angle="50325741" center_x="3895" center_y="2075" length="167600716" width="3000000">
<filament1_0 angle="50325741" center_x="3895" center_y="2075" end_x="336" end_y="272" keep="yes" length="167600716" start_x="443" start_y="143" width="3000000"/>
</chain1>
<chain2 angle="70659265" center_x="4705" center_y="6075" length="160031247" width="3000000">
<filament2_0 angle="70659265" center_x="4705" center_y="6075" end_x="444" end_y="683" keep="yes" length="160031247" start_x="497" start_y="532" width="3000000"/>
</chain2>
<chain3 angle="67166346" center_x="4130" center_y="4345" length="144308697" width="3000000">
<filament3_0 angle="67166346" center_x="4130" center_y="4345" end_x="385" end_y="501" keep="yes" length="144308697" start_x="441" start_y="368" width="3000000"/>
</chain3>
<chain4 angle="52305760" center_x="3795" center_y="4140" length="139014388" width="3000000">
<filament4_0 angle="52305760" center_x="3795" center_y="4140" end_x="337" end_y="469" keep="yes" length="139014388" start_x="422" start_y="359" width="3000000"/>
</chain4>
<chain5 angle="61284922" center_x="4735" center_y="6155" length="131125894" width="3000000">
<filament5_0 angle="61284922" center_x="4735" center_y="6155" end_x="442" end_y="673" keep="yes" length="131125894" start_x="505" start_y="558" width="3000000"/>
</chain5>
<chain6 angle="54972058" center_x="2685" center_y="4095" length="130667517" width="3000000">
<filament6_0 angle="54972058" center_x="2685" center_y="4095" end_x="231" end_y="463" keep="yes" length="130667517" start_x="306" start_y="356" width="3000000"/>
</chain6>
<chain7 angle="68448063" center_x="4235" center_y="3325" length="127945301" width="3000000">
<filament7_0 angle="68448063" center_x="4235" center_y="3325" end_x="400" end_y="392" keep="yes" length="127945301" start_x="447" start_y="273" width="3000000"/>
</chain7>
<chain8 angle="44225780" center_x="3825" center_y="6075" length="104661359" width="3000000">
<filament8_0 angle="44225780" center_x="3825" center_y="6075" end_x="345" end_y="644" keep="yes" length="104661359" start_x="420" start_y="571" width="3000000"/>
</chain8>
<chain9 angle="62571259" center_x="3945" center_y="4945" length="89005618" width="3000000">
<filament9_0 angle="62571259" center_x="3945" center_y="4945" end_x="374" end_y="534" keep="yes" length="89005618" start_x="415" start_y="455" width="3000000"/>
</chain9>
<chain10 angle="63113066" center_x="3650" center_y="3835" length="79605276" width="3000000">
<filament10_0 angle="63113066" center_x="3650" center_y="3835" end_x="347" end_y="419" keep="yes" length="79605276" start_x="383" start_y="348" width="3000000"/>
</chain10>
<chain11 angle="48945186" center_x="3845" center_y="2775" length="41109610" width="3000000">
<filament11_0 angle="48945186" center_x="3845" center_y="2775" end_x="371" end_y="293" keep="yes" length="41109610" start_x="398" start_y="262" width="3000000"/>
</chain11>
<chain12 angle="77774877" center_x="4330" center_y="4020" length="122784364" width="2900000">
<filament12_0 angle="77774877" center_x="4330" center_y="4020" end_x="420" end_y="462" keep="yes" length="122784364" start_x="446" start_y="342" width="2900000"/>
</chain12>
<chain13 angle="34451935" center_x="3370" center_y="5865" length="104292857" width="2900000">
<filament13_0 angle="34451935" center_x="3370" center_y="5865" end_x="294" end_y="616" keep="yes" length="104292857" start_x="380" start_y="557" width="2900000"/>
</chain13>
<chain14 angle="77275644" center_x="4490" center_y="2620" length="63560994" width="2900000">
<filament14_0 angle="77275644" center_x="4490" center_y="2620" end_x="442" end_y="293" keep="yes" length="63560994" start_x="456" start_y="231" width="2900000"/>
</chain14>
<chain15 angle="78178512" center_x="3750" center_y="6220" length="87863531" width="2800000">
<filament15_0 angle="78178512" center_x="3750" center_y="6220" end_x="366" end_y="665" keep="yes" length="87863531" start_x="384" start_y="579" width="2800000"/>
</chain15>
<chain16 angle="58547939" center_x="4965" center_y="4685" length="120739389" width="2700000">
<filament16_0 angle="58547939" center_x="4965" center_y="4685" end_x="465" end_y="520" keep="yes" length="120739389" start_x="528" start_y="417" width="2700000"/>
</chain16>
<chain17 angle="42473883" center_x="3540" center_y="2270" length="192520129" width="2600000">
<filament17_0 angle="42473883" center_x="3540" center_y="2270" end_x="283" end_y="292" keep="yes" length="192520129" start_x="425" start_y="162" width="2600000"/>
</chain17>
<chain18 angle="28092577" center_x="4520" center_y="5365" length="167764716" width="2600000">
<filament18_0 angle="28092577" center_x="4520" center_y="5365" end_x="378" end_y="576" keep="yes" length="167764716" start_x="526" start_y="497" width="2600000"/>
</chain18>
<chain19 angle="60205383" center_x="4435" center_y="3930" length="142888068" width="2600000">
<filament19_0 angle="60205383" center_x="4435" center_y="3930" end_x="408" end_y="455" keep="yes" length="142888068" start_x="479" start_y="331" width="2600000"/>
</chain19>
<chain20 angle="72741046" center_x="3170" center_y="1995" length="107856386" width="2600000">
<filament20_0 angle="72741046" center_x="3170" center_y="1995" end_x="301" end_y="251" keep="yes" length="107856386" start_x="333" start_y="148" width="2600000"/>
</chain20>
<chain21 angle="54071498" center_x="4980" center_y="5865" length="85211502" width="2600000">
<filament21_0 angle="54071498" center_x="4980" center_y="5865" end_x="473" end_y="621" keep="yes" length="85211502" start_x="523" start_y="552" width="2600000"/>
</chain21>
<chain22 angle="53130102" center_x="2805" center_y="3330" length="45000000" width="2600000">
<filament22_0 angle="53130102" center_x="2805" center_y="3330" end_x="267" end_y="351" keep="yes" length="45000000" start_x="294" start_y="315" width="2600000"/>
</chain22>
<chain23 angle="57742029" center_x="2945" center_y="3110" length="144267113" width="2500000">
<filament23_0 angle="57742029" center_x="2945" center_y="3110" end_x="256" end_y="372" keep="yes" length="144267113" start_x="333" start_y="250" width="2500000"/>
</chain23>
<chain24 angle="49127592" center_x="3070" center_y="5240" length="137535450" width="2500000">
<filament24_0 angle="49127592" center_x="3070" center_y="5240" end_x="262" end_y="576" keep="yes" length="137535450" start_x="352" start_y="472" width="2500000"/>
</chain24>
<chain25 angle="53746162" center_x="3745" center_y="2775" length="130207527" width="2500000">
<filament25_0 angle="53746162" center_x="3745" center_y="2775" end_x="336" end_y="330" keep="yes" length="130207527" start_x="413" start_y="225" width="2500000"/>
</chain25>
<chain26 angle="57528808" center_x="4570" center_y="2830" length="52153619" width="2500000">
<filament26_0 angle="57528808" center_x="4570" center_y="2830" end_x="443" end_y="305" keep="yes" length="52153619" start_x="471" start_y="261" width="2500000"/>
</chain26>
<chain27 angle="40364537" center_x="3150" center_y="4660" length="157492857" width="2400000">
<filament27_0 angle="40364537" center_x="3150" center_y="4660" end_x="255" end_y="517" keep="yes" length="157492857" start_x="375" start_y="415" width="2400000"/>
</chain27>
<chain28 angle="57994617" center_x="4860" center_y="4160" length="150943698" width="2400000">
<filament28_0 angle="57994617" center_x="4860" center_y="4160" end_x="446" end_y="480" keep="yes" length="150943698" start_x="526" start_y="352" width="2400000"/>
</chain28>
<chain29 angle="40652543" center_x="5330" center_y="4975" length="121264174" width="2400000">
<filament29_0 angle="40652543" center_x="5330" center_y="4975" end_x="487" end_y="537" keep="yes" length="121264174" start_x="579" start_y="458" width="2400000"/>
</chain29>
<chain30 angle="28909184" center_x="3565" center_y="6095" length="76537572" width="2400000">
<filament30_0 angle="28909184" center_x="3565" center_y="6095" end_x="323" end_y="628" keep="yes" length="76537572" start_x="390" start_y="591" width="2400000"/>
</chain30>
<chain31 angle="61232351" center_x="3410" center_y="5565" length="58180753" width="2400000">
<filament31_0 angle="61232351" center_x="3410" center_y="5565" end_x="327" end_y="582" keep="yes" length="58180753" start_x="355" start_y="531" width="2400000"/>
</chain31>
<chain32 angle="43492564" center_x="3265" center_y="4475" length="53758720" width="2400000">
<filament32_0 angle="43492564" center_x="3265" center_y="4475" end_x="307" end_y="466" keep="yes" length="53758720" start_x="346" start_y="429" width="2400000"/>
</chain32>
<chain33 angle="35027942" center_x="2785" center_y="2725" length="130667517" width="2300000">
<filament33_0 angle="35027942" center_x="2785" center_y="2725" end_x="225" end_y="310" keep="yes" length="130667517" start_x="332" start_y="235" width="2300000"/>
</chain33>
<chain34 angle="57813206" center_x="3945" center_y="2990" length="200870605" width="2200000">
<filament34_0 angle="57813206" center_x="3945" center_y="2990" end_x="341" end_y="384" keep="yes" length="200870605" start_x="448" start_y="214" width="2200000"/>
</chain34>
<chain35 angle="47759108" center_x="4325" center_y="5855" length="117515956" width="2200000">
<filament35_0 angle="47759108" center_x="4325" center_y="5855" end_x="393" end_y="629" keep="yes" length="117515956" start_x="472" start_y="542" width="2200000"/>
</chain35>
<chain36 angle="44409343" center_x="5175" center_y="4570" length="68593003" width="2200000">
<filament36_0 angle="44409343" center_x="5175" center_y="4570" end_x="493" end_y="481" keep="yes" length="68593003" start_x="542" start_y="433" width="2200000"/>
</chain36>
<chain37 angle="26188111" center_x="3880" center_y="5380" length="135955875" width="2100000">
<filament37_0 angle="26188111" center_x="3880" center_y="5380" end_x="327" end_y="568" keep="yes" length="135955875" start_x="449" start_y="508" width="2100000"/>
</chain37>
<chain38 angle="67166346" center_x="3280" center_y="4390" length="123693169" width="2100000">
<filament38_0 angle="67166346" center_x="3280" center_y="4390" end_x="304" end_y="496" keep="yes" length="123693169" start_x="352" start_y="382" width="2100000"/>
</chain38>
<chain39 angle="46789911" center_x="4265" center_y="4515" length="135830777" width="2000000">
<filament39_0 angle="46789911" center_x="4265" center_y="4515" end_x="380" end_y="501" keep="yes" length="135830777" start_x="473" start_y="402" width="2000000"/>
</chain39>
<chain40 angle="54806093" center_x="5075" center_y="5525" length="116249731" width="2000000">
<filament40_0 angle="54806093" center_x="5075" center_y="5525" end_x="474" end_y="600" keep="yes" length="116249731" start_x="541" start_y="505" width="2000000"/>
</chain40>
<chain41 angle="48224523" center_x="3675" center_y="6215" length="100568385" width="2000000">
<filament41_0 angle="48224523" center_x="3675" center_y="6215" end_x="334" end_y="659" keep="yes" length="100568385" start_x="401" start_y="584" width="2000000"/>
</chain41>
<chain42 angle="25057615" center_x="2965" center_y="3490" length="85000000" width="2000000">
<filament42_0 angle="25057615" center_x="2965" center_y="3490" end_x="258" end_y="367" keep="yes" length="85000000" start_x="335" start_y="331" width="2000000"/>
</chain42>
<chain43 angle="57171458" center_x="3750" center_y="5050" length="73783467" width="2000000">
<filament43_0 angle="57171458" center_x="3750" center_y="5050" end_x="355" end_y="536" keep="yes" length="73783467" start_x="395" start_y="474" width="2000000"/>
</chain43>
<chain44 angle="84447029" center_x="3295" center_y="4700" length="72339477" width="2000000">
<filament44_0 angle="84447029" center_x="3295" center_y="4700" end_x="326" end_y="506" keep="yes" length="72339477" start_x="333" start_y="434" width="2000000"/>
</chain44>
<chain45 angle="63853159" center_x="5075" center_y="4675" length="61269895" width="2000000">
<filament45_0 angle="63853159" center_x="5075" center_y="4675" end_x="494" end_y="495" keep="yes" length="61269895" start_x="521" start_y="440" width="2000000"/>
</chain45>
<chain46 angle="55244087" center_x="3510" center_y="5595" length="59640590" width="2000000">
<filament46_0 angle="55244087" center_x="3510" center_y="5595" end_x="334" end_y="584" keep="yes" length="59640590" start_x="368" start_y="535" width="2000000"/>
</chain46>
<chain47 angle="41820170" center_x="3925" center_y="4395" length="76485293" width="1900000">
<filament47_0 angle="41820170" center_x="3925" center_y="4395" end_x="364" end_y="465" keep="yes" length="76485293" start_x="421" start_y="414" width="1900000"/>
</chain47>
<chain48 angle="47511363" center_x="4075" center_y="4775" length="161375339" width="1800000">
<filament48_0 angle="47511363" center_x="4075" center_y="4775" end_x="353" end_y="537" keep="yes" length="161375339" start_x="462" start_y="418" width="1800000"/>
</chain48>
<chain49 angle="49019582" center_x="3080" center_y="2315" length="131137333" width="1800000">
<filament49_0 angle="49019582" center_x="3080" center_y="2315" end_x="265" end_y="281" keep="yes" length="131137333" start_x="351" start_y="182" width="1800000"/>
</chain49>
<chain50 angle="69727314" center_x="4875" center_y="3105" length="118330047" width="1800000">
<filament50_0 angle="69727314" center_x="4875" center_y="3105" end_x="467" end_y="366" keep="yes" length="118330047" start_x="508" start_y="255" width="1800000"/>
</chain50>
<chain51 angle="38333340" center_x="3450" center_y="3630" length="109635761" width="1800000">
<filament51_0 angle="38333340" center_x="3450" center_y="3630" end_x="302" end_y="397" keep="yes" length="109635761" start_x="388" start_y="329" width="1800000"/>
</chain51>
<chain52 angle="52696052" center_x="4750" center_y="4490" length="105603030" width="1800000">
<filament52_0 angle="52696052" center_x="4750" center_y="4490" end_x="443" end_y="491" keep="yes" length="105603030" start_x="507" start_y="407" width="1800000"/>
</chain52>
<chain53 angle="34804012" center_x="5190" center_y="4935" length="99864909" width="1800000">
<filament53_0 angle="34804012" center_x="5190" center_y="4935" end_x="478" end_y="522" keep="yes" length="99864909" start_x="560" start_y="465" width="1800000"/>
</chain53>
<chain54 angle="51952957" center_x="3330" center_y="5380" length="58412327" width="1800000">
<filament54_0 angle="51952957" center_x="3330" center_y="5380" end_x="315" end_y="561" keep="yes" length="58412327" start_x="351" start_y="515" width="1800000"/>
</chain54>
<chain55 angle="63060472" center_x="3580" center_y="3900" length="136850283" width="1700000">
<filament55_0 angle="63060472" center_x="3580" center_y="3900" end_x="327" end_y="451" keep="yes" length="136850283" start_x="389" start_y="329" width="1700000"/>
</chain55>
<chain56 angle="28393019" center_x="2790" center_y="3000" length="84118963" width="1600000">
<filament56_0 angle="28393019" center_x="2790" center_y="3000" end_x="242" end_y="320" keep="yes" length="84118963" start_x="316" start_y="280" width="1600000"/>
</chain56>
<chain57 angle="49289153" center_x="3895" center_y="5665" length="56727418" width="1600000">
<filament57_0 angle="49289153" center_x="3895" center_y="5665" end_x="371" end_y="588" keep="yes" length="56727418" start_x="408" start_y="545" width="1600000"/>
</chain57>
<chain58 angle="40192046" center_x="3860" center_y="4740" length="151855194" width="1500000">
<filament58_0 angle="40192046" center_x="3860" center_y="4740" end_x="328" end_y="523" keep="yes" length="151855194" start_x="444" start_y="425" width="1500000"/>
</chain58>
<chain59 angle="45596809" center_x="4975" center_y="5955" length="135771867" width="1500000">
<filament59_0 angle="45596809" center_x="4975" center_y="5955" end_x="450" end_y="644" keep="yes" length="135771867" start_x="545" start_y="547" width="1500000"/>
</chain59>
<chain60 angle="61821410" center_x="3150" center_y="2140" length="127059041" width="1500000">
<filament60_0 angle="61821410" center_x="3150" center_y="2140" end_x="285" end_y="270" keep="yes" length="127059041" start_x="345" start_y="158" width="1500000"/>
</chain60>
<chain61 angle="44017883" center_x="4485" center_y="2070" length="123761868" width="1500000">
<filament61_0 angle="44017883" center_x="4485" center_y="2070" end_x="404" end_y="250" keep="yes" length="123761868" start_x="493" start_y="164" width="1500000"/>
</chain61>
<chain62 angle="28779806" center_x="2885" center_y="4795" length="81006173" width="1500000">
<filament62_0 angle="28779806" center_x="2885" center_y="4795" end_x="253" end_y="499" keep="yes" length="81006173" start_x="324" start_y="460" width="1500000"/>
</chain62>
<chain63 angle="25164075" center_x="3995" center_y="5080" length="164623814" width="1400000">
<filament63_0 angle="25164075" center_x="3995" center_y="5080" end_x="325" end_y="543" keep="yes" length="164623814" start_x="474" start_y="473" width="1400000"/>
</chain63>
<chain64 angle="42184443" center_x="3120" center_y="4720" length="86371292" width="1400000">
<filament64_0 angle="42184443" center_x="3120" center_y="4720" end_x="280" end_y="501" keep="yes" length="86371292" start_x="344" start_y="443" width="1400000"/>
</chain64>
<chain65 angle="70961960" center_x="5035" center_y="4520" length="150216510" width="1300000">
<filament65_0 angle="70961960" center_x="5035" center_y="4520" end_x="479" end_y="523" keep="yes" length="150216510" start_x="528" start_y="381" width="1300000"/>
</chain65>
<chain66 angle="57239600" center_x="4750" center_y="4015" length="136751600" width="1300000">
<filament66_0 angle="57239600" center_x="4750" center_y="4015" end_x="438" end_y="459" keep="yes" length="136751600" start_x="512" start_y="344" width="1300000"/>
</chain66>
<chain67 angle="45451139" center_x="3805" center_y="3540" length="89805345" width="1300000">
<filament67_0 angle="45451139" center_x="3805" center_y="3540" end_x="349" end_y="386" keep="yes" length="89805345" start_x="412" start_y="322" width="1300000"/>
</chain67>
<chain68 angle="74744881" center_x="3250" center_y="2850" length="45607017" width="1300000">
<filament68_0 angle="74744881" center_x="3250" center_y="2850" end_x="319" end_y="307" keep="yes" length="45607017" start_x="331" start_y="263" width="1300000"/>
</chain68>
<chain69 angle="37839550" center_x="5200" center_y="5105" length="141820309" width="1200000">
<filament69_0 angle="37839550" center_x="5200" center_y="5105" end_x="464" end_y="554" keep="yes" length="141820309" start_x="576" start_y="467" width="1200000"/>
</chain69>
<chain70 angle="64025606" center_x="3315" center_y="5405" length="130146072" width="1200000">
<filament70_0 angle="64025606" center_x="3315" center_y="5405" end_x="303" end_y="599" keep="yes" length="130146072" start_x="360" start_y="482" width="1200000"/>
</chain70>
<chain71 angle="29140634" center_x="5085" center_y="3195" length="129375423" width="1200000">
<filament71_0 angle="29140634" center_x="5085" center_y="3195" end_x="452" end_y="351" keep="yes" length="129375423" start_x="565" start_y="288" width="1200000"/>
</chain71>
<chain72 angle="46778800" center_x="3190" center_y="4375" length="113899078" width="1200000">
<filament72_0 angle="46778800" center_x="3190" center_y="4375" end_x="280" end_y="479" keep="yes" length="113899078" start_x="358" start_y="396" width="1200000"/>
</chain72>
<chain73 angle="47202598" center_x="3215" center_y="4035" length="36796739" width="1200000">
<filament73_0 angle="47202598" center_x="3215" center_y="4035" end_x="309" end_y="417" keep="yes" length="36796739" start_x="334" start_y="390" width="1200000"/>
</chain73>
<chain74 angle="63054252" center_x="4635" center_y="2520" length="134614264" width="1100000">
<filament74_0 angle="63054252" center_x="4635" center_y="2520" end_x="433" end_y="312" keep="yes" length="134614264" start_x="494" start_y="192" width="1100000"/>
</chain74>
<chain75 angle="51340192" center_x="4010" center_y="1630" length="128062485" width="1100000">
<filament75_0 angle="51340192" center_x="4010" center_y="1630" end_x="361" end_y="213" keep="yes" length="128062485" start_x="441" start_y="113" width="1100000"/>
</chain75>
<chain76 angle="68290117" center_x="5105" center_y="4810" length="116245430" width="1100000">
<filament76_0 angle="68290117" center_x="5105" center_y="4810" end_x="489" end_y="535" keep="yes" length="116245430" start_x="532" start_y="427" width="1100000"/>
</chain76>
<chain77 angle="56842076" center_x="4535" center_y="2335" length="89587946" width="1100000">
<filament77_0 angle="56842076" center_x="4535" center_y="2335" end_x="429" end_y="271" keep="yes" length="89587946" start_x="478" start_y="196" width="1100000"/>
</chain77>
<chain78 angle="40746164" center_x="2885" center_y="4990" length="85796270" width="1100000">
<filament78_0 angle="40746164" center_x="2885" center_y="4990" end_x="256" end_y="527" keep="yes" length="85796270" start_x="321" start_y="471" width="1100000"/>
</chain78>
<chain79 angle="38345575" center_x="4605" center_y="6285" length="85428333" width="1100000">
<filament79_0 angle="38345575" center_x="4605" center_y="6285" end_x="427" end_y="655" keep="yes" length="85428333" start_x="494" start_y="602" width="1100000"/>
</chain79>
<chain80 angle="35909723" center_x="2860" center_y="4220" length="71610055" width="1100000">
<filament80_0 angle="35909723" center_x="2860" center_y="4220" end_x="257" end_y="443" keep="yes" length="71610055" start_x="315" start_y="401" width="1100000"/>
</chain80>
<chain81 angle="33347496" center_x="4085" center_y="4660" length="185550532" width="1000000">
<filament81_0 angle="33347496" center_x="4085" center_y="4660" end_x="331" end_y="517" keep="yes" length="185550532" start_x="486" start_y="415" width="1000000"/>
</chain81>
<chain82 angle="56046303" center_x="3785" center_y="4690" length="180834178" width="1000000">
<filament82_0 angle="56046303" center_x="3785" center_y="4690" end_x="328" end_y="544" keep="yes" length="180834178" start_x="429" start_y="394" width="1000000"/>
</chain82>
<chain83 angle="45987760" center_x="4120" center_y="3860" length="164073154" width="1000000">
<filament83_0 angle="45987760" center_x="4120" center_y="3860" end_x="355" end_y="445" keep="yes" length="164073154" start_x="469" start_y="327" width="1000000"/>
</chain83>
<chain84 angle="79380345" center_x="4660" center_y="6020" length="162788206" width="1000000">
<filament84_0 angle="79380345" center_x="4660" center_y="6020" end_x="451" end_y="682" keep="yes" length="162788206" start_x="481" start_y="522" width="1000000"/>
</chain84>
<chain85 angle="45530501" center_x="2815" center_y="3655" length="152741612" width="1000000">
<filament85_0 angle="45530501" center_x="2815" center_y="3655" end_x="228" end_y="420" keep="yes" length="152741612" start_x="335" start_y="311" width="1000000"/>
</chain85>
<chain86 angle="62258954" center_x="4865" center_y="3635" length="152531964" width="1000000">
<filament86_0 angle="62258954" center_x="4865" center_y="3635" end_x="451" end_y="431" keep="yes" length="152531964" start_x="522" start_y="296" width="1000000"/>
</chain86>
<chain87 angle="57994617" center_x="5050" center_y="4090" length="150943698" width="1000000">
<filament87_0 angle="57994617" center_x="5050" center_y="4090" end_x="465" end_y="473" keep="yes" length="150943698" start_x="545" start_y="345" width="1000000"/>
</chain87>
<chain88 angle="44725860" center_x="5055" center_y="4190" length="147787009" width="1000000">
<filament88_0 angle="44725860" center_x="5055" center_y="4190" end_x="453" end_y="471" keep="yes" length="147787009" start_x="558" start_y="367" width="1000000"/>
</chain88>
<chain89 angle="71694387" center_x="3950" center_y="6305" length="140089257" width="1000000">
<filament89_0 angle="71694387" center_x="3950" center_y="6305" end_x="373" end_y="697" keep="yes" length="140089257" start_x="417" start_y="564" width="1000000"/>
</chain89>
<chain90 angle="48195938" center_x="4665" center_y="4040" length="139517024" width="1000000">
<filament90_0 angle="48195938" center_x="4665" center_y="4040" end_x="420" end_y="456" keep="yes" length="139517024" start_x="513" start_y="352" width="1000000"/>
</chain90>
<chain91 angle="21571307" center_x="4615" center_y="4205" length="138715536" width="1000000">
<filament91_0 angle="21571307" center_x="4615" center_y="4205" end_x="397" end_y="446" keep="yes" length="138715536" start_x="526" start_y="395" width="1000000"/>
</chain91>
<chain92 angle="45000000" center_x="4430" center_y="2800" length="138592929" width="1000000">
<filament92_0 angle="45000000" center_x="4430" center_y="2800" end_x="394" end_y="329" keep="yes" length="138592929" start_x="492" start_y="231" width="1000000"/>
</chain92>
<chain93 angle="66037511" center_x="3130" center_y="5000" length="137884009" width="1000000">
<filament93_0 angle="66037511" center_x="3130" center_y="5000" end_x="285" end_y="563" keep="yes" length="137884009" start_x="341" start_y="437" width="1000000"/>
</chain93>
<chain94 angle="63245855" center_x="2765" center_y="3415" length="135506457" width="1000000">
<filament94_0 angle="63245855" center_x="2765" center_y="3415" end_x="246" end_y="402" keep="yes" length="135506457" start_x="307" start_y="281" width="1000000"/>
</chain94>
<chain95 angle="52199234" center_x="4305" center_y="5115" length="135417872" width="1000000">
<filament95_0 angle="52199234" center_x="4305" center_y="5115" end_x="389" end_y="565" keep="yes" length="135417872" start_x="472" start_y="458" width="1000000"/>
</chain95>
<chain96 angle="55251199" center_x="4435" center_y="3965" length="135092561" width="1000000">
<filament96_0 angle="55251199" center_x="4435" center_y="3965" end_x="405" end_y="452" keep="yes" length="135092561" start_x="482" start_y="341" width="1000000"/>
</chain96>
<chain97 angle="55113952" center_x="4580" center_y="2625" length="132879645" width="1000000">
<filament97_0 angle="55113952" center_x="4580" center_y="2625" end_x="420" end_y="317" keep="yes" length="132879645" start_x="496" start_y="208" width="1000000"/>
</chain97>
<chain98 angle="45320085" center_x="4485" center_y="5410" length="126574089" width="1000000">
<filament98_0 angle="45320085" center_x="4485" center_y="5410" end_x="404" end_y="586" keep="yes" length="126574089" start_x="493" start_y="496" width="1000000"/>
</chain98>
<chain99 angle="57319445" center_x="4180" center_y="2690" length="125936492" width="1000000">
<filament99_0 angle="57319445" center_x="4180" center_y="2690" end_x="384" end_y="322" keep="yes" length="125936492" start_x="452" start_y="216" width="1000000"/>
</chain99>
<chain100 angle="31206191" center_x="4360" center_y="2735" length="121593585" width="1000000">
<filament100_0 angle="31206191" center_x="4360" center_y="2735" end_x="384" end_y="305" keep="yes" length="121593585" start_x="488" start_y="242" width="1000000"/>
</chain100>
<chain101 angle="76651273" center_x="3900" center_y="2920" length="121276543" width="1000000">
<filament101_0 angle="76651273" center_x="3900" center_y="2920" end_x="376" end_y="351" keep="yes" length="121276543" start_x="404" start_y="233" width="1000000"/>
</chain101>
<chain102 angle="33424811" center_x="3610" center_y="3560" length="119816526" width="1000000">
<filament102_0 angle="33424811" center_x="3610" center_y="3560" end_x="311" end_y="389" keep="yes" length="119816526" start_x="411" start_y="323" width="1000000"/>
</chain102>
<chain103 angle="72181111" center_x="3710" center_y="3440" length="117643529" width="1000000">
<filament103_0 angle="72181111" center_x="3710" center_y="3440" end_x="353" end_y="400" keep="yes" length="117643529" start_x="389" start_y="288" width="1000000"/>
</chain103>
<chain104 angle="57680383" center_x="4250" center_y="3570" length="115965512" width="1000000">
<filament104_0 angle="57680383" center_x="4250" center_y="3570" end_x="394" end_y="406" keep="yes" length="115965512" start_x="456" start_y="308" width="1000000"/>
</chain104>
<chain105 angle="64983107" center_x="3885" center_y="2395" length="115870618" width="1000000">
<filament105_0 angle="64983107" center_x="3885" center_y="2395" end_x="364" end_y="292" keep="yes" length="115870618" start_x="413" start_y="187" width="1000000"/>
</chain105>
<chain106 angle="71722890" center_x="5300" center_y="4935" length="114791115" width="1000000">
<filament106_0 angle="71722890" center_x="5300" center_y="4935" end_x="512" end_y="548" keep="yes" length="114791115" start_x="548" start_y="439" width="1000000"/>
</chain106>
<chain107 angle="34663446" center_x="4610" center_y="2165" length="114284732" width="1000000">
<filament107_0 angle="34663446" center_x="4610" center_y="2165" end_x="414" end_y="249" keep="yes" length="114284732" start_x="508" start_y="184" width="1000000"/>
</chain107>
<chain108 angle="56309932" center_x="4210" center_y="3815" length="111772090" width="1000000">
<filament108_0 angle="56309932" center_x="4210" center_y="3815" end_x="390" end_y="428" keep="yes" length="111772090" start_x="452" start_y="335" width="1000000"/>
</chain108>
<chain109 angle="31231910" center_x="5270" center_y="3715" length="109931797" width="1000000">
<filament109_0 angle="31231910" center_x="5270" center_y="3715" end_x="480" end_y="400" keep="yes" length="109931797" start_x="574" start_y="343" width="1000000"/>
</chain109>
<chain110 angle="47585794" center_x="3090" center_y="2545" length="109713263" width="1000000">
<filament110_0 angle="47585794" center_x="3090" center_y="2545" end_x="272" end_y="295" keep="yes" length="109713263" start_x="346" start_y="214" width="1000000"/>
</chain110>
<chain111 angle="50194429" center_x="3880" center_y="3730" length="109343495" width="1000000">
<filament111_0 angle="50194429" center_x="3880" center_y="3730" end_x="353" end_y="415" keep="yes" length="109343495" start_x="423" start_y="331" width="1000000"/>
</chain111>
<chain112 angle="44610239" center_x="3100" center_y="4695" length="103947102" width="1000000">
<filament112_0 angle="44610239" center_x="3100" center_y="4695" end_x="273" end_y="506" keep="yes" length="103947102" start_x="347" start_y="433" width="1000000"/>
</chain112>
<chain113 angle="49698681" center_x="3845" center_y="4685" length="103585713" width="1000000">
<filament113_0 angle="49698681" center_x="3845" center_y="4685" end_x="351" end_y="508" keep="yes" length="103585713" start_x="418" start_y="429" width="1000000"/>
</chain113>
<chain114 angle="34945664" center_x="3515" center_y="3310" length="101257099" width="1000000">
<filament114_0 angle="34945664" center_x="3515" center_y="3310" end_x="310" end_y="360" keep="yes" length="101257099" start_x="393" start_y="302" width="1000000"/>
</chain114>
<chain115 angle="72504242" center_x="3455" center_y="4570" length="96462428" width="1000000">
<filament115_0 angle="72504242" center_x="3455" center_y="4570" end_x="331" end_y="503" keep="yes" length="96462428" start_x="360" start_y="411" width="1000000"/>
</chain115>
<chain116 angle="58626995" center_x="2860" center_y="3550" length="96041658" width="1000000">
<filament116_0 angle="58626995" center_x="2860" center_y="3550" end_x="261" end_y="396" keep="yes" length="96041658" start_x="311" start_y="314" width="1000000"/>
</chain116>
<chain117 angle="64510799" center_x="4385" center_y="5880" length="95273291" width="1000000">
<filament117_0 angle="64510799" center_x="4385" center_y="5880" end_x="418" end_y="631" keep="yes" length="95273291" start_x="459" start_y="545" width="1000000"/>
</chain117>
<chain118 angle="37116861" center_x="3840" center_y="2230" length="92800862" width="1000000">
<filament118_0 angle="37116861" center_x="3840" center_y="2230" end_x="347" end_y="251" keep="yes" length="92800862" start_x="421" start_y="195" width="1000000"/>
</chain118>
<chain119 angle="53880659" center_x="3530" center_y="2470" length="91607860" width="1000000">
<filament119_0 angle="53880659" center_x="3530" center_y="2470" end_x="326" end_y="284" keep="yes" length="91607860" start_x="380" start_y="210" width="1000000"/>
</chain119>
<chain120 angle="44555856" center_x="4055" center_y="1770" length="91219515" width="1000000">
<filament120_0 angle="44555856" center_x="4055" center_y="1770" end_x="373" end_y="209" keep="yes" length="91219515" start_x="438" start_y="145" width="1000000"/>
</chain120>
<chain121 angle="58928342" center_x="3455" center_y="5520" length="91065910" width="1000000">
<filament121_0 angle="58928342" center_x="3455" center_y="5520" end_x="322" end_y="591" keep="yes" length="91065910" start_x="369" start_y="513" width="1000000"/>
</chain121>
<chain122 angle="40532841" center_x="4625" center_y="6345" length="90785461" width="1000000">
<filament122_0 angle="40532841" center_x="4625" center_y="6345" end_x="428" end_y="664" keep="yes" length="90785461" start_x="497" start_y="605" width="1000000"/>
</chain122>
<chain123 angle="44104826" center_x="4855" center_y="5765" length="90520716" width="1000000">
<filament123_0 angle="44104826" center_x="4855" center_y="5765" end_x="453" end_y="608" keep="yes" length="90520716" start_x="518" start_y="545" width="1000000"/>
</chain123>
<chain124 angle="44541644" center_x="3405" center_y="5960" length="88391176" width="1000000">
<filament124_0 angle="44541644" center_x="3405" center_y="5960" end_x="309" end_y="627" keep="yes" length="88391176" start_x="372" start_y="565" width="1000000"/>
</chain124>
<chain125 angle="57030596" center_x="4750" center_y="5750" length="88204308" width="1000000">
<filament125_0 angle="57030596" center_x="4750" center_y="5750" end_x="451" end_y="612" keep="yes" length="88204308" start_x="499" start_y="538" width="1000000"/>
</chain125>
<chain126 angle="40815084" center_x="3950" center_y="3075" length="87206651" width="1000000">
<filament126_0 angle="40815084" center_x="3950" center_y="3075" end_x="362" end_y="336" keep="yes" length="87206651" start_x="428" start_y="279" width="1000000"/>
</chain126>
<chain127 angle="66104839" center_x="3435" center_y="4715" length="86406018" width="1000000">
<filament127_0 angle="66104839" center_x="3435" center_y="4715" end_x="326" end_y="511" keep="yes" length="86406018" start_x="361" start_y="432" width="1000000"/>
</chain127>
<chain128 angle="37933270" center_x="4470" center_y="5215" length="86214848" width="1000000">
<filament128_0 angle="37933270" center_x="4470" center_y="5215" end_x="413" end_y="548" keep="yes" length="86214848" start_x="481" start_y="495" width="1000000"/>
</chain128>
<chain129 angle="53673174" center_x="3690" center_y="3080" length="84403791" width="1000000">
<filament129_0 angle="53673174" center_x="3690" center_y="3080" end_x="344" end_y="342" keep="yes" length="84403791" start_x="394" start_y="274" width="1000000"/>
</chain129>
<chain130 angle="65026089" center_x="4020" center_y="3325" length="80529498" width="1000000">
<filament130_0 angle="65026089" center_x="4020" center_y="3325" end_x="385" end_y="369" keep="yes" length="80529498" start_x="419" start_y="296" width="1000000"/>
</chain130>
<chain131 angle="60164461" center_x="4335" center_y="2780" length="78390050" width="1000000">
<filament131_0 angle="60164461" center_x="4335" center_y="2780" end_x="414" end_y="312" keep="yes" length="78390050" start_x="453" start_y="244" width="1000000"/>
</chain131>
<chain132 angle="42165889" center_x="5275" center_y="4560" length="71505245" width="1000000">
<filament132_0 angle="42165889" center_x="5275" center_y="4560" end_x="501" end_y="480" keep="yes" length="71505245" start_x="554" start_y="432" width="1000000"/>
</chain132>
<chain133 angle="61975499" center_x="3895" center_y="4750" length="70235319" width="1000000">
<filament133_0 angle="61975499" center_x="3895" center_y="4750" end_x="373" end_y="506" keep="yes" length="70235319" start_x="406" start_y="444" width="1000000"/>
</chain133>
<chain134 angle="44396909" center_x="3680" center_y="1665" length="67178866" width="1000000">
<filament134_0 angle="44396909" center_x="3680" center_y="1665" end_x="344" end_y="190" keep="yes" length="67178866" start_x="392" start_y="143" width="1000000"/>
</chain134>
<chain135 angle="30815706" center_x="4385" center_y="6020" length="66370174" width="1000000">
<filament135_0 angle="30815706" center_x="4385" center_y="6020" end_x="410" end_y="619" keep="yes" length="66370174" start_x="467" start_y="585" width="1000000"/>
</chain135>
<chain136 angle="55581636" center_x="4065" center_y="4580" length="65459911" width="1000000">
<filament136_0 angle="55581636" center_x="4065" center_y="4580" end_x="388" end_y="485" keep="yes" length="65459911" start_x="425" start_y="431" width="1000000"/>
</chain136>
<chain137 angle="49600096" center_x="3040" center_y="4705" length="61717096" width="1000000">
<filament137_0 angle="49600096" center_x="3040" center_y="4705" end_x="284" end_y="494" keep="yes" length="61717096" start_x="324" start_y="447" width="1000000"/>
</chain137>
<chain138 angle="37303948" center_x="5240" center_y="4940" length="52801515" width="1000000">
<filament138_0 angle="37303948" center_x="5240" center_y="4940" end_x="503" end_y="510" keep="yes" length="52801515" start_x="545" start_y="478" width="1000000"/>
</chain138>
<chain139 angle="55980650" center_x="2955" center_y="2330" length="48259714" width="1000000">
<filament139_0 angle="55980650" center_x="2955" center_y="2330" end_x="282" end_y="253" keep="yes" length="48259714" start_x="309" start_y="213" width="1000000"/>
</chain139>
<chain140 angle="47563770" center_x="3480" center_y="2955" length="47423623" width="1000000">
<filament140_0 angle="47563770" center_x="3480" center_y="2955" end_x="332" end_y="313" keep="yes" length="47423623" start_x="364" start_y="278" width="1000000"/>
</chain140>
<chain141 angle="51115504" center_x="4355" center_y="5285" length="39824616" width="1000000">
<filament141_0 angle="51115504" center_x="4355" center_y="5285" end_x="423" end_y="544" keep="yes" length="39824616" start_x="448" start_y="513" width="1000000"/>
</chain141>
<chain142 angle="21801409" center_x="3775" center_y="5090" length="37696154" width="1000000">
<filament142_0 angle="21801409" center_x="3775" center_y="5090" end_x="360" end_y="516" keep="yes" length="37696154" start_x="395" start_y="502" width="1000000"/>
</chain142>
<chain143 angle="16990823" center_x="2840" center_y="4075" length="37643060" width="1000000">
<filament143_0 angle="16990823" center_x="2840" center_y="4075" end_x="266" end_y="413" keep="yes" length="37643060" start_x="302" start_y="402" width="1000000"/>
</chain143>
<chain144 angle="51009006" center_x="3135" center_y="3845" length="27018512" width="1000000">
<filament144_0 angle="51009006" center_x="3135" center_y="3845" end_x="305" end_y="395" keep="yes" length="27018512" start_x="322" start_y="374" width="1000000"/>
</chain144>
</filament_chains>
</FilTrackerImageDataFile>
