# Supplementary material for: The Filament Sensor for Near Real-Time Detection of Cytoskeletal Fiber Structures
Source: PLoS One. 2015 May 21;10(5):e0126346. doi: 10.1371/journal.pone.0126346 (PMC4440737; doi:10.1371/journal.pone.0126346)
Supplement: S1 File — This comprises the FilamentSensor, the benchmark database, the output of the compared programs, several auxiliary scripts, and the evaluation results of the program outputs. (ZIP) [file pone.0126346.s001.zip › supporting_information/ground_truth/simulated/ground_truth_simulated_xml/simulated_cell_10_png.xml]

<?xml version="1.0" encoding="UTF-8" standalone="no"?>
<FilTrackerImageDataFile>
<img_file dpi="not_implemented" name="simulated_cell_10.png" path="../" resolution="800x800"/>
<cell_data area="74973" aspect_ratio="2011821" center_x="409" center_y="400" long_half_axis="219115034" order_parameter="-1000000000" orientation="16854391"/>
<filament_chains>
<chain0 angle="177825256" center_x="3670" center_y="4540" length="158113883" width="3000000">
<filament0_0 angle="177825256" center_x="3670" center_y="4540" end_x="446" end_y="457" keep="yes" length="158113883" start_x="288" start_y="451" width="3000000"/>
</chain0>
<chain1 angle="4934164" center_x="5165" center_y="3850" length="139517024" width="3000000">
<filament1_0 angle="4934164" center_x="5165" center_y="3850" end_x="447" end_y="391" keep="yes" length="139517024" start_x="586" start_y="379" width="3000000"/>
</chain1>
<chain2 angle="176987212" center_x="5685" center_y="3735" length="133184083" width="3000000">
<filament2_0 angle="176987212" center_x="5685" center_y="3735" end_x="635" end_y="377" keep="yes" length="133184083" start_x="502" start_y="370" width="3000000"/>
</chain2>
<chain3 angle="17354025" center_x="5020" center_y="3410" length="67052218" width="3000000">
<filament3_0 angle="17354025" center_x="5020" center_y="3410" end_x="470" end_y="351" keep="yes" length="67052218" start_x="534" start_y="331" width="3000000"/>
</chain3>
<chain4 angle="1941486" center_x="3255" center_y="3440" length="59033889" width="3000000">
<filament4_0 angle="1941486" center_x="3255" center_y="3440" end_x="296" end_y="345" keep="yes" length="59033889" start_x="355" start_y="343" width="3000000"/>
</chain4>
<chain5 angle="15068488" center_x="5290" center_y="3030" length="53851648" width="3000000">
<filament5_0 angle="15068488" center_x="5290" center_y="3030" end_x="503" end_y="310" keep="yes" length="53851648" start_x="555" start_y="296" width="3000000"/>
</chain5>
<chain6 angle="18758650" center_x="5425" center_y="4140" length="55973208" width="2900000">
<filament6_0 angle="18758650" center_x="5425" center_y="4140" end_x="516" end_y="423" keep="yes" length="55973208" start_x="569" start_y="405" width="2900000"/>
</chain6>
<chain7 angle="177570727" center_x="3725" center_y="4105" length="165148418" width="2800000">
<filament7_0 angle="177570727" center_x="3725" center_y="4105" end_x="455" end_y="414" keep="yes" length="165148418" start_x="290" start_y="407" width="2800000"/>
</chain7>
<chain8 angle="15164461" center_x="3085" center_y="4225" length="110860272" width="2600000">
<filament8_0 angle="15164461" center_x="3085" center_y="4225" end_x="255" end_y="437" keep="yes" length="110860272" start_x="362" start_y="408" width="2600000"/>
</chain8>
<chain9 angle="22348108" center_x="3580" center_y="4225" length="97308787" width="2300000">
<filament9_0 angle="22348108" center_x="3580" center_y="4225" end_x="313" end_y="441" keep="yes" length="97308787" start_x="403" start_y="404" width="2300000"/>
</chain9>
<chain10 angle="22380135" center_x="3670" center_y="4550" length="183847763" width="2200000">
<filament10_0 angle="22380135" center_x="3670" center_y="4550" end_x="282" end_y="490" keep="yes" length="183847763" start_x="452" start_y="420" width="2200000"/>
</chain10>
<chain11 angle="17771321" center_x="5240" center_y="3250" length="163816971" width="2200000">
<filament11_0 angle="17771321" center_x="5240" center_y="3250" end_x="446" end_y="350" keep="yes" length="163816971" start_x="602" start_y="300" width="2200000"/>
</chain11>
<chain12 angle="4989363" center_x="3510" center_y="3725" length="126479247" width="2200000">
<filament12_0 angle="4989363" center_x="3510" center_y="3725" end_x="288" end_y="378" keep="yes" length="126479247" start_x="414" start_y="367" width="2200000"/>
</chain12>
<chain13 angle="166446236" center_x="4110" center_y="3045" length="115208507" width="2200000">
<filament13_0 angle="166446236" center_x="4110" center_y="3045" end_x="467" end_y="318" keep="yes" length="115208507" start_x="355" start_y="291" width="2200000"/>
</chain13>
<chain14 angle="17175904" center_x="5055" center_y="4445" length="57567352" width="2100000">
<filament14_0 angle="17175904" center_x="5055" center_y="4445" end_x="478" end_y="453" keep="yes" length="57567352" start_x="533" start_y="436" width="2100000"/>
</chain14>
<chain15 angle="164156918" center_x="3800" center_y="3470" length="153844077" width="2000000">
<filament15_0 angle="164156918" center_x="3800" center_y="3470" end_x="454" end_y="368" keep="yes" length="153844077" start_x="306" start_y="326" width="2000000"/>
</chain15>
<chain16 angle="4986334" center_x="3535" center_y="3825" length="149566039" width="2000000">
<filament16_0 angle="4986334" center_x="3535" center_y="3825" end_x="279" end_y="389" keep="yes" length="149566039" start_x="428" start_y="376" width="2000000"/>
</chain16>
<chain17 angle="8595911" center_x="3650" center_y="3745" length="86977008" width="1900000">
<filament17_0 angle="8595911" center_x="3650" center_y="3745" end_x="322" end_y="381" keep="yes" length="86977008" start_x="408" start_y="368" width="1900000"/>
</chain17>
<chain18 angle="14588919" center_x="2805" center_y="4875" length="75432089" width="1900000">
<filament18_0 angle="14588919" center_x="2805" center_y="4875" end_x="244" end_y="497" keep="yes" length="75432089" start_x="317" start_y="478" width="1900000"/>
</chain18>
<chain19 angle="23962489" center_x="3435" center_y="3910" length="29546573" width="1900000">
<filament19_0 angle="23962489" center_x="3435" center_y="3910" end_x="330" end_y="397" keep="yes" length="29546573" start_x="357" start_y="385" width="1900000"/>
</chain19>
<chain20 angle="3551733" center_x="4375" center_y="4705" length="145279042" width="1800000">
<filament20_0 angle="3551733" center_x="4375" center_y="4705" end_x="365" end_y="475" keep="yes" length="145279042" start_x="510" start_y="466" width="1800000"/>
</chain20>
<chain21 angle="16699244" center_x="5780" center_y="3580" length="104403065" width="1800000">
<filament21_0 angle="16699244" center_x="5780" center_y="3580" end_x="528" end_y="373" keep="yes" length="104403065" start_x="628" start_y="343" width="1800000"/>
</chain21>
<chain22 angle="175515394" center_x="4575" center_y="3680" length="51156622" width="1800000">
<filament22_0 angle="175515394" center_x="4575" center_y="3680" end_x="483" end_y="370" keep="yes" length="51156622" start_x="432" start_y="366" width="1800000"/>
</chain22>
<chain23 angle="171158185" center_x="3705" center_y="4945" length="45541190" width="1800000">
<filament23_0 angle="171158185" center_x="3705" center_y="4945" end_x="393" end_y="498" keep="yes" length="45541190" start_x="348" start_y="491" width="1800000"/>
</chain23>
<chain24 angle="167763888" center_x="4670" center_y="3870" length="169858765" width="1700000">
<filament24_0 angle="167763888" center_x="4670" center_y="3870" end_x="550" end_y="405" keep="yes" length="169858765" start_x="384" start_y="369" width="1700000"/>
</chain24>
<chain25 angle="173290163" center_x="2795" center_y="4890" length="154055185" width="1700000">
<filament25_0 angle="173290163" center_x="2795" center_y="4890" end_x="356" end_y="498" keep="yes" length="154055185" start_x="203" start_y="480" width="1700000"/>
</chain25>
<chain26 angle="23385221" center_x="4060" center_y="3430" length="80622577" width="1700000">
<filament26_0 angle="23385221" center_x="4060" center_y="3430" end_x="369" end_y="359" keep="yes" length="80622577" start_x="443" start_y="327" width="1700000"/>
</chain26>
<chain27 angle="177954592" center_x="4380" center_y="3555" length="28017851" width="1700000">
<filament27_0 angle="177954592" center_x="4380" center_y="3555" end_x="452" end_y="356" keep="yes" length="28017851" start_x="424" start_y="355" width="1700000"/>
</chain27>
<chain28 angle="2236979" center_x="4170" center_y="4365" length="128097619" width="1600000">
<filament28_0 angle="2236979" center_x="4170" center_y="4365" end_x="353" end_y="439" keep="yes" length="128097619" start_x="481" start_y="434" width="1600000"/>
</chain28>
<chain29 angle="13240520" center_x="5465" center_y="3410" length="122249744" width="1600000">
<filament29_0 angle="13240520" center_x="5465" center_y="3410" end_x="487" end_y="355" keep="yes" length="122249744" start_x="606" start_y="327" width="1600000"/>
</chain29>
<chain30 angle="0" center_x="4990" center_y="4240" length="108000000" width="1600000">
<filament30_0 angle="0" center_x="4990" center_y="4240" end_x="553" end_y="424" keep="yes" length="108000000" start_x="445" start_y="424" width="1600000"/>
</chain30>
<chain31 angle="176633539" center_x="3120" center_y="4590" length="68117545" width="1600000">
<filament31_0 angle="176633539" center_x="3120" center_y="4590" end_x="346" end_y="461" keep="yes" length="68117545" start_x="278" start_y="457" width="1600000"/>
</chain31>
<chain32 angle="14697319" center_x="2895" center_y="3690" length="63063460" width="1600000">
<filament32_0 angle="14697319" center_x="2895" center_y="3690" end_x="259" end_y="377" keep="yes" length="63063460" start_x="320" start_y="361" width="1600000"/>
</chain32>
<chain33 angle="6340192" center_x="3790" center_y="4140" length="36221541" width="1600000">
<filament33_0 angle="6340192" center_x="3790" center_y="4140" end_x="361" end_y="416" keep="yes" length="36221541" start_x="397" start_y="412" width="1600000"/>
</chain33>
<chain34 angle="171372647" center_x="2565" center_y="4400" length="146659470" width="1500000">
<filament34_0 angle="171372647" center_x="2565" center_y="4400" end_x="329" end_y="451" keep="yes" length="146659470" start_x="184" start_y="429" width="1500000"/>
</chain34>
<chain35 angle="17592425" center_x="2775" center_y="4075" length="129034879" width="1500000">
<filament35_0 angle="17592425" center_x="2775" center_y="4075" end_x="216" end_y="427" keep="yes" length="129034879" start_x="339" start_y="388" width="1500000"/>
</chain35>
<chain36 angle="149452428" center_x="2980" center_y="4980" length="141661569" width="1400000">
<filament36_0 angle="149452428" center_x="2980" center_y="4980" end_x="359" end_y="534" keep="yes" length="141661569" start_x="237" start_y="462" width="1400000"/>
</chain36>
<chain37 angle="27030860" center_x="2800" center_y="4590" length="110018180" width="1400000">
<filament37_0 angle="27030860" center_x="2800" center_y="4590" end_x="231" end_y="484" keep="yes" length="110018180" start_x="329" start_y="434" width="1400000"/>
</chain37>
<chain38 angle="16209025" center_x="3760" center_y="4605" length="89560036" width="1400000">
<filament38_0 angle="16209025" center_x="3760" center_y="4605" end_x="333" end_y="473" keep="yes" length="89560036" start_x="419" start_y="448" width="1400000"/>
</chain38>
<chain39 angle="170293348" center_x="2810" center_y="4635" length="77103826" width="1400000">
<filament39_0 angle="170293348" center_x="2810" center_y="4635" end_x="319" end_y="470" keep="yes" length="77103826" start_x="243" start_y="457" width="1400000"/>
</chain39>
<chain40 angle="15154068" center_x="3600" center_y="3335" length="49729267" width="1400000">
<filament40_0 angle="15154068" center_x="3600" center_y="3335" end_x="336" end_y="340" keep="yes" length="49729267" start_x="384" start_y="327" width="1400000"/>
</chain40>
<chain41 angle="10097504" center_x="4580" center_y="3930" length="148296999" width="1300000">
<filament41_0 angle="10097504" center_x="4580" center_y="3930" end_x="385" end_y="406" keep="yes" length="148296999" start_x="531" start_y="380" width="1300000"/>
</chain41>
<chain42 angle="11173838" center_x="4175" center_y="4300" length="82565126" width="1300000">
<filament42_0 angle="11173838" center_x="4175" center_y="4300" end_x="377" end_y="438" keep="yes" length="82565126" start_x="458" start_y="422" width="1300000"/>
</chain42>
<chain43 angle="4698681" center_x="3865" center_y="4430" length="73246160" width="1300000">
<filament43_0 angle="4698681" center_x="3865" center_y="4430" end_x="350" end_y="446" keep="yes" length="73246160" start_x="423" start_y="440" width="1300000"/>
</chain43>
<chain44 angle="8471145" center_x="4545" center_y="4085" length="47518417" width="1300000">
<filament44_0 angle="8471145" center_x="4545" center_y="4085" end_x="431" end_y="412" keep="yes" length="47518417" start_x="478" start_y="405" width="1300000"/>
</chain44>
<chain45 angle="0" center_x="2505" center_y="4670" length="45000000" width="1300000">
<filament45_0 angle="0" center_x="2505" center_y="4670" end_x="273" end_y="467" keep="yes" length="45000000" start_x="228" start_y="467" width="1300000"/>
</chain45>
<chain46 angle="169796026" center_x="3550" center_y="3825" length="50803543" width="1200000">
<filament46_0 angle="169796026" center_x="3550" center_y="3825" end_x="380" end_y="387" keep="yes" length="50803543" start_x="330" start_y="378" width="1200000"/>
</chain46>
<chain47 angle="5355825" center_x="3360" center_y="4705" length="32140317" width="1200000">
<filament47_0 angle="5355825" center_x="3360" center_y="4705" end_x="320" end_y="472" keep="yes" length="32140317" start_x="352" start_y="469" width="1200000"/>
</chain47>
<chain48 angle="9637538" center_x="4485" center_y="4735" length="161276161" width="1100000">
<filament48_0 angle="9637538" center_x="4485" center_y="4735" end_x="369" end_y="487" keep="yes" length="161276161" start_x="528" start_y="460" width="1100000"/>
</chain48>
<chain49 angle="178152390" center_x="4870" center_y="3610" length="62032250" width="1100000">
<filament49_0 angle="178152390" center_x="4870" center_y="3610" end_x="518" end_y="362" keep="yes" length="62032250" start_x="456" start_y="360" width="1100000"/>
</chain49>
<chain50 angle="166504267" center_x="3800" center_y="3720" length="51419841" width="1100000">
<filament50_0 angle="166504267" center_x="3800" center_y="3720" end_x="405" end_y="378" keep="yes" length="51419841" start_x="355" start_y="366" width="1100000"/>
</chain50>
<chain51 angle="15767183" center_x="4000" center_y="4300" length="176646540" width="1000000">
<filament51_0 angle="15767183" center_x="4000" center_y="4300" end_x="315" end_y="454" keep="yes" length="176646540" start_x="485" start_y="406" width="1000000"/>
</chain51>
<chain52 angle="170537678" center_x="2930" center_y="4520" length="158151826" width="1000000">
<filament52_0 angle="170537678" center_x="2930" center_y="4520" end_x="371" end_y="465" keep="yes" length="158151826" start_x="215" start_y="439" width="1000000"/>
</chain52>
<chain53 angle="19378004" center_x="3075" center_y="3855" length="153707514" width="1000000">
<filament53_0 angle="19378004" center_x="3075" center_y="3855" end_x="235" end_y="411" keep="yes" length="153707514" start_x="380" start_y="360" width="1000000"/>
</chain53>
<chain54 angle="169426477" center_x="5460" center_y="3240" length="152590956" width="1000000">
<filament54_0 angle="169426477" center_x="5460" center_y="3240" end_x="621" end_y="338" keep="yes" length="152590956" start_x="471" start_y="310" width="1000000"/>
</chain54>
<chain55 angle="10271004" center_x="5395" center_y="3445" length="151426550" width="1000000">
<filament55_0 angle="10271004" center_x="5395" center_y="3445" end_x="465" end_y="358" keep="yes" length="151426550" start_x="614" start_y="331" width="1000000"/>
</chain55>
<chain56 angle="171313645" center_x="3260" center_y="4380" length="145670862" width="1000000">
<filament56_0 angle="171313645" center_x="3260" center_y="4380" end_x="398" end_y="449" keep="yes" length="145670862" start_x="254" start_y="427" width="1000000"/>
</chain56>
<chain57 angle="171193207" center_x="3870" center_y="4520" length="143694120" width="1000000">
<filament57_0 angle="171193207" center_x="3870" center_y="4520" end_x="458" end_y="463" keep="yes" length="143694120" start_x="316" start_y="441" width="1000000"/>
</chain57>
<chain58 angle="7275005" center_x="3755" center_y="3320" length="142144293" width="1000000">
<filament58_0 angle="7275005" center_x="3755" center_y="3320" end_x="305" end_y="341" keep="yes" length="142144293" start_x="446" start_y="323" width="1000000"/>
</chain58>
<chain59 angle="9530128" center_x="3685" center_y="3125" length="138917242" width="1000000">
<filament59_0 angle="9530128" center_x="3685" center_y="3125" end_x="300" end_y="324" keep="yes" length="138917242" start_x="437" start_y="301" width="1000000"/>
</chain59>
<chain60 angle="24717441" center_x="2980" center_y="3690" length="138708327" width="1000000">
<filament60_0 angle="24717441" center_x="2980" center_y="3690" end_x="235" end_y="398" keep="yes" length="138708327" start_x="361" start_y="340" width="1000000"/>
</chain60>
<chain61 angle="6809050" center_x="3990" center_y="3890" length="134951843" width="1000000">
<filament61_0 angle="6809050" center_x="3990" center_y="3890" end_x="332" end_y="397" keep="yes" length="134951843" start_x="466" start_y="381" width="1000000"/>
</chain61>
<chain62 angle="2602562" center_x="4700" center_y="4700" length="132136293" width="1000000">
<filament62_0 angle="2602562" center_x="4700" center_y="4700" end_x="404" end_y="473" keep="yes" length="132136293" start_x="536" start_y="467" width="1000000"/>
</chain62>
<chain63 angle="4989363" center_x="5000" center_y="4525" length="126479247" width="1000000">
<filament63_0 angle="4989363" center_x="5000" center_y="4525" end_x="437" end_y="458" keep="yes" length="126479247" start_x="563" start_y="447" width="1000000"/>
</chain63>
<chain64 angle="179045159" center_x="4520" center_y="4230" length="120016666" width="1000000">
<filament64_0 angle="179045159" center_x="4520" center_y="4230" end_x="512" end_y="424" keep="yes" length="120016666" start_x="392" start_y="422" width="1000000"/>
</chain64>
<chain65 angle="168982888" center_x="4085" center_y="3640" length="115121675" width="1000000">
<filament65_0 angle="168982888" center_x="4085" center_y="3640" end_x="465" end_y="375" keep="yes" length="115121675" start_x="352" start_y="353" width="1000000"/>
</chain65>
<chain66 angle="11618524" center_x="4185" center_y="4100" length="109238272" width="1000000">
<filament66_0 angle="11618524" center_x="4185" center_y="4100" end_x="365" end_y="421" keep="yes" length="109238272" start_x="472" start_y="399" width="1000000"/>
</chain66>
<chain67 angle="179449096" center_x="3330" center_y="3635" length="104004808" width="1000000">
<filament67_0 angle="179449096" center_x="3330" center_y="3635" end_x="385" end_y="364" keep="yes" length="104004808" start_x="281" start_y="363" width="1000000"/>
</chain67>
<chain68 angle="9001755" center_x="3455" center_y="3440" length="102259474" width="1000000">
<filament68_0 angle="9001755" center_x="3455" center_y="3440" end_x="295" end_y="352" keep="yes" length="102259474" start_x="396" start_y="336" width="1000000"/>
</chain68>
<chain69 angle="567266" center_x="5195" center_y="3685" length="101004950" width="1000000">
<filament69_0 angle="567266" center_x="5195" center_y="3685" end_x="469" end_y="369" keep="yes" length="101004950" start_x="570" start_y="368" width="1000000"/>
</chain69>
<chain70 angle="6404353" center_x="3960" center_y="3425" length="98615415" width="1000000">
<filament70_0 angle="6404353" center_x="3960" center_y="3425" end_x="347" end_y="348" keep="yes" length="98615415" start_x="445" start_y="337" width="1000000"/>
</chain70>
<chain71 angle="596809" center_x="4350" center_y="3345" length="96005208" width="1000000">
<filament71_0 angle="596809" center_x="4350" center_y="3345" end_x="387" end_y="335" keep="yes" length="96005208" start_x="483" start_y="334" width="1000000"/>
</chain71>
<chain72 angle="178793951" center_x="4945" center_y="4160" length="95021050" width="1000000">
<filament72_0 angle="178793951" center_x="4945" center_y="4160" end_x="542" end_y="417" keep="yes" length="95021050" start_x="447" start_y="415" width="1000000"/>
</chain72>
<chain73 angle="8560890" center_x="5605" center_y="3190" length="94047860" width="1000000">
<filament73_0 angle="8560890" center_x="5605" center_y="3190" end_x="514" end_y="326" keep="yes" length="94047860" start_x="607" start_y="312" width="1000000"/>
</chain73>
<chain74 angle="161767509" center_x="3005" center_y="3850" length="89493016" width="1000000">
<filament74_0 angle="161767509" center_x="3005" center_y="3850" end_x="343" end_y="399" keep="yes" length="89493016" start_x="258" start_y="371" width="1000000"/>
</chain74>
<chain75 angle="1952509" center_x="4280" center_y="3935" length="88051122" width="1000000">
<filament75_0 angle="1952509" center_x="4280" center_y="3935" end_x="384" end_y="395" keep="yes" length="88051122" start_x="472" start_y="392" width="1000000"/>
</chain75>
<chain76 angle="5906141" center_x="4675" center_y="3905" length="87464278" width="1000000">
<filament76_0 angle="5906141" center_x="4675" center_y="3905" end_x="424" end_y="395" keep="yes" length="87464278" start_x="511" start_y="386" width="1000000"/>
</chain76>
<chain77 angle="21181350" center_x="4440" center_y="3905" length="85796270" width="1000000">
<filament77_0 angle="21181350" center_x="4440" center_y="3905" end_x="404" end_y="406" keep="yes" length="85796270" start_x="484" start_y="375" width="1000000"/>
</chain77>
<chain78 angle="171674350" center_x="4790" center_y="3320" length="82873397" width="1000000">
<filament78_0 angle="171674350" center_x="4790" center_y="3320" end_x="520" end_y="338" keep="yes" length="82873397" start_x="438" start_y="326" width="1000000"/>
</chain78>
<chain79 angle="23385221" center_x="2410" center_y="4780" length="80622577" width="1000000">
<filament79_0 angle="23385221" center_x="2410" center_y="4780" end_x="204" end_y="494" keep="yes" length="80622577" start_x="278" start_y="462" width="1000000"/>
</chain79>
<chain80 angle="38774171" center_x="3515" center_y="4545" length="78243211" width="1000000">
<filament80_0 angle="38774171" center_x="3515" center_y="4545" end_x="321" end_y="479" keep="yes" length="78243211" start_x="382" start_y="430" width="1000000"/>
</chain80>
<chain81 angle="34315088" center_x="4445" center_y="3145" length="76275815" width="1000000">
<filament81_0 angle="34315088" center_x="4445" center_y="3145" end_x="413" end_y="336" keep="yes" length="76275815" start_x="476" start_y="293" width="1000000"/>
</chain81>
<chain82 angle="171179620" center_x="3620" center_y="4535" length="58694122" width="1000000">
<filament82_0 angle="171179620" center_x="3620" center_y="4535" end_x="391" end_y="458" keep="yes" length="58694122" start_x="333" start_y="449" width="1000000"/>
</chain82>
<chain83 angle="16886791" center_x="3180" center_y="4515" length="58523500" width="1000000">
<filament83_0 angle="16886791" center_x="3180" center_y="4515" end_x="290" end_y="460" keep="yes" length="58523500" start_x="346" start_y="443" width="1000000"/>
</chain83>
<chain84 angle="21595310" center_x="5520" center_y="3305" length="51623638" width="1000000">
<filament84_0 angle="21595310" center_x="5520" center_y="3305" end_x="528" end_y="340" keep="yes" length="51623638" start_x="576" start_y="321" width="1000000"/>
</chain84>
<chain85 angle="175426079" center_x="4350" center_y="4550" length="50159745" width="1000000">
<filament85_0 angle="175426079" center_x="4350" center_y="4550" end_x="460" end_y="457" keep="yes" length="50159745" start_x="410" start_y="453" width="1000000"/>
</chain85>
<chain86 angle="177455196" center_x="5205" center_y="3940" length="45044423" width="1000000">
<filament86_0 angle="177455196" center_x="5205" center_y="3940" end_x="543" end_y="395" keep="yes" length="45044423" start_x="498" start_y="393" width="1000000"/>
</chain86>
<chain87 angle="175914383" center_x="5250" center_y="3025" length="42107007" width="1000000">
<filament87_0 angle="175914383" center_x="5250" center_y="3025" end_x="546" end_y="304" keep="yes" length="42107007" start_x="504" start_y="301" width="1000000"/>
</chain87>
<chain88 angle="15124007" center_x="3245" center_y="5000" length="38327536" width="1000000">
<filament88_0 angle="15124007" center_x="3245" center_y="5000" end_x="306" end_y="505" keep="yes" length="38327536" start_x="343" start_y="495" width="1000000"/>
</chain88>
<chain89 angle="3094058" center_x="4145" center_y="3230" length="37054015" width="1000000">
<filament89_0 angle="3094058" center_x="4145" center_y="3230" end_x="396" end_y="324" keep="yes" length="37054015" start_x="433" start_y="322" width="1000000"/>
</chain89>
<chain90 angle="3576334" center_x="4740" center_y="3030" length="32062439" width="1000000">
<filament90_0 angle="3576334" center_x="4740" center_y="3030" end_x="458" end_y="304" keep="yes" length="32062439" start_x="490" start_y="302" width="1000000"/>
</chain90>
<chain91 angle="14534455" center_x="5505" center_y="3645" length="27892651" width="1000000">
<filament91_0 angle="14534455" center_x="5505" center_y="3645" end_x="537" end_y="368" keep="yes" length="27892651" start_x="564" start_y="361" width="1000000"/>
</chain91>
</filament_chains>
</FilTrackerImageDataFile>
