# Supplementary material for: The Filament Sensor for Near Real-Time Detection of Cytoskeletal Fiber Structures
Source: PLoS One. 2015 May 21;10(5):e0126346. doi: 10.1371/journal.pone.0126346 (PMC4440737; doi:10.1371/journal.pone.0126346)
Supplement: S1 File — This comprises the FilamentSensor, the benchmark database, the output of the compared programs, several auxiliary scripts, and the evaluation results of the program outputs. (ZIP) [file pone.0126346.s001.zip › supporting_information/ground_truth/simulated/ground_truth_simulated_xml/simulated_cell_04_png.xml]

<?xml version="1.0" encoding="UTF-8" standalone="no"?>
<FilTrackerImageDataFile>
<img_file dpi="not_implemented" name="simulated_cell_04.png" path="../" resolution="800x800"/>
<cell_data area="81671" aspect_ratio="1820430" center_x="398" center_y="419" long_half_axis="217543440" order_parameter="-1000000000" orientation="108387810"/>
<filament_chains>
<chain0 angle="134593654" center_x="4310" center_y="4860" length="199409127" width="3000000">
<filament0_0 angle="134593654" center_x="4310" center_y="4860" end_x="501" end_y="557" keep="yes" length="199409127" start_x="361" start_y="415" width="3000000"/>
</chain0>
<chain1 angle="134555856" center_x="3930" center_y="3645" length="91219515" width="3000000">
<filament1_0 angle="134555856" center_x="3930" center_y="3645" end_x="425" end_y="397" keep="yes" length="91219515" start_x="361" start_y="332" width="3000000"/>
</chain1>
<chain2 angle="90000000" center_x="4360" center_y="5460" length="34000000" width="3000000">
<filament2_0 angle="90000000" center_x="4360" center_y="5460" end_x="436" end_y="563" keep="yes" length="34000000" start_x="436" start_y="529" width="3000000"/>
</chain2>
<chain3 angle="147308016" center_x="4190" center_y="4880" length="159223114" width="2900000">
<filament3_0 angle="147308016" center_x="4190" center_y="4880" end_x="486" end_y="531" keep="yes" length="159223114" start_x="352" start_y="445" width="2900000"/>
</chain3>
<chain4 angle="127255289" center_x="3530" center_y="3575" length="89202018" width="2800000">
<filament4_0 angle="127255289" center_x="3530" center_y="3575" end_x="380" end_y="393" keep="yes" length="89202018" start_x="326" start_y="322" width="2800000"/>
</chain4>
<chain5 angle="145699343" center_x="4525" center_y="3990" length="156156972" width="2600000">
<filament5_0 angle="145699343" center_x="4525" center_y="3990" end_x="517" end_y="443" keep="yes" length="156156972" start_x="388" start_y="355" width="2600000"/>
</chain5>
<chain6 angle="137311131" center_x="4230" center_y="5455" length="157813181" width="2500000">
<filament6_0 angle="137311131" center_x="4230" center_y="5455" end_x="481" end_y="599" keep="yes" length="157813181" start_x="365" start_y="492" width="2500000"/>
</chain6>
<chain7 angle="155394876" center_x="4115" center_y="5415" length="117686023" width="2400000">
<filament7_0 angle="155394876" center_x="4115" center_y="5415" end_x="465" end_y="566" keep="yes" length="117686023" start_x="358" start_y="517" width="2400000"/>
</chain7>
<chain8 angle="111522600" center_x="4190" center_y="4235" length="76321688" width="2400000">
<filament8_0 angle="111522600" center_x="4190" center_y="4235" end_x="433" end_y="459" keep="yes" length="76321688" start_x="405" start_y="388" width="2400000"/>
</chain8>
<chain9 angle="166664894" center_x="3225" center_y="3610" length="138740765" width="2300000">
<filament9_0 angle="166664894" center_x="3225" center_y="3610" end_x="390" end_y="377" keep="yes" length="138740765" start_x="255" start_y="345" width="2300000"/>
</chain9>
<chain10 angle="142853313" center_x="4600" center_y="4720" length="82800966" width="2300000">
<filament10_0 angle="142853313" center_x="4600" center_y="4720" end_x="493" end_y="497" keep="yes" length="82800966" start_x="427" start_y="447" width="2300000"/>
</chain10>
<chain11 angle="146113041" center_x="3780" center_y="4430" length="161418710" width="2100000">
<filament11_0 angle="146113041" center_x="3780" center_y="4430" end_x="445" end_y="488" keep="yes" length="161418710" start_x="311" start_y="398" width="2100000"/>
</chain11>
<chain12 angle="164969569" center_x="3660" center_y="2735" length="111825757" width="2100000">
<filament12_0 angle="164969569" center_x="3660" center_y="2735" end_x="420" end_y="288" keep="yes" length="111825757" start_x="312" start_y="259" width="2100000"/>
</chain12>
<chain13 angle="87193630" center_x="3215" center_y="3950" length="102122475" width="2100000">
<filament13_0 angle="87193630" center_x="3215" center_y="3950" end_x="319" end_y="446" keep="yes" length="102122475" start_x="324" start_y="344" width="2100000"/>
</chain13>
<chain14 angle="162181111" center_x="4700" center_y="4080" length="58821765" width="2100000">
<filament14_0 angle="162181111" center_x="4700" center_y="4080" end_x="498" end_y="417" keep="yes" length="58821765" start_x="442" start_y="399" width="2100000"/>
</chain14>
<chain15 angle="142153564" center_x="3945" center_y="5480" length="176025566" width="2000000">
<filament15_0 angle="142153564" center_x="3945" center_y="5480" end_x="464" end_y="602" keep="yes" length="176025566" start_x="325" start_y="494" width="2000000"/>
</chain15>
<chain16 angle="159567171" center_x="3760" center_y="3140" length="108848519" width="2000000">
<filament16_0 angle="159567171" center_x="3760" center_y="3140" end_x="427" end_y="333" keep="yes" length="108848519" start_x="325" start_y="295" width="2000000"/>
</chain16>
<chain17 angle="111736814" center_x="4395" center_y="3825" length="164711870" width="1800000">
<filament17_0 angle="111736814" center_x="4395" center_y="3825" end_x="470" end_y="459" keep="yes" length="164711870" start_x="409" start_y="306" width="1800000"/>
</chain17>
<chain18 angle="157067900" center_x="3660" center_y="2400" length="112924754" width="1800000">
<filament18_0 angle="157067900" center_x="3660" center_y="2400" end_x="418" end_y="262" keep="yes" length="112924754" start_x="314" start_y="218" width="1800000"/>
</chain18>
<chain19 angle="165579227" center_x="3550" center_y="4350" length="144554488" width="1700000">
<filament19_0 angle="165579227" center_x="3550" center_y="4350" end_x="425" end_y="453" keep="yes" length="144554488" start_x="285" start_y="417" width="1700000"/>
</chain19>
<chain20 angle="144904183" center_x="3800" center_y="4580" length="90443352" width="1600000">
<filament20_0 angle="144904183" center_x="3800" center_y="4580" end_x="417" end_y="484" keep="yes" length="90443352" start_x="343" start_y="432" width="1600000"/>
</chain20>
<chain21 angle="171202589" center_x="3900" center_y="5595" length="85000000" width="1600000">
<filament21_0 angle="171202589" center_x="3900" center_y="5595" end_x="432" end_y="566" keep="yes" length="85000000" start_x="348" start_y="553" width="1600000"/>
</chain21>
<chain22 angle="105255119" center_x="3195" center_y="3025" length="57008771" width="1600000">
<filament22_0 angle="105255119" center_x="3195" center_y="3025" end_x="327" end_y="330" keep="yes" length="57008771" start_x="312" start_y="275" width="1600000"/>
</chain22>
<chain23 angle="114498574" center_x="3280" center_y="2645" length="86815897" width="1500000">
<filament23_0 angle="114498574" center_x="3280" center_y="2645" end_x="346" end_y="304" keep="yes" length="86815897" start_x="310" start_y="225" width="1500000"/>
</chain23>
<chain24 angle="148109208" center_x="3545" center_y="5240" length="53000000" width="1500000">
<filament24_0 angle="148109208" center_x="3545" center_y="5240" end_x="377" end_y="538" keep="yes" length="53000000" start_x="332" start_y="510" width="1500000"/>
</chain24>
<chain25 angle="124101274" center_x="4355" center_y="3340" length="115935327" width="1400000">
<filament25_0 angle="124101274" center_x="4355" center_y="3340" end_x="468" end_y="382" keep="yes" length="115935327" start_x="403" start_y="286" width="1400000"/>
</chain25>
<chain26 angle="144293309" center_x="4740" center_y="3745" length="39408121" width="1400000">
<filament26_0 angle="144293309" center_x="4740" center_y="3745" end_x="490" end_y="386" keep="yes" length="39408121" start_x="458" start_y="363" width="1400000"/>
</chain26>
<chain27 angle="81773278" center_x="4810" center_y="4405" length="83862983" width="1300000">
<filament27_0 angle="81773278" center_x="4810" center_y="4405" end_x="475" end_y="482" keep="yes" length="83862983" start_x="487" start_y="399" width="1300000"/>
</chain27>
<chain28 angle="149534455" center_x="4730" center_y="4380" length="78892332" width="1300000">
<filament28_0 angle="149534455" center_x="4730" center_y="4380" end_x="507" end_y="458" keep="yes" length="78892332" start_x="439" start_y="418" width="1300000"/>
</chain28>
<chain29 angle="148760785" center_x="4315" center_y="5665" length="71344236" width="1300000">
<filament29_0 angle="148760785" center_x="4315" center_y="5665" end_x="462" end_y="585" keep="yes" length="71344236" start_x="401" start_y="548" width="1300000"/>
</chain29>
<chain30 angle="80031644" center_x="3385" center_y="4445" length="167529102" width="1200000">
<filament30_0 angle="80031644" center_x="3385" center_y="4445" end_x="324" end_y="527" keep="yes" length="167529102" start_x="353" start_y="362" width="1200000"/>
</chain30>
<chain31 angle="114743538" center_x="3735" center_y="2675" length="126625432" width="1200000">
<filament31_0 angle="114743538" center_x="3735" center_y="2675" end_x="400" end_y="325" keep="yes" length="126625432" start_x="347" start_y="210" width="1200000"/>
</chain31>
<chain32 angle="108886087" center_x="4725" center_y="5360" length="120486514" width="1200000">
<filament32_0 angle="108886087" center_x="4725" center_y="5360" end_x="492" end_y="593" keep="yes" length="120486514" start_x="453" start_y="479" width="1200000"/>
</chain32>
<chain33 angle="107265809" center_x="4015" center_y="4000" length="77491935" width="1200000">
<filament33_0 angle="107265809" center_x="4015" center_y="4000" end_x="413" end_y="437" keep="yes" length="77491935" start_x="390" start_y="363" width="1200000"/>
</chain33>
<chain34 angle="165411081" center_x="3285" center_y="3535" length="75432089" width="1200000">
<filament34_0 angle="165411081" center_x="3285" center_y="3535" end_x="365" end_y="363" keep="yes" length="75432089" start_x="292" start_y="344" width="1200000"/>
</chain34>
<chain35 angle="130486012" center_x="4785" center_y="4105" length="53907328" width="1200000">
<filament35_0 angle="130486012" center_x="4785" center_y="4105" end_x="496" end_y="431" keep="yes" length="53907328" start_x="461" start_y="390" width="1200000"/>
</chain35>
<chain36 angle="154290046" center_x="3975" center_y="4835" length="149833241" width="1100000">
<filament36_0 angle="154290046" center_x="3975" center_y="4835" end_x="465" end_y="516" keep="yes" length="149833241" start_x="330" start_y="451" width="1100000"/>
</chain36>
<chain37 angle="166561812" center_x="3555" center_y="4745" length="116180893" width="1100000">
<filament37_0 angle="166561812" center_x="3555" center_y="4745" end_x="412" end_y="488" keep="yes" length="116180893" start_x="299" start_y="461" width="1100000"/>
</chain37>
<chain38 angle="148727097" center_x="4425" center_y="4035" length="190709203" width="1000000">
<filament38_0 angle="148727097" center_x="4425" center_y="4035" end_x="524" end_y="453" keep="yes" length="190709203" start_x="361" start_y="354" width="1000000"/>
</chain38>
<chain39 angle="88740955" center_x="4380" center_y="5630" length="182043951" width="1000000">
<filament39_0 angle="88740955" center_x="4380" center_y="5630" end_x="436" end_y="654" keep="yes" length="182043951" start_x="440" start_y="472" width="1000000"/>
</chain39>
<chain40 angle="135909380" center_x="4590" center_y="3720" length="178213355" width="1000000">
<filament40_0 angle="135909380" center_x="4590" center_y="3720" end_x="523" end_y="434" keep="yes" length="178213355" start_x="395" start_y="310" width="1000000"/>
</chain40>
<chain41 angle="140496893" center_x="3295" center_y="2870" length="169779268" width="1000000">
<filament41_0 angle="140496893" center_x="3295" center_y="2870" end_x="395" end_y="341" keep="yes" length="169779268" start_x="264" start_y="233" width="1000000"/>
</chain41>
<chain42 angle="128550465" center_x="3440" center_y="5240" length="163670401" width="1000000">
<filament42_0 angle="128550465" center_x="3440" center_y="5240" end_x="395" end_y="588" keep="yes" length="163670401" start_x="293" start_y="460" width="1000000"/>
</chain42>
<chain43 angle="131516729" center_x="4330" center_y="4130" length="162935570" width="1000000">
<filament43_0 angle="131516729" center_x="4330" center_y="4130" end_x="487" end_y="474" keep="yes" length="162935570" start_x="379" start_y="352" width="1000000"/>
</chain43>
<chain44 angle="137027323" center_x="3315" center_y="4285" length="159906223" width="1000000">
<filament44_0 angle="137027323" center_x="3315" center_y="4285" end_x="390" end_y="483" keep="yes" length="159906223" start_x="273" start_y="374" width="1000000"/>
</chain44>
<chain45 angle="137675427" center_x="4620" center_y="5230" length="151485973" width="1000000">
<filament45_0 angle="137675427" center_x="4620" center_y="5230" end_x="518" end_y="574" keep="yes" length="151485973" start_x="406" start_y="472" width="1000000"/>
</chain45>
<chain46 angle="140389312" center_x="3440" center_y="4520" length="150572242" width="1000000">
<filament46_0 angle="140389312" center_x="3440" center_y="4520" end_x="402" end_y="500" keep="yes" length="150572242" start_x="286" start_y="404" width="1000000"/>
</chain46>
<chain47 angle="141821152" center_x="4475" center_y="3680" length="148838839" width="1000000">
<filament47_0 angle="141821152" center_x="4475" center_y="3680" end_x="506" end_y="414" keep="yes" length="148838839" start_x="389" start_y="322" width="1000000"/>
</chain47>
<chain48 angle="162783926" center_x="4660" center_y="4620" length="148660687" width="1000000">
<filament48_0 angle="162783926" center_x="4660" center_y="4620" end_x="537" end_y="484" keep="yes" length="148660687" start_x="395" start_y="440" width="1000000"/>
</chain48>
<chain49 angle="141886427" center_x="4090" center_y="4925" length="147434731" width="1000000">
<filament49_0 angle="141886427" center_x="4090" center_y="4925" end_x="467" end_y="538" keep="yes" length="147434731" start_x="351" start_y="447" width="1000000"/>
</chain49>
<chain50 angle="145278720" center_x="4330" center_y="5705" length="138697513" width="1000000">
<filament50_0 angle="145278720" center_x="4330" center_y="5705" end_x="490" end_y="610" keep="yes" length="138697513" start_x="376" start_y="531" width="1000000"/>
</chain50>
<chain51 angle="128990994" center_x="4255" center_y="5325" length="135092561" width="1000000">
<filament51_0 angle="128990994" center_x="4255" center_y="5325" end_x="468" end_y="585" keep="yes" length="135092561" start_x="383" start_y="480" width="1000000"/>
</chain51>
<chain52 angle="149620874" center_x="3630" center_y="4130" length="134461891" width="1000000">
<filament52_0 angle="149620874" center_x="3630" center_y="4130" end_x="421" end_y="447" keep="yes" length="134461891" start_x="305" start_y="379" width="1000000"/>
</chain52>
<chain53 angle="139258846" center_x="4445" center_y="4945" length="133304163" width="1000000">
<filament53_0 angle="139258846" center_x="4445" center_y="4945" end_x="495" end_y="538" keep="yes" length="133304163" start_x="394" start_y="451" width="1000000"/>
</chain53>
<chain54 angle="85848715" center_x="3965" center_y="5480" length="124326184" width="1000000">
<filament54_0 angle="85848715" center_x="3965" center_y="5480" end_x="392" end_y="610" keep="yes" length="124326184" start_x="401" start_y="486" width="1000000"/>
</chain54>
<chain55 angle="139297387" center_x="4385" center_y="3780" length="122674366" width="1000000">
<filament55_0 angle="139297387" center_x="4385" center_y="3780" end_x="485" end_y="418" keep="yes" length="122674366" start_x="392" start_y="338" width="1000000"/>
</chain55>
<chain56 angle="128884496" center_x="4535" center_y="4835" length="119473847" width="1000000">
<filament56_0 angle="128884496" center_x="4535" center_y="4835" end_x="491" end_y="530" keep="yes" length="119473847" start_x="416" start_y="437" width="1000000"/>
</chain56>
<chain57 angle="127658774" center_x="3675" center_y="2980" length="116211015" width="1000000">
<filament57_0 angle="127658774" center_x="3675" center_y="2980" end_x="403" end_y="344" keep="yes" length="116211015" start_x="332" start_y="252" width="1000000"/>
</chain57>
<chain58 angle="117688354" center_x="3665" center_y="3515" length="114061387" width="1000000">
<filament58_0 angle="117688354" center_x="3665" center_y="3515" end_x="393" end_y="402" keep="yes" length="114061387" start_x="340" start_y="301" width="1000000"/>
</chain58>
<chain59 angle="99211027" center_x="3960" center_y="3985" length="112449989" width="1000000">
<filament59_0 angle="99211027" center_x="3960" center_y="3985" end_x="405" end_y="454" keep="yes" length="112449989" start_x="387" start_y="343" width="1000000"/>
</chain59>
<chain60 angle="140527540" center_x="3565" center_y="2610" length="110113578" width="1000000">
<filament60_0 angle="140527540" center_x="3565" center_y="2610" end_x="399" end_y="296" keep="yes" length="110113578" start_x="314" start_y="226" width="1000000"/>
</chain60>
<chain61 angle="176221802" center_x="3390" center_y="4135" length="106230881" width="1000000">
<filament61_0 angle="176221802" center_x="3390" center_y="4135" end_x="392" end_y="417" keep="yes" length="106230881" start_x="286" start_y="410" width="1000000"/>
</chain61>
<chain62 angle="136921956" center_x="4605" center_y="4790" length="105418215" width="1000000">
<filament62_0 angle="136921956" center_x="4605" center_y="4790" end_x="499" end_y="515" keep="yes" length="105418215" start_x="422" start_y="443" width="1000000"/>
</chain62>
<chain63 angle="93814075" center_x="4465" center_y="4665" length="105233075" width="1000000">
<filament63_0 angle="93814075" center_x="4465" center_y="4665" end_x="450" end_y="519" keep="yes" length="105233075" start_x="443" start_y="414" width="1000000"/>
</chain63>
<chain64 angle="178363423" center_x="3805" center_y="4775" length="105042848" width="1000000">
<filament64_0 angle="178363423" center_x="3805" center_y="4775" end_x="433" end_y="479" keep="yes" length="105042848" start_x="328" start_y="476" width="1000000"/>
</chain64>
<chain65 angle="90000000" center_x="3700" center_y="3455" length="105000000" width="1000000">
<filament65_0 angle="90000000" center_x="3700" center_y="3455" end_x="370" end_y="398" keep="yes" length="105000000" start_x="370" start_y="293" width="1000000"/>
</chain65>
<chain66 angle="115581529" center_x="4135" center_y="3640" length="104216122" width="1000000">
<filament66_0 angle="115581529" center_x="4135" center_y="3640" end_x="436" end_y="411" keep="yes" length="104216122" start_x="391" start_y="317" width="1000000"/>
</chain66>
<chain67 angle="144137151" center_x="3835" center_y="4050" length="102415819" width="1000000">
<filament67_0 angle="144137151" center_x="3835" center_y="4050" end_x="425" end_y="435" keep="yes" length="102415819" start_x="342" start_y="375" width="1000000"/>
</chain67>
<chain68 angle="139763642" center_x="4730" center_y="4640" length="102176318" width="1000000">
<filament68_0 angle="139763642" center_x="4730" center_y="4640" end_x="512" end_y="497" keep="yes" length="102176318" start_x="434" start_y="431" width="1000000"/>
</chain68>
<chain69 angle="131027504" center_x="4695" center_y="3575" length="102068604" width="1000000">
<filament69_0 angle="131027504" center_x="4695" center_y="3575" end_x="503" end_y="396" keep="yes" length="102068604" start_x="436" start_y="319" width="1000000"/>
</chain69>
<chain70 angle="121644659" center_x="4415" center_y="5050" length="101019800" width="1000000">
<filament70_0 angle="121644659" center_x="4415" center_y="5050" end_x="468" end_y="548" keep="yes" length="101019800" start_x="415" start_y="462" width="1000000"/>
</chain70>
<chain71 angle="154707979" center_x="3185" center_y="4185" length="100647901" width="1000000">
<filament71_0 angle="154707979" center_x="3185" center_y="4185" end_x="364" end_y="440" keep="yes" length="100647901" start_x="273" start_y="397" width="1000000"/>
</chain71>
<chain72 angle="163974133" center_x="4350" center_y="3395" length="97800818" width="1000000">
<filament72_0 angle="163974133" center_x="4350" center_y="3395" end_x="482" end_y="353" keep="yes" length="97800818" start_x="388" start_y="326" width="1000000"/>
</chain72>
<chain73 angle="100581636" center_x="3525" center_y="3685" length="92574294" width="1000000">
<filament73_0 angle="100581636" center_x="3525" center_y="3685" end_x="361" end_y="414" keep="yes" length="92574294" start_x="344" start_y="323" width="1000000"/>
</chain73>
<chain74 angle="107198541" center_x="3400" center_y="2570" length="87931792" width="1000000">
<filament74_0 angle="107198541" center_x="3400" center_y="2570" end_x="353" end_y="299" keep="yes" length="87931792" start_x="327" start_y="215" width="1000000"/>
</chain74>
<chain75 angle="124237463" center_x="3835" center_y="4780" length="87091905" width="1000000">
<filament75_0 angle="124237463" center_x="3835" center_y="4780" end_x="408" end_y="514" keep="yes" length="87091905" start_x="359" start_y="442" width="1000000"/>
</chain75>
<chain76 angle="128233825" center_x="4240" center_y="3100" length="84023806" width="1000000">
<filament76_0 angle="128233825" center_x="4240" center_y="3100" end_x="450" end_y="343" keep="yes" length="84023806" start_x="398" start_y="277" width="1000000"/>
</chain76>
<chain77 angle="106699244" center_x="4120" center_y="4380" length="83522452" width="1000000">
<filament77_0 angle="106699244" center_x="4120" center_y="4380" end_x="424" end_y="478" keep="yes" length="83522452" start_x="400" start_y="398" width="1000000"/>
</chain77>
<chain78 angle="157166346" center_x="4820" center_y="4810" length="82462113" width="1000000">
<filament78_0 angle="157166346" center_x="4820" center_y="4810" end_x="520" end_y="497" keep="yes" length="82462113" start_x="444" start_y="465" width="1000000"/>
</chain78>
<chain79 angle="107311646" center_x="4350" center_y="3705" length="80653580" width="1000000">
<filament79_0 angle="107311646" center_x="4350" center_y="3705" end_x="447" end_y="409" keep="yes" length="80653580" start_x="423" start_y="332" width="1000000"/>
</chain79>
<chain80 angle="136576550" center_x="4670" center_y="3355" length="77103826" width="1000000">
<filament80_0 angle="136576550" center_x="4670" center_y="3355" end_x="495" end_y="362" keep="yes" length="77103826" start_x="439" start_y="309" width="1000000"/>
</chain80>
<chain81 angle="142057847" center_x="4135" center_y="4310" length="74813100" width="1000000">
<filament81_0 angle="142057847" center_x="4135" center_y="4310" end_x="443" end_y="454" keep="yes" length="74813100" start_x="384" start_y="408" width="1000000"/>
</chain81>
<chain82 angle="135545658" center_x="4525" center_y="5730" length="74249579" width="1000000">
<filament82_0 angle="135545658" center_x="4525" center_y="5730" end_x="479" end_y="599" keep="yes" length="74249579" start_x="426" start_y="547" width="1000000"/>
</chain82>
<chain83 angle="88451842" center_x="4340" center_y="5630" length="74027022" width="1000000">
<filament83_0 angle="88451842" center_x="4340" center_y="5630" end_x="433" end_y="600" keep="yes" length="74027022" start_x="435" start_y="526" width="1000000"/>
</chain83>
<chain84 angle="148902687" center_x="4555" center_y="3880" length="73573093" width="1000000">
<filament84_0 angle="148902687" center_x="4555" center_y="3880" end_x="487" end_y="407" keep="yes" length="73573093" start_x="424" start_y="369" width="1000000"/>
</chain84>
<chain85 angle="80537678" center_x="4860" center_y="4140" length="72993150" width="1000000">
<filament85_0 angle="80537678" center_x="4860" center_y="4140" end_x="480" end_y="450" keep="yes" length="72993150" start_x="492" start_y="378" width="1000000"/>
</chain85>
<chain86 angle="138366461" center_x="3770" center_y="5450" length="72249567" width="1000000">
<filament86_0 angle="138366461" center_x="3770" center_y="5450" end_x="404" end_y="569" keep="yes" length="72249567" start_x="350" start_y="521" width="1000000"/>
</chain86>
<chain87 angle="111948699" center_x="3775" center_y="3875" length="72235725" width="1000000">
<filament87_0 angle="111948699" center_x="3775" center_y="3875" end_x="391" end_y="421" keep="yes" length="72235725" start_x="364" start_y="354" width="1000000"/>
</chain87>
<chain88 angle="160292021" center_x="4555" center_y="2880" length="71168813" width="1000000">
<filament88_0 angle="160292021" center_x="4555" center_y="2880" end_x="489" end_y="300" keep="yes" length="71168813" start_x="422" start_y="276" width="1000000"/>
</chain88>
<chain89 angle="139864514" center_x="3815" center_y="3875" length="66708320" width="1000000">
<filament89_0 angle="139864514" center_x="3815" center_y="3875" end_x="407" end_y="409" keep="yes" length="66708320" start_x="356" start_y="366" width="1000000"/>
</chain89>
<chain90 angle="102225123" center_x="4275" center_y="5940" length="61392182" width="1000000">
<filament90_0 angle="102225123" center_x="4275" center_y="5940" end_x="434" end_y="624" keep="yes" length="61392182" start_x="421" start_y="564" width="1000000"/>
</chain90>
<chain91 angle="117030860" center_x="4085" center_y="4045" length="55009090" width="1000000">
<filament91_0 angle="117030860" center_x="4085" center_y="4045" end_x="421" end_y="429" keep="yes" length="55009090" start_x="396" start_y="380" width="1000000"/>
</chain91>
<chain92 angle="126656108" center_x="4290" center_y="4655" length="53600373" width="1000000">
<filament92_0 angle="126656108" center_x="4290" center_y="4655" end_x="445" end_y="487" keep="yes" length="53600373" start_x="413" start_y="444" width="1000000"/>
</chain92>
<chain93 angle="111447736" center_x="4265" center_y="3760" length="30083218" width="1000000">
<filament93_0 angle="111447736" center_x="4265" center_y="3760" end_x="432" end_y="390" keep="yes" length="30083218" start_x="421" start_y="362" width="1000000"/>
</chain93>
<chain94 angle="139635463" center_x="4020" center_y="5775" length="26248809" width="1000000">
<filament94_0 angle="139635463" center_x="4020" center_y="5775" end_x="412" end_y="586" keep="yes" length="26248809" start_x="392" start_y="569" width="1000000"/>
</chain94>
</filament_chains>
</FilTrackerImageDataFile>
