# Supplementary material for: The Filament Sensor for Near Real-Time Detection of Cytoskeletal Fiber Structures
Source: PLoS One. 2015 May 21;10(5):e0126346. doi: 10.1371/journal.pone.0126346 (PMC4440737; doi:10.1371/journal.pone.0126346)
Supplement: S1 File — This comprises the FilamentSensor, the benchmark database, the output of the compared programs, several auxiliary scripts, and the evaluation results of the program outputs. (ZIP) [file pone.0126346.s001.zip › supporting_information/ground_truth/simulated/ground_truth_simulated_xml/simulated_cell_09_png.xml]

<?xml version="1.0" encoding="UTF-8" standalone="no"?>
<FilTrackerImageDataFile>
<img_file dpi="not_implemented" name="simulated_cell_09.png" path="../" resolution="800x800"/>
<cell_data area="130036" aspect_ratio="1714831" center_x="405" center_y="397" long_half_axis="266420431" order_parameter="-1000000000" orientation="175628993"/>
<filament_chains>
<chain0 angle="23317708" center_x="2370" center_y="3185" length="189475592" width="3000000">
<filament0_0 angle="23317708" center_x="2370" center_y="3185" end_x="150" end_y="356" keep="yes" length="189475592" start_x="324" start_y="281" width="3000000"/>
</chain0>
<chain1 angle="163300756" center_x="4070" center_y="5330" length="146164291" width="3000000">
<filament1_0 angle="163300756" center_x="4070" center_y="5330" end_x="477" end_y="554" keep="yes" length="146164291" start_x="337" start_y="512" width="3000000"/>
</chain1>
<chain2 angle="164054604" center_x="3600" center_y="2730" length="145602198" width="3000000">
<filament2_0 angle="164054604" center_x="3600" center_y="2730" end_x="430" end_y="293" keep="yes" length="145602198" start_x="290" start_y="253" width="3000000"/>
</chain2>
<chain3 angle="10033121" center_x="3800" center_y="4175" length="132018938" width="3000000">
<filament3_0 angle="10033121" center_x="3800" center_y="4175" end_x="315" end_y="429" keep="yes" length="132018938" start_x="445" start_y="406" width="3000000"/>
</chain3>
<chain4 angle="868051" center_x="4560" center_y="4590" length="132015151" width="3000000">
<filament4_0 angle="868051" center_x="4560" center_y="4590" end_x="390" end_y="460" keep="yes" length="132015151" start_x="522" start_y="458" width="3000000"/>
</chain4>
<chain5 angle="161136412" center_x="4960" center_y="4005" length="126810883" width="3000000">
<filament5_0 angle="161136412" center_x="4960" center_y="4005" end_x="556" end_y="421" keep="yes" length="126810883" start_x="436" start_y="380" width="3000000"/>
</chain5>
<chain6 angle="177573664" center_x="2810" center_y="3375" length="118105885" width="3000000">
<filament6_0 angle="177573664" center_x="2810" center_y="3375" end_x="340" end_y="340" keep="yes" length="118105885" start_x="222" start_y="335" width="3000000"/>
</chain6>
<chain7 angle="179421274" center_x="2965" center_y="2885" length="99005050" width="3000000">
<filament7_0 angle="179421274" center_x="2965" center_y="2885" end_x="346" end_y="289" keep="yes" length="99005050" start_x="247" start_y="288" width="3000000"/>
</chain7>
<chain8 angle="28369046" center_x="4860" center_y="4385" length="56824291" width="3000000">
<filament8_0 angle="28369046" center_x="4860" center_y="4385" end_x="461" end_y="452" keep="yes" length="56824291" start_x="511" start_y="425" width="3000000"/>
</chain8>
<chain9 angle="140194429" center_x="3820" center_y="4825" length="54671748" width="3000000">
<filament9_0 angle="140194429" center_x="3820" center_y="4825" end_x="403" end_y="500" keep="yes" length="54671748" start_x="361" start_y="465" width="3000000"/>
</chain9>
<chain10 angle="4236395" center_x="3620" center_y="4350" length="54147945" width="3000000">
<filament10_0 angle="4236395" center_x="3620" center_y="4350" end_x="335" end_y="437" keep="yes" length="54147945" start_x="389" start_y="433" width="3000000"/>
</chain10>
<chain11 angle="13324531" center_x="5210" center_y="3615" length="39051248" width="3000000">
<filament11_0 angle="13324531" center_x="5210" center_y="3615" end_x="502" end_y="366" keep="yes" length="39051248" start_x="540" start_y="357" width="3000000"/>
</chain11>
<chain12 angle="172504142" center_x="3130" center_y="4995" length="38327536" width="3000000">
<filament12_0 angle="172504142" center_x="3130" center_y="4995" end_x="332" end_y="502" keep="yes" length="38327536" start_x="294" start_y="497" width="3000000"/>
</chain12>
<chain13 angle="166827447" center_x="4425" center_y="3925" length="144810221" width="2900000">
<filament13_0 angle="166827447" center_x="4425" center_y="3925" end_x="513" end_y="409" keep="yes" length="144810221" start_x="372" start_y="376" width="2900000"/>
</chain13>
<chain14 angle="158498566" center_x="3020" center_y="3870" length="70936591" width="2900000">
<filament14_0 angle="158498566" center_x="3020" center_y="3870" end_x="335" end_y="400" keep="yes" length="70936591" start_x="269" start_y="374" width="2900000"/>
</chain14>
<chain15 angle="18121860" center_x="5895" center_y="3860" length="57870545" width="2800000">
<filament15_0 angle="18121860" center_x="5895" center_y="3860" end_x="562" end_y="395" keep="yes" length="57870545" start_x="617" start_y="377" width="2800000"/>
</chain15>
<chain16 angle="18285352" center_x="4085" center_y="5160" length="121115647" width="2700000">
<filament16_0 angle="18285352" center_x="4085" center_y="5160" end_x="351" end_y="535" keep="yes" length="121115647" start_x="466" start_y="497" width="2700000"/>
</chain16>
<chain17 angle="19440035" center_x="4875" center_y="3850" length="90138782" width="2700000">
<filament17_0 angle="19440035" center_x="4875" center_y="3850" end_x="445" end_y="400" keep="yes" length="90138782" start_x="530" start_y="370" width="2700000"/>
</chain17>
<chain18 angle="11768289" center_x="3040" center_y="3015" length="73545904" width="2600000">
<filament18_0 angle="11768289" center_x="3040" center_y="3015" end_x="268" end_y="309" keep="yes" length="73545904" start_x="340" start_y="294" width="2600000"/>
</chain18>
<chain19 angle="25529698" center_x="4510" center_y="3980" length="148499158" width="2500000">
<filament19_0 angle="25529698" center_x="4510" center_y="3980" end_x="384" end_y="430" keep="yes" length="148499158" start_x="518" start_y="366" width="2500000"/>
</chain19>
<chain20 angle="19583994" center_x="2960" center_y="3455" length="110385687" width="2500000">
<filament20_0 angle="19583994" center_x="2960" center_y="3455" end_x="244" end_y="364" keep="yes" length="110385687" start_x="348" start_y="327" width="2500000"/>
</chain20>
<chain21 angle="168690068" center_x="2170" center_y="3830" length="40792156" width="2500000">
<filament21_0 angle="168690068" center_x="2170" center_y="3830" end_x="237" end_y="387" keep="yes" length="40792156" start_x="197" start_y="379" width="2500000"/>
</chain21>
<chain22 angle="10840305" center_x="3290" center_y="3920" length="95707889" width="2400000">
<filament22_0 angle="10840305" center_x="3290" center_y="3920" end_x="282" end_y="401" keep="yes" length="95707889" start_x="376" start_y="383" width="2400000"/>
</chain22>
<chain23 angle="20095231" center_x="5760" center_y="4660" length="87315520" width="2400000">
<filament23_0 angle="20095231" center_x="5760" center_y="4660" end_x="535" end_y="481" keep="yes" length="87315520" start_x="617" start_y="451" width="2400000"/>
</chain23>
<chain24 angle="28679036" center_x="3115" center_y="2830" length="133360414" width="2300000">
<filament24_0 angle="28679036" center_x="3115" center_y="2830" end_x="253" end_y="315" keep="yes" length="133360414" start_x="370" start_y="251" width="2300000"/>
</chain24>
<chain25 angle="174857235" center_x="1850" center_y="3875" length="100404183" width="2300000">
<filament25_0 angle="174857235" center_x="1850" center_y="3875" end_x="235" end_y="392" keep="yes" length="100404183" start_x="135" start_y="383" width="2300000"/>
</chain25>
<chain26 angle="19885165" center_x="3050" center_y="3410" length="99959992" width="2300000">
<filament26_0 angle="19885165" center_x="3050" center_y="3410" end_x="258" end_y="358" keep="yes" length="99959992" start_x="352" start_y="324" width="2300000"/>
</chain26>
<chain27 angle="158198591" center_x="2310" center_y="3510" length="53851648" width="2300000">
<filament27_0 angle="158198591" center_x="2310" center_y="3510" end_x="256" end_y="361" keep="yes" length="53851648" start_x="206" start_y="341" width="2300000"/>
</chain27>
<chain28 angle="13033356" center_x="5970" center_y="4215" length="110855762" width="2200000">
<filament28_0 angle="13033356" center_x="5970" center_y="4215" end_x="543" end_y="434" keep="yes" length="110855762" start_x="651" start_y="409" width="2200000"/>
</chain28>
<chain29 angle="9782407" center_x="4530" center_y="3090" length="58855756" width="2200000">
<filament29_0 angle="9782407" center_x="4530" center_y="3090" end_x="424" end_y="314" keep="yes" length="58855756" start_x="482" start_y="304" width="2200000"/>
</chain29>
<chain30 angle="25855542" center_x="2510" center_y="4485" length="144461067" width="2100000">
<filament30_0 angle="25855542" center_x="2510" center_y="4485" end_x="186" end_y="480" keep="yes" length="144461067" start_x="316" start_y="417" width="2100000"/>
</chain30>
<chain31 angle="6434739" center_x="2465" center_y="3745" length="133843192" width="2100000">
<filament31_0 angle="6434739" center_x="2465" center_y="3745" end_x="180" end_y="382" keep="yes" length="133843192" start_x="313" start_y="367" width="2100000"/>
</chain31>
<chain32 angle="32360938" center_x="4135" center_y="3800" length="119570063" width="2100000">
<filament32_0 angle="32360938" center_x="4135" center_y="3800" end_x="363" end_y="412" keep="yes" length="119570063" start_x="464" start_y="348" width="2100000"/>
</chain32>
<chain33 angle="6215636" center_x="4525" center_y="3065" length="101597244" width="2100000">
<filament33_0 angle="6215636" center_x="4525" center_y="3065" end_x="402" end_y="312" keep="yes" length="101597244" start_x="503" start_y="301" width="2100000"/>
</chain33>
<chain34 angle="1867679" center_x="3650" center_y="3415" length="92048900" width="2100000">
<filament34_0 angle="1867679" center_x="3650" center_y="3415" end_x="319" end_y="343" keep="yes" length="92048900" start_x="411" start_y="340" width="2100000"/>
</chain34>
<chain35 angle="178549784" center_x="4395" center_y="3380" length="79025312" width="2100000">
<filament35_0 angle="178549784" center_x="4395" center_y="3380" end_x="479" end_y="339" keep="yes" length="79025312" start_x="400" start_y="337" width="2100000"/>
</chain35>
<chain36 angle="11129189" center_x="4015" center_y="3510" length="62169124" width="2100000">
<filament36_0 angle="11129189" center_x="4015" center_y="3510" end_x="371" end_y="357" keep="yes" length="62169124" start_x="432" start_y="345" width="2100000"/>
</chain36>
<chain37 angle="13102790" center_x="2750" center_y="3155" length="119100798" width="2000000">
<filament37_0 angle="13102790" center_x="2750" center_y="3155" end_x="217" end_y="329" keep="yes" length="119100798" start_x="333" start_y="302" width="2000000"/>
</chain37>
<chain38 angle="177754257" center_x="3335" center_y="3000" length="51039201" width="2000000">
<filament38_0 angle="177754257" center_x="3335" center_y="3000" end_x="359" end_y="301" keep="yes" length="51039201" start_x="308" start_y="299" width="2000000"/>
</chain38>
<chain39 angle="9323592" center_x="5195" center_y="5125" length="67896981" width="1900000">
<filament39_0 angle="9323592" center_x="5195" center_y="5125" end_x="486" end_y="518" keep="yes" length="67896981" start_x="553" start_y="507" width="1900000"/>
</chain39>
<chain40 angle="147994617" center_x="3250" center_y="4735" length="160377679" width="1800000">
<filament40_0 angle="147994617" center_x="3250" center_y="4735" end_x="393" end_y="516" keep="yes" length="160377679" start_x="257" start_y="431" width="1800000"/>
</chain40>
<chain41 angle="16771224" center_x="4800" center_y="3600" length="152486065" width="1800000">
<filament41_0 angle="16771224" center_x="4800" center_y="3600" end_x="407" end_y="382" keep="yes" length="152486065" start_x="553" start_y="338" width="1800000"/>
</chain41>
<chain42 angle="26372137" center_x="5165" center_y="3075" length="132823191" width="1800000">
<filament42_0 angle="26372137" center_x="5165" center_y="3075" end_x="457" end_y="337" keep="yes" length="132823191" start_x="576" start_y="278" width="1800000"/>
</chain42>
<chain43 angle="162863725" center_x="4160" center_y="5175" length="125574679" width="1800000">
<filament43_0 angle="162863725" center_x="4160" center_y="5175" end_x="476" end_y="536" keep="yes" length="125574679" start_x="356" start_y="499" width="1800000"/>
</chain43>
<chain44 angle="7997473" center_x="4385" center_y="3005" length="122188379" width="1800000">
<filament44_0 angle="7997473" center_x="4385" center_y="3005" end_x="378" end_y="309" keep="yes" length="122188379" start_x="499" start_y="292" width="1800000"/>
</chain44>
<chain45 angle="17223436" center_x="3190" center_y="4435" length="104694795" width="1800000">
<filament45_0 angle="17223436" center_x="3190" center_y="4435" end_x="269" end_y="459" keep="yes" length="104694795" start_x="369" start_y="428" width="1800000"/>
</chain45>
<chain46 angle="10548065" center_x="3085" center_y="3325" length="147492373" width="1700000">
<filament46_0 angle="10548065" center_x="3085" center_y="3325" end_x="236" end_y="346" keep="yes" length="147492373" start_x="381" start_y="319" width="1700000"/>
</chain46>
<chain47 angle="18868999" center_x="4345" center_y="5315" length="83486526" width="1700000">
<filament47_0 angle="18868999" center_x="4345" center_y="5315" end_x="395" end_y="545" keep="yes" length="83486526" start_x="474" start_y="518" width="1700000"/>
</chain47>
<chain48 angle="0" center_x="3480" center_y="3510" length="76000000" width="1700000">
<filament48_0 angle="0" center_x="3480" center_y="3510" end_x="386" end_y="351" keep="yes" length="76000000" start_x="310" start_y="351" width="1700000"/>
</chain48>
<chain49 angle="169789132" center_x="2925" center_y="3265" length="163590953" width="1600000">
<filament49_0 angle="169789132" center_x="2925" center_y="3265" end_x="373" end_y="341" keep="yes" length="163590953" start_x="212" start_y="312" width="1600000"/>
</chain49>
<chain50 angle="18604965" center_x="4395" center_y="4040" length="106569226" width="1600000">
<filament50_0 angle="18604965" center_x="4395" center_y="4040" end_x="389" end_y="421" keep="yes" length="106569226" start_x="490" start_y="387" width="1600000"/>
</chain50>
<chain51 angle="179144903" center_x="4955" center_y="3655" length="67007462" width="1600000">
<filament51_0 angle="179144903" center_x="4955" center_y="3655" end_x="529" end_y="366" keep="yes" length="67007462" start_x="462" start_y="365" width="1600000"/>
</chain51>
<chain52 angle="166218403" center_x="3945" center_y="3205" length="54571055" width="1600000">
<filament52_0 angle="166218403" center_x="3945" center_y="3205" end_x="421" end_y="327" keep="yes" length="54571055" start_x="368" start_y="314" width="1600000"/>
</chain52>
<chain53 angle="169783120" center_x="3380" center_y="3525" length="174771279" width="1500000">
<filament53_0 angle="169783120" center_x="3380" center_y="3525" end_x="424" end_y="368" keep="yes" length="174771279" start_x="252" start_y="337" width="1500000"/>
</chain53>
<chain54 angle="21113500" center_x="2565" center_y="3285" length="108268186" width="1500000">
<filament54_0 angle="21113500" center_x="2565" center_y="3285" end_x="206" end_y="348" keep="yes" length="108268186" start_x="307" start_y="309" width="1500000"/>
</chain54>
<chain55 angle="167604593" center_x="2005" center_y="4110" length="93171884" width="1500000">
<filament55_0 angle="167604593" center_x="2005" center_y="4110" end_x="246" end_y="421" keep="yes" length="93171884" start_x="155" start_y="401" width="1500000"/>
</chain55>
<chain56 angle="8511705" center_x="3885" center_y="4950" length="148637142" width="1400000">
<filament56_0 angle="8511705" center_x="3885" center_y="4950" end_x="315" end_y="506" keep="yes" length="148637142" start_x="462" start_y="484" width="1400000"/>
</chain56>
<chain57 angle="5355825" center_x="3520" center_y="4870" length="128561269" width="1400000">
<filament57_0 angle="5355825" center_x="3520" center_y="4870" end_x="288" end_y="493" keep="yes" length="128561269" start_x="416" start_y="481" width="1400000"/>
</chain57>
<chain58 angle="165629998" center_x="2405" center_y="3345" length="124907966" width="1400000">
<filament58_0 angle="165629998" center_x="2405" center_y="3345" end_x="301" end_y="350" keep="yes" length="124907966" start_x="180" start_y="319" width="1400000"/>
</chain58>
<chain59 angle="3179830" center_x="4570" center_y="2815" length="126194295" width="1300000">
<filament59_0 angle="3179830" center_x="4570" center_y="2815" end_x="394" end_y="285" keep="yes" length="126194295" start_x="520" start_y="278" width="1300000"/>
</chain59>
<chain60 angle="175352029" center_x="3485" center_y="4770" length="123405835" width="1300000">
<filament60_0 angle="175352029" center_x="3485" center_y="4770" end_x="410" end_y="482" keep="yes" length="123405835" start_x="287" start_y="472" width="1300000"/>
</chain60>
<chain61 angle="23540039" center_x="3185" center_y="4790" length="110168053" width="1300000">
<filament61_0 angle="23540039" center_x="3185" center_y="4790" end_x="268" end_y="501" keep="yes" length="110168053" start_x="369" start_y="457" width="1300000"/>
</chain61>
<chain62 angle="11433681" center_x="5915" center_y="3580" length="90801982" width="1300000">
<filament62_0 angle="11433681" center_x="5915" center_y="3580" end_x="547" end_y="367" keep="yes" length="90801982" start_x="636" start_y="349" width="1300000"/>
</chain62>
<chain63 angle="173811384" center_x="5785" center_y="4385" length="83486526" width="1300000">
<filament63_0 angle="173811384" center_x="5785" center_y="4385" end_x="620" end_y="443" keep="yes" length="83486526" start_x="537" start_y="434" width="1300000"/>
</chain63>
<chain64 angle="170706691" center_x="2685" center_y="4775" length="55731499" width="1300000">
<filament64_0 angle="170706691" center_x="2685" center_y="4775" end_x="296" end_y="482" keep="yes" length="55731499" start_x="241" start_y="473" width="1300000"/>
</chain64>
<chain65 angle="28926426" center_x="2580" center_y="4725" length="43416587" width="1300000">
<filament65_0 angle="28926426" center_x="2580" center_y="4725" end_x="239" end_y="483" keep="yes" length="43416587" start_x="277" start_y="462" width="1300000"/>
</chain65>
<chain66 angle="178824867" center_x="2855" center_y="3540" length="195041021" width="1200000">
<filament66_0 angle="178824867" center_x="2855" center_y="3540" end_x="383" end_y="356" keep="yes" length="195041021" start_x="188" start_y="352" width="1200000"/>
</chain66>
<chain67 angle="155006695" center_x="5195" center_y="5180" length="146741269" width="1200000">
<filament67_0 angle="155006695" center_x="5195" center_y="5180" end_x="586" end_y="549" keep="yes" length="146741269" start_x="453" start_y="487" width="1200000"/>
</chain67>
<chain68 angle="895174" center_x="2240" center_y="4430" length="128015624" width="1200000">
<filament68_0 angle="895174" center_x="2240" center_y="4430" end_x="160" end_y="444" keep="yes" length="128015624" start_x="288" start_y="442" width="1200000"/>
</chain68>
<chain69 angle="50527540" center_x="4580" center_y="5125" length="110113578" width="1200000">
<filament69_0 angle="50527540" center_x="4580" center_y="5125" end_x="423" end_y="555" keep="yes" length="110113578" start_x="493" start_y="470" width="1200000"/>
</chain69>
<chain70 angle="6709837" center_x="5960" center_y="4060" length="102703457" width="1200000">
<filament70_0 angle="6709837" center_x="5960" center_y="4060" end_x="545" end_y="412" keep="yes" length="102703457" start_x="647" start_y="400" width="1200000"/>
</chain70>
<chain71 angle="170326645" center_x="3730" center_y="3545" length="89269256" width="1200000">
<filament71_0 angle="170326645" center_x="3730" center_y="3545" end_x="417" end_y="362" keep="yes" length="89269256" start_x="329" start_y="347" width="1200000"/>
</chain71>
<chain72 angle="161075356" center_x="4390" center_y="3290" length="74000000" width="1200000">
<filament72_0 angle="161075356" center_x="4390" center_y="3290" end_x="474" end_y="341" keep="yes" length="74000000" start_x="404" start_y="317" width="1200000"/>
</chain72>
<chain73 angle="172184706" center_x="4555" center_y="3985" length="51478151" width="1200000">
<filament73_0 angle="172184706" center_x="4555" center_y="3985" end_x="481" end_y="402" keep="yes" length="51478151" start_x="430" start_y="395" width="1200000"/>
</chain73>
<chain74 angle="160078668" center_x="3645" center_y="5040" length="158483438" width="1100000">
<filament74_0 angle="160078668" center_x="3645" center_y="5040" end_x="439" end_y="531" keep="yes" length="158483438" start_x="290" start_y="477" width="1100000"/>
</chain74>
<chain75 angle="20206419" center_x="3170" center_y="3875" length="153443801" width="1100000">
<filament75_0 angle="20206419" center_x="3170" center_y="3875" end_x="245" end_y="414" keep="yes" length="153443801" start_x="389" start_y="361" width="1100000"/>
</chain75>
<chain76 angle="179530373" center_x="5220" center_y="3255" length="122004098" width="1100000">
<filament76_0 angle="179530373" center_x="5220" center_y="3255" end_x="583" end_y="326" keep="yes" length="122004098" start_x="461" start_y="325" width="1100000"/>
</chain76>
<chain77 angle="27645975" center_x="2505" center_y="3725" length="118532696" width="1100000">
<filament77_0 angle="27645975" center_x="2505" center_y="3725" end_x="198" end_y="400" keep="yes" length="118532696" start_x="303" start_y="345" width="1100000"/>
</chain77>
<chain78 angle="8864623" center_x="2465" center_y="4565" length="110317723" width="1100000">
<filament78_0 angle="8864623" center_x="2465" center_y="4565" end_x="192" end_y="465" keep="yes" length="110317723" start_x="301" start_y="448" width="1100000"/>
</chain78>
<chain79 angle="178298645" center_x="4035" center_y="3405" length="101044545" width="1100000">
<filament79_0 angle="178298645" center_x="4035" center_y="3405" end_x="454" end_y="342" keep="yes" length="101044545" start_x="353" start_y="339" width="1100000"/>
</chain79>
<chain80 angle="19722278" center_x="5595" center_y="4825" length="56302753" width="1100000">
<filament80_0 angle="19722278" center_x="5595" center_y="4825" end_x="533" end_y="492" keep="yes" length="56302753" start_x="586" start_y="473" width="1100000"/>
</chain80>
<chain81 angle="15461218" center_x="3865" center_y="4475" length="48764741" width="1100000">
<filament81_0 angle="15461218" center_x="3865" center_y="4475" end_x="363" end_y="454" keep="yes" length="48764741" start_x="410" start_y="441" width="1100000"/>
</chain81>
<chain82 angle="178264295" center_x="4540" center_y="4420" length="198090888" width="1000000">
<filament82_0 angle="178264295" center_x="4540" center_y="4420" end_x="553" end_y="445" keep="yes" length="198090888" start_x="355" start_y="439" width="1000000"/>
</chain82>
<chain83 angle="6404353" center_x="5410" center_y="4060" length="197230829" width="1000000">
<filament83_0 angle="6404353" center_x="5410" center_y="4060" end_x="443" end_y="417" keep="yes" length="197230829" start_x="639" start_y="395" width="1000000"/>
</chain83>
<chain84 angle="9125009" center_x="6105" center_y="3955" length="195473783" width="1000000">
<filament84_0 angle="9125009" center_x="6105" center_y="3955" end_x="514" end_y="411" keep="yes" length="195473783" start_x="707" start_y="380" width="1000000"/>
</chain84>
<chain85 angle="176404990" center_x="2385" center_y="4190" length="191376592" width="1000000">
<filament85_0 angle="176404990" center_x="2385" center_y="4190" end_x="334" end_y="425" keep="yes" length="191376592" start_x="143" start_y="413" width="1000000"/>
</chain85>
<chain86 angle="33857110" center_x="4330" center_y="2810" length="190262976" width="1000000">
<filament86_0 angle="33857110" center_x="4330" center_y="2810" end_x="354" end_y="334" keep="yes" length="190262976" start_x="512" start_y="228" width="1000000"/>
</chain86>
<chain87 angle="18434949" center_x="4200" center_y="2780" length="183412104" width="1000000">
<filament87_0 angle="18434949" center_x="4200" center_y="2780" end_x="333" end_y="307" keep="yes" length="183412104" start_x="507" start_y="249" width="1000000"/>
</chain87>
<chain88 angle="7042039" center_x="2710" center_y="3835" length="171292148" width="1000000">
<filament88_0 angle="7042039" center_x="2710" center_y="3835" end_x="186" end_y="394" keep="yes" length="171292148" start_x="356" start_y="373" width="1000000"/>
</chain88>
<chain89 angle="7209962" center_x="4480" center_y="3745" length="167323041" width="1000000">
<filament89_0 angle="7209962" center_x="4480" center_y="3745" end_x="365" end_y="385" keep="yes" length="167323041" start_x="531" start_y="364" width="1000000"/>
</chain89>
<chain90 angle="165439724" center_x="1930" center_y="3540" length="159110025" width="1000000">
<filament90_0 angle="165439724" center_x="1930" center_y="3540" end_x="270" end_y="374" keep="yes" length="159110025" start_x="116" start_y="334" width="1000000"/>
</chain90>
<chain91 angle="729843" center_x="3895" center_y="3880" length="157012738" width="1000000">
<filament91_0 angle="729843" center_x="3895" center_y="3880" end_x="311" end_y="389" keep="yes" length="157012738" start_x="468" start_y="387" width="1000000"/>
</chain91>
<chain92 angle="174507675" center_x="2950" center_y="4065" length="156719495" width="1000000">
<filament92_0 angle="174507675" center_x="2950" center_y="4065" end_x="373" end_y="414" keep="yes" length="156719495" start_x="217" start_y="399" width="1000000"/>
</chain92>
<chain93 angle="157380135" center_x="4630" center_y="4350" length="156000000" width="1000000">
<filament93_0 angle="157380135" center_x="4630" center_y="4350" end_x="535" end_y="465" keep="yes" length="156000000" start_x="391" start_y="405" width="1000000"/>
</chain93>
<chain94 angle="31534792" center_x="2370" center_y="3295" length="154870914" width="1000000">
<filament94_0 angle="31534792" center_x="2370" center_y="3295" end_x="171" end_y="370" keep="yes" length="154870914" start_x="303" start_y="289" width="1000000"/>
</chain94>
<chain95 angle="26068279" center_x="5705" center_y="3630" length="154741720" width="1000000">
<filament95_0 angle="26068279" center_x="5705" center_y="3630" end_x="501" end_y="397" keep="yes" length="154741720" start_x="640" start_y="329" width="1000000"/>
</chain95>
<chain96 angle="171027373" center_x="5080" center_y="3210" length="153883072" width="1000000">
<filament96_0 angle="171027373" center_x="5080" center_y="3210" end_x="584" end_y="333" keep="yes" length="153883072" start_x="432" start_y="309" width="1000000"/>
</chain96>
<chain97 angle="152592425" center_x="2585" center_y="3390" length="152069063" width="1000000">
<filament97_0 angle="152592425" center_x="2585" center_y="3390" end_x="326" end_y="374" keep="yes" length="152069063" start_x="191" start_y="304" width="1000000"/>
</chain97>
<chain98 angle="175426079" center_x="2540" center_y="3260" length="150479234" width="1000000">
<filament98_0 angle="175426079" center_x="2540" center_y="3260" end_x="329" end_y="332" keep="yes" length="150479234" start_x="179" start_y="320" width="1000000"/>
</chain98>
<chain99 angle="176884935" center_x="4785" center_y="5010" length="147217526" width="1000000">
<filament99_0 angle="176884935" center_x="4785" center_y="5010" end_x="552" end_y="505" keep="yes" length="147217526" start_x="405" start_y="497" width="1000000"/>
</chain99>
<chain100 angle="178814739" center_x="5155" center_y="3045" length="145031031" width="1000000">
<filament100_0 angle="178814739" center_x="5155" center_y="3045" end_x="588" end_y="306" keep="yes" length="145031031" start_x="443" start_y="303" width="1000000"/>
</chain100>
<chain101 angle="24083196" center_x="2470" center_y="3145" length="144585615" width="1000000">
<filament101_0 angle="24083196" center_x="2470" center_y="3145" end_x="181" end_y="344" keep="yes" length="144585615" start_x="313" start_y="285" width="1000000"/>
</chain101>
<chain102 angle="14036243" center_x="4210" center_y="4205" length="144308697" width="1000000">
<filament102_0 angle="14036243" center_x="4210" center_y="4205" end_x="351" end_y="438" keep="yes" length="144308697" start_x="491" start_y="403" width="1000000"/>
</chain102>
<chain103 angle="37665621" center_x="5700" center_y="4380" length="144013888" width="1000000">
<filament103_0 angle="37665621" center_x="5700" center_y="4380" end_x="513" end_y="482" keep="yes" length="144013888" start_x="627" start_y="394" width="1000000"/>
</chain103>
<chain104 angle="173927544" center_x="4815" center_y="4535" length="141795628" width="1000000">
<filament104_0 angle="173927544" center_x="4815" center_y="4535" end_x="552" end_y="461" keep="yes" length="141795628" start_x="411" start_y="446" width="1000000"/>
</chain104>
<chain105 angle="5005833" center_x="3495" center_y="3900" length="137524543" width="1000000">
<filament105_0 angle="5005833" center_x="3495" center_y="3900" end_x="281" end_y="396" keep="yes" length="137524543" start_x="418" start_y="384" width="1000000"/>
</chain105>
<chain106 angle="175375849" center_x="5250" center_y="3105" length="136444128" width="1000000">
<filament106_0 angle="175375849" center_x="5250" center_y="3105" end_x="593" end_y="316" keep="yes" length="136444128" start_x="457" start_y="305" width="1000000"/>
</chain106>
<chain107 angle="162368210" center_x="2685" center_y="4285" length="135358783" width="1000000">
<filament107_0 angle="162368210" center_x="2685" center_y="4285" end_x="333" end_y="449" keep="yes" length="135358783" start_x="204" start_y="408" width="1000000"/>
</chain107>
<chain108 angle="172715976" center_x="4925" center_y="3365" length="134082064" width="1000000">
<filament108_0 angle="172715976" center_x="4925" center_y="3365" end_x="559" end_y="345" keep="yes" length="134082064" start_x="426" start_y="328" width="1000000"/>
</chain108>
<chain109 angle="32471192" center_x="3320" center_y="4150" length="130384048" width="1000000">
<filament109_0 angle="32471192" center_x="3320" center_y="4150" end_x="277" end_y="450" keep="yes" length="130384048" start_x="387" start_y="380" width="1000000"/>
</chain109>
<chain110 angle="138731397" center_x="3190" center_y="3030" length="130384048" width="1000000">
<filament110_0 angle="138731397" center_x="3190" center_y="3030" end_x="368" end_y="346" keep="yes" length="130384048" start_x="270" start_y="260" width="1000000"/>
</chain110>
<chain111 angle="24990306" center_x="2910" center_y="2835" length="130188325" width="1000000">
<filament111_0 angle="24990306" center_x="2910" center_y="2835" end_x="232" end_y="311" keep="yes" length="130188325" start_x="350" start_y="256" width="1000000"/>
</chain111>
<chain112 angle="5397749" center_x="5655" center_y="3950" length="127565669" width="1000000">
<filament112_0 angle="5397749" center_x="5655" center_y="3950" end_x="502" end_y="401" keep="yes" length="127565669" start_x="629" start_y="389" width="1000000"/>
</chain112>
<chain113 angle="176395579" center_x="4105" center_y="4750" length="127251719" width="1000000">
<filament113_0 angle="176395579" center_x="4105" center_y="4750" end_x="474" end_y="479" keep="yes" length="127251719" start_x="347" start_y="471" width="1000000"/>
</chain113>
<chain114 angle="454719" center_x="5430" center_y="5095" length="126003968" width="1000000">
<filament114_0 angle="454719" center_x="5430" center_y="5095" end_x="480" end_y="510" keep="yes" length="126003968" start_x="606" start_y="509" width="1000000"/>
</chain114>
<chain115 angle="12324727" center_x="4985" center_y="4720" length="121807225" width="1000000">
<filament115_0 angle="12324727" center_x="4985" center_y="4720" end_x="439" end_y="485" keep="yes" length="121807225" start_x="558" start_y="459" width="1000000"/>
</chain115>
<chain116 angle="0" center_x="2065" center_y="3210" length="121000000" width="1000000">
<filament116_0 angle="0" center_x="2065" center_y="3210" end_x="267" end_y="321" keep="yes" length="121000000" start_x="146" start_y="321" width="1000000"/>
</chain116>
<chain117 angle="157567009" center_x="4995" center_y="3055" length="117923704" width="1000000">
<filament117_0 angle="157567009" center_x="4995" center_y="3055" end_x="554" end_y="328" keep="yes" length="117923704" start_x="445" start_y="283" width="1000000"/>
</chain117>
<chain118 angle="12847705" center_x="2260" center_y="3870" length="116927328" width="1000000">
<filament118_0 angle="12847705" center_x="2260" center_y="3870" end_x="169" end_y="400" keep="yes" length="116927328" start_x="283" start_y="374" width="1000000"/>
</chain118>
<chain119 angle="166083123" center_x="4135" center_y="5330" length="116417353" width="1000000">
<filament119_0 angle="166083123" center_x="4135" center_y="5330" end_x="470" end_y="547" keep="yes" length="116417353" start_x="357" start_y="519" width="1000000"/>
</chain119>
<chain120 angle="166561812" center_x="3655" center_y="3615" length="116180893" width="1000000">
<filament120_0 angle="166561812" center_x="3655" center_y="3615" end_x="422" end_y="375" keep="yes" length="116180893" start_x="309" start_y="348" width="1000000"/>
</chain120>
<chain121 angle="7495858" center_x="3480" center_y="2695" length="114982607" width="1000000">
<filament121_0 angle="7495858" center_x="3480" center_y="2695" end_x="291" end_y="277" keep="yes" length="114982607" start_x="405" start_y="262" width="1000000"/>
</chain121>
<chain122 angle="168789367" center_x="3915" center_y="4360" length="113159180" width="1000000">
<filament122_0 angle="168789367" center_x="3915" center_y="4360" end_x="447" end_y="447" keep="yes" length="113159180" start_x="336" start_y="425" width="1000000"/>
</chain122>
<chain123 angle="177797402" center_x="3240" center_y="5150" length="104076895" width="1000000">
<filament123_0 angle="177797402" center_x="3240" center_y="5150" end_x="376" end_y="517" keep="yes" length="104076895" start_x="272" start_y="513" width="1000000"/>
</chain123>
<chain124 angle="6155168" center_x="5710" center_y="3335" length="102591423" width="1000000">
<filament124_0 angle="6155168" center_x="5710" center_y="3335" end_x="520" end_y="339" keep="yes" length="102591423" start_x="622" start_y="328" width="1000000"/>
</chain124>
<chain125 angle="11859779" center_x="3950" center_y="5065" length="102181212" width="1000000">
<filament125_0 angle="11859779" center_x="3950" center_y="5065" end_x="345" end_y="517" keep="yes" length="102181212" start_x="445" start_y="496" width="1000000"/>
</chain125>
<chain126 angle="567266" center_x="5065" center_y="5235" length="101004950" width="1000000">
<filament126_0 angle="567266" center_x="5065" center_y="5235" end_x="456" end_y="524" keep="yes" length="101004950" start_x="557" start_y="523" width="1000000"/>
</chain126>
<chain127 angle="178246595" center_x="2460" center_y="3765" length="98045908" width="1000000">
<filament127_0 angle="178246595" center_x="2460" center_y="3765" end_x="295" end_y="378" keep="yes" length="98045908" start_x="197" start_y="375" width="1000000"/>
</chain127>
<chain128 angle="178806511" center_x="5500" center_y="4300" length="96020831" width="1000000">
<filament128_0 angle="178806511" center_x="5500" center_y="4300" end_x="598" end_y="431" keep="yes" length="96020831" start_x="502" start_y="429" width="1000000"/>
</chain128>
<chain129 angle="7275005" center_x="6120" center_y="4050" length="94762862" width="1000000">
<filament129_0 angle="7275005" center_x="6120" center_y="4050" end_x="565" end_y="411" keep="yes" length="94762862" start_x="659" start_y="399" width="1000000"/>
</chain129>
<chain130 angle="7275005" center_x="4920" center_y="2990" length="94762862" width="1000000">
<filament130_0 angle="7275005" center_x="4920" center_y="2990" end_x="445" end_y="305" keep="yes" length="94762862" start_x="539" start_y="293" width="1000000"/>
</chain130>
<chain131 angle="17463927" center_x="3905" center_y="3550" length="93300589" width="1000000">
<filament131_0 angle="17463927" center_x="3905" center_y="3550" end_x="346" end_y="369" keep="yes" length="93300589" start_x="435" start_y="341" width="1000000"/>
</chain131>
<chain132 angle="13736268" center_x="2570" center_y="4270" length="92649879" width="1000000">
<filament132_0 angle="13736268" center_x="2570" center_y="4270" end_x="212" end_y="438" keep="yes" length="92649879" start_x="302" start_y="416" width="1000000"/>
</chain132>
<chain133 angle="13736268" center_x="4330" center_y="3460" length="92649879" width="1000000">
<filament133_0 angle="13736268" center_x="4330" center_y="3460" end_x="388" end_y="357" keep="yes" length="92649879" start_x="478" start_y="335" width="1000000"/>
</chain133>
<chain134 angle="38853374" center_x="2560" center_y="4810" length="92455395" width="1000000">
<filament134_0 angle="38853374" center_x="2560" center_y="4810" end_x="220" end_y="510" keep="yes" length="92455395" start_x="292" start_y="452" width="1000000"/>
</chain134>
<chain135 angle="167471192" center_x="4660" center_y="3850" length="92195445" width="1000000">
<filament135_0 angle="167471192" center_x="4660" center_y="3850" end_x="511" end_y="395" keep="yes" length="92195445" start_x="421" start_y="375" width="1000000"/>
</chain135>
<chain136 angle="2573359" center_x="5075" center_y="3390" length="89089842" width="1000000">
<filament136_0 angle="2573359" center_x="5075" center_y="3390" end_x="463" end_y="341" keep="yes" length="89089842" start_x="552" start_y="337" width="1000000"/>
</chain136>
<chain137 angle="165963757" center_x="5700" center_y="3415" length="86585218" width="1000000">
<filament137_0 angle="165963757" center_x="5700" center_y="3415" end_x="612" end_y="352" keep="yes" length="86585218" start_x="528" start_y="331" width="1000000"/>
</chain137>
<chain138 angle="175179234" center_x="3585" center_y="4915" length="83294658" width="1000000">
<filament138_0 angle="175179234" center_x="3585" center_y="4915" end_x="400" end_y="495" keep="yes" length="83294658" start_x="317" start_y="488" width="1000000"/>
</chain138>
<chain139 angle="5000645" center_x="2410" center_y="4715" length="80305666" width="1000000">
<filament139_0 angle="5000645" center_x="2410" center_y="4715" end_x="201" end_y="475" keep="yes" length="80305666" start_x="281" start_y="468" width="1000000"/>
</chain139>
<chain140 angle="171362869" center_x="2155" center_y="3150" length="79906195" width="1000000">
<filament140_0 angle="171362869" center_x="2155" center_y="3150" end_x="255" end_y="321" keep="yes" length="79906195" start_x="176" start_y="309" width="1000000"/>
</chain140>
<chain141 angle="176905942" center_x="2740" center_y="4330" length="74108029" width="1000000">
<filament141_0 angle="176905942" center_x="2740" center_y="4330" end_x="311" end_y="435" keep="yes" length="74108029" start_x="237" start_y="431" width="1000000"/>
</chain141>
<chain142 angle="8686355" center_x="5110" center_y="3815" length="72835431" width="1000000">
<filament142_0 angle="8686355" center_x="5110" center_y="3815" end_x="475" end_y="387" keep="yes" length="72835431" start_x="547" start_y="376" width="1000000"/>
</chain142>
<chain143 angle="16164499" center_x="3325" center_y="3420" length="71840100" width="1000000">
<filament143_0 angle="16164499" center_x="3325" center_y="3420" end_x="298" end_y="352" keep="yes" length="71840100" start_x="367" start_y="332" width="1000000"/>
</chain143>
<chain144 angle="9057888" center_x="2975" center_y="4505" length="69871310" width="1000000">
<filament144_0 angle="9057888" center_x="2975" center_y="4505" end_x="263" end_y="456" keep="yes" length="69871310" start_x="332" start_y="445" width="1000000"/>
</chain144>
<chain145 angle="149743563" center_x="2610" center_y="4585" length="69462220" width="1000000">
<filament145_0 angle="149743563" center_x="2610" center_y="4585" end_x="291" end_y="476" keep="yes" length="69462220" start_x="231" start_y="441" width="1000000"/>
</chain145>
<chain146 angle="3317781" center_x="5345" center_y="5060" length="69115845" width="1000000">
<filament146_0 angle="3317781" center_x="5345" center_y="5060" end_x="500" end_y="508" keep="yes" length="69115845" start_x="569" start_y="504" width="1000000"/>
</chain146>
<chain147 angle="2489553" center_x="5685" center_y="3325" length="69065187" width="1000000">
<filament147_0 angle="2489553" center_x="5685" center_y="3325" end_x="534" end_y="334" keep="yes" length="69065187" start_x="603" start_y="331" width="1000000"/>
</chain147>
<chain148 angle="168518009" center_x="3700" center_y="2975" length="65306967" width="1000000">
<filament148_0 angle="168518009" center_x="3700" center_y="2975" end_x="402" end_y="304" keep="yes" length="65306967" start_x="338" start_y="291" width="1000000"/>
</chain148>
<chain149 angle="169380345" center_x="4450" center_y="3970" length="65115282" width="1000000">
<filament149_0 angle="169380345" center_x="4450" center_y="3970" end_x="477" end_y="403" keep="yes" length="65115282" start_x="413" start_y="391" width="1000000"/>
</chain149>
<chain150 angle="165302681" center_x="2545" center_y="3720" length="63063460" width="1000000">
<filament150_0 angle="165302681" center_x="2545" center_y="3720" end_x="285" end_y="380" keep="yes" length="63063460" start_x="224" start_y="364" width="1000000"/>
</chain150>
<chain151 angle="170837653" center_x="4870" center_y="4210" length="62801274" width="1000000">
<filament151_0 angle="170837653" center_x="4870" center_y="4210" end_x="518" end_y="426" keep="yes" length="62801274" start_x="456" start_y="416" width="1000000"/>
</chain151>
<chain152 angle="31122470" center_x="3365" center_y="4010" length="61911227" width="1000000">
<filament152_0 angle="31122470" center_x="3365" center_y="4010" end_x="310" end_y="417" keep="yes" length="61911227" start_x="363" start_y="385" width="1000000"/>
</chain152>
<chain153 angle="11888658" center_x="2405" center_y="4740" length="58249464" width="1000000">
<filament153_0 angle="11888658" center_x="2405" center_y="4740" end_x="212" end_y="480" keep="yes" length="58249464" start_x="269" start_y="468" width="1000000"/>
</chain153>
<chain154 angle="19057705" center_x="5225" center_y="5125" length="58189346" width="1000000">
<filament154_0 angle="19057705" center_x="5225" center_y="5125" end_x="495" end_y="522" keep="yes" length="58189346" start_x="550" start_y="503" width="1000000"/>
</chain154>
<chain155 angle="26565051" center_x="3860" center_y="4560" length="58137767" width="1000000">
<filament155_0 angle="26565051" center_x="3860" center_y="4560" end_x="360" end_y="469" keep="yes" length="58137767" start_x="412" start_y="443" width="1000000"/>
</chain155>
<chain156 angle="7989327" center_x="3335" center_y="3770" length="57558666" width="1000000">
<filament156_0 angle="7989327" center_x="3335" center_y="3770" end_x="305" end_y="381" keep="yes" length="57558666" start_x="362" start_y="373" width="1000000"/>
</chain156>
<chain157 angle="13298570" center_x="2735" center_y="3455" length="56515485" width="1000000">
<filament157_0 angle="13298570" center_x="2735" center_y="3455" end_x="246" end_y="352" keep="yes" length="56515485" start_x="301" start_y="339" width="1000000"/>
</chain157>
<chain158 angle="175515394" center_x="4705" center_y="4020" length="51156622" width="1000000">
<filament158_0 angle="175515394" center_x="4705" center_y="4020" end_x="496" end_y="404" keep="yes" length="51156622" start_x="445" start_y="400" width="1000000"/>
</chain158>
<chain159 angle="170753887" center_x="2465" center_y="3505" length="43566042" width="1000000">
<filament159_0 angle="170753887" center_x="2465" center_y="3505" end_x="268" end_y="354" keep="yes" length="43566042" start_x="225" start_y="347" width="1000000"/>
</chain159>
<chain160 angle="15376251" center_x="4970" center_y="5145" length="41484937" width="1000000">
<filament160_0 angle="15376251" center_x="4970" center_y="5145" end_x="477" end_y="520" keep="yes" length="41484937" start_x="517" start_y="509" width="1000000"/>
</chain160>
<chain161 angle="172874984" center_x="4660" center_y="3110" length="32249031" width="1000000">
<filament161_0 angle="172874984" center_x="4660" center_y="3110" end_x="482" end_y="313" keep="yes" length="32249031" start_x="450" start_y="309" width="1000000"/>
</chain161>
</filament_chains>
</FilTrackerImageDataFile>
