# Supplementary material for: The Filament Sensor for Near Real-Time Detection of Cytoskeletal Fiber Structures
Source: PLoS One. 2015 May 21;10(5):e0126346. doi: 10.1371/journal.pone.0126346 (PMC4440737; doi:10.1371/journal.pone.0126346)
Supplement: S1 File — This comprises the FilamentSensor, the benchmark database, the output of the compared programs, several auxiliary scripts, and the evaluation results of the program outputs. (ZIP) [file pone.0126346.s001.zip › supporting_information/ground_truth/simulated/ground_truth_simulated_xml/simulated_cell_03_png.xml]

<?xml version="1.0" encoding="UTF-8" standalone="no"?>
<FilTrackerImageDataFile>
<img_file dpi="not_implemented" name="simulated_cell_03.png" path="../" resolution="800x800"/>
<cell_data area="121719" aspect_ratio="1781449" center_x="387" center_y="395" long_half_axis="262718676" order_parameter="-1000000000" orientation="167550752"/>
<filament_chains>
<chain0 angle="111286405" center_x="2030" center_y="3790" length="165275528" width="3000000">
<filament0_0 angle="111286405" center_x="2030" center_y="3790" end_x="233" end_y="456" keep="yes" length="165275528" start_x="173" start_y="302" width="3000000"/>
</chain0>
<chain1 angle="126353068" center_x="2590" center_y="4685" length="155206314" width="3000000">
<filament1_0 angle="126353068" center_x="2590" center_y="4685" end_x="305" end_y="531" keep="yes" length="155206314" start_x="213" start_y="406" width="3000000"/>
</chain1>
<chain2 angle="120821936" center_x="5825" center_y="4505" length="138571281" width="3000000">
<filament2_0 angle="120821936" center_x="5825" center_y="4505" end_x="618" end_y="510" keep="yes" length="138571281" start_x="547" start_y="391" width="3000000"/>
</chain2>
<chain3 angle="131633539" center_x="6000" center_y="3730" length="120415946" width="3000000">
<filament3_0 angle="131633539" center_x="6000" center_y="3730" end_x="640" end_y="418" keep="yes" length="120415946" start_x="560" start_y="328" width="3000000"/>
</chain3>
<chain4 angle="143591225" center_x="6110" center_y="4065" length="99403219" width="3000000">
<filament4_0 angle="143591225" center_x="6110" center_y="4065" end_x="651" end_y="436" keep="yes" length="99403219" start_x="571" start_y="377" width="3000000"/>
</chain4>
<chain5 angle="128157227" center_x="4525" center_y="4540" length="89022469" width="3000000">
<filament5_0 angle="128157227" center_x="4525" center_y="4540" end_x="480" end_y="489" keep="yes" length="89022469" start_x="425" start_y="419" width="3000000"/>
</chain5>
<chain6 angle="109536655" center_x="2240" center_y="3220" length="131575074" width="2900000">
<filament6_0 angle="109536655" center_x="2240" center_y="3220" end_x="246" end_y="384" keep="yes" length="131575074" start_x="202" start_y="260" width="2900000"/>
</chain6>
<chain7 angle="131893973" center_x="1910" center_y="3850" length="182701943" width="2700000">
<filament7_0 angle="131893973" center_x="1910" center_y="3850" end_x="252" end_y="453" keep="yes" length="182701943" start_x="130" start_y="317" width="2700000"/>
</chain7>
<chain8 angle="124380345" center_x="2185" center_y="3395" length="69065187" width="2600000">
<filament8_0 angle="124380345" center_x="2185" center_y="3395" end_x="238" end_y="368" keep="yes" length="69065187" start_x="199" start_y="311" width="2600000"/>
</chain8>
<chain9 angle="121742761" center_x="3605" center_y="3960" length="138755180" width="2500000">
<filament9_0 angle="121742761" center_x="3605" center_y="3960" end_x="397" end_y="455" keep="yes" length="138755180" start_x="324" start_y="337" width="2500000"/>
</chain9>
<chain10 angle="107409303" center_x="2595" center_y="4350" length="123664870" width="2500000">
<filament10_0 angle="107409303" center_x="2595" center_y="4350" end_x="278" end_y="494" keep="yes" length="123664870" start_x="241" start_y="376" width="2500000"/>
</chain10>
<chain11 angle="123524473" center_x="4165" center_y="3250" length="95963535" width="2500000">
<filament11_0 angle="123524473" center_x="4165" center_y="3250" end_x="443" end_y="365" keep="yes" length="95963535" start_x="390" start_y="285" width="2500000"/>
</chain11>
<chain12 angle="145784298" center_x="4745" center_y="4515" length="90697299" width="2500000">
<filament12_0 angle="145784298" center_x="4745" center_y="4515" end_x="512" end_y="477" keep="yes" length="90697299" start_x="437" start_y="426" width="2500000"/>
</chain12>
<chain13 angle="112770379" center_x="3800" center_y="3685" length="87846457" width="2500000">
<filament13_0 angle="112770379" center_x="3800" center_y="3685" end_x="397" end_y="409" keep="yes" length="87846457" start_x="363" start_y="328" width="2500000"/>
</chain13>
<chain14 angle="138483271" center_x="2605" center_y="3990" length="81467785" width="2500000">
<filament14_0 angle="138483271" center_x="2605" center_y="3990" end_x="291" end_y="426" keep="yes" length="81467785" start_x="230" start_y="372" width="2500000"/>
</chain14>
<chain15 angle="114145542" center_x="3990" center_y="3010" length="63560994" width="2500000">
<filament15_0 angle="114145542" center_x="3990" center_y="3010" end_x="412" end_y="330" keep="yes" length="63560994" start_x="386" start_y="272" width="2500000"/>
</chain15>
<chain16 angle="144904183" center_x="3005" center_y="2910" length="45221676" width="2500000">
<filament16_0 angle="144904183" center_x="3005" center_y="2910" end_x="319" end_y="304" keep="yes" length="45221676" start_x="282" start_y="278" width="2500000"/>
</chain16>
<chain17 angle="131566370" center_x="4500" center_y="4770" length="141675686" width="2400000">
<filament17_0 angle="131566370" center_x="4500" center_y="4770" end_x="497" end_y="530" keep="yes" length="141675686" start_x="403" start_y="424" width="2400000"/>
</chain17>
<chain18 angle="114863697" center_x="1930" center_y="3750" length="180753976" width="2200000">
<filament18_0 angle="114863697" center_x="1930" center_y="3750" end_x="231" end_y="457" keep="yes" length="180753976" start_x="155" start_y="293" width="2200000"/>
</chain18>
<chain19 angle="116404559" center_x="3245" center_y="3625" length="159655880" width="2200000">
<filament19_0 angle="116404559" center_x="3245" center_y="3625" end_x="360" end_y="434" keep="yes" length="159655880" start_x="289" start_y="291" width="2200000"/>
</chain19>
<chain20 angle="143374259" center_x="3215" center_y="3570" length="140801278" width="2200000">
<filament20_0 angle="143374259" center_x="3215" center_y="3570" end_x="378" end_y="399" keep="yes" length="140801278" start_x="265" start_y="315" width="2200000"/>
</chain20>
<chain21 angle="155081977" center_x="4345" center_y="2835" length="140035710" width="2100000">
<filament21_0 angle="155081977" center_x="4345" center_y="2835" end_x="498" end_y="313" keep="yes" length="140035710" start_x="371" start_y="254" width="2100000"/>
</chain21>
<chain22 angle="118810794" center_x="1795" center_y="3810" length="114127122" width="2100000">
<filament22_0 angle="118810794" center_x="1795" center_y="3810" end_x="207" end_y="431" keep="yes" length="114127122" start_x="152" start_y="331" width="2100000"/>
</chain22>
<chain23 angle="113629378" center_x="4150" center_y="4920" length="104785495" width="2100000">
<filament23_0 angle="113629378" center_x="4150" center_y="4920" end_x="436" end_y="540" keep="yes" length="104785495" start_x="394" start_y="444" width="2100000"/>
</chain23>
<chain24 angle="113902050" center_x="3965" center_y="4330" length="96254870" width="2100000">
<filament24_0 angle="113902050" center_x="3965" center_y="4330" end_x="416" end_y="477" keep="yes" length="96254870" start_x="377" start_y="389" width="2100000"/>
</chain24>
<chain25 angle="132336999" center_x="3425" center_y="4245" length="60876925" width="2100000">
<filament25_0 angle="132336999" center_x="3425" center_y="4245" end_x="363" end_y="447" keep="yes" length="60876925" start_x="322" start_y="402" width="2100000"/>
</chain25>
<chain26 angle="111012080" center_x="1980" center_y="3755" length="161755989" width="2000000">
<filament26_0 angle="111012080" center_x="1980" center_y="3755" end_x="227" end_y="451" keep="yes" length="161755989" start_x="169" start_y="300" width="2000000"/>
</chain26>
<chain27 angle="143972627" center_x="3185" center_y="3730" length="68007353" width="2000000">
<filament27_0 angle="143972627" center_x="3185" center_y="3730" end_x="346" end_y="393" keep="yes" length="68007353" start_x="291" start_y="353" width="2000000"/>
</chain27>
<chain28 angle="110224859" center_x="5770" center_y="4570" length="40496913" width="2000000">
<filament28_0 angle="110224859" center_x="5770" center_y="4570" end_x="584" end_y="476" keep="yes" length="40496913" start_x="570" start_y="438" width="2000000"/>
</chain28>
<chain29 angle="137935673" center_x="4990" center_y="3900" length="110453610" width="1900000">
<filament29_0 angle="137935673" center_x="4990" center_y="3900" end_x="540" end_y="427" keep="yes" length="110453610" start_x="458" start_y="353" width="1900000"/>
</chain29>
<chain30 angle="120311213" center_x="4700" center_y="3315" length="75292762" width="1900000">
<filament30_0 angle="120311213" center_x="4700" center_y="3315" end_x="489" end_y="364" keep="yes" length="75292762" start_x="451" start_y="299" width="1900000"/>
</chain30>
<chain31 angle="115449946" center_x="4695" center_y="3780" length="183839604" width="1800000">
<filament31_0 angle="115449946" center_x="4695" center_y="3780" end_x="509" end_y="461" keep="yes" length="183839604" start_x="430" start_y="295" width="1800000"/>
</chain31>
<chain32 angle="132510447" center_x="2545" center_y="3450" length="113951744" width="1800000">
<filament32_0 angle="132510447" center_x="2545" center_y="3450" end_x="293" end_y="387" keep="yes" length="113951744" start_x="216" start_y="303" width="1800000"/>
</chain32>
<chain33 angle="150668160" center_x="5525" center_y="3965" length="120440857" width="1700000">
<filament33_0 angle="150668160" center_x="5525" center_y="3965" end_x="605" end_y="426" keep="yes" length="120440857" start_x="500" start_y="367" width="1700000"/>
</chain33>
<chain34 angle="99004779" center_x="3695" center_y="3665" length="185283566" width="1600000">
<filament34_0 angle="99004779" center_x="3695" center_y="3665" end_x="384" end_y="458" keep="yes" length="185283566" start_x="355" start_y="275" width="1600000"/>
</chain34>
<chain35 angle="149683220" center_x="2760" center_y="3145" length="136693087" width="1600000">
<filament35_0 angle="149683220" center_x="2760" center_y="3145" end_x="335" end_y="349" keep="yes" length="136693087" start_x="217" start_y="280" width="1600000"/>
</chain35>
<chain36 angle="128955908" center_x="4960" center_y="3765" length="60440053" width="1600000">
<filament36_0 angle="128955908" center_x="4960" center_y="3765" end_x="515" end_y="400" keep="yes" length="60440053" start_x="477" start_y="353" width="1600000"/>
</chain36>
<chain37 angle="135609507" center_x="3365" center_y="3845" length="132943597" width="1500000">
<filament37_0 angle="135609507" center_x="3365" center_y="3845" end_x="384" end_y="431" keep="yes" length="132943597" start_x="289" start_y="338" width="1500000"/>
</chain37>
<chain38 angle="135489696" center_x="5075" center_y="4840" length="82734515" width="1500000">
<filament38_0 angle="135489696" center_x="5075" center_y="4840" end_x="537" end_y="513" keep="yes" length="82734515" start_x="478" start_y="455" width="1500000"/>
</chain38>
<chain39 angle="112036227" center_x="2825" center_y="4930" length="45310043" width="1500000">
<filament39_0 angle="112036227" center_x="2825" center_y="4930" end_x="291" end_y="514" keep="yes" length="45310043" start_x="274" start_y="472" width="1500000"/>
</chain39>
<chain40 angle="111161260" center_x="4700" center_y="4585" length="33241540" width="1500000">
<filament40_0 angle="111161260" center_x="4700" center_y="4585" end_x="476" end_y="474" keep="yes" length="33241540" start_x="464" start_y="443" width="1500000"/>
</chain40>
<chain41 angle="141170175" center_x="3835" center_y="3645" length="157892368" width="1400000">
<filament41_0 angle="141170175" center_x="3835" center_y="3645" end_x="445" end_y="414" keep="yes" length="157892368" start_x="322" start_y="315" width="1400000"/>
</chain41>
<chain42 angle="122735226" center_x="3220" center_y="3520" length="99859902" width="1400000">
<filament42_0 angle="122735226" center_x="3220" center_y="3520" end_x="349" end_y="394" keep="yes" length="99859902" start_x="295" start_y="310" width="1400000"/>
</chain42>
<chain43 angle="109573126" center_x="5780" center_y="4715" length="47759816" width="1400000">
<filament43_0 angle="109573126" center_x="5780" center_y="4715" end_x="586" end_y="494" keep="yes" length="47759816" start_x="570" start_y="449" width="1400000"/>
</chain43>
<chain44 angle="143343892" center_x="2210" center_y="3870" length="107200746" width="1300000">
<filament44_0 angle="143343892" center_x="2210" center_y="3870" end_x="264" end_y="419" keep="yes" length="107200746" start_x="178" start_y="355" width="1300000"/>
</chain44>
<chain45 angle="130364537" center_x="5115" center_y="4710" length="78746428" width="1300000">
<filament45_0 angle="130364537" center_x="5115" center_y="4710" end_x="537" end_y="501" keep="yes" length="78746428" start_x="486" start_y="441" width="1300000"/>
</chain45>
<chain46 angle="138113439" center_x="5990" center_y="4445" length="169248338" width="1200000">
<filament46_0 angle="138113439" center_x="5990" center_y="4445" end_x="662" end_y="501" keep="yes" length="169248338" start_x="536" start_y="388" width="1200000"/>
</chain46>
<chain47 angle="147366497" center_x="4470" center_y="3985" length="135369864" width="1200000">
<filament47_0 angle="147366497" center_x="4470" center_y="3985" end_x="504" end_y="435" keep="yes" length="135369864" start_x="390" start_y="362" width="1200000"/>
</chain47>
<chain48 angle="147669814" center_x="2665" center_y="4230" length="93493315" width="1200000">
<filament48_0 angle="147669814" center_x="2665" center_y="4230" end_x="306" end_y="448" keep="yes" length="93493315" start_x="227" start_y="398" width="1200000"/>
</chain48>
<chain49 angle="135000000" center_x="2035" center_y="4175" length="43840620" width="1200000">
<filament49_0 angle="135000000" center_x="2035" center_y="4175" end_x="219" end_y="433" keep="yes" length="43840620" start_x="188" start_y="402" width="1200000"/>
</chain49>
<chain50 angle="118072487" center_x="3980" center_y="4750" length="68000000" width="1100000">
<filament50_0 angle="118072487" center_x="3980" center_y="4750" end_x="414" end_y="505" keep="yes" length="68000000" start_x="382" start_y="445" width="1100000"/>
</chain50>
<chain51 angle="97523820" center_x="5075" center_y="4895" length="53460266" width="1100000">
<filament51_0 angle="97523820" center_x="5075" center_y="4895" end_x="511" end_y="516" keep="yes" length="53460266" start_x="504" start_y="463" width="1100000"/>
</chain51>
<chain52 angle="145109298" center_x="3150" center_y="3420" length="185310550" width="1000000">
<filament52_0 angle="145109298" center_x="3150" center_y="3420" end_x="391" end_y="395" keep="yes" length="185310550" start_x="239" start_y="289" width="1000000"/>
</chain52>
<chain53 angle="152102729" center_x="3430" center_y="3980" length="153883072" width="1000000">
<filament53_0 angle="152102729" center_x="3430" center_y="3980" end_x="411" end_y="434" keep="yes" length="153883072" start_x="275" start_y="362" width="1000000"/>
</chain53>
<chain54 angle="113394473" center_x="1865" center_y="4145" length="153629424" width="1000000">
<filament54_0 angle="113394473" center_x="1865" center_y="4145" end_x="217" end_y="485" keep="yes" length="153629424" start_x="156" start_y="344" width="1000000"/>
</chain54>
<chain55 angle="114722840" center_x="3800" center_y="3425" length="153026142" width="1000000">
<filament55_0 angle="114722840" center_x="3800" center_y="3425" end_x="412" end_y="412" keep="yes" length="153026142" start_x="348" start_y="273" width="1000000"/>
</chain55>
<chain56 angle="139275841" center_x="2655" center_y="2975" length="151743204" width="1000000">
<filament56_0 angle="139275841" center_x="2655" center_y="2975" end_x="323" end_y="347" keep="yes" length="151743204" start_x="208" start_y="248" width="1000000"/>
</chain56>
<chain57 angle="136344724" center_x="4085" center_y="4970" length="150655236" width="1000000">
<filament57_0 angle="136344724" center_x="4085" center_y="4970" end_x="463" end_y="549" keep="yes" length="150655236" start_x="354" start_y="445" width="1000000"/>
</chain57>
<chain58 angle="157981013" center_x="3180" center_y="3065" length="146700375" width="1000000">
<filament58_0 angle="157981013" center_x="3180" center_y="3065" end_x="386" end_y="334" keep="yes" length="146700375" start_x="250" start_y="279" width="1000000"/>
</chain58>
<chain59 angle="127593088" center_x="3545" center_y="2985" length="142611360" width="1000000">
<filament59_0 angle="127593088" center_x="3545" center_y="2985" end_x="398" end_y="355" keep="yes" length="142611360" start_x="311" start_y="242" width="1000000"/>
</chain59>
<chain60 angle="139714755" center_x="3925" center_y="4935" length="137644470" width="1000000">
<filament60_0 angle="139714755" center_x="3925" center_y="4935" end_x="445" end_y="538" keep="yes" length="137644470" start_x="340" start_y="449" width="1000000"/>
</chain60>
<chain61 angle="161301017" center_x="2050" center_y="3900" length="137244308" width="1000000">
<filament61_0 angle="161301017" center_x="2050" center_y="3900" end_x="270" end_y="412" keep="yes" length="137244308" start_x="140" start_y="368" width="1000000"/>
</chain61>
<chain62 angle="131106292" center_x="3095" center_y="4310" length="135369864" width="1000000">
<filament62_0 angle="131106292" center_x="3095" center_y="4310" end_x="354" end_y="482" keep="yes" length="135369864" start_x="265" start_y="380" width="1000000"/>
</chain62>
<chain63 angle="119054604" center_x="2385" center_y="4715" length="133843192" width="1000000">
<filament63_0 angle="119054604" center_x="2385" center_y="4715" end_x="271" end_y="530" keep="yes" length="133843192" start_x="206" start_y="413" width="1000000"/>
</chain63>
<chain64 angle="122969404" center_x="4070" center_y="4695" length="132306462" width="1000000">
<filament64_0 angle="122969404" center_x="4070" center_y="4695" end_x="443" end_y="525" keep="yes" length="132306462" start_x="371" start_y="414" width="1000000"/>
</chain64>
<chain65 angle="96581945" center_x="3545" center_y="2920" length="130862523" width="1000000">
<filament65_0 angle="96581945" center_x="3545" center_y="2920" end_x="362" end_y="357" keep="yes" length="130862523" start_x="347" start_y="227" width="1000000"/>
</chain65>
<chain66 angle="142163547" center_x="5065" center_y="3160" length="130418557" width="1000000">
<filament66_0 angle="142163547" center_x="5065" center_y="3160" end_x="558" end_y="356" keep="yes" length="130418557" start_x="455" start_y="276" width="1000000"/>
</chain66>
<chain67 angle="142321908" center_x="4325" center_y="4360" length="127612695" width="1000000">
<filament67_0 angle="142321908" center_x="4325" center_y="4360" end_x="483" end_y="475" keep="yes" length="127612695" start_x="382" start_y="397" width="1000000"/>
</chain67>
<chain68 angle="126689723" center_x="3950" center_y="4420" length="127200629" width="1000000">
<filament68_0 angle="126689723" center_x="3950" center_y="4420" end_x="433" end_y="493" keep="yes" length="127200629" start_x="357" start_y="391" width="1000000"/>
</chain68>
<chain69 angle="141568764" center_x="4840" center_y="4715" length="117443603" width="1000000">
<filament69_0 angle="141568764" center_x="4840" center_y="4715" end_x="530" end_y="508" keep="yes" length="117443603" start_x="438" start_y="435" width="1000000"/>
</chain69>
<chain70 angle="113198591" center_x="2785" center_y="3425" length="114236597" width="1000000">
<filament70_0 angle="113198591" center_x="2785" center_y="3425" end_x="301" end_y="395" keep="yes" length="114236597" start_x="256" start_y="290" width="1000000"/>
</chain70>
<chain71 angle="118810794" center_x="5025" center_y="5100" length="114127122" width="1000000">
<filament71_0 angle="118810794" center_x="5025" center_y="5100" end_x="530" end_y="560" keep="yes" length="114127122" start_x="475" start_y="460" width="1000000"/>
</chain71>
<chain72 angle="126665635" center_x="2265" center_y="3870" length="112200713" width="1000000">
<filament72_0 angle="126665635" center_x="2265" center_y="3870" end_x="260" end_y="432" keep="yes" length="112200713" start_x="193" start_y="342" width="1000000"/>
</chain72>
<chain73 angle="107292449" center_x="2465" center_y="3070" length="111018017" width="1000000">
<filament73_0 angle="107292449" center_x="2465" center_y="3070" end_x="263" end_y="360" keep="yes" length="111018017" start_x="230" start_y="254" width="1000000"/>
</chain73>
<chain74 angle="133891188" center_x="5310" center_y="4155" length="109622078" width="1000000">
<filament74_0 angle="133891188" center_x="5310" center_y="4155" end_x="569" end_y="455" keep="yes" length="109622078" start_x="493" start_y="376" width="1000000"/>
</chain74>
<chain75 angle="138764035" center_x="2915" center_y="4615" length="107712581" width="1000000">
<filament75_0 angle="138764035" center_x="2915" center_y="4615" end_x="332" end_y="497" keep="yes" length="107712581" start_x="251" start_y="426" width="1000000"/>
</chain75>
<chain76 angle="110684080" center_x="5065" center_y="4830" length="104752088" width="1000000">
<filament76_0 angle="110684080" center_x="5065" center_y="4830" end_x="525" end_y="532" keep="yes" length="104752088" start_x="488" start_y="434" width="1000000"/>
</chain76>
<chain77 angle="129093859" center_x="3535" center_y="3450" length="103077641" width="1000000">
<filament77_0 angle="129093859" center_x="3535" center_y="3450" end_x="386" end_y="385" keep="yes" length="103077641" start_x="321" start_y="305" width="1000000"/>
</chain77>
<chain78 angle="107318938" center_x="5755" center_y="3915" length="97416631" width="1000000">
<filament78_0 angle="107318938" center_x="5755" center_y="3915" end_x="590" end_y="438" keep="yes" length="97416631" start_x="561" start_y="345" width="1000000"/>
</chain78>
<chain79 angle="127460555" center_x="3355" center_y="3395" length="97005155" width="1000000">
<filament79_0 angle="127460555" center_x="3355" center_y="3395" end_x="365" end_y="378" keep="yes" length="97005155" start_x="306" start_y="301" width="1000000"/>
</chain79>
<chain80 angle="130341746" center_x="3820" center_y="5075" length="95775780" width="1000000">
<filament80_0 angle="130341746" center_x="3820" center_y="5075" end_x="413" end_y="544" keep="yes" length="95775780" start_x="351" start_y="471" width="1000000"/>
</chain80>
<chain81 angle="131185925" center_x="4405" center_y="3790" length="95671312" width="1000000">
<filament81_0 angle="131185925" center_x="4405" center_y="3790" end_x="472" end_y="415" keep="yes" length="95671312" start_x="409" start_y="343" width="1000000"/>
</chain81>
<chain82 angle="102724356" center_x="5085" center_y="4375" length="95341491" width="1000000">
<filament82_0 angle="102724356" center_x="5085" center_y="4375" end_x="519" end_y="484" keep="yes" length="95341491" start_x="498" start_y="391" width="1000000"/>
</chain82>
<chain83 angle="137563770" center_x="3240" center_y="3560" length="94847246" width="1000000">
<filament83_0 angle="137563770" center_x="3240" center_y="3560" end_x="359" end_y="388" keep="yes" length="94847246" start_x="289" start_y="324" width="1000000"/>
</chain83>
<chain84 angle="130126104" center_x="4005" center_y="3380" length="91547802" width="1000000">
<filament84_0 angle="130126104" center_x="4005" center_y="3380" end_x="430" end_y="373" keep="yes" length="91547802" start_x="371" start_y="303" width="1000000"/>
</chain84>
<chain85 angle="151189206" center_x="4330" center_y="3050" length="91301698" width="1000000">
<filament85_0 angle="151189206" center_x="4330" center_y="3050" end_x="473" end_y="327" keep="yes" length="91301698" start_x="393" start_y="283" width="1000000"/>
</chain85>
<chain86 angle="134090620" center_x="3480" center_y="4230" length="89106678" width="1000000">
<filament86_0 angle="134090620" center_x="3480" center_y="4230" end_x="379" end_y="455" keep="yes" length="89106678" start_x="317" start_y="391" width="1000000"/>
</chain86>
<chain87 angle="115989234" center_x="4975" center_y="3000" length="89000000" width="1000000">
<filament87_0 angle="115989234" center_x="4975" center_y="3000" end_x="517" end_y="340" keep="yes" length="89000000" start_x="478" start_y="260" width="1000000"/>
</chain87>
<chain88 angle="130236358" center_x="5865" center_y="3905" length="85146932" width="1000000">
<filament88_0 angle="130236358" center_x="5865" center_y="3905" end_x="614" end_y="423" keep="yes" length="85146932" start_x="559" start_y="358" width="1000000"/>
</chain88>
<chain89 angle="138366461" center_x="2225" center_y="4090" length="84291162" width="1000000">
<filament89_0 angle="138366461" center_x="2225" center_y="4090" end_x="254" end_y="437" keep="yes" length="84291162" start_x="191" start_y="381" width="1000000"/>
</chain89>
<chain90 angle="94134671" center_x="3160" center_y="5055" length="83216585" width="1000000">
<filament90_0 angle="94134671" center_x="3160" center_y="5055" end_x="319" end_y="547" keep="yes" length="83216585" start_x="313" start_y="464" width="1000000"/>
</chain90>
<chain91 angle="148781597" center_x="2790" center_y="4260" length="77175126" width="1000000">
<filament91_0 angle="148781597" center_x="2790" center_y="4260" end_x="312" end_y="446" keep="yes" length="77175126" start_x="246" start_y="406" width="1000000"/>
</chain91>
<chain92 angle="128290163" center_x="4835" center_y="4165" length="72622311" width="1000000">
<filament92_0 angle="128290163" center_x="4835" center_y="4165" end_x="506" end_y="445" keep="yes" length="72622311" start_x="461" start_y="388" width="1000000"/>
</chain92>
<chain93 angle="109212672" center_x="5515" center_y="3400" length="69892775" width="1000000">
<filament93_0 angle="109212672" center_x="5515" center_y="3400" end_x="563" end_y="373" keep="yes" length="69892775" start_x="540" start_y="307" width="1000000"/>
</chain93>
<chain94 angle="136169139" center_x="3800" center_y="4960" length="69310894" width="1000000">
<filament94_0 angle="136169139" center_x="3800" center_y="4960" end_x="405" end_y="520" keep="yes" length="69310894" start_x="355" start_y="472" width="1000000"/>
</chain94>
<chain95 angle="119219247" center_x="3625" center_y="4315" length="67601775" width="1000000">
<filament95_0 angle="119219247" center_x="3625" center_y="4315" end_x="379" end_y="461" keep="yes" length="67601775" start_x="346" start_y="402" width="1000000"/>
</chain95>
<chain96 angle="122619243" center_x="5170" center_y="3460" length="59363288" width="1000000">
<filament96_0 angle="122619243" center_x="5170" center_y="3460" end_x="533" end_y="371" keep="yes" length="59363288" start_x="501" start_y="321" width="1000000"/>
</chain96>
<chain97 angle="113334041" center_x="2350" center_y="4695" length="55542776" width="1000000">
<filament97_0 angle="113334041" center_x="2350" center_y="4695" end_x="246" end_y="495" keep="yes" length="55542776" start_x="224" start_y="444" width="1000000"/>
</chain97>
<chain98 angle="162299572" center_x="5405" center_y="4465" length="49335586" width="1000000">
<filament98_0 angle="162299572" center_x="5405" center_y="4465" end_x="564" end_y="454" keep="yes" length="49335586" start_x="517" start_y="439" width="1000000"/>
</chain98>
<chain99 angle="123366366" center_x="4815" center_y="4685" length="49091751" width="1000000">
<filament99_0 angle="123366366" center_x="4815" center_y="4685" end_x="495" end_y="489" keep="yes" length="49091751" start_x="468" start_y="448" width="1000000"/>
</chain99>
<chain100 angle="141709837" center_x="5150" center_y="3320" length="48414874" width="1000000">
<filament100_0 angle="141709837" center_x="5150" center_y="3320" end_x="534" end_y="347" keep="yes" length="48414874" start_x="496" start_y="317" width="1000000"/>
</chain100>
<chain101 angle="136005086" center_x="4975" center_y="3120" length="40311289" width="1000000">
<filament101_0 angle="136005086" center_x="4975" center_y="3120" end_x="512" end_y="326" keep="yes" length="40311289" start_x="483" start_y="298" width="1000000"/>
</chain101>
<chain102 angle="112380135" center_x="3920" center_y="5080" length="36769553" width="1000000">
<filament102_0 angle="112380135" center_x="3920" center_y="5080" end_x="399" end_y="525" keep="yes" length="36769553" start_x="385" start_y="491" width="1000000"/>
</chain102>
<chain103 angle="151113418" center_x="2285" center_y="4260" length="33120990" width="1000000">
<filament103_0 angle="151113418" center_x="2285" center_y="4260" end_x="243" end_y="434" keep="yes" length="33120990" start_x="214" start_y="418" width="1000000"/>
</chain103>
</filament_chains>
</FilTrackerImageDataFile>
