# Supplementary material for: The Filament Sensor for Near Real-Time Detection of Cytoskeletal Fiber Structures
Source: PLoS One. 2015 May 21;10(5):e0126346. doi: 10.1371/journal.pone.0126346 (PMC4440737; doi:10.1371/journal.pone.0126346)
Supplement: S1 File — This comprises the FilamentSensor, the benchmark database, the output of the compared programs, several auxiliary scripts, and the evaluation results of the program outputs. (ZIP) [file pone.0126346.s001.zip › supporting_information/ground_truth/simulated/ground_truth_simulated_xml/simulated_cell_05_png.xml]

<?xml version="1.0" encoding="UTF-8" standalone="no"?>
<FilTrackerImageDataFile>
<img_file dpi="not_implemented" name="simulated_cell_05.png" path="../" resolution="800x800"/>
<cell_data area="114488" aspect_ratio="1137585" center_x="403" center_y="400" long_half_axis="203609002" order_parameter="-1000000000" orientation="127739031"/>
<filament_chains>
<chain0 angle="38609505" center_x="3505" center_y="3085" length="177881983" width="3000000">
<filament0_0 angle="38609505" center_x="3505" center_y="3085" end_x="281" end_y="364" keep="yes" length="177881983" start_x="420" start_y="253" width="3000000"/>
</chain0>
<chain1 angle="23198591" center_x="5460" center_y="5080" length="152315462" width="3000000">
<filament1_0 angle="23198591" center_x="5460" center_y="5080" end_x="476" end_y="538" keep="yes" length="152315462" start_x="616" start_y="478" width="3000000"/>
</chain1>
<chain2 angle="25855542" center_x="2960" center_y="2465" length="144461067" width="3000000">
<filament2_0 angle="25855542" center_x="2960" center_y="2465" end_x="231" end_y="278" keep="yes" length="144461067" start_x="361" start_y="215" width="3000000"/>
</chain2>
<chain3 angle="46193489" center_x="3140" center_y="2660" length="135793962" width="3000000">
<filament3_0 angle="46193489" center_x="3140" center_y="2660" end_x="267" end_y="315" keep="yes" length="135793962" start_x="361" start_y="217" width="3000000"/>
</chain3>
<chain4 angle="54352979" center_x="4485" center_y="3875" length="121827747" width="3000000">
<filament4_0 angle="54352979" center_x="4485" center_y="3875" end_x="413" end_y="437" keep="yes" length="121827747" start_x="484" start_y="338" width="3000000"/>
</chain4>
<chain5 angle="27021582" center_x="3190" center_y="3315" length="112254176" width="3000000">
<filament5_0 angle="27021582" center_x="3190" center_y="3315" end_x="269" end_y="357" keep="yes" length="112254176" start_x="369" start_y="306" width="3000000"/>
</chain5>
<chain6 angle="29156918" center_x="5025" center_y="5045" length="108784190" width="3000000">
<filament6_0 angle="29156918" center_x="5025" center_y="5045" end_x="455" end_y="531" keep="yes" length="108784190" start_x="550" start_y="478" width="3000000"/>
</chain6>
<chain7 angle="19983107" center_x="3640" center_y="2480" length="93637599" width="3000000">
<filament7_0 angle="19983107" center_x="3640" center_y="2480" end_x="320" end_y="264" keep="yes" length="93637599" start_x="408" start_y="232" width="3000000"/>
</chain7>
<chain8 angle="50273896" center_x="2925" center_y="4475" length="92314679" width="3000000">
<filament8_0 angle="50273896" center_x="2925" center_y="4475" end_x="263" end_y="483" keep="yes" length="92314679" start_x="322" start_y="412" width="3000000"/>
</chain8>
<chain9 angle="24362453" center_x="4675" center_y="4580" length="58180753" width="3000000">
<filament9_0 angle="24362453" center_x="4675" center_y="4580" end_x="441" end_y="470" keep="yes" length="58180753" start_x="494" start_y="446" width="3000000"/>
</chain9>
<chain10 angle="21801409" center_x="4630" center_y="3040" length="53851648" width="3000000">
<filament10_0 angle="21801409" center_x="4630" center_y="3040" end_x="438" end_y="314" keep="yes" length="53851648" start_x="488" start_y="294" width="3000000"/>
</chain10>
<chain11 angle="47353297" center_x="5095" center_y="3510" length="51662365" width="3000000">
<filament11_0 angle="47353297" center_x="5095" center_y="3510" end_x="492" end_y="370" keep="yes" length="51662365" start_x="527" start_y="332" width="3000000"/>
</chain11>
<chain12 angle="43726970" center_x="4445" center_y="2930" length="31827661" width="3000000">
<filament12_0 angle="43726970" center_x="4445" center_y="2930" end_x="433" end_y="304" keep="yes" length="31827661" start_x="456" start_y="282" width="3000000"/>
</chain12>
<chain13 angle="54090277" center_x="4205" center_y="4995" length="107415083" width="2900000">
<filament13_0 angle="54090277" center_x="4205" center_y="4995" end_x="389" end_y="543" keep="yes" length="107415083" start_x="452" start_y="456" width="2900000"/>
</chain13>
<chain14 angle="29638384" center_x="5170" center_y="5095" length="66730802" width="2900000">
<filament14_0 angle="29638384" center_x="5170" center_y="5095" end_x="488" end_y="526" keep="yes" length="66730802" start_x="546" start_y="493" width="2900000"/>
</chain14>
<chain15 angle="27216112" center_x="3280" center_y="3770" length="78714675" width="2800000">
<filament15_0 angle="27216112" center_x="3280" center_y="3770" end_x="293" end_y="395" keep="yes" length="78714675" start_x="363" start_y="359" width="2800000"/>
</chain15>
<chain16 angle="33967527" center_x="3905" center_y="4160" length="114546934" width="2700000">
<filament16_0 angle="33967527" center_x="3905" center_y="4160" end_x="343" end_y="448" keep="yes" length="114546934" start_x="438" start_y="384" width="2700000"/>
</chain16>
<chain17 angle="28926426" center_x="4060" center_y="2815" length="130249760" width="2600000">
<filament17_0 angle="28926426" center_x="4060" center_y="2815" end_x="349" end_y="313" keep="yes" length="130249760" start_x="463" start_y="250" width="2600000"/>
</chain17>
<chain18 angle="37836453" center_x="4075" center_y="2940" length="130418557" width="2500000">
<filament18_0 angle="37836453" center_x="4075" center_y="2940" end_x="356" end_y="334" keep="yes" length="130418557" start_x="459" start_y="254" width="2500000"/>
</chain18>
<chain19 angle="54524668" center_x="2710" center_y="4235" length="106831643" width="2500000">
<filament19_0 angle="54524668" center_x="2710" center_y="4235" end_x="240" end_y="467" keep="yes" length="106831643" start_x="302" start_y="380" width="2500000"/>
</chain19>
<chain20 angle="38728923" center_x="3605" center_y="3245" length="129468143" width="2400000">
<filament20_0 angle="38728923" center_x="3605" center_y="3245" end_x="310" end_y="365" keep="yes" length="129468143" start_x="411" start_y="284" width="2400000"/>
</chain20>
<chain21 angle="42825256" center_x="3415" center_y="4120" length="55901699" width="2400000">
<filament21_0 angle="42825256" center_x="3415" center_y="4120" end_x="321" end_y="431" keep="yes" length="55901699" start_x="362" start_y="393" width="2400000"/>
</chain21>
<chain22 angle="28334242" center_x="5190" center_y="4865" length="115883562" width="2300000">
<filament22_0 angle="28334242" center_x="5190" center_y="4865" end_x="468" end_y="514" keep="yes" length="115883562" start_x="570" start_y="459" width="2300000"/>
</chain22>
<chain23 angle="27235147" center_x="3350" center_y="3695" length="76478755" width="2300000">
<filament23_0 angle="27235147" center_x="3350" center_y="3695" end_x="301" end_y="387" keep="yes" length="76478755" start_x="369" start_y="352" width="2300000"/>
</chain23>
<chain24 angle="40292148" center_x="3760" center_y="4845" length="60307545" width="2100000">
<filament24_0 angle="40292148" center_x="3760" center_y="4845" end_x="353" end_y="504" keep="yes" length="60307545" start_x="399" start_y="465" width="2100000"/>
</chain24>
<chain25 angle="32816343" center_x="4975" center_y="4145" length="127318498" width="2000000">
<filament25_0 angle="32816343" center_x="4975" center_y="4145" end_x="444" end_y="449" keep="yes" length="127318498" start_x="551" start_y="380" width="2000000"/>
</chain25>
<chain26 angle="35770114" center_x="4025" center_y="4685" length="114621115" width="2000000">
<filament26_0 angle="35770114" center_x="4025" center_y="4685" end_x="356" end_y="502" keep="yes" length="114621115" start_x="449" start_y="435" width="2000000"/>
</chain26>
<chain27 angle="27231251" center_x="3365" center_y="4790" length="192314846" width="1900000">
<filament27_0 angle="27231251" center_x="3365" center_y="4790" end_x="251" end_y="523" keep="yes" length="192314846" start_x="422" start_y="435" width="1900000"/>
</chain27>
<chain28 angle="34159695" center_x="5300" center_y="4820" length="135351395" width="1900000">
<filament28_0 angle="34159695" center_x="5300" center_y="4820" end_x="474" end_y="520" keep="yes" length="135351395" start_x="586" start_y="444" width="1900000"/>
</chain28>
<chain29 angle="43939088" center_x="3175" center_y="4815" length="76380626" width="1900000">
<filament29_0 angle="43939088" center_x="3175" center_y="4815" end_x="290" end_y="508" keep="yes" length="76380626" start_x="345" start_y="455" width="1900000"/>
</chain29>
<chain30 angle="67671344" center_x="2860" center_y="4580" length="121078487" width="1800000">
<filament30_0 angle="67671344" center_x="2860" center_y="4580" end_x="263" end_y="514" keep="yes" length="121078487" start_x="309" start_y="402" width="1800000"/>
</chain30>
<chain31 angle="29427456" center_x="4390" center_y="2680" length="89554453" width="1800000">
<filament31_0 angle="29427456" center_x="4390" center_y="2680" end_x="400" end_y="290" keep="yes" length="89554453" start_x="478" start_y="246" width="1800000"/>
</chain31>
<chain32 angle="25942295" center_x="4150" center_y="4220" length="82292162" width="1800000">
<filament32_0 angle="25942295" center_x="4150" center_y="4220" end_x="378" end_y="440" keep="yes" length="82292162" start_x="452" start_y="404" width="1800000"/>
</chain32>
<chain33 angle="27189504" center_x="4720" center_y="3245" length="164137138" width="1700000">
<filament33_0 angle="27189504" center_x="4720" center_y="3245" end_x="399" end_y="362" keep="yes" length="164137138" start_x="545" start_y="287" width="1700000"/>
</chain33>
<chain34 angle="44562636" center_x="4450" center_y="5135" length="92633687" width="1700000">
<filament34_0 angle="44562636" center_x="4450" center_y="5135" end_x="412" end_y="546" keep="yes" length="92633687" start_x="478" start_y="481" width="1700000"/>
</chain34>
<chain35 angle="48521453" center_x="4195" center_y="3285" length="92097774" width="1700000">
<filament35_0 angle="48521453" center_x="4195" center_y="3285" end_x="389" end_y="363" keep="yes" length="92097774" start_x="450" start_y="294" width="1700000"/>
</chain35>
<chain36 angle="35286749" center_x="2665" center_y="3960" length="79630396" width="1700000">
<filament36_0 angle="35286749" center_x="2665" center_y="3960" end_x="234" end_y="419" keep="yes" length="79630396" start_x="299" start_y="373" width="1700000"/>
</chain36>
<chain37 angle="22574138" center_x="4370" center_y="5620" length="192769292" width="1600000">
<filament37_0 angle="22574138" center_x="4370" center_y="5620" end_x="348" end_y="599" keep="yes" length="192769292" start_x="526" start_y="525" width="1600000"/>
</chain37>
<chain38 angle="27660739" center_x="4065" center_y="4630" length="163710110" width="1600000">
<filament38_0 angle="27660739" center_x="4065" center_y="4630" end_x="334" end_y="501" keep="yes" length="163710110" start_x="479" start_y="425" width="1600000"/>
</chain38>
<chain39 angle="54141640" center_x="3255" center_y="4265" length="124619421" width="1600000">
<filament39_0 angle="54141640" center_x="3255" center_y="4265" end_x="289" end_y="477" keep="yes" length="124619421" start_x="362" start_y="376" width="1600000"/>
</chain39>
<chain40 angle="29275254" center_x="4870" center_y="4095" length="75663730" width="1600000">
<filament40_0 angle="29275254" center_x="4870" center_y="4095" end_x="454" end_y="428" keep="yes" length="75663730" start_x="520" start_y="391" width="1600000"/>
</chain40>
<chain41 angle="47726311" center_x="5040" center_y="3920" length="59464275" width="1600000">
<filament41_0 angle="47726311" center_x="5040" center_y="3920" end_x="484" end_y="414" keep="yes" length="59464275" start_x="524" start_y="370" width="1600000"/>
</chain41>
<chain42 angle="30411081" center_x="3580" center_y="5005" length="53338541" width="1600000">
<filament42_0 angle="30411081" center_x="3580" center_y="5005" end_x="335" end_y="514" keep="yes" length="53338541" start_x="381" start_y="487" width="1600000"/>
</chain42>
<chain43 angle="32439763" center_x="4860" center_y="3935" length="139817739" width="1500000">
<filament43_0 angle="32439763" center_x="4860" center_y="3935" end_x="427" end_y="431" keep="yes" length="139817739" start_x="545" start_y="356" width="1500000"/>
</chain43>
<chain44 angle="38463366" center_x="2965" center_y="3815" length="136652845" width="1500000">
<filament44_0 angle="38463366" center_x="2965" center_y="3815" end_x="243" end_y="424" keep="yes" length="136652845" start_x="350" start_y="339" width="1500000"/>
</chain44>
<chain45 angle="57136824" center_x="4095" center_y="4455" length="134528807" width="1500000">
<filament45_0 angle="57136824" center_x="4095" center_y="4455" end_x="373" end_y="502" keep="yes" length="134528807" start_x="446" start_y="389" width="1500000"/>
</chain45>
<chain46 angle="32391393" center_x="3915" center_y="3685" length="110136279" width="1500000">
<filament46_0 angle="32391393" center_x="3915" center_y="3685" end_x="345" end_y="398" keep="yes" length="110136279" start_x="438" start_y="339" width="1500000"/>
</chain46>
<chain47 angle="48715289" center_x="3720" center_y="2585" length="54561891" width="1400000">
<filament47_0 angle="48715289" center_x="3720" center_y="2585" end_x="354" end_y="279" keep="yes" length="54561891" start_x="390" start_y="238" width="1400000"/>
</chain47>
<chain48 angle="36869898" center_x="3950" center_y="5065" length="105000000" width="1300000">
<filament48_0 angle="36869898" center_x="3950" center_y="5065" end_x="353" end_y="538" keep="yes" length="105000000" start_x="437" start_y="475" width="1300000"/>
</chain48>
<chain49 angle="13884668" center_x="3945" center_y="3340" length="91678787" width="1300000">
<filament49_0 angle="13884668" center_x="3945" center_y="3340" end_x="350" end_y="345" keep="yes" length="91678787" start_x="439" start_y="323" width="1300000"/>
</chain49>
<chain50 angle="46397181" center_x="3780" center_y="3980" length="58000000" width="1300000">
<filament50_0 angle="46397181" center_x="3780" center_y="3980" end_x="358" end_y="419" keep="yes" length="58000000" start_x="398" start_y="377" width="1300000"/>
</chain50>
<chain51 angle="25201124" center_x="2975" center_y="4410" length="169094648" width="1200000">
<filament51_0 angle="25201124" center_x="2975" center_y="4410" end_x="221" end_y="477" keep="yes" length="169094648" start_x="374" start_y="405" width="1200000"/>
</chain51>
<chain52 angle="28009177" center_x="4645" center_y="3365" length="53235327" width="1200000">
<filament52_0 angle="28009177" center_x="4645" center_y="3365" end_x="441" end_y="349" keep="yes" length="53235327" start_x="488" start_y="324" width="1200000"/>
</chain52>
<chain53 angle="40763605" center_x="4045" center_y="5045" length="38288379" width="1200000">
<filament53_0 angle="40763605" center_x="4045" center_y="5045" end_x="390" end_y="517" keep="yes" length="38288379" start_x="419" start_y="492" width="1200000"/>
</chain53>
<chain54 angle="25619216" center_x="4165" center_y="4400" length="189644404" width="1100000">
<filament54_0 angle="25619216" center_x="4165" center_y="4400" end_x="331" end_y="481" keep="yes" length="189644404" start_x="502" start_y="399" width="1100000"/>
</chain54>
<chain55 angle="38605602" center_x="2685" center_y="4215" length="165075740" width="1100000">
<filament55_0 angle="38605602" center_x="2685" center_y="4215" end_x="204" end_y="473" keep="yes" length="165075740" start_x="333" start_y="370" width="1100000"/>
</chain55>
<chain56 angle="31578165" center_x="3185" center_y="2975" length="127945301" width="1100000">
<filament56_0 angle="31578165" center_x="3185" center_y="2975" end_x="264" end_y="331" keep="yes" length="127945301" start_x="373" start_y="264" width="1100000"/>
</chain56>
<chain57 angle="63038901" center_x="4770" center_y="4095" length="194095337" width="1000000">
<filament57_0 angle="63038901" center_x="4770" center_y="4095" end_x="433" end_y="496" keep="yes" length="194095337" start_x="521" start_y="323" width="1000000"/>
</chain57>
<chain58 angle="49497152" center_x="3035" center_y="4070" length="189380569" width="1000000">
<filament58_0 angle="49497152" center_x="3035" center_y="4070" end_x="242" end_y="479" keep="yes" length="189380569" start_x="365" start_y="335" width="1000000"/>
</chain58>
<chain59 angle="41689058" center_x="2750" center_y="2990" length="171405951" width="1000000">
<filament59_0 angle="41689058" center_x="2750" center_y="2990" end_x="211" end_y="356" keep="yes" length="171405951" start_x="339" start_y="242" width="1000000"/>
</chain59>
<chain60 angle="39718759" center_x="4500" center_y="2980" length="169008876" width="1000000">
<filament60_0 angle="39718759" center_x="4500" center_y="2980" end_x="385" end_y="352" keep="yes" length="169008876" start_x="515" start_y="244" width="1000000"/>
</chain60>
<chain61 angle="29789574" center_x="3830" center_y="4375" length="159012578" width="1000000">
<filament61_0 angle="29789574" center_x="3830" center_y="4375" end_x="314" end_y="477" keep="yes" length="159012578" start_x="452" start_y="398" width="1000000"/>
</chain61>
<chain62 angle="38136308" center_x="4805" center_y="3525" length="153837577" width="1000000">
<filament62_0 angle="38136308" center_x="4805" center_y="3525" end_x="420" end_y="400" keep="yes" length="153837577" start_x="541" start_y="305" width="1000000"/>
</chain62>
<chain63 angle="36416379" center_x="3310" center_y="4560" length="151604749" width="1000000">
<filament63_0 angle="36416379" center_x="3310" center_y="4560" end_x="270" end_y="501" keep="yes" length="151604749" start_x="392" start_y="411" width="1000000"/>
</chain63>
<chain64 angle="38480198" center_x="3935" center_y="4395" length="149459024" width="1000000">
<filament64_0 angle="38480198" center_x="3935" center_y="4395" end_x="335" end_y="486" keep="yes" length="149459024" start_x="452" start_y="393" width="1000000"/>
</chain64>
<chain65 angle="48301866" center_x="3040" center_y="2490" length="147322775" width="1000000">
<filament65_0 angle="48301866" center_x="3040" center_y="2490" end_x="255" end_y="304" keep="yes" length="147322775" start_x="353" start_y="194" width="1000000"/>
</chain65>
<chain66 angle="49144624" center_x="3590" center_y="4005" length="146754898" width="1000000">
<filament66_0 angle="49144624" center_x="3590" center_y="4005" end_x="311" end_y="456" keep="yes" length="146754898" start_x="407" start_y="345" width="1000000"/>
</chain66>
<chain67 angle="53365886" center_x="3985" center_y="3725" length="145801235" width="1000000">
<filament67_0 angle="53365886" center_x="3985" center_y="3725" end_x="355" end_y="431" keep="yes" length="145801235" start_x="442" start_y="314" width="1000000"/>
</chain67>
<chain68 angle="44432734" center_x="5220" center_y="5300" length="142842571" width="1000000">
<filament68_0 angle="44432734" center_x="5220" center_y="5300" end_x="471" end_y="580" keep="yes" length="142842571" start_x="573" start_y="480" width="1000000"/>
</chain68>
<chain69 angle="43830861" center_x="2750" center_y="4190" length="138621788" width="1000000">
<filament69_0 angle="43830861" center_x="2750" center_y="4190" end_x="225" end_y="467" keep="yes" length="138621788" start_x="325" start_y="371" width="1000000"/>
</chain69>
<chain70 angle="59893473" center_x="5235" center_y="3995" length="137557261" width="1000000">
<filament70_0 angle="59893473" center_x="5235" center_y="3995" end_x="489" end_y="459" keep="yes" length="137557261" start_x="558" start_y="340" width="1000000"/>
</chain70>
<chain71 angle="32735226" center_x="3060" center_y="2700" length="133146536" width="1000000">
<filament71_0 angle="32735226" center_x="3060" center_y="2700" end_x="250" end_y="306" keep="yes" length="133146536" start_x="362" start_y="234" width="1000000"/>
</chain71>
<chain72 angle="23139462" center_x="4135" center_y="3640" length="127236001" width="1000000">
<filament72_0 angle="23139462" center_x="4135" center_y="3640" end_x="355" end_y="389" keep="yes" length="127236001" start_x="472" start_y="339" width="1000000"/>
</chain72>
<chain73 angle="39225674" center_x="5290" center_y="4060" length="126506917" width="1000000">
<filament73_0 angle="39225674" center_x="5290" center_y="4060" end_x="480" end_y="446" keep="yes" length="126506917" start_x="578" start_y="366" width="1000000"/>
</chain73>
<chain74 angle="26565051" center_x="3310" center_y="4825" length="122983739" width="1000000">
<filament74_0 angle="26565051" center_x="3310" center_y="4825" end_x="276" end_y="510" keep="yes" length="122983739" start_x="386" start_y="455" width="1000000"/>
</chain74>
<chain75 angle="41987212" center_x="4110" center_y="3655" length="121082616" width="1000000">
<filament75_0 angle="41987212" center_x="4110" center_y="3655" end_x="366" end_y="406" keep="yes" length="121082616" start_x="456" start_y="325" width="1000000"/>
</chain75>
<chain76 angle="33424811" center_x="3720" center_y="2490" length="119816526" width="1000000">
<filament76_0 angle="33424811" center_x="3720" center_y="2490" end_x="322" end_y="282" keep="yes" length="119816526" start_x="422" start_y="216" width="1000000"/>
</chain76>
<chain77 angle="28300756" center_x="4660" center_y="4900" length="118118584" width="1000000">
<filament77_0 angle="28300756" center_x="4660" center_y="4900" end_x="414" end_y="518" keep="yes" length="118118584" start_x="518" start_y="462" width="1000000"/>
</chain77>
<chain78 angle="46041627" center_x="2615" center_y="3130" length="116691902" width="1000000">
<filament78_0 angle="46041627" center_x="2615" center_y="3130" end_x="221" end_y="355" keep="yes" length="116691902" start_x="302" start_y="271" width="1000000"/>
</chain78>
<chain79 angle="47792702" center_x="3180" center_y="2670" length="116103402" width="1000000">
<filament79_0 angle="47792702" center_x="3180" center_y="2670" end_x="279" end_y="310" keep="yes" length="116103402" start_x="357" start_y="224" width="1000000"/>
</chain79>
<chain80 angle="27228679" center_x="3105" center_y="2925" length="115836091" width="1000000">
<filament80_0 angle="27228679" center_x="3105" center_y="2925" end_x="259" end_y="319" keep="yes" length="115836091" start_x="362" start_y="266" width="1000000"/>
</chain80>
<chain81 angle="32704734" center_x="3185" center_y="4455" length="112898184" width="1000000">
<filament81_0 angle="32704734" center_x="3185" center_y="4455" end_x="271" end_y="476" keep="yes" length="112898184" start_x="366" start_y="415" width="1000000"/>
</chain81>
<chain82 angle="37733046" center_x="5100" center_y="3675" length="106212052" width="1000000">
<filament82_0 angle="37733046" center_x="5100" center_y="3675" end_x="468" end_y="400" keep="yes" length="106212052" start_x="552" start_y="335" width="1000000"/>
</chain82>
<chain83 angle="47321531" center_x="4245" center_y="2705" length="104737768" width="1000000">
<filament83_0 angle="47321531" center_x="4245" center_y="2705" end_x="389" end_y="309" keep="yes" length="104737768" start_x="460" start_y="232" width="1000000"/>
</chain83>
<chain84 angle="45795724" center_x="3355" center_y="5105" length="101833197" width="1000000">
<filament84_0 angle="45795724" center_x="3355" center_y="5105" end_x="300" end_y="547" keep="yes" length="101833197" start_x="371" start_y="474" width="1000000"/>
</chain84>
<chain85 angle="32124998" center_x="4330" center_y="2880" length="101548018" width="1000000">
<filament85_0 angle="32124998" center_x="4330" center_y="2880" end_x="390" end_y="315" keep="yes" length="101548018" start_x="476" start_y="261" width="1000000"/>
</chain85>
<chain86 angle="40601295" center_x="4155" center_y="4900" length="101414989" width="1000000">
<filament86_0 angle="40601295" center_x="4155" center_y="4900" end_x="377" end_y="523" keep="yes" length="101414989" start_x="454" start_y="457" width="1000000"/>
</chain86>
<chain87 angle="27645975" center_x="5040" center_y="5520" length="94826157" width="1000000">
<filament87_0 angle="27645975" center_x="5040" center_y="5520" end_x="462" end_y="574" keep="yes" length="94826157" start_x="546" start_y="530" width="1000000"/>
</chain87>
<chain88 angle="21689065" center_x="3770" center_y="2465" length="94704805" width="1000000">
<filament88_0 angle="21689065" center_x="3770" center_y="2465" end_x="333" end_y="264" keep="yes" length="94704805" start_x="421" start_y="229" width="1000000"/>
</chain88>
<chain89 angle="41069824" center_x="4030" center_y="5505" length="92849340" width="1000000">
<filament89_0 angle="41069824" center_x="4030" center_y="5505" end_x="368" end_y="581" keep="yes" length="92849340" start_x="438" start_y="520" width="1000000"/>
</chain89>
<chain90 angle="35610852" center_x="5060" center_y="3945" length="91021975" width="1000000">
<filament90_0 angle="35610852" center_x="5060" center_y="3945" end_x="469" end_y="421" keep="yes" length="91021975" start_x="543" start_y="368" width="1000000"/>
</chain90>
<chain91 angle="34777831" center_x="3820" center_y="2970" length="87658428" width="1000000">
<filament91_0 angle="34777831" center_x="3820" center_y="2970" end_x="346" end_y="322" keep="yes" length="87658428" start_x="418" start_y="272" width="1000000"/>
</chain91>
<chain92 angle="42184443" center_x="2910" center_y="2780" length="86371292" width="1000000">
<filament92_0 angle="42184443" center_x="2910" center_y="2780" end_x="259" end_y="307" keep="yes" length="86371292" start_x="323" start_y="249" width="1000000"/>
</chain92>
<chain93 angle="34611142" center_x="3345" center_y="5045" length="86267027" width="1000000">
<filament93_0 angle="34611142" center_x="3345" center_y="5045" end_x="299" end_y="529" keep="yes" length="86267027" start_x="370" start_y="480" width="1000000"/>
</chain93>
<chain94 angle="49398705" center_x="4220" center_y="5165" length="82975900" width="1000000">
<filament94_0 angle="49398705" center_x="4220" center_y="5165" end_x="395" end_y="548" keep="yes" length="82975900" start_x="449" start_y="485" width="1000000"/>
</chain94>
<chain95 angle="41576129" center_x="4580" center_y="5475" length="82879430" width="1000000">
<filament95_0 angle="41576129" center_x="4580" center_y="5475" end_x="427" end_y="575" keep="yes" length="82879430" start_x="489" start_y="520" width="1000000"/>
</chain95>
<chain96 angle="33886959" center_x="2605" center_y="4055" length="80709355" width="1000000">
<filament96_0 angle="33886959" center_x="2605" center_y="4055" end_x="227" end_y="428" keep="yes" length="80709355" start_x="294" start_y="383" width="1000000"/>
</chain96>
<chain97 angle="45525635" center_x="5350" center_y="4345" length="77077883" width="1000000">
<filament97_0 angle="45525635" center_x="5350" center_y="4345" end_x="508" end_y="462" keep="yes" length="77077883" start_x="562" start_y="407" width="1000000"/>
</chain97>
<chain98 angle="42838921" center_x="5055" center_y="3285" length="75006666" width="1000000">
<filament98_0 angle="42838921" center_x="5055" center_y="3285" end_x="478" end_y="354" keep="yes" length="75006666" start_x="533" start_y="303" width="1000000"/>
</chain98>
<chain99 angle="23532349" center_x="3730" center_y="3485" length="67623960" width="1000000">
<filament99_0 angle="23532349" center_x="3730" center_y="3485" end_x="342" end_y="362" keep="yes" length="67623960" start_x="404" start_y="335" width="1000000"/>
</chain99>
<chain100 angle="27323891" center_x="4190" center_y="3185" length="67535176" width="1000000">
<filament100_0 angle="27323891" center_x="4190" center_y="3185" end_x="389" end_y="334" keep="yes" length="67535176" start_x="449" start_y="303" width="1000000"/>
</chain100>
<chain101 angle="49707852" center_x="2795" center_y="4270" length="60307545" width="1000000">
<filament101_0 angle="49707852" center_x="2795" center_y="4270" end_x="260" end_y="450" keep="yes" length="60307545" start_x="299" start_y="404" width="1000000"/>
</chain101>
<chain102 angle="36869898" center_x="3290" center_y="4135" length="55000000" width="1000000">
<filament102_0 angle="36869898" center_x="3290" center_y="4135" end_x="307" end_y="430" keep="yes" length="55000000" start_x="351" start_y="397" width="1000000"/>
</chain102>
<chain103 angle="50013114" center_x="5400" center_y="4095" length="40459857" width="1000000">
<filament103_0 angle="50013114" center_x="5400" center_y="4095" end_x="527" end_y="425" keep="yes" length="40459857" start_x="553" start_y="394" width="1000000"/>
</chain103>
<chain104 angle="47045408" center_x="3305" center_y="2825" length="39623226" width="1000000">
<filament104_0 angle="47045408" center_x="3305" center_y="2825" end_x="317" end_y="297" keep="yes" length="39623226" start_x="344" start_y="268" width="1000000"/>
</chain104>
<chain105 angle="43531199" center_x="5290" center_y="4825" length="27586228" width="1000000">
<filament105_0 angle="43531199" center_x="5290" center_y="4825" end_x="519" end_y="492" keep="yes" length="27586228" start_x="539" start_y="473" width="1000000"/>
</chain105>
</filament_chains>
</FilTrackerImageDataFile>
