# Supplementary material for: The Filament Sensor for Near Real-Time Detection of Cytoskeletal Fiber Structures
Source: PLoS One. 2015 May 21;10(5):e0126346. doi: 10.1371/journal.pone.0126346 (PMC4440737; doi:10.1371/journal.pone.0126346)
Supplement: S1 File — This comprises the FilamentSensor, the benchmark database, the output of the compared programs, several auxiliary scripts, and the evaluation results of the program outputs. (ZIP) [file pone.0126346.s001.zip › supporting_information/ground_truth/simulated/ground_truth_simulated_xml/simulated_cell_06_png.xml]

<?xml version="1.0" encoding="UTF-8" standalone="no"?>
<FilTrackerImageDataFile>
<img_file dpi="not_implemented" name="simulated_cell_06.png" path="../" resolution="800x800"/>
<cell_data area="135125" aspect_ratio="1331364" center_x="395" center_y="395" long_half_axis="239299241" order_parameter="-1000000000" orientation="97237874"/>
<filament_chains>
<chain0 angle="60018361" center_x="4580" center_y="5300" length="180099972" width="3000000">
<filament0_0 angle="60018361" center_x="4580" center_y="5300" end_x="413" end_y="608" keep="yes" length="180099972" start_x="503" start_y="452" width="3000000"/>
</chain0>
<chain1 angle="68552264" center_x="3435" center_y="4970" length="150416090" width="3000000">
<filament1_0 angle="68552264" center_x="3435" center_y="4970" end_x="316" end_y="567" keep="yes" length="150416090" start_x="371" start_y="427" width="3000000"/>
</chain1>
<chain2 angle="19813793" center_x="2810" center_y="2335" length="144557947" width="3000000">
<filament2_0 angle="19813793" center_x="2810" center_y="2335" end_x="213" end_y="258" keep="yes" length="144557947" start_x="349" start_y="209" width="3000000"/>
</chain2>
<chain3 angle="12064884" center_x="4305" center_y="4510" length="133958949" width="3000000">
<filament3_0 angle="12064884" center_x="4305" center_y="4510" end_x="365" end_y="465" keep="yes" length="133958949" start_x="496" start_y="437" width="3000000"/>
</chain3>
<chain4 angle="63645594" center_x="5540" center_y="4495" length="121642920" width="3000000">
<filament4_0 angle="63645594" center_x="5540" center_y="4495" end_x="527" end_y="504" keep="yes" length="121642920" start_x="581" start_y="395" width="3000000"/>
</chain4>
<chain5 angle="56463953" center_x="2655" center_y="3150" length="103174609" width="3000000">
<filament5_0 angle="56463953" center_x="2655" center_y="3150" end_x="237" end_y="358" keep="yes" length="103174609" start_x="294" start_y="272" width="3000000"/>
</chain5>
<chain6 angle="77047235" center_x="3695" center_y="3280" length="102610916" width="3000000">
<filament6_0 angle="77047235" center_x="3695" center_y="3280" end_x="358" end_y="378" keep="yes" length="102610916" start_x="381" start_y="278" width="3000000"/>
</chain6>
<chain7 angle="25050978" center_x="5540" center_y="4645" length="101552942" width="3000000">
<filament7_0 angle="25050978" center_x="5540" center_y="4645" end_x="508" end_y="486" keep="yes" length="101552942" start_x="600" start_y="443" width="3000000"/>
</chain7>
<chain8 angle="39440053" center_x="4460" center_y="4875" length="80280757" width="3000000">
<filament8_0 angle="39440053" center_x="4460" center_y="4875" end_x="415" end_y="513" keep="yes" length="80280757" start_x="477" start_y="462" width="3000000"/>
</chain8>
<chain9 angle="38157227" center_x="4740" center_y="5630" length="71217975" width="3000000">
<filament9_0 angle="38157227" center_x="4740" center_y="5630" end_x="446" end_y="585" keep="yes" length="71217975" start_x="502" start_y="541" width="3000000"/>
</chain9>
<chain10 angle="67380135" center_x="2895" center_y="4550" length="65000000" width="3000000">
<filament10_0 angle="67380135" center_x="2895" center_y="4550" end_x="277" end_y="485" keep="yes" length="65000000" start_x="302" start_y="425" width="3000000"/>
</chain10>
<chain11 angle="48850639" center_x="3565" center_y="5685" length="147410990" width="2900000">
<filament11_0 angle="48850639" center_x="3565" center_y="5685" end_x="308" end_y="624" keep="yes" length="147410990" start_x="405" start_y="513" width="2900000"/>
</chain11>
<chain12 angle="18434949" center_x="4825" center_y="3405" length="129653384" width="2800000">
<filament12_0 angle="18434949" center_x="4825" center_y="3405" end_x="421" end_y="361" keep="yes" length="129653384" start_x="544" start_y="320" width="2800000"/>
</chain12>
<chain13 angle="45000000" center_x="3890" center_y="3550" length="45254834" width="2800000">
<filament13_0 angle="45000000" center_x="3890" center_y="3550" end_x="373" end_y="371" keep="yes" length="45254834" start_x="405" start_y="339" width="2800000"/>
</chain13>
<chain14 angle="42172875" center_x="2805" center_y="3845" length="114690889" width="2700000">
<filament14_0 angle="42172875" center_x="2805" center_y="3845" end_x="238" end_y="423" keep="yes" length="114690889" start_x="323" start_y="346" width="2700000"/>
</chain14>
<chain15 angle="29820073" center_x="4090" center_y="4505" length="94514549" width="2400000">
<filament15_0 angle="29820073" center_x="4090" center_y="4505" end_x="368" end_y="474" keep="yes" length="94514549" start_x="450" start_y="427" width="2400000"/>
</chain15>
<chain16 angle="31504267" center_x="5295" center_y="5245" length="109077954" width="2300000">
<filament16_0 angle="31504267" center_x="5295" center_y="5245" end_x="483" end_y="553" keep="yes" length="109077954" start_x="576" start_y="496" width="2300000"/>
</chain16>
<chain17 angle="24376469" center_x="4060" center_y="3840" length="140527577" width="2200000">
<filament17_0 angle="24376469" center_x="4060" center_y="3840" end_x="342" end_y="413" keep="yes" length="140527577" start_x="470" start_y="355" width="2200000"/>
</chain17>
<chain18 angle="22166346" center_x="3690" center_y="4670" length="58309519" width="2200000">
<filament18_0 angle="22166346" center_x="3690" center_y="4670" end_x="342" end_y="478" keep="yes" length="58309519" start_x="396" start_y="456" width="2200000"/>
</chain18>
<chain19 angle="71980231" center_x="4835" center_y="5635" length="87281155" width="2100000">
<filament19_0 angle="71980231" center_x="4835" center_y="5635" end_x="470" end_y="605" keep="yes" length="87281155" start_x="497" start_y="522" width="2100000"/>
</chain19>
<chain20 angle="67166346" center_x="4070" center_y="2975" length="144308697" width="2000000">
<filament20_0 angle="67166346" center_x="4070" center_y="2975" end_x="379" end_y="364" keep="yes" length="144308697" start_x="435" start_y="231" width="2000000"/>
</chain20>
<chain21 angle="63066492" center_x="2705" center_y="2810" length="139086304" width="2000000">
<filament21_0 angle="63066492" center_x="2705" center_y="2810" end_x="239" end_y="343" keep="yes" length="139086304" start_x="302" start_y="219" width="2000000"/>
</chain21>
<chain22 angle="71221967" center_x="3340" center_y="4230" length="105621967" width="2000000">
<filament22_0 angle="71221967" center_x="3340" center_y="4230" end_x="317" end_y="473" keep="yes" length="105621967" start_x="351" start_y="373" width="2000000"/>
</chain22>
<chain23 angle="177904747" center_x="4150" center_y="2285" length="82054860" width="2000000">
<filament23_0 angle="177904747" center_x="4150" center_y="2285" end_x="456" end_y="230" keep="yes" length="82054860" start_x="374" start_y="227" width="2000000"/>
</chain23>
<chain24 angle="49674164" center_x="3295" center_y="2920" length="112805142" width="1900000">
<filament24_0 angle="49674164" center_x="3295" center_y="2920" end_x="293" end_y="335" keep="yes" length="112805142" start_x="366" start_y="249" width="1900000"/>
</chain24>
<chain25 angle="66595310" center_x="3415" center_y="2825" length="73006849" width="1900000">
<filament25_0 angle="66595310" center_x="3415" center_y="2825" end_x="327" end_y="316" keep="yes" length="73006849" start_x="356" start_y="249" width="1900000"/>
</chain25>
<chain26 angle="61189206" center_x="4215" center_y="5060" length="68476273" width="1900000">
<filament26_0 angle="61189206" center_x="4215" center_y="5060" end_x="405" end_y="536" keep="yes" length="68476273" start_x="438" start_y="476" width="1900000"/>
</chain26>
<chain27 angle="34380345" center_x="4255" center_y="2155" length="161152102" width="1800000">
<filament27_0 angle="34380345" center_x="4255" center_y="2155" end_x="359" end_y="261" keep="yes" length="161152102" start_x="492" start_y="170" width="1800000"/>
</chain27>
<chain28 angle="30173520" center_x="5085" center_y="5015" length="149217961" width="1800000">
<filament28_0 angle="30173520" center_x="5085" center_y="5015" end_x="444" end_y="539" keep="yes" length="149217961" start_x="573" start_y="464" width="1800000"/>
</chain28>
<chain29 angle="7920740" center_x="4045" center_y="2750" length="116107709" width="1800000">
<filament29_0 angle="7920740" center_x="4045" center_y="2750" end_x="347" end_y="283" keep="yes" length="116107709" start_x="462" start_y="267" width="1800000"/>
</chain29>
<chain30 angle="68922506" center_x="4055" center_y="2620" length="102883429" width="1800000">
<filament30_0 angle="68922506" center_x="4055" center_y="2620" end_x="387" end_y="310" keep="yes" length="102883429" start_x="424" start_y="214" width="1800000"/>
</chain30>
<chain31 angle="65556045" center_x="4445" center_y="3605" length="84581322" width="1800000">
<filament31_0 angle="65556045" center_x="4445" center_y="3605" end_x="427" end_y="399" keep="yes" length="84581322" start_x="462" start_y="322" width="1800000"/>
</chain31>
<chain32 angle="73995960" center_x="3835" center_y="3815" length="134201341" width="1700000">
<filament32_0 angle="73995960" center_x="3835" center_y="3815" end_x="365" end_y="446" keep="yes" length="134201341" start_x="402" start_y="317" width="1700000"/>
</chain32>
<chain33 angle="34339652" center_x="4275" center_y="3675" length="122319254" width="1700000">
<filament33_0 angle="34339652" center_x="4275" center_y="3675" end_x="377" end_y="402" keep="yes" length="122319254" start_x="478" start_y="333" width="1700000"/>
</chain33>
<chain34 angle="47366248" center_x="3140" center_y="4085" length="85632938" width="1700000">
<filament34_0 angle="47366248" center_x="3140" center_y="4085" end_x="285" end_y="440" keep="yes" length="85632938" start_x="343" start_y="377" width="1700000"/>
</chain34>
<chain35 angle="44474365" center_x="4565" center_y="4500" length="77077883" width="1700000">
<filament35_0 angle="44474365" center_x="4565" center_y="4500" end_x="429" end_y="477" keep="yes" length="77077883" start_x="484" start_y="423" width="1700000"/>
</chain35>
<chain36 angle="52549422" center_x="2690" center_y="2485" length="59203040" width="1700000">
<filament36_0 angle="52549422" center_x="2690" center_y="2485" end_x="251" end_y="272" keep="yes" length="59203040" start_x="287" start_y="225" width="1700000"/>
</chain36>
<chain37 angle="33609369" center_x="4550" center_y="4425" length="196918765" width="1600000">
<filament37_0 angle="33609369" center_x="4550" center_y="4425" end_x="373" end_y="497" keep="yes" length="196918765" start_x="537" start_y="388" width="1600000"/>
</chain37>
<chain38 angle="51431645" center_x="2560" center_y="3845" length="195685973" width="1600000">
<filament38_0 angle="51431645" center_x="2560" center_y="3845" end_x="195" end_y="461" keep="yes" length="195685973" start_x="317" start_y="308" width="1600000"/>
</chain38>
<chain39 angle="71889977" center_x="4520" center_y="5265" length="167287178" width="1600000">
<filament39_0 angle="71889977" center_x="4520" center_y="5265" end_x="426" end_y="606" keep="yes" length="167287178" start_x="478" start_y="447" width="1600000"/>
</chain39>
<chain40 angle="35753887" center_x="4555" center_y="5390" length="154029218" width="1600000">
<filament40_0 angle="35753887" center_x="4555" center_y="5390" end_x="393" end_y="584" keep="yes" length="154029218" start_x="518" start_y="494" width="1600000"/>
</chain40>
<chain41 angle="31148581" center_x="5035" center_y="4995" length="106329676" width="1600000">
<filament41_0 angle="31148581" center_x="5035" center_y="4995" end_x="458" end_y="527" keep="yes" length="106329676" start_x="549" start_y="472" width="1600000"/>
</chain41>
<chain42 angle="52696052" center_x="3300" center_y="4120" length="105603030" width="1600000">
<filament42_0 angle="52696052" center_x="3300" center_y="4120" end_x="298" end_y="454" keep="yes" length="105603030" start_x="362" start_y="370" width="1600000"/>
</chain42>
<chain43 angle="15478638" center_x="3885" center_y="2300" length="67446275" width="1600000">
<filament43_0 angle="15478638" center_x="3885" center_y="2300" end_x="356" end_y="239" keep="yes" length="67446275" start_x="421" start_y="221" width="1600000"/>
</chain43>
<chain44 angle="72512003" center_x="2740" center_y="3230" length="153075145" width="1500000">
<filament44_0 angle="72512003" center_x="2740" center_y="3230" end_x="251" end_y="396" keep="yes" length="153075145" start_x="297" start_y="250" width="1500000"/>
</chain44>
<chain45 angle="75768542" center_x="3835" center_y="2000" length="142369238" width="1500000">
<filament45_0 angle="75768542" center_x="3835" center_y="2000" end_x="366" end_y="269" keep="yes" length="142369238" start_x="401" start_y="131" width="1500000"/>
</chain45>
<chain46 angle="60046392" center_x="3220" center_y="4240" length="136191042" width="1500000">
<filament46_0 angle="60046392" center_x="3220" center_y="4240" end_x="288" end_y="483" keep="yes" length="136191042" start_x="356" start_y="365" width="1500000"/>
</chain46>
<chain47 angle="41185925" center_x="4170" center_y="2680" length="63780875" width="1500000">
<filament47_0 angle="41185925" center_x="4170" center_y="2680" end_x="393" end_y="289" keep="yes" length="63780875" start_x="441" start_y="247" width="1500000"/>
</chain47>
<chain48 angle="56469530" center_x="2955" center_y="3695" length="99569072" width="1400000">
<filament48_0 angle="56469530" center_x="2955" center_y="3695" end_x="268" end_y="411" keep="yes" length="99569072" start_x="323" start_y="328" width="1400000"/>
</chain48>
<chain49 angle="29744881" center_x="4535" center_y="5260" length="88684835" width="1400000">
<filament49_0 angle="29744881" center_x="4535" center_y="5260" end_x="415" end_y="548" keep="yes" length="88684835" start_x="492" start_y="504" width="1400000"/>
</chain49>
<chain50 angle="29744881" center_x="3950" center_y="3580" length="80622577" width="1400000">
<filament50_0 angle="29744881" center_x="3950" center_y="3580" end_x="360" end_y="378" keep="yes" length="80622577" start_x="430" start_y="338" width="1400000"/>
</chain50>
<chain51 angle="33896167" center_x="4050" center_y="5505" length="77103826" width="1400000">
<filament51_0 angle="33896167" center_x="4050" center_y="5505" end_x="373" end_y="572" keep="yes" length="77103826" start_x="437" start_y="529" width="1400000"/>
</chain51>
<chain52 angle="66864303" center_x="4615" center_y="3090" length="119620232" width="1300000">
<filament52_0 angle="66864303" center_x="4615" center_y="3090" end_x="438" end_y="364" keep="yes" length="119620232" start_x="485" start_y="254" width="1300000"/>
</chain52>
<chain53 angle="31954363" center_x="3955" center_y="2795" length="119037809" width="1300000">
<filament53_0 angle="31954363" center_x="3955" center_y="2795" end_x="345" end_y="311" keep="yes" length="119037809" start_x="446" start_y="248" width="1300000"/>
</chain53>
<chain54 angle="44204276" center_x="3935" center_y="4115" length="101833197" width="1300000">
<filament54_0 angle="44204276" center_x="3935" center_y="4115" end_x="357" end_y="447" keep="yes" length="101833197" start_x="430" start_y="376" width="1300000"/>
</chain54>
<chain55 angle="60333285" center_x="4685" center_y="3805" length="90917545" width="1300000">
<filament55_0 angle="60333285" center_x="4685" center_y="3805" end_x="446" end_y="420" keep="yes" length="90917545" start_x="491" start_y="341" width="1300000"/>
</chain55>
<chain56 angle="40525103" center_x="3070" center_y="4475" length="81565924" width="1300000">
<filament56_0 angle="40525103" center_x="3070" center_y="4475" end_x="276" end_y="474" keep="yes" length="81565924" start_x="338" start_y="421" width="1300000"/>
</chain56>
<chain57 angle="38990994" center_x="4430" center_y="2370" length="162111073" width="1200000">
<filament57_0 angle="38990994" center_x="4430" center_y="2370" end_x="380" end_y="288" keep="yes" length="162111073" start_x="506" start_y="186" width="1200000"/>
</chain57>
<chain58 angle="40785821" center_x="3225" center_y="3850" length="67357256" width="1200000">
<filament58_0 angle="40785821" center_x="3225" center_y="3850" end_x="297" end_y="407" keep="yes" length="67357256" start_x="348" start_y="363" width="1200000"/>
</chain58>
<chain59 angle="31745287" center_x="2675" center_y="3110" length="163453357" width="1100000">
<filament59_0 angle="31745287" center_x="2675" center_y="3110" end_x="198" end_y="354" keep="yes" length="163453357" start_x="337" start_y="268" width="1100000"/>
</chain59>
<chain60 angle="67659352" center_x="3900" center_y="5690" length="157848028" width="1100000">
<filament60_0 angle="67659352" center_x="3900" center_y="5690" end_x="360" end_y="642" keep="yes" length="157848028" start_x="420" start_y="496" width="1100000"/>
</chain60>
<chain61 angle="45578726" center_x="4720" center_y="4250" length="140014285" width="1100000">
<filament61_0 angle="45578726" center_x="4720" center_y="4250" end_x="423" end_y="475" keep="yes" length="140014285" start_x="521" start_y="375" width="1100000"/>
</chain61>
<chain62 angle="77471192" center_x="2760" center_y="2990" length="129073622" width="1100000">
<filament62_0 angle="77471192" center_x="2760" center_y="2990" end_x="262" end_y="362" keep="yes" length="129073622" start_x="290" start_y="236" width="1100000"/>
</chain62>
<chain63 angle="40855376" center_x="4105" center_y="3610" length="48918299" width="1100000">
<filament63_0 angle="40855376" center_x="4105" center_y="3610" end_x="392" end_y="377" keep="yes" length="48918299" start_x="429" start_y="345" width="1100000"/>
</chain63>
<chain64 angle="47663001" center_x="4025" center_y="3615" length="182630775" width="1000000">
<filament64_0 angle="47663001" center_x="4025" center_y="3615" end_x="341" end_y="429" keep="yes" length="182630775" start_x="464" start_y="294" width="1000000"/>
</chain64>
<chain65 angle="21625836" center_x="3215" center_y="2745" length="181796590" width="1000000">
<filament65_0 angle="21625836" center_x="3215" center_y="2745" end_x="237" end_y="308" keep="yes" length="181796590" start_x="406" start_y="241" width="1000000"/>
</chain65>
<chain66 angle="60883854" center_x="3940" center_y="5330" length="180853532" width="1000000">
<filament66_0 angle="60883854" center_x="3940" center_y="5330" end_x="350" end_y="612" keep="yes" length="180853532" start_x="438" start_y="454" width="1000000"/>
</chain66>
<chain67 angle="73270376" center_x="4650" center_y="3085" length="180646063" width="1000000">
<filament67_0 angle="73270376" center_x="4650" center_y="3085" end_x="439" end_y="395" keep="yes" length="180646063" start_x="491" start_y="222" width="1000000"/>
</chain67>
<chain68 angle="52236922" center_x="4370" center_y="2750" length="179621825" width="1000000">
<filament68_0 angle="52236922" center_x="4370" center_y="2750" end_x="382" end_y="346" keep="yes" length="179621825" start_x="492" start_y="204" width="1000000"/>
</chain68>
<chain69 angle="54117863" center_x="4890" center_y="3205" length="174025860" width="1000000">
<filament69_0 angle="54117863" center_x="4890" center_y="3205" end_x="438" end_y="391" keep="yes" length="174025860" start_x="540" start_y="250" width="1000000"/>
</chain69>
<chain70 angle="57045632" center_x="5010" center_y="5425" length="172803356" width="1000000">
<filament70_0 angle="57045632" center_x="5010" center_y="5425" end_x="454" end_y="615" keep="yes" length="172803356" start_x="548" start_y="470" width="1000000"/>
</chain70>
<chain71 angle="24610835" center_x="4125" center_y="2495" length="170487536" width="1000000">
<filament71_0 angle="24610835" center_x="4125" center_y="2495" end_x="335" end_y="285" keep="yes" length="170487536" start_x="490" start_y="214" width="1000000"/>
</chain71>
<chain72 angle="45237740" center_x="4890" center_y="3225" length="170414201" width="1000000">
<filament72_0 angle="45237740" center_x="4890" center_y="3225" end_x="429" end_y="383" keep="yes" length="170414201" start_x="549" start_y="262" width="1000000"/>
</chain72>
<chain73 angle="44020680" center_x="4035" center_y="5685" length="165487160" width="1000000">
<filament73_0 angle="44020680" center_x="4035" center_y="5685" end_x="344" end_y="626" keep="yes" length="165487160" start_x="463" start_y="511" width="1000000"/>
</chain73>
<chain74 angle="32819084" center_x="3270" center_y="4945" length="164210231" width="1000000">
<filament74_0 angle="32819084" center_x="3270" center_y="4945" end_x="258" end_y="539" keep="yes" length="164210231" start_x="396" start_y="450" width="1000000"/>
</chain74>
<chain75 angle="51458816" center_x="4520" center_y="5410" length="150864177" width="1000000">
<filament75_0 angle="51458816" center_x="4520" center_y="5410" end_x="405" end_y="600" keep="yes" length="150864177" start_x="499" start_y="482" width="1000000"/>
</chain75>
<chain76 angle="44731008" center_x="3265" center_y="5310" length="150615404" width="1000000">
<filament76_0 angle="44731008" center_x="3265" center_y="5310" end_x="273" end_y="584" keep="yes" length="150615404" start_x="380" start_y="478" width="1000000"/>
</chain76>
<chain77 angle="62553545" center_x="2975" center_y="3725" length="145361618" width="1000000">
<filament77_0 angle="62553545" center_x="2975" center_y="3725" end_x="264" end_y="437" keep="yes" length="145361618" start_x="331" start_y="308" width="1000000"/>
</chain77>
<chain78 angle="15566318" center_x="4170" center_y="2595" length="145330657" width="1000000">
<filament78_0 angle="15566318" center_x="4170" center_y="2595" end_x="347" end_y="279" keep="yes" length="145330657" start_x="487" start_y="240" width="1000000"/>
</chain78>
<chain79 angle="26387115" center_x="3525" center_y="2930" length="144003472" width="1000000">
<filament79_0 angle="26387115" center_x="3525" center_y="2930" end_x="288" end_y="325" keep="yes" length="144003472" start_x="417" start_y="261" width="1000000"/>
</chain79>
<chain80 angle="31032210" center_x="2975" center_y="4840" length="143544418" width="1000000">
<filament80_0 angle="31032210" center_x="2975" center_y="4840" end_x="236" end_y="521" keep="yes" length="143544418" start_x="359" start_y="447" width="1000000"/>
</chain80>
<chain81 angle="66695109" center_x="2700" center_y="3710" length="141548578" width="1000000">
<filament81_0 angle="66695109" center_x="2700" center_y="3710" end_x="242" end_y="436" keep="yes" length="141548578" start_x="298" start_y="306" width="1000000"/>
</chain81>
<chain82 angle="70787328" center_x="3260" center_y="3840" length="139785550" width="1000000">
<filament82_0 angle="70787328" center_x="3260" center_y="3840" end_x="303" end_y="450" keep="yes" length="139785550" start_x="349" start_y="318" width="1000000"/>
</chain82>
<chain83 angle="17916449" center_x="4635" center_y="2925" length="139778396" width="1000000">
<filament83_0 angle="17916449" center_x="4635" center_y="2925" end_x="397" end_y="314" keep="yes" length="139778396" start_x="530" start_y="271" width="1000000"/>
</chain83>
<chain84 angle="27299572" center_x="3680" center_y="4030" length="139542108" width="1000000">
<filament84_0 angle="27299572" center_x="3680" center_y="4030" end_x="306" end_y="435" keep="yes" length="139542108" start_x="430" start_y="371" width="1000000"/>
</chain84>
<chain85 angle="12439562" center_x="4010" center_y="4780" length="139269523" width="1000000">
<filament85_0 angle="12439562" center_x="4010" center_y="4780" end_x="333" end_y="493" keep="yes" length="139269523" start_x="469" start_y="463" width="1000000"/>
</chain85>
<chain86 angle="69241676" center_x="4855" center_y="3980" length="132608446" width="1000000">
<filament86_0 angle="69241676" center_x="4855" center_y="3980" end_x="462" end_y="460" keep="yes" length="132608446" start_x="509" start_y="336" width="1000000"/>
</chain86>
<chain87 angle="50863872" center_x="4415" center_y="5780" length="131502852" width="1000000">
<filament87_0 angle="50863872" center_x="4415" center_y="5780" end_x="400" end_y="629" keep="yes" length="131502852" start_x="483" start_y="527" width="1000000"/>
</chain87>
<chain88 angle="64925581" center_x="3645" center_y="4035" length="120341182" width="1000000">
<filament88_0 angle="64925581" center_x="3645" center_y="4035" end_x="339" end_y="458" keep="yes" length="120341182" start_x="390" start_y="349" width="1000000"/>
</chain88>
<chain89 angle="42305716" center_x="3275" center_y="2205" length="120341182" width="1000000">
<filament89_0 angle="42305716" center_x="3275" center_y="2205" end_x="283" end_y="261" keep="yes" length="120341182" start_x="372" start_y="180" width="1000000"/>
</chain89>
<chain90 angle="24205885" center_x="3765" center_y="4695" length="119507322" width="1000000">
<filament90_0 angle="24205885" center_x="3765" center_y="4695" end_x="322" end_y="494" keep="yes" length="119507322" start_x="431" start_y="445" width="1000000"/>
</chain90>
<chain91 angle="39559668" center_x="4250" center_y="5100" length="119331471" width="1000000">
<filament91_0 angle="39559668" center_x="4250" center_y="5100" end_x="379" end_y="548" keep="yes" length="119331471" start_x="471" start_y="472" width="1000000"/>
</chain91>
<chain92 angle="48160362" center_x="3965" center_y="5590" length="115433964" width="1000000">
<filament92_0 angle="48160362" center_x="3965" center_y="5590" end_x="358" end_y="602" keep="yes" length="115433964" start_x="435" start_y="516" width="1000000"/>
</chain92>
<chain93 angle="58523161" center_x="3430" center_y="2270" length="114908659" width="1000000">
<filament93_0 angle="58523161" center_x="3430" center_y="2270" end_x="313" end_y="276" keep="yes" length="114908659" start_x="373" start_y="178" width="1000000"/>
</chain93>
<chain94 angle="82998732" center_x="3510" center_y="3280" length="114856432" width="1000000">
<filament94_0 angle="82998732" center_x="3510" center_y="3280" end_x="344" end_y="385" keep="yes" length="114856432" start_x="358" start_y="271" width="1000000"/>
</chain94>
<chain95 angle="42878904" center_x="3970" center_y="2320" length="114629839" width="1000000">
<filament95_0 angle="42878904" center_x="3970" center_y="2320" end_x="355" end_y="271" keep="yes" length="114629839" start_x="439" start_y="193" width="1000000"/>
</chain95>
<chain96 angle="50000645" center_x="3915" center_y="3325" length="113569362" width="1000000">
<filament96_0 angle="50000645" center_x="3915" center_y="3325" end_x="355" end_y="376" keep="yes" length="113569362" start_x="428" start_y="289" width="1000000"/>
</chain96>
<chain97 angle="21898193" center_x="3830" center_y="3565" length="109931797" width="1000000">
<filament97_0 angle="21898193" center_x="3830" center_y="3565" end_x="332" end_y="377" keep="yes" length="109931797" start_x="434" start_y="336" width="1000000"/>
</chain97>
<chain98 angle="55137804" center_x="4420" center_y="5935" length="108466585" width="1000000">
<filament98_0 angle="55137804" center_x="4420" center_y="5935" end_x="411" end_y="638" keep="yes" length="108466585" start_x="473" start_y="549" width="1000000"/>
</chain98>
<chain99 angle="26805788" center_x="3855" center_y="4620" length="106437775" width="1000000">
<filament99_0 angle="26805788" center_x="3855" center_y="4620" end_x="338" end_y="486" keep="yes" length="106437775" start_x="433" start_y="438" width="1000000"/>
</chain99>
<chain100 angle="27574564" center_x="3310" center_y="5265" length="101533246" width="1000000">
<filament100_0 angle="27574564" center_x="3310" center_y="5265" end_x="286" end_y="550" keep="yes" length="101533246" start_x="376" start_y="503" width="1000000"/>
</chain100>
<chain101 angle="95092115" center_x="4555" center_y="4185" length="101400197" width="1000000">
<filament101_0 angle="95092115" center_x="4555" center_y="4185" end_x="460" end_y="469" keep="yes" length="101400197" start_x="451" start_y="368" width="1000000"/>
</chain101>
<chain102 angle="37673593" center_x="4875" center_y="2715" length="99809819" width="1000000">
<filament102_0 angle="37673593" center_x="4875" center_y="2715" end_x="448" end_y="302" keep="yes" length="99809819" start_x="527" start_y="241" width="1000000"/>
</chain102>
<chain103 angle="28379243" center_x="3875" center_y="2775" length="98883770" width="1000000">
<filament103_0 angle="28379243" center_x="3875" center_y="2775" end_x="344" end_y="301" keep="yes" length="98883770" start_x="431" start_y="254" width="1000000"/>
</chain103>
<chain104 angle="57439562" center_x="4545" center_y="3205" length="98478424" width="1000000">
<filament104_0 angle="57439562" center_x="4545" center_y="3205" end_x="428" end_y="362" keep="yes" length="98478424" start_x="481" start_y="279" width="1000000"/>
</chain104>
<chain105 angle="48758556" center_x="2520" center_y="3945" length="97082439" width="1000000">
<filament105_0 angle="48758556" center_x="2520" center_y="3945" end_x="220" end_y="431" keep="yes" length="97082439" start_x="284" start_y="358" width="1000000"/>
</chain105>
<chain106 angle="27368210" center_x="5035" center_y="3670" length="95713113" width="1000000">
<filament106_0 angle="27368210" center_x="5035" center_y="3670" end_x="461" end_y="389" keep="yes" length="95713113" start_x="546" start_y="345" width="1000000"/>
</chain106>
<chain107 angle="35537678" center_x="3955" center_y="3205" length="94625578" width="1000000">
<filament107_0 angle="35537678" center_x="3955" center_y="3205" end_x="357" end_y="348" keep="yes" length="94625578" start_x="434" start_y="293" width="1000000"/>
</chain107>
<chain108 angle="34195605" center_x="5080" center_y="5365" length="94302704" width="1000000">
<filament108_0 angle="34195605" center_x="5080" center_y="5365" end_x="469" end_y="563" keep="yes" length="94302704" start_x="547" start_y="510" width="1000000"/>
</chain108>
<chain109 angle="38088773" center_x="4840" center_y="5690" length="94021274" width="1000000">
<filament109_0 angle="38088773" center_x="4840" center_y="5690" end_x="447" end_y="598" keep="yes" length="94021274" start_x="521" start_y="540" width="1000000"/>
</chain109>
<chain110 angle="12994617" center_x="4955" center_y="5415" length="93391648" width="1000000">
<filament110_0 angle="12994617" center_x="4955" center_y="5415" end_x="450" end_y="552" keep="yes" length="93391648" start_x="541" start_y="531" width="1000000"/>
</chain110>
<chain111 angle="55060690" center_x="5155" center_y="4825" length="89050547" width="1000000">
<filament111_0 angle="55060690" center_x="5155" center_y="4825" end_x="490" end_y="519" keep="yes" length="89050547" start_x="541" start_y="446" width="1000000"/>
</chain111>
<chain112 angle="48257222" center_x="5230" center_y="5265" length="87114867" width="1000000">
<filament112_0 angle="48257222" center_x="5230" center_y="5265" end_x="494" end_y="559" keep="yes" length="87114867" start_x="552" start_y="494" width="1000000"/>
</chain112>
<chain113 angle="95314546" center_x="5270" center_y="4190" length="86371292" width="1000000">
<filament113_0 angle="95314546" center_x="5270" center_y="4190" end_x="531" end_y="462" keep="yes" length="86371292" start_x="523" start_y="376" width="1000000"/>
</chain113>
<chain114 angle="13547939" center_x="3735" center_y="2280" length="85375641" width="1000000">
<filament114_0 angle="13547939" center_x="3735" center_y="2280" end_x="332" end_y="238" keep="yes" length="85375641" start_x="415" start_y="218" width="1000000"/>
</chain114>
<chain115 angle="57994617" center_x="5065" center_y="4120" length="84905830" width="1000000">
<filament115_0 angle="57994617" center_x="5065" center_y="4120" end_x="484" end_y="448" keep="yes" length="84905830" start_x="529" start_y="376" width="1000000"/>
</chain115>
<chain116 angle="15376251" center_x="2900" center_y="5000" length="82969874" width="1000000">
<filament116_0 angle="15376251" center_x="2900" center_y="5000" end_x="250" end_y="511" keep="yes" length="82969874" start_x="330" start_y="489" width="1000000"/>
</chain116>
<chain117 angle="60340891" center_x="4125" center_y="3190" length="82855296" width="1000000">
<filament117_0 angle="60340891" center_x="4125" center_y="3190" end_x="392" end_y="355" keep="yes" length="82855296" start_x="433" start_y="283" width="1000000"/>
</chain117>
<chain118 angle="7733598" center_x="2475" center_y="3235" length="81743501" width="1000000">
<filament118_0 angle="7733598" center_x="2475" center_y="3235" end_x="207" end_y="329" keep="yes" length="81743501" start_x="288" start_y="318" width="1000000"/>
</chain118>
<chain119 angle="9706652" center_x="3210" center_y="2195" length="77103826" width="1000000">
<filament119_0 angle="9706652" center_x="3210" center_y="2195" end_x="283" end_y="226" keep="yes" length="77103826" start_x="359" start_y="213" width="1000000"/>
</chain119>
<chain120 angle="51927218" center_x="3525" center_y="3930" length="76216796" width="1000000">
<filament120_0 angle="51927218" center_x="3525" center_y="3930" end_x="329" end_y="423" keep="yes" length="76216796" start_x="376" start_y="363" width="1000000"/>
</chain120>
<chain121 angle="58902687" center_x="4580" center_y="2555" length="73573093" width="1000000">
<filament121_0 angle="58902687" center_x="4580" center_y="2555" end_x="439" end_y="287" keep="yes" length="73573093" start_x="477" start_y="224" width="1000000"/>
</chain121>
<chain122 angle="37519114" center_x="3630" center_y="3015" length="70604532" width="1000000">
<filament122_0 angle="37519114" center_x="3630" center_y="3015" end_x="335" end_y="323" keep="yes" length="70604532" start_x="391" start_y="280" width="1000000"/>
</chain122>
<chain123 angle="61975499" center_x="4125" center_y="4420" length="70235319" width="1000000">
<filament123_0 angle="61975499" center_x="4125" center_y="4420" end_x="396" end_y="473" keep="yes" length="70235319" start_x="429" start_y="411" width="1000000"/>
</chain123>
<chain124 angle="43228530" center_x="4050" center_y="3445" length="68622154" width="1000000">
<filament124_0 angle="43228530" center_x="4050" center_y="3445" end_x="380" end_y="368" keep="yes" length="68622154" start_x="430" start_y="321" width="1000000"/>
</chain124>
<chain125 angle="32275644" center_x="3675" center_y="3100" length="67416615" width="1000000">
<filament125_0 angle="32275644" center_x="3675" center_y="3100" end_x="339" end_y="328" keep="yes" length="67416615" start_x="396" start_y="292" width="1000000"/>
</chain125>
<chain126 angle="19536655" center_x="4150" center_y="4920" length="65787537" width="1000000">
<filament126_0 angle="19536655" center_x="4150" center_y="4920" end_x="384" end_y="503" keep="yes" length="65787537" start_x="446" start_y="481" width="1000000"/>
</chain126>
<chain127 angle="74427456" center_x="5425" center_y="4405" length="63324561" width="1000000">
<filament127_0 angle="74427456" center_x="5425" center_y="4405" end_x="534" end_y="471" keep="yes" length="63324561" start_x="551" start_y="410" width="1000000"/>
</chain127>
<chain128 angle="19025606" center_x="3530" center_y="2480" length="61351447" width="1000000">
<filament128_0 angle="19025606" center_x="3530" center_y="2480" end_x="324" end_y="258" keep="yes" length="61351447" start_x="382" start_y="238" width="1000000"/>
</chain128>
<chain129 angle="22543061" center_x="4615" center_y="5970" length="57384667" width="1000000">
<filament129_0 angle="22543061" center_x="4615" center_y="5970" end_x="435" end_y="608" keep="yes" length="57384667" start_x="488" start_y="586" width="1000000"/>
</chain129>
<chain130 angle="57771243" center_x="2815" center_y="2210" length="54378304" width="1000000">
<filament130_0 angle="57771243" center_x="2815" center_y="2210" end_x="267" end_y="244" keep="yes" length="54378304" start_x="296" start_y="198" width="1000000"/>
</chain130>
<chain131 angle="32471192" center_x="2430" center_y="3050" length="52153619" width="1000000">
<filament131_0 angle="32471192" center_x="2430" center_y="3050" end_x="221" end_y="319" keep="yes" length="52153619" start_x="265" start_y="291" width="1000000"/>
</chain131>
<chain132 angle="52224316" center_x="2815" center_y="3280" length="50606324" width="1000000">
<filament132_0 angle="52224316" center_x="2815" center_y="3280" end_x="266" end_y="348" keep="yes" length="50606324" start_x="297" start_y="308" width="1000000"/>
</chain132>
<chain133 angle="51581945" center_x="3655" center_y="4445" length="37013511" width="1000000">
<filament133_0 angle="51581945" center_x="3655" center_y="4445" end_x="354" end_y="459" keep="yes" length="37013511" start_x="377" start_y="430" width="1000000"/>
</chain133>
<chain134 angle="37874984" center_x="3165" center_y="2045" length="34205263" width="1000000">
<filament134_0 angle="37874984" center_x="3165" center_y="2045" end_x="303" end_y="215" keep="yes" length="34205263" start_x="330" start_y="194" width="1000000"/>
</chain134>
<chain135 angle="38047043" center_x="4595" center_y="2990" length="29206164" width="1000000">
<filament135_0 angle="38047043" center_x="4595" center_y="2990" end_x="448" end_y="308" keep="yes" length="29206164" start_x="471" start_y="290" width="1000000"/>
</chain135>
</filament_chains>
</FilTrackerImageDataFile>
