# Supplementary material for: The Filament Sensor for Near Real-Time Detection of Cytoskeletal Fiber Structures
Source: PLoS One. 2015 May 21;10(5):e0126346. doi: 10.1371/journal.pone.0126346 (PMC4440737; doi:10.1371/journal.pone.0126346)
Supplement: S1 File — This comprises the FilamentSensor, the benchmark database, the output of the compared programs, several auxiliary scripts, and the evaluation results of the program outputs. (ZIP) [file pone.0126346.s001.zip › supporting_information/ground_truth/simulated/CID/simulated_cell_10_pixels]

187 430
188 431
189 431
190 431
191 431
192 431
193 431
194 431
195 432
196 432
197 432
198 432
199 432
200 432
201 433
202 433
203 433
204 433
205 433
205 481
206 433
206 481
206 494
207 433
207 481
207 493
208 434
208 481
208 493
209 434
209 482
209 493
210 434
210 482
210 492
211 434
211 482
211 492
212 434
212 482
212 492
213 434
213 482
213 491
214 435
214 482
214 491
215 435
215 482
215 491
216 435
216 482
216 490
217 435
217 441
217 483
217 490
218 435
218 441
218 483
218 489
219 428
219 435
219 441
219 483
219 488
220 427
220 435
220 441
220 483
220 488
221 427
221 435
221 441
221 483
221 487
222 426
222 436
222 441
222 483
222 487
223 426
223 436
223 441
223 484
223 486
224 426
224 436
224 441
224 484
225 425
225 436
225 441
225 484
226 425
226 436
226 441
226 484
227 425
227 437
227 441
227 484
228 424
228 437
228 441
228 484
229 424
229 437
229 441
229 468
229 484
230 424
230 437
230 442
230 468
230 484
231 423
231 437
231 442
231 468
231 484
232 423
232 437
232 442
232 468
232 484
233 423
233 437
233 442
233 468
233 484
234 422
234 438
234 443
234 468
234 483
235 422
235 438
235 443
235 468
235 483
236 422
236 438
236 443
236 468
236 483
237 412
237 421
237 438
237 443
237 467
237 483
238 398
238 399
238 412
238 421
238 438
238 443
238 467
238 482
238 483
239 397
239 411
239 421
239 438
239 444
239 466
239 481
239 484
240 397
240 411
240 421
240 439
240 444
240 464
240 465
240 466
240 480
240 484
241 397
241 411
241 420
241 439
241 444
241 466
241 480
241 485
242 396
242 410
242 420
242 439
242 444
242 466
242 479
242 485
243 396
243 410
243 420
243 439
243 444
243 466
243 479
243 486
244 395
244 410
244 419
244 439
244 445
244 467
244 478
244 486
245 395
245 409
245 419
245 439
245 445
245 457
245 467
245 478
245 486
246 394
246 409
246 419
246 439
246 445
246 458
246 468
246 477
246 486
247 394
247 409
247 418
247 440
247 445
247 458
247 468
247 477
247 486
248 393
248 408
248 418
248 440
248 445
248 458
248 469
248 476
248 486
248 497
249 393
249 408
249 418
249 440
249 445
249 459
249 470
249 476
249 486
249 496
250 393
250 408
250 417
250 440
250 445
250 459
250 470
250 475
250 486
250 496
251 392
251 407
251 417
251 440
251 446
251 459
251 471
251 474
251 486
251 496
252 391
252 407
252 417
252 440
252 446
252 459
252 472
252 473
252 486
252 496
253 391
253 406
253 417
253 440
253 446
253 459
253 473
253 487
253 496
254 391
254 406
254 416
254 441
254 446
254 460
254 473
254 487
254 496
255 390
255 406
255 416
255 441
255 447
255 460
255 473
255 487
255 495
256 390
256 405
256 416
256 427
256 441
256 447
256 460
256 473
256 487
256 495
257 389
257 405
257 415
257 428
257 441
257 447
257 460
257 473
257 487
257 495
258 389
258 405
258 415
258 428
258 441
258 447
258 460
258 472
258 473
258 487
258 494
259 368
259 369
259 370
259 388
259 404
259 415
259 428
259 441
259 447
259 461
259 471
259 474
259 487
259 494
260 371
260 388
260 404
260 414
260 429
260 442
260 447
260 461
260 471
260 475
260 487
260 494
261 372
261 387
261 404
261 414
261 429
261 442
261 447
261 461
261 470
261 476
261 488
261 494
262 372
262 387
262 403
262 414
262 429
262 442
262 448
262 461
262 469
262 477
262 488
262 493
263 372
263 378
263 386
263 403
263 413
263 429
263 442
263 448
263 461
263 469
263 478
263 488
263 493
264 373
264 377
264 386
264 403
264 413
264 429
264 442
264 448
264 461
264 469
264 478
264 488
264 493
265 374
265 376
265 385
265 402
265 413
265 429
265 442
265 448
265 462
265 468
265 479
265 488
265 492
266 376
266 385
266 402
266 412
266 430
266 442
266 448
266 462
266 468
266 479
266 488
266 491
267 376
267 385
267 401
267 412
267 430
267 443
267 448
267 462
267 467
267 480
267 489
267 490
268 376
268 384
268 401
268 412
268 430
268 443
268 448
268 462
268 466
268 480
268 489
269 376
269 384
269 401
269 412
269 430
269 443
269 448
269 463
269 466
269 481
269 489
270 376
270 384
270 400
270 411
270 430
270 443
270 449
270 465
270 482
270 489
271 375
271 383
271 400
271 411
271 430
271 443
271 449
271 465
271 482
271 489
272 375
272 382
272 400
272 411
272 430
272 443
272 450
272 464
272 483
272 489
273 375
273 382
273 399
273 410
273 431
273 444
273 450
273 464
273 483
273 489
274 375
274 381
274 399
274 410
274 431
274 444
274 450
274 464
274 484
274 489
275 375
275 380
275 399
275 410
275 431
275 444
275 450
275 463
275 485
275 486
275 487
275 489
276 374
276 380
276 398
276 409
276 431
276 444
276 450
276 463
276 488
276 489
277 374
277 379
277 398
277 409
277 431
277 444
277 450
277 463
277 489
278 374
278 379
278 398
278 409
278 431
278 444
278 450
278 462
278 489
279 373
279 379
279 397
279 409
279 432
279 445
279 450
279 461
279 462
279 489
280 373
280 378
280 397
280 408
280 432
280 445
280 451
280 460
280 463
280 489
281 371
281 372
281 378
281 397
281 408
281 432
281 445
281 451
281 459
281 464
281 489
282 364
282 372
282 378
282 389
282 396
282 408
282 432
282 445
282 451
282 459
282 464
282 489
283 364
283 372
283 377
283 389
283 396
283 407
283 432
283 445
283 451
283 458
283 464
283 489
284 364
284 372
284 377
284 389
284 396
284 407
284 432
284 445
284 451
284 458
284 465
284 490
285 364
285 371
285 376
285 390
285 395
285 407
285 432
285 445
285 451
285 458
285 465
285 490
286 364
286 371
286 390
286 394
286 406
286 432
286 446
286 452
286 458
286 465
286 490
287 364
287 371
287 390
287 394
287 406
287 433
287 446
287 452
287 458
287 465
287 490
288 364
288 371
288 390
288 394
288 406
288 433
288 446
288 453
288 458
288 466
288 490
289 364
289 372
289 390
289 393
289 405
289 429
289 433
289 446
289 458
289 466
289 490
290 364
290 372
290 380
290 381
290 390
290 393
290 405
290 429
290 433
290 446
290 458
290 466
290 490
291 364
291 371
291 379
291 391
291 392
291 405
291 428
291 433
291 446
291 455
291 456
291 458
291 466
291 490
292 364
292 371
292 379
292 391
292 405
292 428
292 434
292 446
292 454
292 459
292 466
292 488
292 489
292 490
292 491
292 492
292 493
292 494
293 364
293 370
293 379
293 391
293 404
293 428
293 434
293 447
293 454
293 459
293 466
293 487
293 491
293 495
294 364
294 370
294 378
294 391
294 404
294 407
294 409
294 428
294 434
294 447
294 453
294 459
294 466
294 487
294 491
294 496
295 364
295 369
295 378
295 391
295 404
295 408
295 427
295 434
295 447
295 453
295 459
295 467
295 486
295 491
295 497
296 364
296 368
296 378
296 390
296 403
296 408
296 427
296 434
296 447
296 453
296 459
296 467
296 486
296 492
296 497
297 353
297 364
297 368
297 378
297 390
297 403
297 408
297 427
297 434
297 447
297 453
297 459
297 467
297 485
297 492
297 498
298 353
298 364
298 368
298 378
298 390
298 403
298 409
298 426
298 435
298 448
298 453
298 459
298 467
298 485
298 492
298 498
299 347
299 352
299 365
299 367
299 378
299 390
299 402
299 409
299 426
299 435
299 448
299 449
299 450
299 451
299 452
299 453
299 459
299 467
299 484
299 492
299 499
300 346
300 352
300 365
300 366
300 378
300 389
300 402
300 409
300 426
300 435
300 448
300 453
300 459
300 467
300 484
300 492
300 499
301 325
301 346
301 352
301 365
301 378
301 389
301 402
301 409
301 426
301 435
301 448
301 452
301 459
301 468
301 484
301 492
301 500
302 325
302 346
302 352
302 365
302 378
302 389
302 401
302 409
302 426
302 435
302 448
302 453
302 459
302 468
302 483
302 492
302 501
303 324
303 346
303 352
303 365
303 378
303 388
303 401
303 409
303 435
303 448
303 454
303 459
303 468
303 483
303 492
303 501
304 324
304 346
304 351
304 365
304 378
304 388
304 401
304 409
304 435
304 448
304 454
304 458
304 468
304 482
304 493
304 502
305 324
305 346
305 351
305 365
305 377
305 388
305 401
305 409
305 436
305 448
305 453
305 454
305 455
305 456
305 457
305 458
305 468
305 482
305 493
305 503
306 324
306 346
306 351
306 365
306 377
306 388
306 400
306 409
306 436
306 448
306 458
306 469
306 482
306 493
306 503
307 324
307 346
307 351
307 365
307 377
307 388
307 400
307 409
307 424
307 436
307 447
307 459
307 469
307 481
307 493
307 504
308 324
308 343
308 346
308 351
308 365
308 377
308 387
308 400
308 409
308 424
308 436
308 447
308 459
308 469
308 481
308 493
308 504
309 323
309 328
309 343
309 346
309 351
309 364
309 377
309 387
309 399
309 409
309 424
309 436
309 446
309 447
309 459
309 469
309 481
309 493
309 505
310 323
310 327
310 328
310 343
310 346
310 351
310 364
310 377
310 387
310 399
310 409
310 423
310 436
310 445
310 448
310 458
310 460
310 469
310 480
310 493
310 505
311 323
311 329
311 342
311 346
311 364
311 377
311 387
311 399
311 409
311 423
311 437
311 444
311 449
311 458
311 460
311 469
311 480
311 493
311 506
312 322
312 329
312 342
312 346
312 364
312 377
312 386
312 398
312 409
312 423
312 437
312 444
312 449
312 456
312 460
312 470
312 479
312 494
312 505
312 506
313 322
313 329
313 341
313 346
313 364
313 377
313 386
313 398
313 409
313 422
313 437
313 443
313 450
313 455
313 460
313 470
313 479
313 494
313 507
314 322
314 330
314 341
314 346
314 364
314 377
314 386
314 398
314 409
314 422
314 437
314 443
314 450
314 455
314 460
314 470
314 479
314 494
314 508
315 322
315 330
315 341
315 346
315 363
315 377
315 386
315 397
315 409
315 422
315 437
315 442
315 450
315 454
315 460
315 470
315 478
315 494
315 508
316 322
316 330
316 341
316 346
316 363
316 376
316 385
316 397
316 409
316 422
316 438
316 442
316 450
316 454
316 460
316 470
316 478
316 494
316 509
317 322
317 330
317 341
317 345
317 347
317 363
317 376
317 385
317 397
317 409
317 421
317 438
317 442
317 451
317 453
317 460
317 470
317 477
317 494
317 510
318 322
318 331
318 341
318 345
318 363
318 376
318 385
318 397
318 409
318 421
318 439
318 440
318 441
318 451
318 452
318 460
318 469
318 477
318 494
318 510
319 322
319 331
319 341
319 345
319 363
319 376
319 385
319 396
319 409
319 421
319 440
319 451
319 460
319 476
319 494
319 511
320 321
320 331
320 340
320 345
320 360
320 361
320 363
320 376
320 383
320 384
320 385
320 396
320 409
320 421
320 440
320 451
320 460
320 476
320 495
320 511
321 321
321 331
321 345
321 359
321 364
321 376
321 382
321 386
321 396
321 409
321 421
321 440
321 451
321 460
321 475
321 495
321 512
322 321
322 332
322 345
322 359
322 364
322 376
322 382
322 386
322 395
322 409
322 420
322 440
322 451
322 460
322 475
322 495
322 512
323 321
323 332
323 345
323 358
323 364
323 376
323 382
323 386
323 395
323 409
323 420
323 440
323 441
323 451
323 460
323 475
323 495
323 513
324 321
324 332
324 345
324 358
324 364
324 376
324 381
324 386
324 395
324 409
324 420
324 439
324 442
324 452
324 460
324 474
324 495
324 514
325 321
325 332
325 345
325 357
325 364
325 376
325 381
325 386
325 394
325 410
325 419
325 439
325 442
325 452
325 460
325 474
325 495
325 514
326 321
326 333
326 346
326 357
326 364
326 376
326 381
326 386
326 394
326 410
326 419
326 438
326 443
326 452
326 460
326 473
326 495
326 515
327 320
327 333
327 346
327 357
327 364
327 376
327 380
327 386
327 394
327 410
327 419
327 438
327 443
327 452
327 460
327 473
327 495
327 515
328 320
328 333
328 346
328 356
328 364
328 376
328 380
328 386
328 394
328 410
328 418
328 438
328 443
328 452
328 461
328 473
328 495
328 516
329 320
329 334
329 346
329 356
329 364
329 376
329 380
329 386
329 393
329 410
329 418
329 438
329 443
329 451
329 461
329 472
329 495
329 517
330 320
330 334
330 346
330 355
330 364
330 376
330 379
330 386
330 393
330 410
330 418
330 436
330 439
330 443
330 451
330 461
330 472
330 496
330 517
331 320
331 334
331 346
331 355
331 364
331 377
331 378
331 386
331 393
331 410
331 418
331 435
331 440
331 443
331 451
331 452
331 461
331 471
331 496
331 518
332 320
332 335
332 346
332 354
332 364
332 377
332 386
332 392
332 410
332 417
332 435
332 440
332 443
332 450
332 461
332 471
332 496
332 518
333 319
333 335
333 346
333 354
333 364
333 377
333 386
333 392
333 395
333 410
333 417
333 434
333 440
333 444
333 449
333 461
333 471
333 496
333 519
334 319
334 335
334 346
334 353
334 365
334 377
334 386
334 392
334 396
334 410
334 417
334 434
334 441
334 444
334 448
334 461
334 470
334 496
334 519
335 319
335 335
335 346
335 352
335 353
335 365
335 377
335 385
335 391
335 397
335 410
335 416
335 434
335 441
335 444
335 447
335 461
335 470
335 496
335 520
336 319
336 336
336 346
336 349
336 350
336 351
336 354
336 355
336 365
336 377
336 385
336 391
336 397
336 410
336 416
336 433
336 441
336 443
336 461
336 470
336 496
336 520
337 319
337 336
337 346
337 356
337 365
337 376
337 385
337 391
337 398
337 410
337 416
337 433
337 442
337 443
337 461
337 470
337 496
337 521
338 319
338 337
338 346
338 357
338 365
338 376
338 385
338 391
338 398
338 410
338 416
338 432
338 443
338 461
338 469
338 497
338 522
339 319
339 337
339 346
339 365
339 376
339 377
339 385
339 390
339 398
339 410
339 415
339 432
339 443
339 461
339 469
339 497
339 523
340 318
340 338
340 341
340 346
340 365
340 375
340 378
340 385
340 398
340 410
340 431
340 443
340 461
340 469
340 497
340 523
341 318
341 339
341 340
341 345
341 365
341 375
341 379
341 385
341 398
341 410
341 431
341 442
341 444
341 461
341 468
341 469
341 497
341 524
342 318
342 339
342 345
342 365
342 375
342 380
342 385
342 398
342 410
342 431
342 443
342 445
342 461
342 467
342 470
342 497
342 524
343 318
343 339
343 344
343 345
343 365
343 374
343 380
343 384
343 397
343 410
343 430
343 442
343 445
343 461
343 466
343 497
343 525
344 318
344 339
344 343
344 345
344 365
344 374
344 380
344 381
344 382
344 384
344 397
344 410
344 430
344 442
344 446
344 453
344 462
344 466
344 471
344 497
344 525
345 317
345 339
345 345
345 365
345 374
345 379
345 384
345 397
345 410
345 429
345 442
345 446
345 451
345 452
345 453
345 462
345 465
345 471
345 497
345 526
346 317
346 339
346 345
346 365
346 374
346 379
346 384
346 397
346 410
346 429
346 442
346 446
346 453
346 463
346 464
346 471
346 497
346 526
347 317
347 338
347 345
347 365
347 374
347 379
347 382
347 383
347 397
347 410
347 429
347 443
347 446
347 453
347 464
347 471
347 497
347 527
348 317
348 338
348 345
348 365
348 373
348 379
348 383
348 397
348 410
348 429
348 443
348 445
348 453
348 464
348 470
348 498
348 528
349 317
349 338
349 346
349 365
349 373
349 380
349 383
349 396
349 410
349 428
349 430
349 431
349 432
349 444
349 453
349 463
349 470
349 498
349 528
350 317
350 338
350 346
350 365
350 373
350 383
350 396
350 411
350 427
350 444
350 453
350 463
350 470
350 498
350 529
351 316
351 338
351 347
351 365
351 372
351 383
351 396
351 411
351 427
351 444
351 453
351 463
351 469
351 498
351 530
352 316
352 338
352 348
352 349
352 350
352 365
352 372
352 383
352 396
352 411
352 427
352 444
352 454
352 463
352 469
352 498
352 530
353 316
353 338
353 339
353 365
353 372
353 383
353 396
353 411
353 426
353 445
353 454
353 462
353 469
353 498
353 531
354 316
354 337
354 341
354 365
354 372
354 383
354 396
354 411
354 426
354 445
354 454
354 462
354 468
354 498
354 531
355 316
355 336
355 341
355 344
355 365
355 372
355 383
355 396
355 411
355 425
355 445
355 451
355 452
355 453
355 454
355 462
355 468
355 497
355 532
356 316
356 336
356 342
356 343
356 365
356 372
356 383
356 396
356 411
356 425
356 445
356 454
356 461
356 468
356 532
357 293
357 315
357 336
357 342
357 365
357 372
357 383
357 396
357 411
357 424
357 446
357 455
357 461
357 533
358 293
358 315
358 335
358 342
358 365
358 370
358 371
358 372
358 383
358 395
358 411
358 424
358 446
358 455
358 460
358 462
358 534
358 535
359 293
359 315
359 335
359 342
359 366
359 369
359 372
359 383
359 395
359 411
359 424
359 446
359 455
359 460
359 462
359 534
360 293
360 315
360 335
360 343
360 367
360 368
360 373
360 383
360 395
360 411
360 423
360 446
360 455
360 459
360 464
360 534
361 294
361 315
361 335
361 343
361 367
361 373
361 383
361 395
361 411
361 423
361 447
361 455
361 459
361 465
362 294
362 315
362 334
362 343
362 367
362 373
362 383
362 395
362 411
362 423
362 447
362 458
362 465
363 294
363 314
363 334
363 343
363 367
363 373
363 383
363 395
363 411
363 422
363 447
363 457
363 465
364 294
364 314
364 334
364 343
364 366
364 373
364 384
364 395
364 411
364 422
364 439
364 440
364 441
364 447
364 457
364 465
365 295
365 314
365 333
365 344
365 366
365 373
365 384
365 395
365 411
365 422
365 440
365 447
365 457
365 465
366 295
366 314
366 333
366 344
366 356
366 366
366 373
366 384
366 394
366 411
366 422
366 440
366 447
366 457
366 465
367 295
367 314
367 333
367 344
367 357
367 366
367 373
367 384
367 394
367 411
367 421
367 440
367 447
367 456
367 465
367 476
368 295
368 313
368 333
368 345
368 357
368 365
368 372
368 384
368 394
368 411
368 421
368 440
368 446
368 448
368 456
368 465
368 476
369 296
369 313
369 332
369 345
369 357
369 365
369 372
369 384
369 394
369 411
369 421
369 440
369 446
369 449
369 456
369 465
369 476
370 296
370 313
370 332
370 345
370 357
370 365
370 372
370 384
370 394
370 411
370 420
370 440
370 446
370 450
370 455
370 465
370 476
371 296
371 313
371 332
371 346
371 358
371 365
371 372
371 384
371 394
371 411
371 420
371 440
371 446
371 450
371 454
371 465
371 476
372 296
372 313
372 332
372 340
372 346
372 358
372 364
372 372
372 384
372 394
372 411
372 420
372 440
372 446
372 450
372 454
372 464
372 475
373 296
373 313
373 331
373 341
373 346
373 358
373 359
373 360
373 364
373 372
373 383
373 384
373 385
373 394
373 411
373 420
373 439
373 446
373 451
373 453
373 463
373 475
374 297
374 313
374 331
374 340
374 346
374 358
374 364
374 372
374 382
374 386
374 394
374 411
374 419
374 439
374 446
374 452
374 463
374 475
375 297
375 312
375 331
375 340
375 347
375 358
375 364
375 372
375 382
375 386
375 393
375 411
375 419
375 439
375 446
375 452
375 462
375 475
376 297
376 312
376 331
376 340
376 347
376 358
376 359
376 363
376 372
376 382
376 387
376 393
376 412
376 419
376 439
376 446
376 452
376 462
376 475
377 297
377 312
377 331
377 340
377 347
377 357
377 360
377 363
377 372
377 382
377 387
377 393
377 412
377 416
377 417
377 418
377 419
377 439
377 446
377 452
377 455
377 461
377 475
378 298
378 312
378 330
378 340
378 347
378 357
378 361
378 362
378 363
378 372
378 382
378 387
378 393
378 413
378 414
378 415
378 419
378 438
378 447
378 452
378 456
378 460
378 475
379 298
379 312
379 330
379 340
379 347
379 356
379 363
379 372
379 382
379 387
379 393
379 413
379 419
379 438
379 447
379 451
379 457
379 459
379 475
380 298
380 311
380 330
380 340
380 348
380 356
380 364
380 372
380 382
380 388
380 393
380 413
380 419
380 438
380 447
380 451
380 457
380 458
380 459
380 475
381 298
381 311
381 329
381 340
381 348
381 355
381 364
381 372
381 382
381 393
381 413
381 419
381 438
381 446
381 447
381 448
381 451
381 456
381 459
382 299
382 311
382 329
382 339
382 347
382 349
382 355
382 365
382 371
382 381
382 392
382 413
382 419
382 438
382 445
382 449
382 450
382 486
383 299
383 311
383 328
383 329
383 330
383 339
383 347
383 349
383 354
383 365
383 371
383 381
383 392
383 413
383 419
383 438
383 443
383 445
383 450
383 457
383 486
384 299
384 311
384 331
384 339
384 346
384 349
384 354
384 365
384 371
384 381
384 392
384 413
384 418
384 437
384 444
384 450
384 458
384 486
385 299
385 311
385 331
385 339
385 345
385 350
385 353
385 366
385 371
385 381
385 392
385 393
385 413
385 418
385 437
385 443
385 444
385 450
385 451
385 458
385 486
386 300
386 310
386 331
386 339
386 345
386 351
386 352
386 371
386 381
386 392
386 394
386 397
386 413
386 418
386 437
386 445
386 449
386 452
386 457
386 485
387 300
387 310
387 332
387 338
387 345
387 351
387 371
387 381
387 392
387 393
387 394
387 395
387 396
387 413
387 418
387 437
387 446
387 448
387 452
387 458
387 485
388 300
388 310
388 332
388 338
388 344
388 351
388 371
388 381
388 392
388 396
388 407
388 412
388 417
388 437
388 448
388 452
388 458
388 484
389 300
389 310
389 332
389 337
389 344
389 351
389 371
389 381
389 392
389 396
389 406
389 412
389 417
389 437
389 448
389 450
389 453
389 458
389 484
390 301
390 310
390 331
390 337
390 344
390 351
390 371
390 381
390 391
390 396
390 406
390 412
390 417
390 437
390 448
390 449
390 450
390 453
390 457
390 458
390 484
391 301
391 310
391 331
391 337
391 344
391 351
391 371
391 381
391 391
391 396
391 406
391 412
391 417
391 436
391 447
391 450
391 453
391 459
391 484
392 301
392 309
392 331
392 336
392 344
392 351
392 371
392 381
392 391
392 396
392 406
392 411
392 417
392 436
392 445
392 446
392 447
392 453
392 459
392 484
393 301
393 309
393 331
393 336
393 344
393 351
393 371
393 381
393 391
393 396
393 406
393 407
393 408
393 411
393 416
393 436
393 446
393 447
393 448
393 453
393 484
394 302
394 309
394 331
394 336
394 344
394 351
394 371
394 381
394 391
394 396
394 406
394 411
394 416
394 436
394 445
394 449
394 453
394 484
395 302
395 309
395 336
395 344
395 351
395 371
395 380
395 391
395 396
395 406
395 411
395 416
395 435
395 445
395 449
395 453
395 484
396 302
396 309
396 336
396 344
396 349
396 350
396 351
396 371
396 380
396 391
396 396
396 406
396 412
396 416
396 435
396 444
396 450
396 451
396 452
396 454
397 302
397 309
397 330
397 336
397 343
397 348
397 352
397 371
397 380
397 390
397 396
397 406
397 412
397 415
397 435
397 444
397 450
397 454
398 303
398 308
398 330
398 336
398 343
398 348
398 353
398 371
398 380
398 390
398 395
398 406
398 413
398 414
398 435
398 444
398 450
398 454
399 303
399 308
399 325
399 330
399 336
399 343
399 347
399 353
399 371
399 380
399 390
399 395
399 406
399 414
399 435
399 443
399 451
399 454
400 303
400 308
400 325
400 326
400 330
400 336
400 344
400 345
400 347
400 354
400 371
400 380
400 390
400 395
400 405
400 414
400 434
400 443
400 455
401 303
401 308
401 325
401 327
401 330
401 336
401 346
401 354
401 371
401 380
401 390
401 395
401 405
401 414
401 434
401 443
401 455
402 304
402 307
402 325
402 326
402 330
402 336
402 346
402 354
402 371
402 380
402 390
402 395
402 405
402 414
402 434
402 442
402 455
403 304
403 306
403 325
403 330
403 336
403 345
403 355
403 370
403 371
403 372
403 380
403 390
403 395
403 404
403 413
403 423
403 434
403 442
403 455
404 305
404 325
404 329
404 336
404 345
404 355
404 369
404 373
404 380
404 390
404 395
404 404
404 413
404 423
404 432
404 434
404 441
404 455
405 305
405 325
405 329
405 336
405 344
405 355
405 369
405 374
405 380
405 390
405 395
405 404
405 413
405 423
405 433
405 441
405 455
406 305
406 325
406 329
406 336
406 344
406 355
406 369
406 374
406 379
406 390
406 395
406 404
406 413
406 423
406 433
406 441
406 455
406 473
407 305
407 325
407 326
407 327
407 329
407 336
407 344
407 356
407 369
407 375
407 379
407 389
407 395
407 404
407 413
407 423
407 433
407 441
407 455
407 474
408 305
408 325
408 328
408 336
408 343
408 356
408 369
408 375
408 379
408 389
408 395
408 404
408 413
408 423
408 433
408 440
408 456
408 474
409 306
409 325
409 328
409 336
409 343
409 356
409 369
409 376
409 377
409 378
409 389
409 395
409 404
409 413
409 423
409 433
409 440
409 454
409 456
409 474
410 306
410 324
410 328
410 336
410 343
410 357
410 368
410 377
410 389
410 395
410 403
410 413
410 422
410 433
410 440
410 453
410 456
410 474
411 306
411 324
411 328
411 336
411 342
411 357
411 368
411 377
411 389
411 395
411 403
411 413
411 421
411 423
411 432
411 439
411 440
411 452
411 456
411 474
412 306
412 324
412 328
412 336
412 342
412 357
412 368
412 377
412 389
412 395
412 403
412 413
412 422
412 423
412 432
412 438
412 441
412 451
412 456
412 474
413 306
413 324
413 328
413 336
413 341
413 357
413 367
413 378
413 389
413 395
413 403
413 413
413 423
413 427
413 428
413 432
413 437
413 451
413 457
413 474
414 306
414 324
414 326
414 328
414 336
414 341
414 358
414 367
414 378
414 389
414 395
414 403
414 413
414 424
414 425
414 426
414 432
414 437
414 450
414 457
414 474
415 306
415 324
415 327
415 328
415 336
415 340
415 358
415 367
415 378
415 388
415 395
415 402
415 412
415 425
415 432
415 437
415 450
415 457
415 474
416 307
416 324
416 328
416 336
416 339
416 358
416 378
416 388
416 395
416 402
416 412
416 426
416 432
416 436
416 450
416 457
416 474
417 307
417 324
417 328
417 337
417 338
417 359
417 378
417 388
417 395
417 402
417 412
417 425
417 432
417 436
417 450
417 457
417 474
418 307
418 324
418 329
418 337
418 359
418 378
418 388
418 395
418 402
418 412
418 425
418 432
418 435
418 450
418 457
418 474
419 307
419 325
419 337
419 359
419 378
419 388
419 395
419 402
419 412
419 425
419 432
419 433
419 434
419 450
419 457
419 473
420 307
420 325
420 336
420 360
420 378
420 388
420 395
420 401
420 412
420 424
420 432
420 450
420 458
420 473
421 308
421 325
421 336
421 360
421 378
421 388
421 395
421 401
421 412
421 424
421 432
421 450
421 458
421 473
422 308
422 325
422 333
422 336
422 360
422 378
422 387
422 395
422 401
422 412
422 424
422 432
422 458
422 473
423 305
423 308
423 325
423 332
423 336
423 360
423 378
423 387
423 395
423 400
423 412
423 424
423 431
423 458
423 473
424 304
424 309
424 325
424 331
424 336
424 360
424 378
424 387
424 394
424 399
424 412
424 424
424 431
424 435
424 436
424 458
424 473
425 304
425 309
425 325
425 329
425 330
425 336
425 361
425 378
425 387
425 394
425 399
425 412
425 424
425 431
425 437
425 458
425 473
426 304
426 309
426 326
426 328
426 336
426 358
426 361
426 378
426 387
426 394
426 399
426 412
426 424
426 430
426 437
426 459
426 473
427 304
427 310
427 327
427 336
427 357
427 361
427 379
427 387
427 394
427 398
427 412
427 424
427 430
427 437
427 459
427 473
428 303
428 310
428 327
428 336
428 356
428 362
428 379
428 387
428 394
428 398
428 410
428 411
428 412
428 423
428 430
428 437
428 459
428 473
429 303
429 310
429 325
429 327
429 335
429 356
429 362
429 379
429 387
429 394
429 398
429 409
429 413
429 423
429 430
429 437
429 459
429 473
430 303
430 310
430 326
430 335
430 356
430 362
430 379
430 387
430 394
430 399
430 409
430 413
430 423
430 429
430 437
430 459
430 473
431 303
431 311
431 326
431 335
431 356
431 363
431 380
431 387
431 394
431 409
431 413
431 423
431 429
431 437
431 459
431 473
432 303
432 311
432 326
432 335
432 356
432 363
432 380
432 386
432 394
432 408
432 414
432 429
432 437
432 459
432 473
433 303
433 311
433 326
433 335
433 356
433 363
433 380
433 386
433 394
433 408
433 414
433 429
433 437
433 460
433 473
434 303
434 311
434 325
434 326
434 327
434 333
434 334
434 335
434 356
434 364
434 380
434 386
434 394
434 408
434 414
434 428
434 438
434 460
434 473
435 302
435 311
435 324
435 332
435 335
435 356
435 364
435 381
435 386
435 394
435 408
435 414
435 428
435 460
435 473
436 302
436 312
436 323
436 331
436 336
436 356
436 364
436 381
436 386
436 394
436 407
436 414
436 428
436 460
436 473
437 312
437 322
437 331
437 336
437 356
437 365
437 381
437 386
437 394
437 407
437 414
437 427
437 436
437 460
437 473
438 312
438 322
438 330
438 336
438 356
438 365
438 382
438 385
438 394
438 407
438 414
438 427
438 436
438 460
438 473
439 312
439 321
439 330
439 336
439 356
439 365
439 383
439 385
439 394
439 407
439 414
439 427
439 436
439 460
439 473
440 313
440 320
440 329
440 336
440 356
440 366
440 384
440 394
440 396
440 407
440 414
440 427
440 436
440 460
440 472
441 313
441 320
441 329
441 336
441 356
441 366
441 384
441 394
441 395
441 406
441 414
441 426
441 436
441 460
441 472
442 313
442 319
442 328
442 336
442 356
442 366
442 384
442 394
442 406
442 414
442 426
442 436
442 460
442 472
443 314
443 318
443 328
443 336
443 356
443 366
443 384
443 394
443 406
443 414
443 426
443 436
443 460
443 472
444 314
444 317
444 328
444 336
444 356
444 366
444 384
444 394
444 406
444 414
444 426
444 436
444 460
444 472
445 315
445 316
445 328
445 336
445 356
445 367
445 384
445 394
445 406
445 414
445 425
445 436
445 460
445 472
446 315
446 328
446 336
446 356
446 367
446 384
446 394
446 405
446 412
446 413
446 414
446 425
446 436
446 460
446 472
447 315
447 328
447 336
447 356
447 367
447 384
447 394
447 405
447 414
447 425
447 436
447 460
447 472
448 315
448 328
448 336
448 352
448 357
448 367
448 384
448 394
448 405
448 414
448 425
448 435
448 460
448 461
448 472
449 315
449 328
449 336
449 351
449 357
449 368
449 384
449 394
449 405
449 414
449 425
449 435
449 459
449 462
449 472
450 314
450 328
450 336
450 350
450 357
450 368
450 384
450 394
450 405
450 414
450 425
450 435
450 458
450 462
450 472
451 314
451 328
451 336
451 350
451 357
451 368
451 384
451 394
451 404
451 415
451 425
451 435
451 458
451 463
451 472
452 312
452 314
452 328
452 336
452 350
452 357
452 368
452 384
452 394
452 404
452 415
452 425
452 435
452 458
452 463
452 472
453 311
453 315
453 328
453 336
453 349
453 357
453 368
453 384
453 394
453 404
453 415
453 425
453 436
453 458
453 463
453 472
454 311
454 316
454 336
454 349
454 358
454 368
454 384
454 393
454 404
454 415
454 425
454 436
454 458
454 463
454 472
455 310
455 316
455 329
455 336
455 349
455 368
455 384
455 393
455 404
455 415
455 425
455 435
455 458
455 464
455 472
456 309
456 317
456 329
456 336
456 348
456 369
456 384
456 393
456 403
456 410
456 416
456 425
456 435
456 458
456 464
456 472
457 309
457 317
457 330
457 336
457 348
457 369
457 384
457 393
457 403
457 409
457 416
457 425
457 435
457 458
457 464
457 472
458 308
458 317
458 330
458 336
458 348
458 361
458 369
458 384
458 393
458 403
458 409
458 416
458 425
458 435
458 458
458 465
458 472
459 307
459 317
459 330
459 336
459 347
459 361
459 369
459 384
459 393
459 403
459 409
459 416
459 425
459 435
459 458
459 466
459 472
460 306
460 318
460 330
460 336
460 347
460 361
460 369
460 384
460 393
460 403
460 409
460 415
460 425
460 435
460 457
460 471
461 305
461 318
461 330
461 336
461 347
461 361
461 369
461 384
461 393
461 402
461 409
461 415
461 425
461 435
461 457
461 471
462 305
462 318
462 330
462 336
462 346
462 361
462 369
462 384
462 385
462 393
462 402
462 409
462 415
462 425
462 435
462 457
462 471
463 305
463 318
463 330
463 336
463 346
463 361
463 369
463 383
463 386
463 393
463 402
463 408
463 415
463 425
463 435
463 457
463 471
464 304
464 318
464 330
464 336
464 346
464 361
464 369
464 383
464 386
464 393
464 402
464 408
464 415
464 425
464 435
464 457
464 471
465 304
465 319
465 331
465 336
465 345
465 361
465 369
465 382
465 387
465 392
465 401
465 408
465 415
465 425
465 435
465 457
465 471
466 304
466 319
466 331
466 336
466 345
466 361
466 369
466 382
466 388
466 392
466 401
466 408
466 414
466 416
466 425
466 435
466 457
466 471
467 304
467 319
467 331
467 336
467 345
467 361
467 369
467 382
467 389
467 392
467 401
467 408
467 416
467 425
467 435
467 457
467 471
468 304
468 320
468 332
468 336
468 344
468 360
468 369
468 382
468 390
468 391
468 401
468 407
468 416
468 425
468 435
468 457
468 471
469 304
469 336
469 344
469 360
469 370
469 381
469 391
469 400
469 407
469 416
469 425
469 435
469 457
469 471
470 300
470 301
470 304
470 336
470 344
470 360
470 370
470 381
470 391
470 400
470 407
470 416
470 425
470 435
470 457
470 471
471 299
471 304
471 336
471 343
471 360
471 370
471 381
471 391
471 400
471 407
471 416
471 425
471 435
471 456
471 471
472 298
472 304
472 312
472 336
472 343
472 360
472 370
472 381
472 391
472 400
472 407
472 416
472 425
472 435
472 456
472 471
473 298
473 304
473 311
473 336
473 343
473 352
473 359
473 360
473 370
473 380
473 391
473 407
473 416
473 425
473 435
473 456
473 471
474 297
474 304
474 311
474 336
474 342
474 351
474 358
474 361
474 370
474 380
474 391
474 408
474 416
474 425
474 435
474 456
474 470
475 296
475 304
475 311
475 336
475 342
475 351
475 358
475 361
475 370
475 379
475 390
475 416
475 425
475 435
475 456
475 470
476 296
476 304
476 311
476 336
476 342
476 350
476 357
476 362
476 370
476 379
476 390
476 416
476 425
476 434
476 456
476 470
477 296
477 304
477 312
477 336
477 342
477 350
477 357
477 362
477 370
477 379
477 390
477 417
477 425
477 432
477 433
477 434
477 456
477 470
478 304
478 312
478 336
478 341
478 350
478 357
478 370
478 378
478 390
478 417
478 425
478 435
478 456
478 470
479 304
479 312
479 336
479 341
479 350
479 357
479 363
479 370
479 378
479 390
479 409
479 417
479 425
479 436
479 456
479 470
480 303
480 312
480 336
480 340
480 349
480 356
480 362
480 370
480 378
480 390
480 409
480 417
480 425
480 456
480 470
481 303
481 312
481 335
481 340
481 349
481 356
481 362
481 370
481 377
481 390
481 408
481 417
481 425
481 456
481 470
482 303
482 313
482 335
482 340
482 349
482 356
482 362
482 370
482 377
482 390
482 408
482 417
482 425
482 455
482 470
483 303
483 313
483 334
483 339
483 348
483 356
483 362
483 370
483 376
483 390
483 408
483 417
483 425
483 455
483 470
484 303
484 313
484 339
484 348
484 356
484 362
484 370
484 376
484 390
484 408
484 417
484 425
484 455
484 470
485 303
485 313
485 339
485 348
485 356
485 362
485 370
485 391
485 407
485 417
485 425
485 455
485 470
486 303
486 313
486 339
486 347
486 356
486 362
486 370
486 391
486 407
486 417
486 425
486 455
486 470
487 303
487 313
487 338
487 347
487 355
487 362
487 370
487 391
487 407
487 417
487 425
487 455
487 470
488 303
488 314
488 338
488 347
488 355
488 362
488 370
488 391
488 417
488 425
488 455
488 470
489 303
489 314
489 338
489 346
489 355
489 362
489 370
489 390
489 392
489 417
489 425
489 455
489 470
490 303
490 314
490 337
490 346
490 355
490 362
490 370
490 389
490 392
490 417
490 425
490 455
490 470
491 304
491 314
491 337
491 346
491 355
491 362
491 370
491 389
491 393
491 417
491 425
491 455
491 470
492 314
492 337
492 346
492 355
492 362
492 370
492 388
492 393
492 417
492 425
492 455
492 469
493 315
493 336
493 345
493 355
493 362
493 370
493 388
493 394
493 417
493 425
493 454
493 469
494 315
494 336
494 345
494 355
494 362
494 370
494 388
494 394
494 417
494 425
494 454
494 469
495 315
495 336
495 345
495 354
495 362
495 370
495 388
495 394
495 417
495 425
495 454
495 469
496 315
496 335
496 344
496 354
496 362
496 370
496 388
496 394
496 417
496 425
496 454
496 469
497 315
497 335
497 344
497 354
497 362
497 370
497 388
497 394
497 417
497 425
497 454
497 469
498 316
498 335
498 344
498 354
498 362
498 370
498 388
498 395
498 417
498 425
498 454
498 469
499 316
499 334
499 343
499 354
499 370
499 388
499 395
499 417
499 425
499 454
499 469
500 316
500 334
500 343
500 353
500 370
500 387
500 395
500 417
500 425
500 454
500 469
501 316
501 334
501 343
501 353
501 370
501 387
501 395
501 417
501 425
501 454
501 469
502 316
502 333
502 342
502 353
502 370
502 387
502 395
502 417
502 425
502 454
502 469
503 317
503 333
503 342
503 353
503 370
503 387
503 395
503 417
503 425
503 454
503 469
504 317
504 333
504 341
504 352
504 370
504 387
504 396
504 417
504 425
504 453
504 469
505 317
505 332
505 341
505 352
505 370
505 387
505 396
505 417
505 425
505 453
505 469
506 302
506 317
506 332
506 340
506 352
506 370
506 387
506 396
506 417
506 425
506 453
506 469
507 303
507 317
507 332
507 339
507 352
507 363
507 370
507 386
507 396
507 417
507 425
507 453
507 464
507 469
508 303
508 317
508 331
508 339
508 351
508 362
508 370
508 386
508 397
508 417
508 425
508 453
508 464
508 469
509 303
509 310
509 311
509 318
509 331
509 339
509 351
509 362
509 370
509 386
509 397
509 417
509 425
509 453
509 464
509 469
510 303
510 309
510 318
510 331
510 338
510 351
510 362
510 369
510 386
510 397
510 417
510 425
510 453
510 463
510 469
511 303
511 309
511 318
511 331
511 338
511 351
511 362
511 369
511 386
511 397
511 417
511 425
511 453
511 463
511 469
512 303
512 309
512 318
512 330
512 338
512 350
512 363
512 369
512 386
512 397
512 417
512 425
512 453
512 462
512 469
513 303
513 309
513 318
513 330
513 338
513 350
513 363
513 369
513 386
513 398
513 417
513 425
513 453
513 462
513 469
514 303
514 309
514 319
514 330
514 338
514 350
514 363
514 369
514 385
514 398
514 417
514 425
514 453
514 461
514 462
514 469
515 303
515 309
515 319
515 329
515 338
515 350
515 363
515 369
515 385
515 398
515 417
515 425
515 452
515 460
515 462
515 469
516 303
516 308
516 319
516 329
516 338
516 350
516 363
516 369
516 385
516 398
516 417
516 425
516 452
516 462
516 469
517 303
517 319
517 328
517 338
517 349
517 363
517 369
517 385
517 397
517 399
517 418
517 425
517 452
517 462
517 469
518 303
518 319
518 328
518 337
518 349
518 369
518 385
518 397
518 399
518 418
518 425
518 452
518 462
518 469
519 303
519 320
519 328
519 337
519 349
519 369
519 385
519 396
519 399
519 418
519 425
519 452
519 462
519 468
520 303
520 320
520 327
520 337
520 349
520 369
520 385
520 395
520 399
520 418
520 425
520 452
520 462
520 468
521 303
521 320
521 327
521 337
521 349
521 369
521 385
521 395
521 400
521 418
521 425
521 452
521 461
521 468
522 303
522 320
522 327
522 336
522 348
522 369
522 385
522 395
522 400
522 418
522 425
522 452
522 461
522 468
523 303
523 320
523 327
523 336
523 348
523 369
523 385
523 395
523 400
523 418
523 425
523 452
523 461
523 468
524 303
524 320
524 326
524 335
524 348
524 369
524 385
524 395
524 400
524 419
524 425
524 452
524 461
524 468
525 304
525 321
525 326
525 335
525 347
525 369
525 384
525 395
525 401
525 425
525 452
525 461
525 468
526 304
526 321
526 325
526 335
526 347
526 369
526 384
526 395
526 401
526 421
526 425
526 452
526 461
526 468
527 304
527 321
527 325
527 334
527 347
527 369
527 383
527 395
527 401
527 420
527 425
527 451
527 460
527 468
528 304
528 322
528 323
528 324
528 334
528 347
528 369
528 383
528 395
528 401
528 419
528 425
528 451
528 460
528 468
529 304
529 323
529 334
529 346
529 369
529 383
529 395
529 401
529 419
529 425
529 451
529 468
530 304
530 323
530 334
530 346
530 369
530 383
530 395
530 402
530 419
530 425
530 451
530 468
531 304
531 323
531 334
531 346
531 369
531 383
531 395
531 402
531 419
531 425
531 451
531 468
532 304
532 323
532 334
532 346
532 369
532 384
532 395
532 402
532 418
532 425
532 451
532 468
533 304
533 323
533 333
533 345
533 369
533 384
533 395
533 402
533 418
533 425
533 451
533 468
534 304
534 323
534 333
534 345
534 369
534 384
534 395
534 403
534 418
534 425
534 451
534 468
535 304
535 323
535 333
535 345
535 369
535 384
535 395
535 403
535 418
535 425
535 451
535 468
536 304
536 323
536 332
536 345
536 369
536 384
536 396
536 403
536 417
536 425
536 451
536 468
537 304
537 323
537 332
537 345
537 369
537 384
537 396
537 403
537 417
537 425
537 450
538 304
538 323
538 345
538 369
538 384
538 404
538 417
538 425
538 450
539 304
539 322
539 344
539 369
539 384
539 404
539 417
539 425
539 450
540 304
540 322
540 344
540 369
540 384
540 404
540 416
540 425
540 450
541 304
541 322
541 344
541 369
541 384
541 404
541 416
541 425
541 450
542 304
542 322
542 344
542 369
542 384
542 404
542 416
542 425
542 450
543 304
543 321
543 322
543 323
543 344
543 369
543 384
543 405
543 415
543 425
543 450
544 305
544 320
544 324
544 343
544 369
544 384
544 405
544 415
544 425
544 450
545 305
545 320
545 324
545 343
545 369
545 384
545 405
545 415
545 425
545 450
546 304
546 305
546 306
546 319
546 324
546 343
546 369
546 384
546 405
546 414
546 425
546 450
547 319
547 325
547 343
547 369
547 384
547 405
547 414
547 425
547 450
548 319
548 325
548 342
548 369
548 384
548 406
548 413
548 425
548 449
549 318
549 325
549 342
549 369
549 384
549 406
549 413
549 425
549 449
550 318
550 325
550 342
550 369
550 383
550 407
550 408
550 413
550 425
550 449
551 318
551 326
551 341
551 369
551 383
551 412
551 425
551 449
552 318
552 319
552 326
552 341
552 369
552 383
552 412
552 425
552 449
553 317
553 326
553 341
553 369
553 383
553 412
553 425
553 449
554 317
554 326
554 341
554 369
554 383
554 411
554 425
554 449
555 316
555 326
555 341
555 369
555 383
555 411
555 449
556 316
556 327
556 341
556 369
556 383
556 411
556 449
557 316
557 327
557 340
557 369
557 383
557 410
557 449
558 315
558 321
558 327
558 340
558 369
558 383
558 410
558 449
559 315
559 320
559 327
559 340
559 369
559 383
559 410
559 448
560 315
560 320
560 327
560 340
560 369
560 383
560 409
560 448
561 314
561 320
561 328
561 339
561 369
561 383
561 409
561 448
562 314
562 320
562 328
562 339
562 369
562 382
562 409
562 448
563 314
563 320
563 328
563 339
563 369
563 382
563 408
563 448
564 313
564 320
564 328
564 339
564 369
564 382
564 408
564 448
565 313
565 320
565 328
565 338
565 369
565 382
565 408
566 313
566 320
566 329
566 338
566 369
566 382
566 407
567 312
567 319
567 329
567 338
567 369
567 382
567 407
568 312
568 319
568 329
568 338
568 369
568 382
568 407
569 312
569 319
569 325
569 329
569 337
569 362
569 369
569 382
570 311
570 319
570 322
570 323
570 324
570 329
570 337
570 362
570 369
570 382
571 311
571 319
571 324
571 329
571 337
571 362
571 363
571 364
571 382
572 311
572 318
572 323
572 330
572 337
572 362
572 382
573 310
573 318
573 323
573 330
573 336
573 361
573 382
574 310
574 318
574 323
574 330
574 336
574 361
574 381
575 310
575 318
575 323
575 330
575 336
575 360
575 381
576 309
576 318
576 323
576 331
576 335
576 360
576 381
577 309
577 318
577 331
577 334
577 359
577 381
578 309
578 317
578 331
578 334
578 359
578 381
579 308
579 317
579 332
579 333
579 359
579 381
580 308
580 317
580 332
580 358
580 381
581 308
581 317
581 332
581 358
581 381
582 308
582 317
582 332
582 358
582 381
583 307
583 316
583 333
583 358
583 381
584 307
584 316
584 333
584 357
585 307
585 316
585 333
585 357
586 306
586 316
586 333
586 357
587 306
587 316
587 333
587 357
588 306
588 316
588 333
588 356
589 305
589 315
589 333
589 356
589 376
590 305
590 315
590 333
590 355
590 376
591 305
591 315
591 333
591 355
591 376
592 304
592 315
592 333
592 355
592 376
593 304
593 315
593 333
593 355
593 376
594 304
594 315
594 333
594 354
594 376
595 303
595 315
595 333
595 354
595 376
596 303
596 315
596 334
596 354
596 376
597 303
597 314
597 331
597 332
597 334
597 353
597 376
598 302
598 314
598 330
598 334
598 353
598 376
599 302
599 314
599 330
599 335
599 353
599 376
600 302
600 314
600 330
600 335
600 352
600 376
601 301
601 314
601 329
601 335
601 351
601 376
602 300
602 314
602 329
602 335
602 351
603 313
603 329
603 335
603 351
604 313
604 328
604 335
604 351
605 313
605 328
605 336
606 313
606 328
606 336
606 375
607 313
607 336
607 376
608 335
608 336
608 376
609 337
609 376
610 337
610 377
611 337
611 377
612 337
612 377
613 338
613 377
614 338
614 377
615 338
615 377
616 338
616 377
617 338
617 377
618 338
618 377
619 339
619 377
620 339
620 377
621 340
621 377
622 377
623 377
624 377
625 377
626 378
627 378
628 378
629 378
630 378
631 378
632 377
