# Supplementary material for: The Filament Sensor for Near Real-Time Detection of Cytoskeletal Fiber Structures
Source: PLoS One. 2015 May 21;10(5):e0126346. doi: 10.1371/journal.pone.0126346 (PMC4440737; doi:10.1371/journal.pone.0126346)
Supplement: S1 File — This comprises the FilamentSensor, the benchmark database, the output of the compared programs, several auxiliary scripts, and the evaluation results of the program outputs. (ZIP) [file pone.0126346.s001.zip › supporting_information/ground_truth/simulated/CID/simulated_cell_02_pixels]

179 472
180 471
181 471
182 471
183 470
184 470
185 470
186 469
187 469
188 468
189 468
190 467
191 467
192 467
193 466
194 466
195 465
196 465
197 465
198 464
199 463
200 463
201 462
202 462
203 462
204 459
204 460
204 461
205 461
206 460
207 460
208 460
209 460
209 461
209 462
209 463
209 464
209 465
209 466
209 467
209 468
210 459
211 459
212 458
213 421
213 458
214 420
214 458
214 512
214 513
214 514
214 515
214 516
214 517
215 420
215 457
215 459
215 508
215 509
215 510
215 511
216 419
216 456
216 503
216 504
216 505
216 506
216 507
217 419
217 456
217 499
217 500
217 501
217 502
218 419
218 455
218 494
218 495
218 496
218 497
218 498
219 418
219 454
219 490
219 491
219 492
219 493
220 418
220 451
220 452
220 453
220 486
220 487
220 488
220 489
221 418
221 448
221 449
221 450
221 482
221 483
221 484
221 485
222 417
222 446
222 447
222 478
222 479
222 480
222 481
223 417
223 444
223 445
223 473
223 474
223 475
223 476
223 477
224 417
224 442
224 443
224 469
224 470
224 471
224 472
225 417
225 439
225 440
225 441
225 464
225 465
225 466
225 467
225 468
226 437
226 438
226 460
226 461
226 462
226 463
227 435
227 436
227 455
227 456
227 457
227 458
227 459
228 434
228 451
228 452
228 453
228 454
229 433
229 446
229 447
229 448
229 449
229 450
230 432
230 442
230 443
230 444
230 445
231 429
231 430
231 431
231 437
231 438
231 439
231 440
231 441
232 425
232 426
232 427
232 428
232 432
232 433
232 434
232 435
232 436
232 448
232 461
233 423
233 424
233 448
233 462
234 421
234 422
234 449
234 462
234 463
234 464
235 418
235 419
235 420
235 449
235 457
235 458
235 459
235 460
235 461
235 462
236 416
236 417
236 449
236 450
236 451
236 452
236 453
236 454
236 455
236 456
236 462
237 413
237 414
237 415
237 447
237 448
237 449
237 450
237 463
238 411
238 412
238 443
238 444
238 445
238 446
238 451
238 464
239 409
239 410
239 438
239 439
239 440
239 441
239 442
240 406
240 407
240 408
240 433
240 434
240 435
240 436
240 437
241 404
241 405
241 413
241 427
241 428
241 429
241 430
241 431
241 432
241 445
242 403
242 413
242 420
242 421
242 422
242 423
242 424
242 425
242 426
242 445
243 402
243 413
243 414
243 415
243 416
243 417
243 418
243 419
243 444
244 401
244 412
244 415
244 444
245 397
245 398
245 399
245 400
245 401
245 409
245 410
245 411
245 412
245 416
245 443
246 395
246 396
246 401
246 406
246 407
246 408
246 412
246 435
246 436
246 437
246 438
246 439
246 440
246 441
246 442
247 392
247 393
247 394
247 402
247 403
247 404
247 405
247 412
247 431
247 432
247 433
247 434
247 442
248 389
248 390
248 391
248 403
248 425
248 429
248 430
248 442
249 386
249 387
249 388
249 403
249 426
249 428
249 442
250 384
250 385
250 403
250 416
250 427
250 437
250 438
250 439
250 440
250 442
251 381
251 382
251 383
251 402
251 416
251 427
251 436
251 442
252 378
252 379
252 380
252 401
252 415
252 416
252 417
252 418
252 419
252 420
252 425
252 426
252 427
252 435
252 441
253 375
253 376
253 377
253 401
253 412
253 413
253 414
253 416
253 419
253 427
253 434
253 441
254 364
254 365
254 366
254 373
254 374
254 401
254 411
254 416
254 419
254 427
254 428
254 429
254 432
254 433
254 441
255 358
255 359
255 360
255 361
255 362
255 363
255 367
255 368
255 369
255 370
255 371
255 372
255 398
255 399
255 400
255 401
255 410
255 420
255 421
255 422
255 427
255 430
255 431
255 440
256 353
256 354
256 355
256 356
256 357
256 369
256 397
256 402
256 403
256 409
256 423
256 424
256 425
256 426
256 440
257 348
257 349
257 350
257 351
257 352
257 362
257 368
257 380
257 395
257 396
257 404
257 426
257 439
258 343
258 344
258 345
258 346
258 347
258 363
258 367
258 380
258 394
258 404
258 426
258 438
259 338
259 339
259 340
259 341
259 342
259 364
259 365
259 366
259 380
259 386
259 393
259 403
259 426
259 540
260 333
260 334
260 335
260 336
260 337
260 380
260 384
260 387
260 391
260 392
260 422
260 423
260 424
260 425
260 534
260 535
260 536
260 537
260 538
260 539
261 379
261 380
261 381
261 382
261 383
261 388
261 390
261 425
261 437
261 528
261 529
261 530
261 531
261 532
261 533
262 377
262 378
262 389
262 425
262 434
262 436
262 522
262 523
262 524
262 525
262 526
262 527
263 376
263 388
263 425
263 435
263 436
263 516
263 517
263 518
263 519
263 520
263 521
264 373
264 374
264 375
264 387
264 425
264 436
264 510
264 511
264 512
264 513
264 514
264 515
265 362
265 371
265 372
265 386
265 400
265 401
265 402
265 425
265 436
265 504
265 505
265 506
265 507
265 508
265 509
266 363
266 366
266 367
266 368
266 369
266 370
266 385
266 399
266 403
266 404
266 405
266 406
266 407
266 425
266 435
266 499
266 500
266 501
266 502
266 503
267 363
267 364
267 365
267 370
267 384
267 399
267 425
267 435
267 496
267 497
267 498
268 363
268 370
268 383
268 399
268 425
268 435
268 484
268 485
268 486
268 487
268 488
268 489
268 490
268 491
268 492
268 493
268 494
268 495
269 363
269 370
269 381
269 382
269 399
269 425
269 434
269 479
269 480
269 481
269 482
269 483
269 495
270 362
270 370
270 380
270 398
270 424
270 434
270 472
270 473
270 474
270 475
270 476
270 477
270 478
270 495
271 361
271 370
271 379
271 398
271 424
271 433
271 467
271 468
271 469
271 470
271 471
271 495
272 370
272 378
272 397
272 424
272 433
272 460
272 461
272 462
272 463
272 464
272 465
272 466
272 494
273 345
273 368
273 369
273 377
273 397
273 424
273 432
273 455
273 456
273 457
273 458
273 459
273 494
274 345
274 367
274 376
274 397
274 424
274 449
274 450
274 451
274 452
274 453
274 454
274 493
275 346
275 347
275 348
275 349
275 366
275 375
275 396
275 424
275 443
275 444
275 445
275 446
275 447
275 448
275 493
276 350
276 351
276 352
276 353
276 354
276 355
276 356
276 357
276 375
276 395
276 425
276 437
276 438
276 439
276 440
276 441
276 442
276 492
277 358
277 359
277 360
277 361
277 375
277 395
277 425
277 426
277 427
277 428
277 429
277 430
277 431
277 432
277 433
277 434
277 435
277 436
277 492
278 362
278 363
278 364
278 365
278 366
278 372
278 373
278 374
278 375
278 395
278 424
278 491
279 367
279 370
279 371
279 376
279 377
279 395
279 424
279 491
279 569
279 570
279 571
280 368
280 369
280 378
280 379
280 380
280 381
280 382
280 423
280 490
280 567
280 568
281 368
281 383
281 384
281 385
281 386
281 387
281 388
281 389
281 423
281 490
281 565
281 566
282 367
282 390
282 391
282 392
282 393
282 394
282 395
282 396
282 397
282 423
282 489
282 562
282 563
282 564
283 366
283 398
283 399
283 400
283 401
283 402
283 403
283 404
283 423
283 489
283 559
283 560
283 561
284 364
284 365
284 405
284 406
284 407
284 408
284 409
284 410
284 422
284 489
284 556
284 557
284 558
285 363
285 411
285 412
285 413
285 414
285 415
285 416
285 488
285 553
285 554
285 555
286 362
286 417
286 418
286 419
286 420
286 421
286 422
286 423
286 488
286 550
286 551
286 552
287 361
287 424
287 425
287 426
287 427
287 428
287 429
287 430
287 487
287 547
287 548
287 549
288 360
288 431
288 432
288 433
288 434
288 435
288 436
288 487
288 544
288 545
288 546
289 359
289 425
289 437
289 438
289 439
289 440
289 441
289 442
289 443
289 444
289 486
289 541
289 542
289 543
290 358
290 420
290 425
290 445
290 446
290 447
290 448
290 449
290 486
290 538
290 539
290 540
291 357
291 420
291 425
291 450
291 451
291 452
291 453
291 454
291 455
291 485
291 535
291 536
291 537
292 356
292 420
292 424
292 456
292 457
292 458
292 459
292 460
292 461
292 462
292 463
292 485
292 532
292 533
292 534
293 355
293 420
293 424
293 464
293 465
293 466
293 467
293 468
293 484
293 529
293 530
293 531
294 353
294 354
294 420
294 424
294 432
294 484
294 526
294 527
294 528
295 352
295 419
295 424
295 432
295 483
295 523
295 524
295 525
296 351
296 419
296 424
296 433
296 436
296 483
296 520
296 521
296 522
297 350
297 418
297 424
297 432
297 433
297 434
297 435
297 436
297 473
297 483
297 517
297 518
297 519
298 349
298 395
298 396
298 397
298 398
298 399
298 400
298 418
298 424
298 430
298 431
298 436
298 472
298 482
298 514
298 515
298 516
299 348
299 387
299 388
299 389
299 390
299 391
299 392
299 393
299 394
299 419
299 423
299 437
299 470
299 471
299 472
299 482
299 511
299 512
299 513
300 347
300 381
300 382
300 383
300 384
300 385
300 386
300 438
300 466
300 467
300 468
300 469
300 472
300 481
300 508
300 509
300 510
301 345
301 346
301 375
301 376
301 377
301 378
301 379
301 380
301 439
301 451
301 452
301 453
301 454
301 455
301 460
301 461
301 462
301 463
301 464
301 465
301 480
301 505
301 506
301 507
302 344
302 368
302 369
302 370
302 371
302 372
302 373
302 374
302 440
302 449
302 450
302 456
302 457
302 458
302 459
302 480
302 503
302 504
303 343
303 360
303 361
303 362
303 363
303 364
303 365
303 366
303 367
303 390
303 440
303 447
303 448
303 479
303 500
303 501
303 502
304 342
304 350
304 353
304 354
304 355
304 356
304 357
304 358
304 359
304 390
304 441
304 445
304 446
304 479
304 497
304 498
304 499
305 341
305 350
305 351
305 352
305 386
305 387
305 388
305 389
305 390
305 442
305 443
305 444
305 478
305 494
305 495
305 496
306 340
306 350
306 385
306 390
306 439
306 440
306 441
306 442
306 478
306 491
306 492
306 493
307 339
307 381
307 383
307 384
307 391
307 437
307 438
307 442
307 473
307 474
307 475
307 476
307 477
307 488
307 489
307 490
308 338
308 382
308 434
308 435
308 436
308 442
308 470
308 471
308 472
308 477
308 485
308 486
308 487
309 337
309 381
309 423
309 424
309 425
309 426
309 432
309 433
309 443
309 469
309 477
309 478
309 479
309 480
309 481
309 482
309 483
309 484
310 335
310 336
310 380
310 421
310 422
310 427
310 428
310 429
310 430
310 431
310 443
310 468
310 477
311 334
311 376
311 377
311 378
311 379
311 416
311 417
311 418
311 419
311 420
311 427
311 443
311 467
311 476
312 333
312 375
312 379
312 410
312 411
312 412
312 413
312 414
312 415
312 421
312 427
312 444
312 466
312 475
313 332
313 373
313 374
313 380
313 406
313 407
313 408
313 409
313 415
313 421
313 425
313 426
313 444
313 466
313 470
313 474
313 510
313 511
313 512
313 513
314 331
314 371
314 372
314 381
314 402
314 403
314 404
314 405
314 415
314 420
314 424
314 444
314 463
314 464
314 465
314 466
314 467
314 468
314 469
314 471
314 472
314 473
314 503
314 504
314 505
314 506
314 507
314 508
314 509
315 330
315 370
315 380
315 397
315 398
315 399
315 400
315 401
315 415
315 421
315 423
315 433
315 434
315 435
315 436
315 437
315 438
315 445
315 460
315 461
315 462
315 473
315 497
315 498
315 499
315 500
315 501
315 502
316 329
316 368
316 369
316 381
316 392
316 393
316 394
316 395
316 396
316 415
316 416
316 417
316 418
316 419
316 420
316 421
316 422
316 423
316 434
316 439
316 440
316 441
316 442
316 445
316 457
316 458
316 459
316 473
316 489
316 490
316 491
316 492
316 493
316 494
316 495
316 496
317 328
317 367
317 381
317 387
317 388
317 389
317 390
317 391
317 415
317 423
317 434
317 446
317 454
317 455
317 456
317 473
317 476
317 485
317 486
317 487
317 488
318 327
318 366
318 381
318 382
318 383
318 384
318 385
318 386
318 414
318 423
318 433
318 447
318 451
318 452
318 453
318 472
318 477
318 478
318 479
318 480
318 481
318 482
318 483
318 484
319 326
319 365
319 379
319 380
319 412
319 413
319 424
319 425
319 433
319 448
319 449
319 450
319 466
319 467
319 468
319 470
319 472
320 325
320 365
320 378
320 411
320 434
320 437
320 446
320 447
320 469
320 471
321 324
321 362
321 363
321 364
321 365
321 366
321 367
321 368
321 369
321 370
321 371
321 372
321 373
321 374
321 375
321 376
321 377
321 391
321 410
321 423
321 434
321 437
321 444
321 445
321 471
322 323
322 358
322 359
322 360
322 361
322 377
322 386
322 389
322 390
322 410
322 417
322 423
322 435
322 438
322 442
322 443
322 471
323 323
323 356
323 357
323 377
323 387
323 388
323 409
323 417
323 423
323 434
323 435
323 439
323 440
323 441
323 471
324 354
324 355
324 377
324 388
324 408
324 409
324 416
324 417
324 423
324 424
324 425
324 426
324 427
324 436
324 437
324 438
324 439
324 450
324 470
325 352
325 353
325 377
325 388
325 402
325 405
325 406
325 407
325 410
325 411
325 412
325 413
325 414
325 415
325 418
325 419
325 420
325 421
325 422
325 428
325 433
325 434
325 435
325 439
325 450
325 470
326 350
326 351
326 377
326 387
326 388
326 389
326 403
326 404
326 422
326 429
326 430
326 431
326 432
326 440
326 448
326 449
326 450
326 469
327 348
327 349
327 377
327 390
327 403
327 430
327 440
327 443
327 444
327 445
327 446
327 447
327 451
327 469
328 347
328 377
328 397
328 398
328 399
328 400
328 401
328 402
328 403
328 420
328 424
328 425
328 429
328 444
328 445
328 451
328 468
329 345
329 346
329 376
329 394
329 395
329 396
329 402
329 403
329 404
329 421
329 422
329 423
329 426
329 427
329 428
329 429
329 444
329 446
329 451
329 467
330 344
330 372
330 376
330 377
330 378
330 379
330 380
330 381
330 382
330 383
330 384
330 385
330 386
330 387
330 388
330 389
330 390
330 391
330 392
330 393
330 402
330 421
330 429
330 443
330 447
330 451
330 467
331 342
331 343
331 371
331 373
331 374
331 375
331 388
331 403
331 420
331 429
331 442
331 452
331 466
332 341
332 375
332 388
332 403
332 420
332 429
332 442
332 453
332 466
333 339
333 340
333 374
333 388
333 400
333 402
333 403
333 404
333 419
333 428
333 453
333 466
334 337
334 338
334 388
334 400
334 401
334 405
334 406
334 419
334 428
334 454
334 465
335 335
335 336
335 387
335 399
335 407
335 418
335 428
335 454
335 465
336 333
336 334
336 389
336 399
336 417
336 428
336 454
336 464
337 332
337 372
337 390
337 398
337 399
337 400
337 404
337 416
337 428
337 455
337 464
338 330
338 331
338 372
338 391
338 392
338 393
338 394
338 395
338 396
338 397
338 401
338 402
338 403
338 416
338 428
338 455
338 463
339 329
339 371
339 391
339 397
339 403
339 415
339 427
339 456
339 457
339 463
340 327
340 328
340 371
340 391
340 402
340 414
340 427
340 456
340 463
341 324
341 325
341 326
341 371
341 395
341 414
341 427
341 457
341 462
342 323
342 370
342 395
342 397
342 398
342 399
342 400
342 401
342 413
342 427
342 457
342 462
343 321
343 322
343 370
343 393
343 394
343 395
343 396
343 412
343 426
343 458
343 459
343 460
343 461
344 320
344 369
344 392
344 411
344 426
344 460
345 318
345 319
345 369
345 391
345 411
345 426
345 460
346 317
346 369
346 388
346 390
346 410
346 426
346 460
347 368
347 389
347 409
347 425
347 443
347 460
348 368
348 389
348 409
348 425
348 442
348 460
349 367
349 388
349 408
349 425
349 439
349 440
349 441
349 447
349 461
350 367
350 388
350 407
350 425
350 436
350 438
350 446
350 461
350 514
351 367
351 387
351 406
351 424
351 431
351 436
351 437
351 446
351 461
351 514
351 515
351 516
352 366
352 387
352 406
352 424
352 431
352 435
352 445
352 461
352 505
352 506
352 507
352 508
352 513
353 366
353 387
353 405
353 424
353 432
353 433
353 434
353 435
353 445
353 462
353 503
353 504
353 509
353 510
353 511
353 512
354 365
354 387
354 404
354 424
354 431
354 435
354 443
354 444
354 462
354 500
354 501
354 502
354 509
355 365
355 386
355 404
355 424
355 430
355 435
355 442
355 463
355 498
355 499
355 509
356 365
356 386
356 403
356 424
356 428
356 429
356 435
356 441
356 463
356 496
356 497
356 509
357 364
357 386
357 402
357 424
357 426
357 427
357 435
357 441
357 464
357 494
357 495
357 509
358 364
358 386
358 402
358 424
358 425
358 433
358 434
358 440
358 464
358 492
358 493
358 508
359 363
359 386
359 401
359 423
359 440
359 464
359 490
359 491
359 507
360 363
360 386
360 400
360 423
360 439
360 463
360 465
360 488
360 489
360 506
361 363
361 385
361 399
361 422
361 438
361 465
361 486
361 487
361 506
362 362
362 385
362 399
362 422
362 435
362 437
362 466
362 484
362 485
362 505
363 362
363 385
363 398
363 422
363 436
363 466
363 482
363 483
363 504
364 362
364 385
364 397
364 422
364 436
364 467
364 480
364 481
364 504
365 362
365 384
365 397
365 421
365 436
365 467
365 478
365 479
365 503
366 362
366 363
366 384
366 396
366 421
366 436
366 467
366 476
366 477
366 490
366 503
367 361
367 373
367 383
367 395
367 421
367 436
367 474
367 475
367 490
367 503
368 372
368 383
368 394
368 421
368 434
368 436
368 472
368 473
368 489
368 496
368 502
369 369
369 371
369 382
369 394
369 421
369 435
369 437
369 470
369 471
369 489
369 497
369 499
370 370
370 382
370 393
370 421
370 468
370 469
370 489
370 497
370 498
371 369
371 382
371 392
371 421
371 466
371 467
371 488
371 497
371 498
371 499
371 503
372 369
372 381
372 391
372 420
372 448
372 449
372 450
372 451
372 464
372 465
372 470
372 488
372 497
372 500
372 501
372 502
372 513
372 514
372 515
372 516
372 517
372 518
372 519
373 368
373 380
373 391
373 420
373 441
373 442
373 443
373 444
373 445
373 446
373 447
373 452
373 453
373 462
373 463
373 470
373 488
373 496
373 497
373 498
373 499
373 501
373 502
373 503
373 504
373 505
373 506
373 507
373 508
373 509
373 510
373 511
373 512
374 367
374 380
374 390
374 420
374 433
374 434
374 435
374 436
374 437
374 438
374 439
374 440
374 454
374 455
374 459
374 460
374 461
374 471
374 487
374 495
374 500
374 501
375 366
375 379
375 389
375 429
375 430
375 431
375 432
375 456
375 457
375 458
375 471
375 487
375 490
375 495
375 502
376 366
376 379
376 389
376 426
376 427
376 428
376 471
376 487
376 488
376 491
376 494
377 379
377 389
377 423
377 424
377 425
377 472
377 486
377 489
377 491
377 492
377 493
377 495
378 379
378 389
378 418
378 419
378 420
378 421
378 422
378 472
378 485
378 489
378 490
379 358
379 359
379 360
379 361
379 362
379 363
379 364
379 365
379 366
379 367
379 368
379 369
379 370
379 371
379 372
379 373
379 374
379 375
379 376
379 377
379 378
379 379
379 380
379 381
379 382
379 388
379 389
379 404
379 405
379 406
379 407
379 408
379 409
379 410
379 411
379 412
379 413
379 414
379 415
379 416
379 417
379 472
379 479
379 480
379 481
379 482
379 483
379 484
379 485
379 489
380 376
380 383
380 384
380 385
380 386
380 387
380 389
380 390
380 391
380 392
380 393
380 394
380 395
380 396
380 397
380 398
380 399
380 400
380 401
380 402
380 403
380 443
380 473
380 474
380 475
380 476
380 477
380 478
380 485
381 376
381 384
381 388
381 443
381 472
381 485
382 376
382 384
382 387
382 443
382 447
382 448
382 449
382 450
382 451
382 452
382 453
382 454
382 455
382 456
382 457
382 470
382 471
382 485
383 376
383 383
383 418
383 419
383 441
383 442
383 443
383 444
383 445
383 446
383 467
383 468
383 469
383 485
384 376
384 382
384 417
384 440
384 442
384 443
384 444
384 464
384 465
384 466
384 484
385 375
385 376
385 377
385 378
385 381
385 417
385 423
385 426
385 441
385 444
385 461
385 462
385 463
385 484
386 367
386 368
386 369
386 370
386 371
386 372
386 373
386 374
386 379
386 380
386 417
386 423
386 424
386 425
386 427
386 444
386 458
386 459
386 460
386 484
387 362
387 363
387 364
387 365
387 366
387 372
387 380
387 416
387 423
387 426
387 455
387 456
387 457
387 484
388 356
388 357
388 358
388 359
388 360
388 361
388 372
388 380
388 416
388 423
388 451
388 452
388 453
388 454
388 483
389 350
389 351
389 352
389 353
389 354
389 355
389 373
389 379
389 416
389 448
389 449
389 450
389 483
390 344
390 345
390 346
390 347
390 348
390 349
390 373
390 378
390 409
390 416
390 417
390 418
390 445
390 446
390 447
390 483
391 339
391 340
391 341
391 342
391 343
391 372
391 378
391 409
391 412
391 413
391 414
391 415
391 419
391 424
391 425
391 426
391 442
391 443
391 444
391 482
392 372
392 378
392 409
392 415
392 420
392 421
392 422
392 423
392 438
392 439
392 440
392 441
392 482
393 372
393 409
393 436
393 437
393 482
393 518
394 371
394 407
394 408
394 434
394 435
394 481
394 517
395 371
395 405
395 406
395 412
395 413
395 414
395 428
395 429
395 430
395 431
395 432
395 433
395 481
395 515
395 516
396 370
396 404
396 413
396 425
396 426
396 427
396 433
396 481
396 513
396 514
397 370
397 414
397 423
397 424
397 433
397 481
397 512
398 369
398 414
398 418
398 419
398 420
398 421
398 422
398 433
398 480
398 509
398 510
398 511
399 369
399 413
399 414
399 415
399 416
399 417
399 423
399 432
399 480
399 507
399 508
400 368
400 412
400 423
400 432
400 480
400 505
400 506
401 368
401 412
401 431
401 479
401 503
401 504
402 367
402 407
402 408
402 409
402 410
402 411
402 412
402 417
402 431
402 479
402 500
402 501
402 502
403 367
403 404
403 405
403 406
403 412
403 418
403 430
403 479
403 498
403 499
404 356
404 357
404 358
404 366
404 401
404 402
404 403
404 412
404 418
404 430
404 480
404 496
404 497
405 355
405 366
405 399
405 400
405 412
405 418
405 430
405 480
405 485
405 486
405 487
405 492
405 493
405 494
405 495
406 354
406 365
406 398
406 412
406 418
406 430
406 479
406 480
406 481
406 482
406 483
406 484
406 488
406 491
407 354
407 365
407 378
407 390
407 391
407 392
407 393
407 394
407 395
407 396
407 397
407 412
407 419
407 478
407 489
407 490
408 353
408 365
408 379
408 387
408 388
408 389
408 397
408 412
408 419
408 477
408 489
408 501
409 352
409 365
409 377
409 378
409 379
409 380
409 383
409 384
409 385
409 386
409 397
409 412
409 419
409 469
409 470
409 471
409 472
409 473
409 474
409 475
409 476
409 477
409 488
409 501
409 502
410 352
410 365
410 366
410 367
410 368
410 369
410 370
410 371
410 372
410 373
410 374
410 375
410 376
410 381
410 382
410 398
410 411
410 419
410 428
410 429
410 465
410 466
410 467
410 468
410 477
410 486
410 487
410 501
410 503
411 351
411 364
411 399
411 411
411 419
411 427
411 462
411 463
411 464
411 477
411 484
411 485
411 501
412 351
412 364
412 365
412 399
412 410
412 427
412 459
412 460
412 461
412 478
412 482
412 483
412 501
413 349
413 350
413 351
413 363
413 366
413 400
413 410
413 426
413 455
413 456
413 457
413 458
413 479
413 480
413 481
413 500
414 343
414 344
414 345
414 346
414 347
414 348
414 352
414 353
414 362
414 401
414 410
414 426
414 451
414 452
414 453
414 454
414 477
414 478
414 499
415 337
415 338
415 339
415 340
415 341
415 342
415 347
415 362
415 400
415 401
415 409
415 411
415 426
415 447
415 448
415 449
415 450
415 476
415 500
416 336
416 347
416 361
416 399
416 402
416 409
416 425
416 444
416 445
416 446
416 475
416 499
417 347
417 361
417 398
417 403
417 408
417 425
417 440
417 441
417 442
417 443
417 458
417 459
417 460
417 473
417 474
418 347
418 360
418 398
418 404
418 407
418 425
418 437
418 438
418 439
418 456
418 457
418 461
418 462
418 471
418 472
419 346
419 360
419 398
419 405
419 406
419 407
419 424
419 432
419 433
419 434
419 435
419 436
419 455
419 469
419 470
419 495
420 345
420 359
420 398
420 404
420 407
420 428
420 429
420 430
420 431
420 452
420 453
420 454
420 467
420 468
420 473
420 494
420 511
421 345
421 359
421 399
421 400
421 401
421 402
421 403
421 407
421 424
421 425
421 426
421 427
421 444
421 445
421 446
421 447
421 448
421 449
421 450
421 451
421 465
421 466
421 473
421 494
421 507
421 508
421 509
421 510
422 345
422 358
422 400
422 408
422 421
422 422
422 423
422 442
422 443
422 463
422 464
422 473
422 480
422 481
422 482
422 495
422 501
422 502
422 503
422 504
422 505
422 506
423 344
423 358
423 399
423 408
423 417
423 418
423 419
423 420
423 435
423 436
423 437
423 438
423 439
423 440
423 441
423 461
423 462
423 473
423 479
423 495
423 496
423 497
423 498
423 499
423 500
424 343
424 358
424 409
424 414
424 415
424 416
424 431
424 432
424 433
424 434
424 459
424 460
424 473
424 479
424 491
424 492
424 493
424 494
425 343
425 409
425 412
425 413
425 457
425 458
425 473
425 479
425 485
425 486
425 487
425 488
425 489
425 490
426 368
426 369
426 370
426 371
426 372
426 373
426 374
426 409
426 410
426 411
426 413
426 432
426 455
426 456
426 473
426 478
426 479
426 480
426 481
426 482
426 483
426 484
427 358
427 359
427 360
427 361
427 362
427 363
427 364
427 365
427 366
427 367
427 375
427 376
427 377
427 404
427 405
427 406
427 407
427 408
427 409
427 410
427 411
427 412
427 421
427 431
427 453
427 454
427 472
427 476
427 477
428 352
428 353
428 354
428 355
428 356
428 357
428 378
428 379
428 380
428 399
428 400
428 401
428 402
428 403
428 411
428 421
428 431
428 451
428 452
428 472
428 489
429 343
429 344
429 345
429 346
429 347
429 348
429 349
429 350
429 351
429 381
429 382
429 396
429 397
429 398
429 411
429 420
429 424
429 431
429 449
429 450
429 471
429 488
430 342
430 383
430 384
430 395
430 411
430 419
430 425
430 430
430 447
430 448
430 455
430 460
430 461
430 462
430 463
430 464
430 465
430 466
430 467
430 468
430 469
430 470
430 471
430 488
431 323
431 324
431 325
431 326
431 327
431 328
431 329
431 330
431 331
431 332
431 333
431 334
431 335
431 336
431 337
431 338
431 339
431 340
431 341
431 385
431 395
431 411
431 419
431 425
431 430
431 445
431 446
431 455
431 456
431 457
431 458
431 459
431 471
431 487
432 318
432 319
432 320
432 321
432 322
432 341
432 353
432 385
432 386
432 387
432 388
432 389
432 393
432 394
432 395
432 403
432 404
432 411
432 419
432 426
432 427
432 428
432 429
432 443
432 444
432 455
432 471
432 487
433 310
433 311
433 312
433 313
433 314
433 315
433 316
433 317
433 342
433 353
433 385
433 390
433 391
433 392
433 396
433 402
433 411
433 418
433 441
433 442
433 471
433 486
434 301
434 302
434 303
434 304
434 305
434 306
434 307
434 308
434 309
434 343
434 344
434 353
434 383
434 384
434 397
434 402
434 410
434 412
434 418
434 439
434 440
434 471
434 472
434 473
434 476
434 477
434 478
434 479
434 483
434 484
434 485
435 292
435 293
435 294
435 295
435 296
435 297
435 298
435 299
435 300
435 345
435 346
435 347
435 348
435 353
435 376
435 377
435 378
435 379
435 380
435 381
435 382
435 398
435 399
435 400
435 401
435 402
435 409
435 412
435 413
435 414
435 415
435 416
435 417
435 418
435 437
435 438
435 454
435 470
435 474
435 475
435 485
435 541
435 542
435 543
435 544
436 284
436 285
436 286
436 287
436 288
436 289
436 290
436 291
436 349
436 350
436 351
436 352
436 353
436 374
436 375
436 399
436 403
436 404
436 409
436 412
436 413
436 418
436 436
436 450
436 451
436 452
436 453
436 455
436 456
436 457
436 469
436 484
436 536
436 537
436 538
436 539
436 540
437 352
437 353
437 354
437 355
437 373
437 399
437 405
437 406
437 407
437 408
437 409
437 410
437 411
437 412
437 413
437 419
437 434
437 435
437 454
437 469
437 483
437 531
437 532
437 533
437 534
437 535
438 351
438 356
438 357
438 358
438 359
438 360
438 361
438 362
438 363
438 372
438 400
438 404
438 413
438 420
438 432
438 433
438 464
438 465
438 466
438 467
438 468
438 483
438 525
438 526
438 527
438 528
438 529
438 530
439 350
439 355
439 364
439 365
439 366
439 367
439 368
439 369
439 371
439 399
439 402
439 403
439 413
439 421
439 430
439 431
439 461
439 462
439 463
439 467
439 481
439 482
439 519
439 520
439 521
439 522
439 523
439 524
440 350
440 354
440 370
440 371
440 372
440 399
440 400
440 401
440 414
440 421
440 428
440 429
440 459
440 460
440 467
440 513
440 514
440 515
440 516
440 517
440 518
441 349
441 373
441 374
441 375
441 376
441 377
441 398
441 415
441 422
441 425
441 426
441 427
441 455
441 456
441 457
441 458
441 467
441 508
441 509
441 510
441 511
441 512
442 349
442 378
442 379
442 380
442 398
442 415
442 422
442 423
442 424
442 431
442 432
442 434
442 452
442 453
442 454
442 468
442 503
442 504
442 505
442 506
442 507
443 341
443 342
443 343
443 344
443 345
443 346
443 348
443 381
443 382
443 383
443 384
443 385
443 398
443 421
443 433
443 434
443 451
443 467
443 478
443 499
443 500
443 501
443 502
444 337
444 338
444 339
444 340
444 347
444 348
444 382
444 386
444 387
444 388
444 389
444 390
444 391
444 420
444 435
444 450
444 467
444 478
444 492
444 493
444 494
444 495
444 496
444 497
444 498
445 333
445 334
445 335
445 336
445 348
445 380
445 381
445 392
445 393
445 394
445 395
445 396
445 397
445 398
445 418
445 419
445 420
445 436
445 442
445 443
445 444
445 445
445 446
445 447
445 448
445 449
445 450
445 467
445 479
445 487
445 488
445 489
445 490
445 491
446 348
446 379
446 399
446 400
446 401
446 402
446 417
446 420
446 435
446 436
446 437
446 438
446 439
446 440
446 441
446 450
446 467
446 479
446 480
446 481
446 482
446 483
446 484
446 485
446 486
446 521
446 522
446 523
447 347
447 371
447 372
447 373
447 374
447 375
447 376
447 377
447 378
447 403
447 404
447 405
447 406
447 417
447 434
447 450
447 467
447 477
447 478
447 519
447 520
448 347
448 366
448 367
448 368
448 369
448 370
448 407
448 408
448 409
448 410
448 411
448 412
448 413
448 414
448 415
448 416
448 417
448 433
448 451
448 452
448 467
448 475
448 476
448 517
448 518
449 346
449 362
449 363
449 364
449 365
449 394
449 418
449 432
449 453
449 467
449 473
449 474
449 515
449 516
450 346
450 356
450 357
450 358
450 359
450 360
450 361
450 381
450 382
450 383
450 384
450 385
450 386
450 394
450 419
450 420
450 421
450 432
450 453
450 454
450 455
450 456
450 457
450 458
450 459
450 460
450 461
450 462
450 463
450 464
450 465
450 466
450 467
450 468
450 469
450 470
450 471
450 472
451 346
451 355
451 380
451 394
451 422
451 423
451 424
451 425
451 431
451 453
451 465
451 472
452 345
452 378
452 379
452 394
452 403
452 426
452 427
452 428
452 429
452 430
452 451
452 452
452 465
452 473
453 343
453 344
453 345
453 376
453 377
453 394
453 403
453 404
453 409
453 410
453 411
453 412
453 430
453 431
453 432
453 450
453 465
453 473
453 505
454 336
454 337
454 338
454 339
454 340
454 341
454 342
454 345
454 374
454 375
454 395
454 402
454 405
454 406
454 408
454 413
454 414
454 415
454 416
454 430
454 433
454 434
454 435
454 436
454 451
454 465
454 474
454 475
454 503
454 504
455 331
455 332
455 333
455 334
455 335
455 346
455 372
455 373
455 396
455 400
455 401
455 407
455 408
455 429
455 437
455 438
455 439
455 440
455 441
455 442
455 443
455 444
455 464
455 476
455 477
455 478
455 499
455 500
455 501
455 502
455 504
456 326
456 327
456 328
456 329
456 330
456 370
456 371
456 396
456 399
456 408
456 428
456 445
456 446
456 447
456 448
456 464
456 479
456 480
456 481
456 482
456 498
456 504
457 317
457 321
457 322
457 323
457 324
457 325
457 369
457 383
457 384
457 396
457 408
457 421
457 422
457 423
457 424
457 425
457 426
457 427
457 449
457 450
457 451
457 464
457 483
457 484
457 485
457 497
458 318
458 319
458 320
458 367
458 368
458 380
458 381
458 382
458 408
458 415
458 416
458 417
458 418
458 419
458 420
458 452
458 453
458 462
458 463
458 464
458 486
458 487
458 488
459 318
459 365
459 366
459 378
459 379
459 383
459 395
459 408
459 409
459 410
459 411
459 412
459 413
459 414
459 454
459 455
459 456
459 457
459 458
459 459
459 460
459 461
459 465
459 489
459 490
459 491
459 492
459 493
459 494
460 364
460 375
460 376
460 377
460 395
460 407
460 454
460 466
460 467
460 495
460 496
460 497
461 339
461 374
461 395
461 406
461 453
461 462
461 468
461 469
461 498
461 499
461 500
462 340
462 372
462 373
462 394
462 395
462 396
462 397
462 398
462 399
462 400
462 401
462 402
462 405
462 453
462 462
462 501
462 502
462 503
462 504
463 341
463 342
463 359
463 360
463 361
463 371
463 393
463 397
463 403
463 404
463 451
463 452
463 462
463 505
463 506
463 507
463 508
464 341
464 343
464 344
464 358
464 362
464 370
464 385
464 386
464 387
464 388
464 389
464 396
464 404
464 450
464 461
464 509
464 510
464 511
465 340
465 357
465 362
465 370
465 381
465 382
465 383
465 384
465 396
465 404
465 448
465 449
465 461
465 512
465 513
465 514
465 515
466 338
466 339
466 355
466 356
466 370
466 376
466 377
466 378
466 379
466 380
466 397
466 404
466 447
466 461
466 516
466 517
466 518
466 519
467 368
467 369
467 370
467 371
467 372
467 373
467 374
467 375
467 397
467 403
467 445
467 446
467 461
467 520
467 521
467 522
467 524
468 364
468 365
468 366
468 367
468 396
468 397
468 398
468 403
468 443
468 444
468 460
468 523
468 524
469 359
469 360
469 361
469 362
469 363
469 395
469 403
469 441
469 442
469 460
469 525
470 355
470 356
470 357
470 358
470 395
470 402
470 440
470 460
471 349
471 350
471 351
471 352
471 353
471 354
471 394
471 402
471 439
471 460
472 347
472 348
472 393
472 401
472 419
472 437
472 438
472 459
473 343
473 344
473 345
473 346
473 392
473 401
473 419
473 435
473 436
473 459
474 336
474 337
474 338
474 339
474 340
474 341
474 342
474 392
474 401
474 419
474 422
474 434
474 458
475 332
475 333
475 334
475 335
475 342
475 391
475 400
475 418
475 419
475 420
475 421
475 432
475 433
475 445
475 455
475 456
475 457
476 328
476 329
476 330
476 331
476 342
476 390
476 400
476 416
476 417
476 421
476 430
476 431
476 444
477 324
477 325
477 326
477 327
477 340
477 342
477 389
477 399
477 414
477 415
477 421
477 429
477 443
478 319
478 320
478 321
478 322
478 323
478 340
478 341
478 388
478 399
478 411
478 412
478 413
478 427
478 428
478 442
479 315
479 316
479 317
479 318
479 339
479 351
479 388
479 399
479 410
479 426
479 442
480 310
480 311
480 312
480 313
480 314
480 338
480 352
480 387
480 398
480 408
480 409
480 424
480 425
480 441
481 304
481 305
481 306
481 307
481 308
481 309
481 337
481 351
481 352
481 386
481 398
481 406
481 407
481 422
481 423
481 440
482 298
482 299
482 300
482 301
482 302
482 303
482 309
482 325
482 333
482 334
482 335
482 336
482 337
482 353
482 385
482 386
482 398
482 404
482 405
482 421
482 439
483 293
483 294
483 295
483 296
483 297
483 309
483 310
483 325
483 331
483 332
483 337
483 347
483 348
483 349
483 350
483 351
483 352
483 353
483 354
483 355
483 356
483 357
483 358
483 384
483 387
483 397
483 399
483 401
483 402
483 403
483 419
483 420
483 439
484 253
484 288
484 289
484 290
484 291
484 292
484 307
484 308
484 326
484 327
484 328
484 329
484 330
484 338
484 359
484 383
484 397
484 398
484 400
484 417
484 418
484 438
485 225
485 226
485 227
485 228
485 229
485 230
485 231
485 232
485 233
485 234
485 235
485 236
485 237
485 238
485 239
485 246
485 247
485 248
485 249
485 250
485 251
485 252
485 253
485 283
485 284
485 285
485 286
485 287
485 306
485 325
485 382
485 396
485 400
485 416
485 430
485 431
485 432
485 433
485 434
485 435
485 436
485 437
485 438
486 253
486 273
486 278
486 279
486 280
486 281
486 282
486 305
486 317
486 324
486 382
486 395
486 414
486 415
486 437
486 438
486 439
487 273
487 274
487 275
487 276
487 277
487 303
487 304
487 316
487 323
487 381
487 395
487 413
487 437
487 440
488 258
488 269
488 270
488 271
488 272
488 300
488 301
488 302
488 316
488 321
488 322
488 380
488 395
488 411
488 412
488 420
488 423
488 424
488 425
488 426
489 258
489 264
489 265
489 266
489 267
489 268
489 298
489 299
489 317
489 318
489 319
489 320
489 379
489 394
489 410
489 421
489 422
489 427
489 428
490 259
490 260
490 261
490 262
490 263
490 295
490 296
490 297
490 317
490 378
490 394
490 408
490 409
491 292
491 293
491 294
491 311
491 317
491 377
491 393
491 406
491 407
492 289
492 290
492 291
492 311
492 317
492 376
492 393
492 405
492 434
493 285
493 286
493 287
493 288
493 311
493 312
493 313
493 317
493 371
493 376
493 392
493 403
493 404
493 433
494 282
494 283
494 284
494 294
494 311
494 372
494 375
494 392
494 401
494 402
494 432
495 295
495 296
495 297
495 298
495 299
495 300
495 301
495 302
495 303
495 310
495 373
495 374
495 392
495 399
495 400
495 431
496 295
496 304
496 305
496 306
496 307
496 308
496 309
496 310
496 311
496 312
496 373
496 392
496 397
496 398
496 430
497 313
497 314
497 315
497 316
497 317
497 318
497 319
497 320
497 321
497 322
497 323
497 324
497 325
497 372
497 392
497 396
497 430
498 326
498 327
498 328
498 329
498 330
498 331
498 332
498 371
498 392
498 393
498 394
498 395
498 429
499 333
499 334
499 335
499 336
499 337
499 338
499 339
499 340
499 341
499 342
499 343
499 371
499 391
499 428
500 344
500 345
500 346
500 347
500 348
500 349
500 350
500 351
500 352
500 353
500 354
500 355
500 370
500 390
500 428
501 356
501 357
501 358
501 359
501 360
501 361
501 362
501 363
501 369
501 389
501 427
502 364
502 365
502 366
502 367
502 368
502 388
502 426
503 367
503 386
503 387
503 426
504 366
504 385
504 425
505 366
505 383
505 384
505 425
506 365
506 382
506 424
507 364
507 380
507 381
507 423
508 363
508 378
508 379
508 423
509 363
509 377
509 422
510 362
510 375
510 376
510 421
511 361
511 373
511 374
511 421
512 360
512 372
512 420
513 359
513 370
513 371
513 419
514 359
514 369
514 419
515 299
515 300
515 301
515 302
515 359
515 367
515 368
515 418
516 295
516 296
516 297
516 298
516 303
516 357
516 358
516 359
516 360
516 365
516 366
516 418
517 292
517 293
517 294
517 356
517 363
517 364
517 417
518 290
518 291
518 355
518 360
518 361
518 362
518 416
519 354
519 416
520 281
520 282
520 283
520 284
520 353
520 415
521 278
521 279
521 280
521 352
521 414
522 274
522 275
522 276
522 277
522 352
522 414
523 272
523 273
523 351
523 413
523 429
524 267
524 271
524 350
524 413
524 428
525 263
525 264
525 265
525 266
525 350
525 412
525 427
525 477
525 478
525 479
525 480
525 481
526 260
526 261
526 262
526 349
526 412
526 427
526 471
526 472
526 473
526 474
526 475
526 476
527 255
527 256
527 257
527 258
527 259
527 349
527 412
527 426
527 466
527 467
527 468
527 469
527 470
528 341
528 342
528 348
528 349
528 350
528 425
528 461
528 462
528 463
528 464
528 465
529 343
529 346
529 347
529 351
529 352
529 353
529 424
529 456
529 457
529 458
529 459
529 460
530 344
530 345
530 354
530 355
530 356
530 357
530 358
530 359
530 360
530 361
530 362
530 422
530 423
530 451
530 452
530 453
530 454
530 455
531 343
531 363
531 364
531 365
531 366
531 367
531 368
531 369
531 370
531 371
531 423
531 445
531 446
531 447
531 448
531 449
531 450
532 343
532 372
532 373
532 374
532 375
532 376
532 377
532 378
532 379
532 380
532 381
532 382
532 423
532 440
532 441
532 442
532 443
532 444
533 342
533 383
533 384
533 385
533 386
533 387
533 388
533 389
533 390
533 391
533 392
533 393
533 436
533 437
533 438
533 439
534 342
534 394
534 395
534 396
534 435
535 341
535 397
535 398
535 399
535 400
535 401
535 402
535 403
535 404
535 405
535 432
535 433
535 434
536 340
536 352
536 399
536 406
536 407
536 419
536 420
536 421
536 422
536 423
536 424
536 425
536 426
536 427
536 428
536 429
536 430
536 431
536 434
537 339
537 352
537 399
537 406
537 408
537 409
537 410
537 411
537 412
537 413
537 414
537 415
537 416
537 417
537 418
537 435
538 338
538 352
538 399
538 406
538 407
538 436
538 437
538 438
538 439
538 440
538 441
538 442
538 443
538 444
539 337
539 353
539 398
539 399
539 400
539 404
539 405
539 445
539 446
539 447
539 448
539 449
539 450
539 451
539 452
539 453
539 454
539 455
540 337
540 353
540 397
540 401
540 402
540 403
540 456
540 457
540 458
540 459
540 460
540 461
540 462
540 463
540 464
540 465
540 466
541 336
541 353
541 395
541 396
541 467
541 468
541 469
541 470
541 471
541 472
541 473
541 474
541 475
541 476
542 335
542 350
542 351
542 352
542 354
542 393
542 394
542 477
542 478
542 479
542 480
542 481
542 482
542 483
542 484
542 485
542 486
543 334
543 384
543 385
543 386
543 391
543 392
543 416
543 487
543 488
543 489
543 490
543 491
543 492
543 493
543 494
543 495
543 496
543 497
543 503
544 333
544 378
544 379
544 380
544 381
544 382
544 383
544 387
544 388
544 389
544 390
544 412
544 416
544 498
544 499
544 500
544 501
544 502
544 503
545 333
545 374
545 375
545 376
545 377
545 388
545 413
545 414
545 415
545 416
545 417
545 503
546 332
546 369
546 370
546 371
546 372
546 373
546 388
546 414
547 331
547 363
547 364
547 365
547 366
547 367
547 368
547 387
547 414
548 330
548 360
548 361
548 362
548 387
548 413
549 329
549 359
549 385
549 386
549 413
549 449
550 329
550 355
550 356
550 357
550 358
550 384
550 412
550 449
551 329
551 354
551 373
551 383
551 412
551 442
551 443
551 444
551 445
551 446
551 447
551 448
551 449
552 329
552 350
552 351
552 352
552 353
552 372
552 382
552 411
552 450
553 328
553 343
553 344
553 345
553 346
553 347
553 348
553 349
553 351
553 354
553 355
553 356
553 357
553 358
553 359
553 360
553 361
553 362
553 363
553 364
553 365
553 366
553 367
553 368
553 369
553 370
553 371
553 372
553 381
553 411
553 439
554 328
554 337
554 338
554 339
554 340
554 341
554 342
554 350
554 372
554 380
554 411
554 432
554 433
554 434
554 435
554 436
554 437
554 438
555 264
555 265
555 266
555 267
555 268
555 269
555 270
555 271
555 272
555 273
555 274
555 275
555 276
555 277
555 278
555 279
555 280
555 281
555 282
555 283
555 284
555 285
555 286
555 287
555 288
555 289
555 290
555 291
555 292
555 293
555 294
555 295
555 296
555 297
555 298
555 299
555 300
555 301
555 302
555 303
555 304
555 305
555 306
555 307
555 308
555 309
555 310
555 311
555 312
555 313
555 314
555 315
555 316
555 317
555 324
555 325
555 326
555 327
555 328
555 329
555 330
555 331
555 332
555 333
555 334
555 335
555 336
555 372
555 378
555 379
555 410
555 417
555 431
555 438
556 318
556 319
556 320
556 321
556 322
556 323
556 372
556 377
556 416
556 418
556 419
556 421
556 422
556 423
556 430
557 321
557 376
557 414
557 415
557 416
557 417
557 424
557 425
557 428
557 429
558 321
558 375
558 409
558 410
558 411
558 412
558 413
558 426
558 427
559 321
559 336
559 373
559 374
559 399
559 405
559 407
559 408
560 320
560 335
560 372
560 399
560 405
560 406
560 423
560 424
560 425
561 319
561 334
561 371
561 397
561 398
561 399
561 400
561 401
561 403
561 405
561 422
562 319
562 332
562 333
562 370
562 395
562 396
562 404
562 420
562 421
563 318
563 331
563 370
563 378
563 387
563 388
563 389
563 390
563 391
563 392
563 393
563 394
563 404
563 418
563 419
564 317
564 330
564 369
564 378
564 383
564 384
564 385
564 386
564 404
564 415
564 416
564 417
565 316
565 329
565 368
565 378
565 379
565 380
565 381
565 382
565 405
565 413
565 414
566 315
566 329
566 366
566 367
566 378
566 405
566 411
566 412
567 314
567 365
567 378
567 404
567 405
567 406
567 407
567 408
567 409
567 410
568 314
568 364
568 378
568 403
569 313
569 330
569 362
569 363
569 401
569 402
569 403
570 312
570 330
570 361
570 400
570 403
571 311
571 330
571 360
571 395
571 397
571 399
572 310
572 330
572 346
572 347
572 348
572 359
572 386
572 396
572 398
573 309
573 331
573 340
573 341
573 342
573 343
573 344
573 345
573 358
573 387
573 398
574 309
574 322
574 331
574 332
574 333
574 334
574 335
574 336
574 338
574 339
574 357
574 386
574 388
574 398
575 308
575 321
575 331
575 356
575 383
575 384
575 385
575 386
575 387
575 393
575 397
576 307
576 314
576 321
576 330
576 355
576 382
576 387
576 394
576 397
577 307
577 314
577 315
577 316
577 317
577 318
577 319
577 320
577 330
577 354
577 379
577 380
577 381
577 394
577 396
578 306
578 307
578 308
578 309
578 313
578 321
578 352
578 353
578 377
578 378
578 395
579 305
579 310
579 351
579 373
579 374
579 375
579 376
579 395
580 304
580 311
580 350
580 394
581 303
581 311
581 349
581 393
582 302
582 311
582 318
582 319
582 320
582 323
582 348
582 393
583 301
583 312
583 321
583 322
583 323
583 333
583 347
583 367
583 378
583 379
583 380
583 381
583 392
584 301
584 311
584 324
584 325
584 326
584 327
584 332
584 346
584 367
584 377
584 392
585 301
585 308
585 309
585 310
585 312
585 328
585 329
585 331
585 346
585 367
585 368
585 369
585 370
585 371
585 372
585 373
585 374
585 375
585 376
585 391
586 301
586 307
586 313
586 330
586 346
586 360
586 361
586 362
586 363
586 364
586 365
586 366
586 391
587 344
587 345
587 346
587 354
587 355
587 356
587 357
587 358
587 359
587 367
587 390
588 342
588 343
588 347
588 348
588 349
588 350
588 351
588 352
588 353
588 389
589 340
589 341
589 389
590 329
590 330
590 331
590 332
590 333
590 338
590 339
590 388
591 322
591 323
591 324
591 325
591 326
591 327
591 328
591 334
591 335
591 336
591 337
591 386
591 387
592 312
592 313
592 314
592 315
592 316
592 317
592 318
592 319
592 320
592 321
592 335
592 387
593 304
593 305
593 306
593 307
593 308
593 309
593 310
593 311
593 335
593 386
594 300
594 301
594 302
594 303
594 334
594 386
595 297
595 298
595 299
595 333
595 385
596 298
596 332
596 384
597 298
597 323
597 331
597 384
598 297
598 324
598 326
598 329
598 330
598 344
598 384
599 296
599 325
599 328
599 344
599 345
599 346
599 347
599 348
599 383
600 326
600 327
600 343
600 382
601 326
601 341
601 342
601 382
602 315
602 316
602 317
602 318
602 319
602 325
602 339
602 340
602 381
603 317
603 320
603 321
603 322
603 323
603 324
603 325
603 381
604 318
604 319
604 325
604 380
605 317
605 325
605 379
606 316
606 325
606 379
607 316
607 325
607 378
608 315
608 325
608 377
609 314
609 322
609 323
609 324
609 377
610 312
610 313
610 324
610 377
611 323
616 279
616 280
616 281
617 277
617 278
617 282
618 275
618 276
619 276
620 275
621 274
622 273
623 273
624 272
625 271
626 270
