# Supplementary material for: The Filament Sensor for Near Real-Time Detection of Cytoskeletal Fiber Structures
Source: PLoS One. 2015 May 21;10(5):e0126346. doi: 10.1371/journal.pone.0126346 (PMC4440737; doi:10.1371/journal.pone.0126346)
Supplement: S1 File — This comprises the FilamentSensor, the benchmark database, the output of the compared programs, several auxiliary scripts, and the evaluation results of the program outputs. (ZIP) [file pone.0126346.s001.zip › supporting_information/ground_truth/simulated/CID/simulated_cell_07_graph]

(2	1): 1.00
(3	1): 1.41
(1	2): 1.00
(1	3): 1.41
(4	3): 1.41
(3	4): 1.41
(5	4): 1.41
(4	5): 1.41
(7	5): 1.41
(8	6): 1.00
(5	7): 1.41
(9	7): 1.41
(6	8): 1.00
(11	8): 1.41
(7	9): 1.41
(12	9): 1.41
(11	10): 1.00
(14	10): 1.41
(8	11): 1.41
(10	11): 1.00
(9	12): 1.41
(15	12): 1.41
(14	13): 1.00
(17	13): 1.41
(10	14): 1.41
(13	14): 1.00
(12	15): 1.41
(18	15): 1.41
(17	16): 1.00
(19	16): 1.41
(13	17): 1.41
(16	17): 1.00
(15	18): 1.41
(20	18): 1.41
(16	19): 1.41
(21	19): 1.41
(18	20): 1.41
(22	20): 1.41
(19	21): 1.41
(24	21): 1.41
(20	22): 1.41
(26	22): 1.41
(24	23): 1.00
(27	23): 1.41
(21	24): 1.41
(23	24): 1.00
(28	25): 1.00
(22	26): 1.41
(29	26): 1.41
(23	27): 1.41
(30	27): 1.41
(25	28): 1.00
(31	28): 1.41
(26	29): 1.41
(32	29): 1.41
(27	30): 1.41
(34	30): 1.41
(28	31): 1.41
(35	31): 1.41
(29	32): 1.41
(37	32): 1.41
(34	33): 1.00
(38	33): 1.41
(30	34): 1.41
(33	34): 1.00
(31	35): 1.41
(39	35): 1.00
(40	36): 1.41
(32	37): 1.41
(41	37): 1.41
(33	38): 1.41
(43	38): 1.41
(35	39): 1.00
(44	39): 1.41
(36	40): 1.41
(45	40): 1.00
(37	41): 1.41
(46	41): 1.41
(43	42): 1.00
(47	42): 1.41
(38	43): 1.41
(42	43): 1.00
(39	44): 1.41
(48	44): 1.41
(40	45): 1.00
(49	45): 1.00
(41	46): 1.41
(51	46): 1.41
(42	47): 1.41
(53	47): 1.41
(44	48): 1.41
(54	48): 1.41
(45	49): 1.00
(55	49): 1.41
(51	50): 1.00
(56	50): 1.41
(46	51): 1.41
(50	51): 1.00
(53	52): 1.00
(57	52): 1.41
(47	53): 1.41
(52	53): 1.00
(48	54): 1.41
(58	54): 1.00
(49	55): 1.41
(59	55): 1.00
(50	56): 1.41
(60	56): 1.41
(52	57): 1.41
(62	57): 1.41
(54	58): 1.00
(55	59): 1.00
(63	59): 1.41
(56	60): 1.41
(64	60): 1.41
(62	61): 1.00
(65	61): 1.41
(57	62): 1.41
(61	62): 1.00
(59	63): 1.41
(66	63): 1.41
(60	64): 1.41
(68	64): 1.41
(61	65): 1.41
(70	65): 1.41
(63	66): 1.41
(71	66): 1.00
(68	67): 1.00
(72	67): 1.41
(64	68): 1.41
(67	68): 1.00
(70	69): 1.00
(73	69): 1.41
(65	70): 1.41
(69	70): 1.00
(66	71): 1.00
(74	71): 1.41
(67	72): 1.41
(79	72): 1.41
(69	73): 1.41
(81	73): 1.41
(71	74): 1.41
(82	74): 1.00
(76	75): 1.00
(84	75): 1.41
(75	76): 1.00
(77	76): 1.00
(76	77): 1.00
(78	77): 1.00
(77	78): 1.00
(79	78): 1.00
(72	79): 1.41
(78	79): 1.00
(85	79): 1.00
(81	80): 1.00
(86	80): 1.41
(73	81): 1.41
(80	81): 1.00
(74	82): 1.00
(87	82): 1.41
(84	83): 1.00
(89	83): 1.41
(75	84): 1.41
(83	84): 1.00
(79	85): 1.00
(90	85): 1.41
(80	86): 1.41
(92	86): 1.41
(82	87): 1.41
(93	87): 1.00
(89	88): 1.00
(96	88): 1.41
(83	89): 1.41
(88	89): 1.00
(85	90): 1.41
(97	90): 1.00
(92	91): 1.00
(98	91): 1.41
(86	92): 1.41
(91	92): 1.00
(87	93): 1.00
(100	93): 1.41
(95	94): 1.00
(102	94): 1.41
(94	95): 1.00
(96	95): 1.00
(88	96): 1.41
(95	96): 1.00
(90	97): 1.00
(103	97): 1.41
(91	98): 1.41
(105	98): 1.41
(106	99): 1.41
(93	100): 1.41
(109	100): 1.00
(102	101): 1.00
(110	101): 1.41
(94	102): 1.41
(101	102): 1.00
(97	103): 1.41
(111	103): 1.41
(105	104): 1.00
(112	104): 1.41
(98	105): 1.41
(104	105): 1.00
(99	106): 1.41
(113	106): 1.41
(114	107): 1.00
(115	108): 1.41
(100	109): 1.00
(116	109): 1.41
(101	110): 1.41
(118	110): 1.41
(103	111): 1.41
(119	111): 1.41
(104	112): 1.41
(121	112): 1.41
(106	113): 1.41
(123	113): 1.00
(107	114): 1.00
(124	114): 1.41
(108	115): 1.41
(125	115): 1.41
(109	116): 1.41
(126	116): 1.00
(118	117): 1.00
(132	117): 1.41
(110	118): 1.41
(117	118): 1.00
(111	119): 1.41
(134	119): 1.41
(121	120): 1.00
(135	120): 1.41
(112	121): 1.41
(120	121): 1.00
(136	122): 1.00
(113	123): 1.00
(137	123): 1.41
(114	124): 1.41
(138	124): 1.41
(115	125): 1.41
(139	125): 1.41
(116	126): 1.00
(140	126): 1.41
(128	127): 1.00
(141	127): 1.41
(127	128): 1.00
(129	128): 1.00
(128	129): 1.00
(142	129): 1.41
(131	130): 1.00
(144	130): 1.41
(130	131): 1.00
(132	131): 1.00
(117	132): 1.41
(131	132): 1.00
(134	133): 1.00
(145	133): 1.41
(119	134): 1.41
(133	134): 1.00
(120	135): 1.41
(146	135): 1.41
(122	136): 1.00
(147	136): 1.41
(123	137): 1.41
(148	137): 1.41
(124	138): 1.41
(149	138): 1.41
(125	139): 1.41
(150	139): 1.41
(126	140): 1.41
(151	140): 1.00
(127	141): 1.41
(153	141): 1.41
(129	142): 1.41
(143	142): 1.00
(142	143): 1.00
(144	143): 1.00
(130	144): 1.41
(143	144): 1.00
(133	145): 1.41
(154	145): 1.41
(135	146): 1.41
(157	146): 1.41
(136	147): 1.41
(158	147): 1.41
(137	148): 1.41
(159	148): 1.00
(138	149): 1.41
(160	149): 1.41
(139	150): 1.41
(161	150): 1.41
(140	151): 1.00
(162	151): 1.41
(153	152): 1.00
(163	152): 1.41
(141	153): 1.41
(152	153): 1.00
(145	154): 1.41
(164	154): 1.00
(165	155): 1.41
(157	156): 1.00
(166	156): 1.41
(146	157): 1.41
(156	157): 1.00
(147	158): 1.41
(167	158): 1.00
(148	159): 1.00
(168	159): 1.41
(149	160): 1.41
(169	160): 1.41
(150	161): 1.41
(170	161): 1.00
(151	162): 1.41
(171	162): 1.41
(152	163): 1.41
(172	163): 1.41
(154	164): 1.00
(174	164): 1.41
(155	165): 1.41
(176	165): 1.41
(156	166): 1.41
(178	166): 1.41
(158	167): 1.00
(179	167): 1.41
(159	168): 1.41
(180	168): 1.00
(160	169): 1.41
(181	169): 1.41
(161	170): 1.00
(182	170): 1.41
(162	171): 1.41
(183	171): 1.00
(163	172): 1.41
(184	172): 1.41
(174	173): 1.00
(185	173): 1.41
(164	174): 1.41
(173	174): 1.00
(176	175): 1.00
(187	175): 1.41
(165	176): 1.41
(175	176): 1.00
(178	177): 1.00
(188	177): 1.41
(166	178): 1.41
(177	178): 1.00
(167	179): 1.41
(189	179): 1.41
(168	180): 1.00
(190	180): 1.41
(169	181): 1.41
(191	181): 1.41
(170	182): 1.41
(192	182): 1.41
(171	183): 1.00
(193	183): 1.41
(172	184): 1.41
(197	184): 1.00
(173	185): 1.41
(198	185): 1.41
(187	186): 1.00
(200	186): 1.41
(175	187): 1.41
(186	187): 1.00
(177	188): 1.41
(201	188): 1.41
(179	189): 1.41
(202	189): 1.00
(180	190): 1.41
(203	190): 1.00
(181	191): 1.41
(204	191): 1.00
(182	192): 1.41
(205	192): 1.41
(183	193): 1.41
(208	193): 1.00
(195	194): 1.00
(210	194): 1.41
(194	195): 1.00
(196	195): 1.00
(195	196): 1.00
(197	196): 1.00
(184	197): 1.00
(196	197): 1.00
(211	197): 1.00
(185	198): 1.41
(200	199): 1.00
(213	199): 1.41
(186	200): 1.41
(199	200): 1.00
(188	201): 1.41
(214	201): 1.41
(189	202): 1.00
(215	202): 1.41
(190	203): 1.00
(216	203): 1.41
(191	204): 1.00
(217	204): 1.41
(192	205): 1.41
(218	205): 1.41
(207	206): 1.00
(219	206): 1.41
(206	207): 1.00
(193	208): 1.00
(220	208): 1.41
(210	209): 1.00
(222	209): 1.41
(194	210): 1.41
(209	210): 1.00
(197	211): 1.00
(223	211): 1.00
(213	212): 1.00
(224	212): 1.41
(199	213): 1.41
(212	213): 1.00
(201	214): 1.41
(225	214): 1.41
(202	215): 1.41
(226	215): 1.41
(203	216): 1.41
(227	216): 1.41
(204	217): 1.41
(228	217): 1.41
(205	218): 1.41
(229	218): 1.41
(206	219): 1.41
(230	219): 1.41
(208	220): 1.41
(231	220): 1.00
(222	221): 1.00
(232	221): 1.41
(209	222): 1.41
(221	222): 1.00
(211	223): 1.00
(233	223): 1.00
(212	224): 1.41
(235	224): 1.41
(214	225): 1.41
(236	225): 1.41
(215	226): 1.41
(237	226): 1.00
(216	227): 1.41
(238	227): 1.00
(217	228): 1.41
(239	228): 1.41
(218	229): 1.41
(240	229): 1.41
(219	230): 1.41
(241	230): 1.41
(220	231): 1.00
(242	231): 1.41
(221	232): 1.41
(244	232): 1.41
(223	233): 1.00
(245	233): 1.00
(235	234): 1.00
(247	234): 1.41
(224	235): 1.41
(234	235): 1.00
(225	236): 1.41
(249	236): 1.00
(226	237): 1.00
(250	237): 1.41
(227	238): 1.00
(251	238): 1.41
(228	239): 1.41
(252	239): 1.41
(229	240): 1.41
(253	240): 1.41
(230	241): 1.41
(255	241): 1.41
(231	242): 1.41
(256	242): 1.41
(244	243): 1.00
(258	243): 1.41
(232	244): 1.41
(243	244): 1.00
(233	245): 1.00
(259	245): 1.41
(247	246): 1.00
(261	246): 1.41
(234	247): 1.41
(246	247): 1.00
(249	248): 1.00
(265	248): 1.41
(236	249): 1.00
(248	249): 1.00
(266	249): 1.00
(237	250): 1.41
(267	250): 1.00
(238	251): 1.41
(268	251): 1.00
(239	252): 1.41
(269	252): 1.41
(240	253): 1.41
(270	253): 1.00
(255	254): 1.00
(271	254): 1.41
(241	255): 1.41
(254	255): 1.00
(242	256): 1.41
(272	256): 1.00
(258	257): 1.00
(274	257): 1.41
(243	258): 1.41
(257	258): 1.00
(245	259): 1.41
(275	259): 1.00
(261	260): 1.00
(276	260): 1.41
(246	261): 1.41
(260	261): 1.00
(263	262): 1.00
(278	262): 1.41
(262	263): 1.00
(264	263): 1.00
(263	264): 1.00
(265	264): 1.00
(248	265): 1.41
(264	265): 1.00
(249	266): 1.00
(280	266): 1.00
(250	267): 1.00
(281	267): 1.41
(251	268): 1.00
(282	268): 1.41
(252	269): 1.41
(283	269): 1.00
(253	270): 1.00
(284	270): 1.41
(254	271): 1.41
(285	271): 1.41
(256	272): 1.00
(286	272): 1.41
(274	273): 1.00
(288	273): 1.41
(257	274): 1.41
(273	274): 1.00
(259	275): 1.00
(289	275): 1.00
(260	276): 1.41
(291	276): 1.41
(278	277): 1.00
(292	277): 1.41
(262	278): 1.41
(277	278): 1.00
(280	279): 1.00
(266	280): 1.00
(279	280): 1.00
(293	280): 1.00
(267	281): 1.41
(294	281): 1.00
(268	282): 1.41
(295	282): 1.00
(269	283): 1.00
(296	283): 1.41
(270	284): 1.41
(297	284): 1.41
(271	285): 1.41
(298	285): 1.41
(272	286): 1.41
(299	286): 1.00
(288	287): 1.00
(300	287): 1.41
(273	288): 1.41
(287	288): 1.00
(275	289): 1.00
(301	289): 1.41
(291	290): 1.00
(303	290): 1.41
(276	291): 1.41
(290	291): 1.00
(277	292): 1.41
(304	292): 1.41
(280	293): 1.00
(305	293): 1.00
(281	294): 1.00
(306	294): 1.00
(282	295): 1.00
(307	295): 1.41
(283	296): 1.41
(308	296): 1.41
(284	297): 1.41
(309	297): 1.41
(285	298): 1.41
(310	298): 1.41
(286	299): 1.00
(311	299): 1.41
(287	300): 1.41
(313	300): 1.41
(289	301): 1.41
(314	301): 1.00
(303	302): 1.00
(315	302): 1.41
(290	303): 1.41
(302	303): 1.00
(292	304): 1.41
(317	304): 1.41
(293	305): 1.00
(318	305): 1.41
(294	306): 1.00
(295	307): 1.41
(319	307): 1.00
(296	308): 1.41
(320	308): 1.00
(297	309): 1.41
(321	309): 1.41
(298	310): 1.41
(322	310): 1.41
(299	311): 1.41
(323	311): 1.00
(313	312): 1.00
(324	312): 1.41
(300	313): 1.41
(312	313): 1.00
(301	314): 1.00
(325	314): 1.41
(302	315): 1.41
(327	315): 1.41
(317	316): 1.00
(328	316): 1.41
(304	317): 1.41
(316	317): 1.00
(305	318): 1.41
(329	318): 1.00
(307	319): 1.00
(330	319): 1.41
(308	320): 1.00
(331	320): 1.41
(309	321): 1.41
(332	321): 1.00
(310	322): 1.41
(311	323): 1.00
(333	323): 1.41
(312	324): 1.41
(335	324): 1.41
(314	325): 1.41
(336	325): 1.41
(327	326): 1.00
(337	326): 1.41
(315	327): 1.41
(326	327): 1.00
(316	328): 1.41
(339	328): 1.41
(318	329): 1.00
(340	329): 1.00
(319	330): 1.41
(341	330): 1.41
(320	331): 1.41
(342	331): 1.41
(321	332): 1.00
(343	332): 1.41
(323	333): 1.41
(344	333): 1.00
(335	334): 1.00
(346	334): 1.41
(324	335): 1.41
(334	335): 1.00
(325	336): 1.41
(347	336): 1.00
(326	337): 1.41
(349	337): 1.41
(339	338): 1.00
(350	338): 1.41
(328	339): 1.41
(338	339): 1.00
(329	340): 1.00
(351	340): 1.00
(330	341): 1.41
(354	341): 1.00
(331	342): 1.41
(355	342): 1.41
(332	343): 1.41
(356	343): 1.41
(333	344): 1.00
(357	344): 1.41
(346	345): 1.00
(358	345): 1.41
(334	346): 1.41
(345	346): 1.00
(336	347): 1.00
(359	347): 1.41
(349	348): 1.00
(361	348): 1.41
(337	349): 1.41
(348	349): 1.00
(338	350): 1.41
(363	350): 1.41
(340	351): 1.00
(364	351): 1.41
(353	352): 1.00
(365	352): 1.41
(352	353): 1.00
(341	354): 1.00
(366	354): 1.41
(342	355): 1.41
(367	355): 1.41
(343	356): 1.41
(368	356): 1.41
(344	357): 1.41
(369	357): 1.00
(345	358): 1.41
(371	358): 1.41
(347	359): 1.41
(372	359): 1.00
(361	360): 1.00
(373	360): 1.41
(348	361): 1.41
(360	361): 1.00
(363	362): 1.00
(374	362): 1.41
(350	363): 1.41
(362	363): 1.00
(351	364): 1.41
(375	364): 1.00
(352	365): 1.41
(376	365): 1.41
(354	366): 1.41
(377	366): 1.00
(355	367): 1.41
(378	367): 1.00
(356	368): 1.41
(379	368): 1.41
(357	369): 1.00
(380	369): 1.41
(371	370): 1.00
(381	370): 1.41
(358	371): 1.41
(370	371): 1.00
(359	372): 1.00
(382	372): 1.00
(360	373): 1.41
(383	373): 1.41
(362	374): 1.41
(384	374): 1.41
(364	375): 1.00
(385	375): 1.00
(365	376): 1.41
(386	376): 1.00
(366	377): 1.00
(387	377): 1.41
(367	378): 1.00
(388	378): 1.00
(368	379): 1.41
(389	379): 1.41
(369	380): 1.41
(390	380): 1.00
(370	381): 1.41
(392	381): 1.41
(372	382): 1.00
(373	383): 1.41
(394	383): 1.41
(374	384): 1.41
(396	384): 1.41
(375	385): 1.00
(397	385): 1.41
(376	386): 1.00
(398	386): 1.41
(377	387): 1.41
(399	387): 1.00
(378	388): 1.00
(400	388): 1.00
(379	389): 1.41
(401	389): 1.41
(380	390): 1.00
(402	390): 1.41
(392	391): 1.00
(403	391): 1.41
(381	392): 1.41
(391	392): 1.00
(394	393): 1.00
(405	393): 1.41
(383	394): 1.41
(393	394): 1.00
(396	395): 1.00
(406	395): 1.41
(384	396): 1.41
(395	396): 1.00
(385	397): 1.41
(407	397): 1.00
(386	398): 1.41
(408	398): 1.41
(387	399): 1.00
(409	399): 1.41
(388	400): 1.00
(410	400): 1.41
(389	401): 1.41
(411	401): 1.41
(390	402): 1.41
(413	402): 1.00
(391	403): 1.41
(415	403): 1.41
(405	404): 1.00
(418	404): 1.41
(393	405): 1.41
(404	405): 1.00
(395	406): 1.41
(419	406): 1.41
(397	407): 1.00
(420	407): 1.00
(398	408): 1.41
(421	408): 1.00
(399	409): 1.41
(424	409): 1.41
(400	410): 1.41
(425	410): 1.00
(401	411): 1.41
(426	411): 1.41
(427	412): 1.00
(402	413): 1.00
(429	413): 1.41
(415	414): 1.00
(430	414): 1.41
(403	415): 1.41
(414	415): 1.00
(431	416): 1.41
(418	417): 1.00
(432	417): 1.41
(404	418): 1.41
(417	418): 1.00
(406	419): 1.41
(434	419): 1.41
(407	420): 1.00
(435	420): 1.41
(408	421): 1.00
(436	421): 1.41
(423	422): 1.00
(438	422): 1.41
(422	423): 1.00
(439	423): 1.41
(409	424): 1.41
(441	424): 1.00
(410	425): 1.00
(444	425): 1.00
(411	426): 1.41
(446	426): 1.41
(412	427): 1.00
(428	427): 1.00
(448	427): 1.41
(427	428): 1.00
(413	429): 1.41
(452	429): 1.41
(414	430): 1.41
(454	430): 1.41
(416	431): 1.41
(432	431): 1.00
(455	431): 1.41
(417	432): 1.41
(431	432): 1.00
(434	433): 1.00
(457	433): 1.41
(419	434): 1.41
(433	434): 1.00
(420	435): 1.41
(458	435): 1.00
(421	436): 1.41
(459	436): 1.41
(438	437): 1.00
(460	437): 1.41
(422	438): 1.41
(437	438): 1.00
(423	439): 1.41
(440	439): 1.00
(439	440): 1.00
(461	440): 1.41
(424	441): 1.00
(461	441): 1.41
(443	442): 1.00
(463	442): 1.41
(442	443): 1.00
(444	443): 1.00
(425	444): 1.00
(443	444): 1.00
(445	444): 1.00
(444	445): 1.00
(464	445): 1.41
(426	446): 1.41
(465	446): 1.00
(448	447): 1.00
(469	447): 1.41
(427	448): 1.41
(447	448): 1.00
(450	449): 1.00
(470	449): 1.41
(449	450): 1.00
(451	450): 1.00
(450	451): 1.00
(429	452): 1.41
(471	452): 1.00
(454	453): 1.00
(473	453): 1.41
(430	454): 1.41
(453	454): 1.00
(431	455): 1.41
(474	455): 1.41
(457	456): 1.00
(475	456): 1.41
(433	457): 1.41
(456	457): 1.00
(435	458): 1.00
(476	458): 1.00
(436	459): 1.41
(477	459): 1.41
(437	460): 1.41
(478	460): 1.41
(440	461): 1.41
(441	461): 1.41
(479	461): 1.00
(463	462): 1.00
(480	462): 1.41
(442	463): 1.41
(462	463): 1.00
(445	464): 1.41
(481	464): 1.41
(446	465): 1.00
(483	465): 1.00
(467	466): 1.00
(484	466): 1.41
(466	467): 1.00
(468	467): 1.00
(467	468): 1.00
(447	469): 1.41
(486	469): 1.41
(449	470): 1.41
(487	470): 1.41
(452	471): 1.00
(488	471): 1.41
(473	472): 1.00
(489	472): 1.41
(453	473): 1.41
(472	473): 1.00
(455	474): 1.41
(492	474): 1.00
(456	475): 1.41
(494	475): 1.41
(458	476): 1.00
(495	476): 1.00
(459	477): 1.41
(496	477): 1.00
(460	478): 1.41
(497	478): 1.41
(461	479): 1.00
(498	479): 1.41
(462	480): 1.41
(499	480): 1.00
(464	481): 1.41
(482	481): 1.00
(500	481): 1.00
(481	482): 1.00
(483	482): 1.00
(465	483): 1.00
(482	483): 1.00
(501	483): 1.00
(466	484): 1.41
(503	484): 1.41
(486	485): 1.00
(504	485): 1.41
(469	486): 1.41
(485	486): 1.00
(470	487): 1.41
(505	487): 1.41
(471	488): 1.41
(506	488): 1.00
(472	489): 1.41
(508	489): 1.41
(491	490): 1.00
(509	490): 1.41
(490	491): 1.00
(492	491): 1.00
(474	492): 1.00
(491	492): 1.00
(510	492): 1.41
(494	493): 1.00
(511	493): 1.41
(475	494): 1.41
(493	494): 1.00
(476	495): 1.00
(512	495): 1.41
(477	496): 1.00
(513	496): 1.41
(478	497): 1.41
(514	497): 1.41
(479	498): 1.41
(515	498): 1.00
(480	499): 1.00
(516	499): 1.00
(481	500): 1.00
(517	500): 1.41
(483	501): 1.00
(503	502): 1.00
(519	502): 1.41
(484	503): 1.41
(502	503): 1.00
(485	504): 1.41
(520	504): 1.41
(487	505): 1.41
(521	505): 1.41
(488	506): 1.00
(522	506): 1.41
(508	507): 1.00
(523	507): 1.41
(489	508): 1.41
(507	508): 1.00
(490	509): 1.41
(524	509): 1.41
(492	510): 1.41
(525	510): 1.00
(493	511): 1.41
(527	511): 1.41
(495	512): 1.41
(528	512): 1.00
(496	513): 1.41
(529	513): 1.41
(497	514): 1.41
(530	514): 1.41
(498	515): 1.00
(531	515): 1.41
(499	516): 1.00
(533	516): 1.00
(500	517): 1.41
(534	517): 1.00
(519	518): 1.00
(536	518): 1.41
(502	519): 1.41
(518	519): 1.00
(504	520): 1.41
(538	520): 1.41
(505	521): 1.41
(541	521): 1.41
(506	522): 1.41
(542	522): 1.00
(507	523): 1.41
(544	523): 1.41
(509	524): 1.41
(545	524): 1.41
(510	525): 1.00
(527	526): 1.00
(546	526): 1.41
(511	527): 1.41
(526	527): 1.00
(512	528): 1.00
(547	528): 1.00
(513	529): 1.41
(548	529): 1.00
(514	530): 1.41
(549	530): 1.41
(515	531): 1.41
(550	531): 1.00
(553	532): 1.41
(516	533): 1.00
(554	533): 1.00
(517	534): 1.00
(555	534): 1.41
(536	535): 1.00
(557	535): 1.41
(518	536): 1.41
(535	536): 1.00
(538	537): 1.00
(558	537): 1.41
(520	538): 1.41
(537	538): 1.00
(540	539): 1.00
(562	539): 1.41
(539	540): 1.00
(541	540): 1.00
(521	541): 1.41
(540	541): 1.00
(522	542): 1.00
(564	542): 1.41
(544	543): 1.00
(566	543): 1.41
(523	544): 1.41
(543	544): 1.00
(524	545): 1.41
(570	545): 1.41
(526	546): 1.41
(572	546): 1.41
(528	547): 1.00
(573	547): 1.41
(529	548): 1.00
(574	548): 1.41
(530	549): 1.41
(575	549): 1.41
(531	550): 1.00
(576	550): 1.41
(552	551): 1.00
(551	552): 1.00
(577	552): 1.41
(532	553): 1.41
(578	553): 1.00
(533	554): 1.00
(583	554): 1.00
(534	555): 1.41
(557	556): 1.00
(586	556): 1.41
(535	557): 1.41
(556	557): 1.00
(537	558): 1.41
(588	558): 1.41
(589	559): 1.41
(561	560): 1.00
(589	560): 1.41
(560	561): 1.00
(562	561): 1.00
(539	562): 1.41
(561	562): 1.00
(590	563): 1.41
(542	564): 1.41
(591	564): 1.00
(566	565): 1.00
(593	565): 1.41
(543	566): 1.41
(565	566): 1.00
(568	567): 1.00
(594	567): 1.41
(567	568): 1.00
(569	568): 1.00
(568	569): 1.00
(570	569): 1.00
(545	570): 1.41
(569	570): 1.00
(595	570): 1.41
(572	571): 1.00
(596	571): 1.41
(546	572): 1.41
(571	572): 1.00
(547	573): 1.41
(597	573): 1.00
(548	574): 1.41
(598	574): 1.41
(549	575): 1.41
(599	575): 1.41
(550	576): 1.41
(600	576): 1.00
(552	577): 1.41
(578	577): 1.00
(601	577): 1.00
(553	578): 1.00
(577	578): 1.00
(579	578): 1.00
(578	579): 1.00
(580	579): 1.00
(579	580): 1.00
(581	580): 1.00
(580	581): 1.00
(582	581): 1.00
(581	582): 1.00
(583	582): 1.00
(554	583): 1.00
(582	583): 1.00
(602	583): 1.41
(605	584): 1.41
(586	585): 1.00
(608	585): 1.41
(556	586): 1.41
(585	586): 1.00
(588	587): 1.00
(609	587): 1.41
(558	588): 1.41
(587	588): 1.00
(559	589): 1.41
(560	589): 1.41
(610	589): 1.41
(563	590): 1.41
(611	590): 1.00
(564	591): 1.00
(612	591): 1.41
(593	592): 1.00
(614	592): 1.41
(565	593): 1.41
(592	593): 1.00
(567	594): 1.41
(616	594): 1.41
(570	595): 1.41
(617	595): 1.00
(571	596): 1.41
(618	596): 1.41
(573	597): 1.00
(619	597): 1.00
(574	598): 1.41
(620	598): 1.41
(575	599): 1.41
(622	599): 1.00
(576	600): 1.00
(623	600): 1.41
(577	601): 1.00
(624	601): 1.41
(583	602): 1.41
(603	602): 1.00
(625	602): 1.00
(602	603): 1.00
(604	603): 1.00
(603	604): 1.00
(605	604): 1.00
(626	604): 1.00
(584	605): 1.41
(604	605): 1.00
(607	606): 1.00
(628	606): 1.41
(606	607): 1.00
(608	607): 1.00
(585	608): 1.41
(607	608): 1.00
(587	609): 1.41
(630	609): 1.41
(589	610): 1.41
(635	610): 1.00
(590	611): 1.00
(636	611): 1.41
(591	612): 1.41
(637	612): 1.41
(614	613): 1.00
(638	613): 1.41
(592	614): 1.41
(613	614): 1.00
(616	615): 1.00
(640	615): 1.41
(594	616): 1.41
(615	616): 1.00
(595	617): 1.00
(641	617): 1.00
(596	618): 1.41
(643	618): 1.41
(597	619): 1.00
(644	619): 1.00
(598	620): 1.41
(645	620): 1.00
(622	621): 1.00
(646	621): 1.41
(599	622): 1.00
(621	622): 1.00
(647	622): 1.41
(600	623): 1.41
(648	623): 1.41
(601	624): 1.41
(649	624): 1.00
(602	625): 1.00
(650	625): 1.41
(604	626): 1.00
(628	627): 1.00
(652	627): 1.41
(606	628): 1.41
(627	628): 1.00
(630	629): 1.00
(654	629): 1.41
(609	630): 1.41
(629	630): 1.00
(632	631): 1.00
(656	631): 1.41
(631	632): 1.00
(633	632): 1.00
(632	633): 1.00
(634	633): 1.00
(633	634): 1.00
(635	634): 1.00
(610	635): 1.00
(634	635): 1.00
(657	635): 1.00
(611	636): 1.41
(659	636): 1.41
(612	637): 1.41
(660	637): 1.00
(613	638): 1.41
(662	638): 1.41
(640	639): 1.00
(663	639): 1.41
(615	640): 1.41
(639	640): 1.00
(617	641): 1.00
(664	641): 1.00
(643	642): 1.00
(665	642): 1.41
(618	643): 1.41
(642	643): 1.00
(619	644): 1.00
(666	644): 1.41
(620	645): 1.00
(667	645): 1.41
(621	646): 1.41
(668	646): 1.41
(622	647): 1.41
(623	648): 1.41
(669	648): 1.00
(624	649): 1.00
(670	649): 1.00
(625	650): 1.41
(671	650): 1.41
(652	651): 1.00
(674	651): 1.41
(627	652): 1.41
(651	652): 1.00
(654	653): 1.00
(675	653): 1.41
(629	654): 1.41
(653	654): 1.00
(656	655): 1.00
(677	655): 1.41
(631	656): 1.41
(655	656): 1.00
(635	657): 1.00
(659	658): 1.00
(636	659): 1.41
(658	659): 1.00
(678	659): 1.00
(637	660): 1.00
(679	660): 1.41
(662	661): 1.00
(681	661): 1.41
(638	662): 1.41
(661	662): 1.00
(639	663): 1.41
(683	663): 1.41
(641	664): 1.00
(684	664): 1.41
(642	665): 1.41
(686	665): 1.41
(644	666): 1.41
(687	666): 1.00
(645	667): 1.41
(688	667): 1.00
(646	668): 1.41
(690	668): 1.41
(648	669): 1.00
(691	669): 1.00
(649	670): 1.00
(694	670): 1.00
(650	671): 1.41
(696	671): 1.41
(673	672): 1.00
(698	672): 1.41
(672	673): 1.00
(674	673): 1.00
(651	674): 1.41
(673	674): 1.00
(653	675): 1.41
(699	675): 1.41
(677	676): 1.00
(702	676): 1.41
(655	677): 1.41
(676	677): 1.00
(703	677): 1.00
(659	678): 1.00
(705	678): 1.00
(660	679): 1.41
(706	679): 1.00
(681	680): 1.00
(707	680): 1.41
(661	681): 1.41
(680	681): 1.00
(683	682): 1.00
(708	682): 1.41
(663	683): 1.41
(682	683): 1.00
(664	684): 1.41
(709	684): 1.00
(686	685): 1.00
(710	685): 1.41
(665	686): 1.41
(685	686): 1.00
(666	687): 1.00
(711	687): 1.00
(667	688): 1.00
(712	688): 1.41
(690	689): 1.00
(713	689): 1.41
(668	690): 1.41
(689	690): 1.00
(669	691): 1.00
(714	691): 1.00
(693	692): 1.00
(716	692): 1.41
(692	693): 1.00
(694	693): 1.00
(670	694): 1.00
(693	694): 1.00
(695	694): 1.00
(717	694): 1.00
(694	695): 1.00
(718	695): 1.41
(671	696): 1.41
(721	696): 1.41
(698	697): 1.00
(723	697): 1.41
(672	698): 1.41
(697	698): 1.00
(675	699): 1.41
(726	699): 1.41
(701	700): 1.00
(728	700): 1.41
(700	701): 1.00
(702	701): 1.00
(676	702): 1.41
(701	702): 1.00
(677	703): 1.00
(729	704): 1.41
(678	705): 1.00
(730	705): 1.00
(679	706): 1.00
(731	706): 1.41
(680	707): 1.41
(733	707): 1.41
(682	708): 1.41
(735	708): 1.41
(684	709): 1.00
(736	709): 1.41
(685	710): 1.41
(738	710): 1.41
(687	711): 1.00
(739	711): 1.41
(688	712): 1.41
(740	712): 1.41
(689	713): 1.41
(741	713): 1.00
(691	714): 1.00
(742	714): 1.00
(716	715): 1.00
(744	715): 1.41
(692	716): 1.41
(715	716): 1.00
(694	717): 1.00
(745	717): 1.00
(695	718): 1.41
(720	719): 1.00
(719	720): 1.00
(721	720): 1.00
(746	720): 1.00
(696	721): 1.41
(720	721): 1.00
(723	722): 1.00
(749	722): 1.41
(697	723): 1.41
(722	723): 1.00
(750	724): 1.00
(726	725): 1.00
(753	725): 1.41
(699	726): 1.41
(725	726): 1.00
(728	727): 1.00
(700	728): 1.41
(727	728): 1.00
(704	729): 1.41
(754	729): 1.00
(705	730): 1.00
(706	731): 1.41
(755	731): 1.00
(733	732): 1.00
(756	732): 1.41
(707	733): 1.41
(732	733): 1.00
(735	734): 1.00
(758	734): 1.41
(708	735): 1.41
(734	735): 1.00
(709	736): 1.41
(759	736): 1.41
(738	737): 1.00
(760	737): 1.41
(710	738): 1.41
(737	738): 1.00
(711	739): 1.41
(761	739): 1.00
(712	740): 1.41
(762	740): 1.00
(713	741): 1.00
(764	741): 1.41
(714	742): 1.00
(765	742): 1.41
(744	743): 1.00
(715	744): 1.41
(743	744): 1.00
(717	745): 1.00
(720	746): 1.00
(766	746): 1.41
(748	747): 1.00
(767	747): 1.41
(747	748): 1.00
(749	748): 1.00
(722	749): 1.41
(748	749): 1.00
(724	750): 1.00
(751	750): 1.00
(768	750): 1.00
(750	751): 1.00
(752	751): 1.00
(751	752): 1.00
(725	753): 1.41
(769	753): 1.41
(729	754): 1.00
(771	754): 1.41
(731	755): 1.00
(772	755): 1.00
(732	756): 1.41
(775	756): 1.41
(758	757): 1.00
(776	757): 1.41
(734	758): 1.41
(757	758): 1.00
(736	759): 1.41
(777	759): 1.00
(737	760): 1.41
(778	760): 1.41
(739	761): 1.00
(779	761): 1.00
(740	762): 1.00
(780	762): 1.00
(764	763): 1.00
(781	763): 1.41
(741	764): 1.41
(763	764): 1.00
(742	765): 1.41
(782	765): 1.41
(746	766): 1.41
(783	766): 1.00
(747	767): 1.41
(786	767): 1.41
(750	768): 1.00
(787	768): 1.41
(753	769): 1.41
(789	769): 1.41
(771	770): 1.00
(795	770): 1.41
(754	771): 1.41
(770	771): 1.00
(755	772): 1.00
(797	772): 1.00
(799	773): 1.41
(775	774): 1.00
(799	774): 1.41
(756	775): 1.41
(774	775): 1.00
(757	776): 1.41
(801	776): 1.41
(759	777): 1.00
(802	777): 1.41
(760	778): 1.41
(804	778): 1.41
(761	779): 1.00
(805	779): 1.00
(762	780): 1.00
(763	781): 1.41
(806	781): 1.41
(765	782): 1.41
(807	782): 1.41
(766	783): 1.00
(808	783): 1.41
(785	784): 1.00
(810	784): 1.41
(784	785): 1.00
(786	785): 1.00
(767	786): 1.41
(785	786): 1.00
(768	787): 1.41
(811	787): 1.41
(789	788): 1.00
(813	788): 1.41
(769	789): 1.41
(788	789): 1.00
(791	790): 1.00
(816	790): 1.41
(790	791): 1.00
(792	791): 1.00
(791	792): 1.00
(793	792): 1.00
(792	793): 1.00
(794	793): 1.00
(793	794): 1.00
(795	794): 1.00
(770	795): 1.41
(794	795): 1.00
(797	796): 1.00
(817	796): 1.41
(772	797): 1.00
(796	797): 1.00
(798	797): 1.00
(797	798): 1.00
(773	799): 1.41
(774	799): 1.41
(818	799): 1.41
(801	800): 1.00
(820	800): 1.41
(776	801): 1.41
(800	801): 1.00
(777	802): 1.41
(821	802): 1.00
(804	803): 1.00
(823	803): 1.41
(778	804): 1.41
(803	804): 1.00
(779	805): 1.00
(825	805): 1.00
(781	806): 1.41
(782	807): 1.41
(826	807): 1.41
(783	808): 1.41
(827	808): 1.41
(810	809): 1.00
(829	809): 1.41
(784	810): 1.41
(809	810): 1.00
(787	811): 1.41
(830	811): 1.00
(813	812): 1.00
(831	812): 1.41
(788	813): 1.41
(812	813): 1.00
(815	814): 1.00
(835	814): 1.41
(814	815): 1.00
(816	815): 1.00
(790	816): 1.41
(815	816): 1.00
(796	817): 1.41
(836	817): 1.00
(799	818): 1.41
(838	818): 1.41
(820	819): 1.00
(840	819): 1.41
(800	820): 1.41
(819	820): 1.00
(802	821): 1.00
(841	821): 1.41
(823	822): 1.00
(842	822): 1.41
(803	823): 1.41
(822	823): 1.00
(843	824): 1.00
(805	825): 1.00
(807	826): 1.41
(844	826): 1.41
(808	827): 1.41
(845	827): 1.41
(829	828): 1.00
(848	828): 1.41
(809	829): 1.41
(828	829): 1.00
(811	830): 1.00
(849	830): 1.41
(812	831): 1.41
(851	831): 1.41
(833	832): 1.00
(854	832): 1.41
(832	833): 1.00
(834	833): 1.00
(833	834): 1.00
(835	834): 1.00
(814	835): 1.41
(834	835): 1.00
(817	836): 1.00
(855	836): 1.41
(838	837): 1.00
(857	837): 1.41
(818	838): 1.41
(837	838): 1.00
(840	839): 1.00
(858	839): 1.41
(819	840): 1.41
(839	840): 1.00
(821	841): 1.41
(859	841): 1.00
(822	842): 1.41
(860	842): 1.41
(824	843): 1.00
(861	843): 1.41
(826	844): 1.41
(862	844): 1.41
(827	845): 1.41
(863	845): 1.00
(847	846): 1.00
(866	846): 1.41
(846	847): 1.00
(848	847): 1.00
(828	848): 1.41
(847	848): 1.00
(830	849): 1.41
(867	849): 1.41
(851	850): 1.00
(868	850): 1.41
(831	851): 1.41
(850	851): 1.00
(853	852): 1.00
(871	852): 1.41
(852	853): 1.00
(854	853): 1.00
(832	854): 1.41
(853	854): 1.00
(836	855): 1.41
(872	855): 1.41
(857	856): 1.00
(873	856): 1.41
(837	857): 1.41
(856	857): 1.00
(839	858): 1.41
(875	858): 1.41
(841	859): 1.00
(877	859): 1.00
(842	860): 1.41
(878	860): 1.00
(843	861): 1.41
(879	861): 1.41
(844	862): 1.41
(883	862): 1.00
(845	863): 1.00
(884	863): 1.41
(886	864): 1.41
(866	865): 1.00
(888	865): 1.41
(846	866): 1.41
(865	866): 1.00
(849	867): 1.41
(889	867): 1.00
(850	868): 1.41
(891	868): 1.41
(870	869): 1.00
(894	869): 1.41
(869	870): 1.00
(871	870): 1.00
(852	871): 1.41
(870	871): 1.00
(855	872): 1.41
(895	872): 1.00
(856	873): 1.41
(897	873): 1.41
(875	874): 1.00
(899	874): 1.41
(858	875): 1.41
(874	875): 1.00
(900	876): 1.41
(859	877): 1.00
(902	877): 1.41
(860	878): 1.00
(861	879): 1.41
(903	879): 1.41
(881	880): 1.00
(904	880): 1.41
(880	881): 1.00
(882	881): 1.00
(881	882): 1.00
(905	882): 1.41
(862	883): 1.00
(906	883): 1.41
(863	884): 1.41
(886	885): 1.00
(909	885): 1.41
(864	886): 1.41
(885	886): 1.00
(888	887): 1.00
(911	887): 1.41
(865	888): 1.41
(887	888): 1.00
(867	889): 1.00
(912	889): 1.41
(891	890): 1.00
(868	891): 1.41
(890	891): 1.00
(913	891): 1.00
(893	892): 1.00
(916	892): 1.41
(892	893): 1.00
(894	893): 1.00
(869	894): 1.41
(893	894): 1.00
(872	895): 1.00
(917	895): 1.00
(897	896): 1.00
(918	896): 1.41
(873	897): 1.41
(896	897): 1.00
(899	898): 1.00
(919	898): 1.41
(874	899): 1.41
(898	899): 1.00
(876	900): 1.41
(920	900): 1.41
(902	901): 1.00
(877	902): 1.41
(901	902): 1.00
(921	902): 1.00
(879	903): 1.41
(922	903): 1.00
(880	904): 1.41
(923	904): 1.41
(882	905): 1.41
(883	906): 1.41
(924	906): 1.00
(908	907): 1.00
(929	907): 1.41
(907	908): 1.00
(909	908): 1.00
(885	909): 1.41
(908	909): 1.00
(911	910): 1.00
(931	910): 1.41
(887	911): 1.41
(910	911): 1.00
(889	912): 1.41
(932	912): 1.41
(891	913): 1.00
(915	914): 1.00
(935	914): 1.41
(914	915): 1.00
(916	915): 1.00
(892	916): 1.41
(915	916): 1.00
(895	917): 1.00
(936	917): 1.00
(896	918): 1.41
(938	918): 1.41
(898	919): 1.41
(940	919): 1.41
(900	920): 1.41
(941	920): 1.41
(902	921): 1.00
(942	921): 1.41
(903	922): 1.00
(943	922): 1.41
(904	923): 1.41
(944	923): 1.41
(906	924): 1.00
(945	924): 1.00
(926	925): 1.00
(947	925): 1.41
(925	926): 1.00
(927	926): 1.00
(926	927): 1.00
(928	927): 1.00
(927	928): 1.00
(929	928): 1.00
(907	929): 1.41
(928	929): 1.00
(931	930): 1.00
(949	930): 1.41
(910	931): 1.41
(930	931): 1.00
(912	932): 1.41
(950	932): 1.00
(934	933): 1.00
(954	933): 1.41
(933	934): 1.00
(935	934): 1.00
(914	935): 1.41
(934	935): 1.00
(917	936): 1.00
(955	936): 1.41
(956	936): 1.41
(938	937): 1.00
(958	937): 1.41
(918	938): 1.41
(937	938): 1.00
(940	939): 1.00
(960	939): 1.41
(919	940): 1.41
(939	940): 1.00
(920	941): 1.41
(961	941): 1.41
(921	942): 1.41
(962	942): 1.00
(922	943): 1.41
(963	943): 1.41
(923	944): 1.41
(965	944): 1.41
(924	945): 1.00
(966	945): 1.00
(947	946): 1.00
(967	946): 1.41
(925	947): 1.41
(946	947): 1.00
(949	948): 1.00
(970	948): 1.41
(930	949): 1.41
(948	949): 1.00
(932	950): 1.00
(971	950): 1.41
(952	951): 1.00
(975	951): 1.41
(951	952): 1.00
(953	952): 1.00
(952	953): 1.00
(954	953): 1.00
(933	954): 1.41
(953	954): 1.00
(936	955): 1.41
(976	955): 1.00
(936	956): 1.41
(957	956): 1.00
(956	957): 1.00
(958	957): 1.00
(937	958): 1.41
(957	958): 1.00
(960	959): 1.00
(979	959): 1.41
(939	960): 1.41
(959	960): 1.00
(941	961): 1.41
(980	961): 1.41
(942	962): 1.00
(981	962): 1.41
(943	963): 1.41
(982	963): 1.41
(983	964): 1.00
(944	965): 1.41
(984	965): 1.41
(945	966): 1.00
(985	966): 1.00
(946	967): 1.41
(987	967): 1.41
(969	968): 1.00
(989	968): 1.41
(968	969): 1.00
(970	969): 1.00
(948	970): 1.41
(969	970): 1.00
(950	971): 1.41
(990	971): 1.41
(991	972): 1.41
(974	973): 1.00
(994	973): 1.41
(973	974): 1.00
(975	974): 1.00
(951	975): 1.41
(974	975): 1.00
(955	976): 1.00
(977	976): 1.00
(995	976): 1.41
(976	977): 1.00
(979	978): 1.00
(959	979): 1.41
(978	979): 1.00
(961	980): 1.41
(997	980): 1.41
(962	981): 1.41
(998	981): 1.00
(963	982): 1.41
(1000	982): 1.41
(964	983): 1.00
(1001	983): 1.41
(965	984): 1.41
(1002	984): 1.41
(966	985): 1.00
(987	986): 1.00
(1004	986): 1.41
(967	987): 1.41
(986	987): 1.00
(989	988): 1.00
(1006	988): 1.41
(968	989): 1.41
(988	989): 1.00
(971	990): 1.41
(1007	990): 1.00
(972	991): 1.41
(1008	991): 1.41
(993	992): 1.00
(1011	992): 1.41
(992	993): 1.00
(994	993): 1.00
(973	994): 1.41
(993	994): 1.00
(976	995): 1.41
(1012	995): 1.41
(997	996): 1.00
(1013	996): 1.41
(980	997): 1.41
(996	997): 1.00
(981	998): 1.00
(1014	998): 1.41
(1015	999): 1.41
(982	1000): 1.41
(1016	1000): 1.00
(983	1001): 1.41
(1018	1001): 1.41
(984	1002): 1.41
(1019	1002): 1.41
(1004	1003): 1.00
(1022	1003): 1.41
(986	1004): 1.41
(1003	1004): 1.00
(1006	1005): 1.00
(1025	1005): 1.41
(988	1006): 1.41
(1005	1006): 1.00
(990	1007): 1.00
(1026	1007): 1.41
(991	1008): 1.41
(1028	1008): 1.41
(1010	1009): 1.00
(1031	1009): 1.41
(1009	1010): 1.00
(1011	1010): 1.00
(992	1011): 1.41
(1010	1011): 1.00
(995	1012): 1.41
(1032	1012): 1.41
(996	1013): 1.41
(1033	1013): 1.41
(998	1014): 1.41
(1034	1014): 1.00
(999	1015): 1.41
(1035	1015): 1.00
(1000	1016): 1.00
(1037	1016): 1.41
[truncated: 12,576 more rows]
