# Supplementary material for: The Filament Sensor for Near Real-Time Detection of Cytoskeletal Fiber Structures
Source: PLoS One. 2015 May 21;10(5):e0126346. doi: 10.1371/journal.pone.0126346 (PMC4440737; doi:10.1371/journal.pone.0126346)
Supplement: S1 File — This comprises the FilamentSensor, the benchmark database, the output of the compared programs, several auxiliary scripts, and the evaluation results of the program outputs. (ZIP) [file pone.0126346.s001.zip › supporting_information/ground_truth/simulated/CID/simulated_cell_04_pixels]

257 345
258 345
259 346
260 347
261 347
262 347
263 347
264 348
265 348
266 348
267 348
268 237
268 349
269 238
269 349
270 239
270 349
271 239
271 349
272 240
272 349
273 240
273 350
274 241
274 350
274 376
274 399
275 242
275 350
275 377
275 399
276 243
276 350
276 378
276 399
277 243
277 351
277 378
277 400
278 244
278 351
278 379
278 400
279 245
279 351
279 380
279 401
280 245
280 351
280 381
280 401
281 246
281 352
281 382
281 401
282 352
282 383
282 402
283 352
283 384
283 385
283 403
284 352
284 403
285 353
285 404
286 353
286 404
287 353
287 405
288 353
288 405
288 412
288 418
289 354
289 389
289 390
289 391
289 406
289 411
289 419
290 354
290 392
290 407
290 408
290 409
290 410
290 411
290 419
291 354
291 392
291 411
291 419
292 354
292 393
292 411
292 420
293 355
293 394
293 411
293 420
294 355
294 395
294 411
294 420
295 344
295 355
295 396
295 412
295 420
296 260
296 345
296 355
296 396
296 412
296 421
297 261
297 346
297 355
297 397
297 412
297 421
298 261
298 346
298 356
298 398
298 412
298 421
299 262
299 346
299 356
299 399
299 412
299 421
300 263
300 346
300 356
300 400
300 412
300 422
301 263
301 347
301 356
301 401
301 412
301 422
302 264
302 347
302 357
302 402
302 412
302 422
302 464
303 265
303 347
303 357
303 403
303 412
303 422
303 463
304 266
304 348
304 357
304 404
304 405
304 412
304 422
304 463
305 267
305 348
305 357
305 412
305 423
305 463
306 268
306 348
306 358
306 412
306 423
306 463
307 269
307 349
307 358
307 382
307 413
307 423
307 463
308 270
308 349
308 358
308 382
308 413
308 423
308 464
309 271
309 349
309 358
309 382
309 413
309 424
309 464
310 272
310 349
310 359
310 383
310 413
310 424
310 464
311 349
311 359
311 383
311 413
311 424
311 464
312 350
312 359
312 384
312 413
312 425
312 464
313 350
313 359
313 384
313 413
313 425
313 465
314 280
314 281
314 282
314 283
314 350
314 360
314 385
314 413
314 418
314 425
314 465
315 284
315 285
315 286
315 350
315 360
315 385
315 413
315 418
315 426
315 465
316 219
316 229
316 261
316 287
316 288
316 289
316 351
316 360
316 386
316 413
316 418
316 426
316 465
317 220
317 229
317 261
317 290
317 291
317 292
317 351
317 360
317 387
317 413
317 419
317 426
317 429
317 466
318 220
318 229
318 262
318 293
318 294
318 295
318 296
318 350
318 351
318 353
318 360
318 387
318 403
318 413
318 419
318 427
318 428
318 430
318 466
319 221
319 230
319 262
319 297
319 298
319 299
319 352
319 361
319 388
319 403
319 413
319 419
319 427
319 431
319 466
319 492
320 221
320 231
320 262
320 300
320 301
320 302
320 303
320 304
320 352
320 361
320 403
320 404
320 413
320 419
320 427
320 432
320 466
320 492
321 221
321 232
321 262
321 305
321 306
321 307
321 352
321 361
321 402
321 405
321 413
321 417
321 418
321 419
321 427
321 433
321 467
321 492
321 493
321 494
321 495
322 222
322 233
322 250
322 263
322 308
322 309
322 310
322 311
322 353
322 361
322 400
322 401
322 406
322 407
322 408
322 409
322 410
322 413
322 420
322 427
322 434
322 467
322 492
322 496
323 222
323 233
323 251
323 263
323 312
323 313
323 314
323 353
323 362
323 381
323 382
323 383
323 384
323 385
323 386
323 387
323 388
323 389
323 390
323 394
323 395
323 396
323 397
323 398
323 399
323 413
323 421
323 427
323 435
323 467
323 497
324 223
324 234
324 252
324 253
324 254
324 263
324 315
324 316
324 317
324 353
324 362
324 365
324 366
324 367
324 368
324 369
324 370
324 371
324 372
324 373
324 374
324 375
324 376
324 377
324 378
324 379
324 380
324 391
324 392
324 393
324 414
324 422
324 428
324 435
324 468
324 498
325 223
325 235
325 255
325 263
325 318
325 319
325 320
325 323
325 352
325 353
325 354
325 355
325 356
325 357
325 358
325 363
325 392
325 414
325 422
325 428
325 436
325 468
325 499
325 525
326 223
326 236
326 256
326 257
326 258
326 263
326 322
326 323
326 363
326 393
326 414
326 423
326 428
326 437
326 468
326 520
326 521
326 522
326 523
326 524
327 223
327 237
327 259
327 260
327 261
327 262
327 263
327 297
327 324
327 363
327 393
327 414
327 423
327 428
327 437
327 468
327 514
327 515
327 516
327 517
327 518
327 519
328 217
328 223
328 238
328 263
328 297
328 325
328 363
328 393
328 414
328 424
328 428
328 438
328 468
328 475
328 476
328 509
328 510
328 511
328 512
328 513
329 218
329 219
329 220
329 221
329 222
329 223
329 239
329 264
329 297
329 326
329 363
329 394
329 414
329 425
329 428
329 439
329 468
329 477
329 502
329 503
329 504
329 505
329 506
329 507
329 508
330 224
330 240
330 264
330 298
330 327
330 364
330 394
330 414
330 428
330 440
330 468
330 477
330 497
330 498
330 499
330 500
330 501
331 225
331 241
331 265
331 298
331 328
331 364
331 395
331 414
331 428
331 441
331 469
331 477
331 489
331 490
331 491
331 492
331 493
331 494
331 495
331 496
332 226
332 227
332 241
332 266
332 299
332 329
332 364
332 395
332 414
332 428
332 442
332 452
332 469
332 477
332 484
332 485
332 486
332 487
332 488
333 228
333 229
333 230
333 231
333 232
333 233
333 266
333 299
333 330
333 364
333 395
333 414
333 428
333 443
333 453
333 469
333 477
333 478
333 479
333 480
333 481
333 482
333 483
334 228
334 234
334 235
334 236
334 266
334 299
334 331
334 332
334 365
334 396
334 414
334 429
334 443
334 453
334 469
334 470
334 471
334 472
334 473
334 474
334 475
334 476
334 477
334 501
335 228
335 237
335 238
335 239
335 240
335 266
335 299
335 333
335 365
335 396
335 414
335 429
335 444
335 454
335 467
335 468
335 477
335 502
335 512
336 228
336 241
336 242
336 243
336 267
336 300
336 334
336 365
336 397
336 414
336 430
336 445
336 454
336 463
336 464
336 465
336 466
336 477
336 502
336 513
337 228
337 244
337 245
337 246
337 267
337 300
337 335
337 336
337 365
337 398
337 414
337 430
337 446
337 454
337 455
337 456
337 457
337 458
337 459
337 460
337 461
337 462
337 477
337 503
337 514
338 229
338 247
338 248
338 267
338 300
338 337
338 365
338 399
338 414
338 431
338 446
338 452
338 453
338 477
338 503
338 515
339 229
339 249
339 250
339 251
339 267
339 301
339 338
339 366
339 399
339 415
339 431
339 444
339 445
339 446
339 447
339 448
339 451
339 478
339 504
339 516
339 517
339 518
340 229
340 252
340 253
340 254
340 255
340 256
340 257
340 267
340 301
340 339
340 358
340 366
340 400
340 415
340 431
340 440
340 441
340 442
340 443
340 449
340 450
340 478
340 505
340 519
341 230
341 251
341 258
341 259
341 260
341 302
341 340
341 341
341 358
341 366
341 401
341 415
341 431
341 435
341 436
341 437
341 438
341 439
341 450
341 478
341 506
341 520
342 230
342 251
342 261
342 262
342 263
342 264
342 303
342 342
342 358
342 366
342 415
342 427
342 428
342 429
342 430
342 432
342 450
342 478
342 506
342 517
342 520
343 231
343 251
343 265
343 266
343 304
343 305
343 343
343 358
343 366
343 415
343 422
343 423
343 424
343 425
343 426
343 432
343 451
343 478
343 507
343 517
344 231
344 251
344 267
344 268
344 306
344 307
344 344
344 345
344 358
344 366
344 407
344 415
344 419
344 420
344 421
344 432
344 452
344 456
344 478
344 508
344 518
345 232
345 252
345 269
345 270
345 308
345 324
345 325
345 326
345 327
345 328
345 329
345 346
345 359
345 367
345 408
345 409
345 410
345 415
345 433
345 453
345 456
345 478
345 509
345 518
346 232
346 253
346 271
346 272
346 273
346 274
346 275
346 309
346 310
346 330
346 331
346 332
346 333
346 347
346 359
346 367
346 406
346 407
346 415
346 433
346 454
346 455
346 456
346 458
346 478
346 510
346 518
347 233
347 253
347 276
347 277
347 278
347 279
347 311
347 312
347 313
347 334
347 335
347 336
347 337
347 338
347 348
347 359
347 367
347 399
347 400
347 401
347 402
347 403
347 404
347 405
347 415
347 434
347 456
347 458
347 478
347 511
347 519
348 233
348 254
348 271
348 280
348 281
348 282
348 314
348 315
348 339
348 340
348 341
348 342
348 346
348 347
348 349
348 350
348 359
348 367
348 393
348 394
348 395
348 396
348 397
348 398
348 415
348 434
348 456
348 458
348 459
348 478
348 520
349 233
349 255
349 271
349 283
349 284
349 285
349 286
349 316
349 317
349 343
349 344
349 345
349 351
349 367
349 387
349 388
349 389
349 390
349 391
349 392
349 415
349 434
349 457
349 460
349 478
349 521
350 234
350 256
350 271
350 287
350 288
350 289
350 318
350 319
350 352
350 353
350 368
350 384
350 385
350 386
350 415
350 435
350 458
350 459
350 478
350 521
350 554
351 234
351 257
351 271
351 277
351 290
351 291
351 292
351 320
351 321
351 322
351 354
351 367
351 379
351 380
351 381
351 382
351 383
351 406
351 415
351 435
351 459
351 478
351 522
351 554
352 218
352 219
352 235
352 258
352 271
352 277
352 293
352 294
352 295
352 306
352 323
352 355
352 356
352 361
352 367
352 378
352 382
352 407
352 415
352 435
352 450
352 459
352 478
352 522
352 554
353 220
353 221
353 222
353 235
353 259
353 271
353 278
353 296
353 297
353 298
353 299
353 300
353 307
353 324
353 325
353 357
353 358
353 359
353 360
353 362
353 364
353 365
353 366
353 367
353 375
353 376
353 377
353 382
353 408
353 415
353 435
353 449
353 460
353 478
353 523
353 554
354 223
354 224
354 235
354 259
354 271
354 279
354 301
354 307
354 326
354 368
354 374
354 382
354 408
354 416
354 436
354 449
354 458
354 459
354 461
354 478
354 524
354 554
355 225
355 226
355 236
355 260
355 272
355 280
355 281
355 308
355 327
355 328
355 369
355 374
355 381
355 383
355 409
355 416
355 436
355 449
355 462
355 478
355 525
355 555
356 227
356 228
356 236
356 261
356 272
356 282
356 308
356 329
356 368
356 370
356 374
356 382
356 383
356 384
356 409
356 416
356 436
356 450
356 461
356 462
356 478
356 518
356 526
356 555
357 237
357 262
357 272
357 283
357 284
357 308
357 330
357 331
357 332
357 374
357 385
357 386
357 409
357 416
357 437
357 450
357 463
357 478
357 518
357 527
357 555
358 237
358 263
358 272
358 285
358 309
358 333
358 334
358 362
358 363
358 374
358 387
358 388
358 389
358 390
358 409
358 416
358 437
358 450
358 464
358 478
358 519
358 528
358 555
359 237
359 263
359 272
359 286
359 309
359 335
359 364
359 365
359 366
359 368
359 369
359 370
359 389
359 396
359 397
359 398
359 399
359 400
359 401
359 402
359 403
359 408
359 410
359 416
359 437
359 451
359 464
359 478
359 520
359 528
359 554
359 555
360 238
360 264
360 273
360 287
360 309
360 336
360 337
360 364
360 367
360 371
360 389
360 404
360 405
360 406
360 407
360 416
360 437
360 451
360 465
360 478
360 521
360 529
360 556
361 238
361 265
361 273
361 288
361 310
361 339
361 364
361 371
361 389
361 416
361 437
361 451
361 466
361 478
361 521
361 530
361 556
362 239
362 266
362 273
362 289
362 290
362 340
362 341
362 342
362 363
362 371
362 390
362 416
362 438
362 452
362 467
362 478
362 521
362 531
362 556
363 239
363 267
363 273
363 291
363 343
363 344
363 362
363 372
363 390
363 416
363 438
363 442
363 443
363 444
363 445
363 446
363 452
363 468
363 478
363 521
363 531
363 532
364 240
364 267
364 274
364 292
364 293
364 345
364 346
364 355
364 356
364 357
364 362
364 372
364 390
364 416
364 438
364 447
364 448
364 449
364 450
364 451
364 452
364 468
364 478
364 521
364 530
364 533
365 240
365 268
365 274
365 294
365 347
365 348
365 349
365 350
365 351
365 352
365 353
365 358
365 361
365 371
365 372
365 373
365 389
365 416
365 438
365 453
365 469
365 478
365 521
365 529
365 534
366 241
366 252
366 269
366 273
366 295
366 349
366 359
366 360
366 370
366 374
366 389
366 416
366 420
366 438
366 454
366 470
366 478
366 522
366 528
366 535
366 557
367 241
367 253
367 270
367 271
367 272
367 273
367 296
367 349
367 359
367 375
367 388
367 416
367 421
367 439
367 455
367 471
367 478
367 535
367 557
368 241
368 254
368 255
368 273
368 297
368 359
368 376
368 416
368 422
368 439
368 455
368 472
368 478
368 536
368 537
368 557
369 242
369 256
369 273
369 297
369 359
369 377
369 416
369 423
369 439
369 456
369 472
369 478
369 523
369 538
369 557
370 242
370 257
370 258
370 274
370 297
370 356
370 357
370 358
370 359
370 360
370 364
370 365
370 366
370 367
370 368
370 402
370 403
370 417
370 424
370 439
370 457
370 472
370 478
370 524
370 539
370 557
371 243
371 259
371 260
371 261
371 275
371 296
371 297
371 298
371 299
371 300
371 301
371 302
371 303
371 304
371 307
371 308
371 309
371 310
371 311
371 312
371 313
371 314
371 315
371 316
371 317
371 318
371 319
371 320
371 321
371 322
371 323
371 324
371 325
371 326
371 327
371 328
371 329
371 330
371 331
371 332
371 333
371 334
371 335
371 336
371 337
371 338
371 339
371 340
371 341
371 342
371 343
371 344
371 345
371 346
371 347
371 348
371 349
371 350
371 351
371 352
371 353
371 354
371 355
371 361
371 362
371 363
371 369
371 370
371 371
371 372
371 373
371 374
371 375
371 376
371 377
371 378
371 385
371 386
371 387
371 388
371 389
371 390
371 391
371 392
371 393
371 394
371 395
371 396
371 397
371 398
371 399
371 400
371 401
371 417
371 425
371 440
371 458
371 472
371 478
371 524
371 540
371 557
372 243
372 275
372 295
372 305
372 306
372 364
372 379
372 380
372 384
372 417
372 426
372 440
372 458
372 472
372 478
372 524
372 540
372 558
373 244
373 276
373 381
373 382
373 383
373 417
373 427
373 440
373 459
373 472
373 478
373 525
373 541
373 558
374 244
374 276
374 307
374 365
374 374
374 383
374 417
374 428
374 441
374 460
374 478
374 525
374 542
374 558
375 244
375 277
375 307
375 365
375 374
375 384
375 417
375 428
375 441
375 461
375 479
375 502
375 525
375 543
375 558
376 245
376 277
376 308
376 365
376 374
376 385
376 417
376 429
376 441
376 462
376 464
376 466
376 470
376 479
376 503
376 525
376 533
376 543
376 558
377 245
377 278
377 309
377 365
377 374
377 386
377 417
377 422
377 430
377 431
377 441
377 463
377 465
377 467
377 468
377 469
377 479
377 503
377 526
377 532
377 533
377 558
378 246
378 278
378 310
378 311
378 365
378 374
378 387
378 417
378 422
378 432
378 442
378 463
378 469
378 479
378 504
378 527
378 534
378 546
378 558
379 246
379 279
379 312
379 365
379 374
379 388
379 389
379 417
379 422
379 433
379 442
379 463
379 470
379 471
379 479
379 505
379 527
379 534
379 547
379 559
380 247
380 279
380 313
380 314
380 366
380 374
380 390
380 391
380 392
380 393
380 417
380 423
380 434
380 442
380 463
380 472
380 473
380 479
380 480
380 481
380 506
380 528
380 534
380 548
380 559
380 569
381 247
381 280
381 281
381 282
381 315
381 352
381 366
381 375
381 390
381 394
381 395
381 396
381 417
381 424
381 435
381 443
381 464
381 474
381 475
381 479
381 507
381 528
381 535
381 549
381 559
381 570
382 247
382 280
382 283
382 316
382 353
382 354
382 367
382 376
382 390
382 397
382 398
382 417
382 424
382 436
382 437
382 438
382 443
382 464
382 476
382 477
382 478
382 479
382 508
382 529
382 535
382 549
382 559
382 571
383 248
383 280
383 284
383 291
383 317
383 355
383 367
383 376
383 377
383 378
383 379
383 380
383 381
383 382
383 390
383 399
383 400
383 401
383 417
383 425
383 437
383 443
383 465
383 479
383 509
383 529
383 536
383 550
383 559
383 572
383 573
384 248
384 280
384 285
384 291
384 318
384 356
384 368
384 376
384 389
384 390
384 402
384 403
384 417
384 425
384 438
384 443
384 466
384 479
384 510
384 530
384 537
384 551
384 559
384 574
385 249
385 280
385 286
385 291
385 319
385 357
385 368
385 377
385 391
385 404
385 405
385 406
385 417
385 426
385 439
385 443
385 466
385 479
385 511
385 530
385 537
385 552
385 575
386 249
386 280
386 286
386 292
386 293
386 294
386 320
386 358
386 359
386 369
386 377
386 391
386 407
386 408
386 417
386 427
386 444
386 467
386 479
386 512
386 522
386 530
386 538
386 553
386 576
386 577
387 250
387 280
387 287
387 295
387 296
387 297
387 321
387 322
387 323
387 360
387 370
387 377
387 392
387 409
387 410
387 411
387 417
387 427
387 444
387 468
387 480
387 481
387 482
387 483
387 484
387 513
387 522
387 531
387 539
387 554
388 250
388 280
388 288
388 298
388 299
388 324
388 361
388 370
388 391
388 393
388 412
388 413
388 414
388 415
388 416
388 417
388 428
388 444
388 468
388 479
388 485
388 514
388 522
388 539
388 555
389 250
389 281
389 289
389 325
389 359
389 371
389 394
389 418
389 428
389 444
389 469
389 479
389 485
389 486
389 487
389 514
389 523
389 540
389 556
390 251
390 281
390 290
390 320
390 326
390 341
390 354
390 356
390 357
390 358
390 359
390 371
390 395
390 418
390 429
390 445
390 470
390 479
390 484
390 488
390 515
390 523
390 541
390 557
390 559
391 251
391 281
391 320
391 327
391 341
391 355
391 359
391 360
391 361
391 362
391 363
391 364
391 365
391 369
391 371
391 396
391 419
391 429
391 445
391 470
391 479
391 484
391 489
391 516
391 524
391 542
391 558
392 252
392 281
392 321
392 328
392 340
392 359
392 366
392 367
392 368
392 372
392 397
392 419
392 420
392 421
392 422
392 423
392 430
392 445
392 471
392 479
392 484
392 490
392 491
392 516
392 524
392 542
392 558
392 611
393 252
393 282
393 309
393 310
393 321
393 323
393 329
393 340
393 360
393 369
393 373
393 397
393 419
393 420
393 430
393 445
393 471
393 479
393 484
393 492
393 516
393 524
393 543
393 559
393 603
393 604
393 605
393 606
393 607
393 608
393 609
393 610
394 252
394 282
394 311
394 322
394 323
394 330
394 340
394 360
394 370
394 374
394 390
394 398
394 419
394 421
394 431
394 446
394 472
394 479
394 483
394 493
394 524
394 544
394 590
394 591
394 592
394 593
394 594
394 595
394 596
394 597
394 598
394 599
394 600
394 601
394 602
395 253
395 282
395 312
395 315
395 323
395 330
395 331
395 332
395 339
395 340
395 360
395 371
395 374
395 391
395 399
395 417
395 418
395 431
395 446
395 454
395 473
395 479
395 484
395 494
395 495
395 544
395 576
395 577
395 578
395 579
395 580
395 581
395 582
395 583
395 584
395 585
395 586
395 587
395 588
395 589
396 253
396 282
396 313
396 314
396 323
396 330
396 333
396 334
396 338
396 341
396 361
396 372
396 373
396 374
396 379
396 380
396 381
396 390
396 400
396 415
396 416
396 432
396 446
396 454
396 473
396 478
396 484
396 496
396 544
396 563
396 564
396 565
396 566
396 567
396 568
396 569
396 570
396 571
396 572
396 573
396 574
396 575
397 254
397 283
397 314
397 323
397 330
397 335
397 342
397 361
397 374
397 382
397 383
397 384
397 385
397 390
397 401
397 414
397 433
397 446
397 454
397 474
397 478
397 484
397 497
397 544
397 545
397 550
397 551
397 552
397 553
397 554
397 555
397 556
397 557
397 558
397 559
397 560
397 561
397 562
398 254
398 283
398 314
398 323
398 330
398 334
398 336
398 343
398 362
398 375
398 386
398 387
398 388
398 389
398 402
398 403
398 405
398 406
398 407
398 408
398 409
398 433
398 447
398 455
398 475
398 476
398 477
398 485
398 498
398 534
398 535
398 536
398 537
398 538
398 539
398 540
398 541
398 542
398 543
398 546
398 547
398 548
398 549
399 255
399 283
399 314
399 322
399 330
399 331
399 332
399 333
399 337
399 338
399 344
399 363
399 376
399 390
399 391
399 392
399 393
399 402
399 404
399 410
399 434
399 447
399 456
399 477
399 485
399 521
399 522
399 523
399 524
399 525
399 526
399 527
399 528
399 529
399 530
399 531
399 532
399 533
399 549
400 255
400 283
400 315
400 322
400 330
400 339
400 345
400 364
400 376
400 394
400 395
400 400
400 401
400 402
400 403
400 410
400 414
400 415
400 416
400 417
400 435
400 447
400 457
400 477
400 486
400 498
400 499
400 500
400 509
400 510
400 511
400 512
400 513
400 514
400 515
400 516
400 517
400 518
400 519
400 520
400 549
401 256
401 283
401 316
401 317
401 322
401 329
401 330
401 340
401 345
401 364
401 377
401 396
401 399
401 403
401 418
401 419
401 420
401 421
401 422
401 423
401 424
401 425
401 436
401 447
401 457
401 477
401 487
401 495
401 496
401 497
401 501
401 502
401 503
401 504
401 505
401 506
401 507
401 508
401 549
401 577
402 256
402 283
402 318
402 331
402 340
402 346
402 365
402 378
402 397
402 404
402 426
402 427
402 428
402 429
402 430
402 436
402 448
402 457
402 478
402 487
402 488
402 489
402 490
402 491
402 492
402 493
402 494
402 549
402 577
403 256
403 284
403 318
403 331
403 341
403 347
403 365
403 379
403 405
403 406
403 407
403 436
403 448
403 458
403 478
403 487
403 508
403 550
403 578
404 257
404 284
404 318
404 331
404 348
404 366
404 380
404 398
404 408
404 409
404 410
404 437
404 448
404 459
404 479
404 508
404 550
404 579
405 257
405 285
405 319
405 320
405 331
405 349
405 367
405 381
405 397
405 411
405 412
405 413
405 437
405 448
405 459
405 479
405 509
405 551
405 580
406 258
406 286
406 321
406 331
406 350
406 368
406 381
406 397
406 414
406 415
406 416
406 438
406 448
406 460
406 480
406 510
406 552
406 581
407 258
407 286
407 287
407 288
407 289
407 321
407 332
407 351
407 368
407 382
407 397
407 403
407 417
407 418
407 419
407 439
407 449
407 461
407 480
407 511
407 552
407 581
408 259
408 286
408 290
408 291
408 319
408 320
408 321
408 322
408 323
408 324
408 332
408 352
408 369
408 383
408 396
408 397
408 403
408 420
408 421
408 422
408 423
408 439
408 449
408 462
408 481
408 487
408 512
408 553
408 582
409 259
409 286
409 292
409 320
409 325
409 332
409 352
409 370
409 384
409 394
409 395
409 398
409 399
409 403
409 424
409 425
409 426
409 438
409 449
409 463
409 481
409 488
409 495
409 513
409 540
409 554
409 583
410 259
410 286
410 293
410 319
410 333
410 353
410 370
410 385
410 400
410 401
410 402
410 403
410 427
410 428
410 450
410 464
410 481
410 489
410 490
410 491
410 492
410 493
410 494
410 495
410 514
410 541
410 554
410 584
411 260
411 286
411 294
411 307
411 308
411 309
411 310
411 318
411 340
411 354
411 371
411 386
411 404
411 405
411 429
411 450
411 465
411 481
411 482
411 495
411 515
411 541
411 555
411 585
412 260
412 287
412 295
412 311
412 312
412 340
412 355
412 371
412 387
412 406
412 407
412 408
412 409
412 413
412 430
412 431
412 432
412 433
412 434
412 435
412 436
412 450
412 466
412 480
412 483
412 495
412 516
412 542
412 556
412 585
413 261
413 287
413 296
413 297
413 313
413 314
413 315
413 341
413 356
413 372
413 387
413 410
413 411
413 412
413 430
413 437
413 438
413 439
413 440
413 450
413 467
413 468
413 480
413 484
413 517
413 543
413 556
414 261
414 287
414 298
414 299
414 302
414 316
414 317
414 318
414 342
414 357
414 373
414 387
414 412
414 429
414 441
414 442
414 443
414 450
414 469
414 480
414 485
414 518
414 543
414 557
415 261
415 287
415 300
415 301
415 319
415 320
415 343
415 358
415 374
415 387
415 392
415 412
415 413
415 414
415 429
415 444
415 445
415 446
415 447
415 448
415 449
415 450
415 470
415 471
415 472
415 480
415 486
415 519
415 544
415 557
416 262
416 288
416 301
416 321
416 322
416 323
416 343
416 359
416 375
416 388
416 393
416 412
416 415
416 416
416 429
416 450
416 473
416 474
416 480
416 486
416 520
416 521
416 544
416 558
417 262
417 288
417 301
417 324
417 325
417 343
417 359
417 376
417 388
417 394
417 428
417 450
417 480
417 486
417 522
417 545
417 559
418 263
418 289
418 302
418 326
418 327
418 328
418 332
418 343
418 360
418 376
418 389
418 395
418 428
418 451
418 481
418 484
418 485
418 486
418 500
418 523
418 545
418 560
419 303
419 329
419 330
419 331
419 343
419 361
419 377
419 389
419 396
419 437
419 438
419 439
419 440
419 441
419 452
419 456
419 457
419 458
419 459
419 481
419 482
419 483
419 487
419 500
419 524
419 525
419 545
419 560
420 304
420 305
420 332
420 362
420 377
420 390
420 397
420 442
420 452
420 455
420 460
420 461
420 462
420 463
420 481
420 488
420 501
420 526
420 546
420 561
421 306
421 310
421 333
421 334
421 335
421 363
421 378
421 379
421 398
421 442
421 453
421 454
421 464
421 465
421 466
421 467
421 468
421 480
421 489
421 501
421 527
421 546
421 562
422 307
422 308
422 309
422 336
422 364
422 399
422 400
422 443
422 444
422 453
422 454
422 469
422 470
422 471
422 472
422 480
422 489
422 502
422 528
422 546
422 562
423 309
423 337
423 338
423 365
423 401
423 433
423 434
423 445
423 452
423 453
423 454
423 455
423 456
423 473
423 474
423 480
423 490
423 503
423 529
423 547
423 563
424 310
424 339
424 340
424 341
424 365
424 392
424 402
424 435
424 436
424 446
424 451
424 457
424 475
424 476
424 477
424 478
424 480
424 491
424 504
424 530
424 547
424 563
424 580
425 311
425 312
425 342
425 343
425 344
425 366
425 367
425 384
425 392
425 403
425 437
425 438
425 447
425 450
425 458
425 459
425 480
425 491
425 505
425 531
425 532
425 548
425 564
425 581
426 313
426 345
426 346
426 368
426 383
426 391
426 393
426 404
426 405
426 439
426 440
426 448
426 449
426 450
426 460
426 480
426 492
426 506
426 533
426 548
426 565
426 582
426 583
426 584
426 585
426 586
426 587
427 347
427 348
427 349
427 350
427 369
427 370
427 383
427 393
427 406
427 441
427 442
427 450
427 461
427 480
427 493
427 507
427 534
427 549
427 565
427 588
427 589
427 590
428 315
428 351
428 352
428 353
428 371
428 382
428 394
428 407
428 443
428 444
428 445
428 446
428 450
428 462
428 463
428 480
428 493
428 508
428 509
428 535
428 536
428 549
428 566
428 591
428 592
428 596
429 316
429 354
429 355
429 371
429 376
429 377
429 378
429 379
429 380
429 381
429 382
429 383
429 395
429 408
429 445
429 451
429 464
429 480
429 494
429 508
429 537
429 538
429 550
429 566
429 597
429 598
429 599
429 600
429 601
430 317
430 356
430 357
430 372
430 384
430 396
430 409
430 445
430 452
430 465
430 466
430 480
430 486
430 488
430 495
430 508
430 539
430 551
430 567
430 602
430 603
430 604
430 605
430 606
431 318
431 339
431 358
431 359
431 373
431 384
431 395
431 397
431 410
431 453
431 467
431 480
431 487
431 495
431 509
431 540
431 541
431 542
431 552
431 568
431 607
431 608
431 609
431 610
432 317
432 319
432 320
432 338
432 360
432 361
432 362
432 373
432 385
432 396
432 397
432 398
432 411
432 453
432 454
432 455
432 456
432 468
432 480
432 487
432 496
432 510
432 552
432 568
432 600
432 611
432 612
432 613
432 614
433 321
433 322
433 336
433 337
433 338
433 347
433 363
433 364
433 365
433 373
433 386
433 412
433 445
433 453
433 457
433 469
433 470
433 479
433 488
433 497
433 511
433 569
433 599
433 615
433 616
433 617
433 618
434 323
434 339
434 348
434 366
434 367
434 368
434 373
434 386
434 413
434 445
434 453
434 458
434 471
434 479
434 489
434 497
434 512
434 528
434 564
434 565
434 566
434 570
434 575
434 576
434 577
434 578
434 579
434 580
434 582
434 583
434 584
434 585
434 586
434 587
434 588
434 589
434 590
434 598
434 619
435 324
435 340
435 349
435 369
435 370
435 371
435 372
435 373
435 374
435 414
435 415
435 445
435 453
435 459
435 472
435 479
435 490
435 498
435 529
435 530
435 531
435 532
435 533
435 562
435 563
435 570
435 574
435 581
435 591
435 592
435 594
435 595
435 596
435 597
435 598
435 620
436 325
436 340
436 350
436 375
436 416
436 432
436 446
436 452
436 453
436 460
436 473
436 474
436 490
436 499
436 534
436 535
436 541
436 542
436 543
436 544
436 561
436 571
436 581
436 591
436 593
436 599
436 621
437 326
437 341
437 350
437 376
437 417
437 433
437 447
437 451
437 454
437 457
437 458
437 461
437 462
437 475
437 491
437 499
437 536
437 537
437 538
437 539
437 540
437 545
437 546
437 547
437 548
437 554
437 555
437 556
437 557
437 558
437 559
437 560
437 571
437 581
437 589
437 594
437 597
437 598
437 599
437 619
437 620
437 621
437 622
437 623
437 624
437 625
437 626
437 627
437 628
437 629
437 630
437 631
437 632
437 633
437 634
437 635
437 636
437 637
437 638
437 639
437 640
437 641
437 642
437 643
437 644
437 645
437 646
437 647
437 648
437 649
437 650
437 651
437 652
437 653
437 654
438 327
438 341
438 351
438 377
438 418
438 434
438 448
438 449
438 450
438 455
438 456
438 463
438 475
438 500
438 536
438 540
438 549
438 550
438 551
438 552
438 553
438 560
438 569
438 571
438 581
438 582
438 583
438 584
438 585
438 586
438 587
438 588
438 590
438 591
438 592
438 593
438 594
438 595
438 596
438 600
438 601
438 602
438 603
438 604
438 605
438 606
438 607
438 608
438 609
438 610
438 611
438 612
438 613
438 614
438 615
438 616
438 617
438 618
439 327
439 328
439 329
439 341
439 352
439 378
439 419
439 435
439 450
439 456
439 463
439 464
439 476
439 500
439 535
439 540
439 554
439 561
439 562
439 563
439 564
439 565
439 566
439 567
439 568
439 572
439 579
439 580
439 582
440 312
440 327
440 330
440 341
440 353
440 379
440 380
440 420
440 436
440 451
440 456
440 463
440 465
440 476
440 498
440 499
440 500
440 501
440 512
440 513
440 514
440 515
440 516
440 517
440 518
440 519
440 520
440 521
440 522
440 523
440 524
440 525
440 526
440 527
440 528
440 529
440 530
440 531
440 532
440 533
440 534
440 573
440 583
441 312
441 331
441 341
441 354
441 381
441 382
441 383
441 384
441 385
441 420
441 436
441 451
441 456
441 463
441 464
441 465
441 466
441 467
441 476
441 477
441 478
441 479
441 480
441 481
441 482
441 483
441 484
441 485
441 486
441 487
441 488
441 489
441 490
441 491
441 492
441 493
441 494
441 495
441 496
441 497
441 502
441 508
441 509
441 510
441 511
441 554
441 573
442 312
442 327
442 329
442 331
442 332
442 355
442 356
442 382
442 386
442 387
442 388
442 389
442 420
442 437
442 452
442 456
442 460
442 461
442 462
442 468
442 474
442 475
442 503
442 507
442 554
442 574
443 313
443 328
443 330
443 333
443 334
443 357
443 382
443 390
443 391
443 419
443 420
443 421
443 422
443 436
443 437
443 438
443 456
443 462
443 469
443 470
443 473
443 504
443 505
443 506
443 554
443 563
443 575
444 314
444 335
444 336
444 357
444 382
444 392
444 393
444 416
444 417
444 418
444 423
444 424
444 425
444 435
444 439
444 456
444 462
444 471
444 472
444 486
444 505
444 555
444 564
444 575
445 315
445 337
445 338
445 358
445 383
445 394
445 395
445 415
445 426
445 427
445 432
445 433
445 434
445 440
445 456
445 462
445 472
445 486
445 505
445 556
445 563
445 564
445 571
445 576
446 316
446 339
446 340
446 342
446 358
446 383
446 396
446 397
446 428
446 441
446 442
446 446
446 447
446 448
446 449
446 450
446 451
446 452
446 453
446 454
446 455
446 456
446 462
446 468
446 473
446 485
446 506
446 557
446 558
446 562
446 565
446 566
446 569
446 570
446 577
447 317
447 341
447 342
447 359
447 383
447 398
447 399
447 429
447 430
447 431
447 443
447 444
447 445
447 456
447 461
447 462
447 463
447 464
447 467
447 474
447 486
447 507
447 559
447 562
447 567
447 568
447 570
447 578
447 579
448 318
448 343
448 359
448 364
448 384
448 397
448 400
448 430
448 444
448 457
448 458
448 459
448 460
448 465
448 466
448 467
448 473
448 474
448 475
448 476
448 477
448 482
448 483
448 484
448 485
448 486
448 496
448 507
448 560
448 561
448 568
448 569
448 578
448 580
448 581
449 319
449 343
449 364
449 385
449 401
449 402
449 403
449 404
449 405
449 406
449 430
449 444
449 456
449 468
449 472
449 478
449 479
449 480
449 481
449 487
449 488
449 489
449 490
449 491
449 492
449 493
449 494
449 495
449 496
449 508
449 523
449 561
449 567
449 568
449 569
449 578
449 582
450 320
450 344
450 364
450 386
450 402
450 407
450 408
450 431
450 436
450 444
450 471
450 494
450 495
450 496
450 497
450 498
450 508
450 524
450 562
450 566
450 570
450 578
450 583
451 321
451 345
451 363
451 364
451 386
451 402
451 409
451 410
451 411
451 432
451 433
451 434
451 435
451 445
451 469
451 494
451 509
451 510
451 511
451 524
451 562
451 563
451 564
451 565
451 566
451 571
451 579
451 583
452 321
452 345
452 365
452 387
452 402
452 412
452 413
452 435
452 446
452 469
452 493
452 510
452 512
452 525
452 561
452 567
452 579
452 584
453 322
453 345
453 366
453 388
453 402
453 414
453 415
453 435
453 447
453 469
453 482
453 492
453 511
453 512
453 513
453 515
453 524
453 525
453 568
453 580
453 585
454 323
454 346
454 367
454 389
454 390
454 402
454 416
454 417
454 418
454 436
454 447
454 470
454 483
454 492
454 511
454 515
454 526
454 530
454 569
454 580
454 585
455 324
455 346
455 367
455 389
455 391
455 392
455 403
455 419
455 420
455 437
455 438
455 448
455 470
455 484
455 511
455 514
455 516
455 527
455 528
455 529
455 530
455 570
455 571
455 572
455 581
455 586
456 325
456 346
456 389
456 393
456 403
456 421
456 422
456 423
456 439
456 449
456 470
456 485
456 486
456 512
456 517
456 527
456 530
456 573
456 581
456 587
457 326
457 347
457 389
457 394
457 404
457 424
457 425
457 440
457 450
457 471
457 487
457 488
457 513
457 518
457 527
457 530
457 572
457 574
457 582
457 588
458 327
458 347
458 390
458 395
458 404
458 426
458 427
458 428
458 441
458 451
458 471
458 489
458 490
458 513
458 519
458 531
458 573
458 574
458 582
458 588
459 328
459 347
459 372
459 390
459 395
459 404
459 429
459 430
459 442
459 452
459 471
459 491
459 502
459 503
459 513
459 519
459 532
459 533
459 575
459 583
459 589
460 329
460 347
460 372
460 391
460 396
460 405
460 431
460 432
460 433
460 453
460 472
460 492
460 493
460 501
460 514
460 520
460 521
460 534
460 576
460 583
460 590
461 330
461 347
461 364
461 365
461 373
461 391
461 397
461 405
461 434
461 435
461 454
461 472
461 494
461 498
461 499
461 500
461 501
461 502
461 507
461 515
461 519
461 522
461 535
461 536
461 577
461 583
461 590
462 331
462 348
462 366
462 374
462 392
462 398
462 406
462 436
462 437
462 438
462 454
462 473
462 495
462 496
462 497
462 503
462 504
462 505
462 506
462 508
462 510
462 515
462 523
462 537
462 538
462 539
462 578
462 579
462 580
462 581
462 583
462 591
463 332
463 345
463 346
463 347
463 348
463 349
463 350
463 351
463 355
463 366
463 375
463 392
463 399
463 406
463 439
463 440
463 441
463 455
463 473
463 494
463 497
463 507
463 508
463 509
463 516
463 524
463 537
463 540
463 582
463 583
463 592
464 333
464 352
464 353
464 354
464 367
464 376
464 377
464 393
464 400
464 407
464 442
464 443
464 444
464 456
464 474
464 497
464 501
464 508
464 509
464 510
464 514
464 516
464 524
464 536
464 541
464 583
464 592
465 334
465 354
465 368
465 378
465 393
465 401
465 407
465 416
465 445
465 446
465 456
465 475
465 498
465 499
465 500
465 508
465 511
465 512
465 513
465 517
465 525
465 536
465 542
465 584
465 593
466 335
466 355
466 369
466 379
466 394
466 401
466 407
466 416
466 418
466 447
466 448
466 457
466 475
466 499
466 507
466 516
466 517
466 525
466 535
466 537
466 585
466 594
467 336
467 356
467 369
467 380
467 395
467 402
467 407
467 417
467 418
467 449
467 450
467 451
467 457
467 475
467 500
467 518
467 526
467 585
467 594
468 337
468 357
468 370
468 381
468 382
468 395
468 402
468 403
468 404
468 405
468 406
468 407
468 418
468 452
468 453
468 457
468 458
468 459
468 476
468 501
468 518
468 525
468 527
468 586
468 595
469 337
469 358
469 371
469 383
469 384
469 396
469 401
469 408
469 419
469 454
469 455
469 456
469 460
469 476
469 491
469 502
469 519
469 520
469 523
469 524
469 525
469 528
469 587
469 596
470 338
470 359
470 371
470 385
470 397
470 398
470 399
470 400
470 408
470 419
470 461
470 476
470 490
470 503
470 521
470 522
470 525
470 529
470 588
470 597
471 339
471 350
471 360
471 372
471 385
471 399
471 408
471 415
471 416
471 417
471 418
471 419
471 462
471 476
471 490
471 504
471 522
471 526
471 530
471 531
471 589
471 598
472 340
472 351
472 359
472 361
472 373
472 386
472 399
472 409
472 414
472 420
472 421
472 463
472 490
472 505
472 522
472 527
472 532
472 590
472 598
473 341
473 351
473 362
473 374
473 386
473 399
473 408
473 409
473 422
473 464
473 490
473 506
473 507
473 522
473 533
473 591
473 599
474 342
474 351
474 363
474 374
474 387
474 399
474 407
474 409
474 423
474 464
474 483
474 484
474 491
474 508
474 518
474 523
474 534
474 592
474 593
474 599
475 343
475 351
475 364
475 375
475 388
475 398
475 399
475 406
475 410
475 465
475 482
475 492
475 509
475 517
475 523
475 535
475 539
475 540
475 541
475 542
475 594
475 600
476 344
476 351
476 365
476 376
476 389
476 390
476 400
476 401
476 402
476 403
476 404
476 405
476 406
476 410
476 465
476 482
476 492
476 510
476 516
476 524
476 536
476 537
476 538
476 543
476 544
476 545
476 546
476 594
476 600
477 345
477 351
477 366
477 377
477 391
477 395
477 401
477 406
477 411
477 466
477 475
477 476
477 477
477 478
477 479
477 480
477 481
477 493
477 511
477 515
477 525
477 535
477 537
477 547
477 548
477 549
477 595
477 601
478 346
478 352
478 367
478 378
478 394
478 401
478 411
478 464
478 465
478 466
478 467
478 473
478 474
478 480
478 485
478 494
478 512
478 513
478 514
478 515
478 525
478 537
478 550
478 551
478 596
478 597
478 602
479 347
479 351
479 378
479 395
479 402
479 412
479 460
479 461
479 462
479 463
479 468
479 469
479 472
479 480
479 485
479 495
479 512
479 515
479 519
479 526
479 537
479 552
479 553
479 554
479 598
479 603
480 348
480 352
480 379
480 394
480 402
480 412
480 454
480 455
480 456
480 457
480 458
480 459
480 470
480 471
480 481
480 486
480 487
480 496
480 498
480 512
480 516
480 519
480 527
480 538
480 555
480 556
480 557
480 598
480 604
481 349
481 352
481 380
481 394
481 403
481 413
481 448
481 449
481 450
481 451
481 452
481 453
481 471
481 481
481 488
481 498
481 518
481 527
481 539
481 558
481 559
481 560
481 598
481 604
482 350
482 351
482 380
482 394
482 403
482 414
482 441
482 442
482 443
482 444
482 445
482 446
482 447
482 471
482 481
482 488
482 499
482 518
482 528
482 540
482 561
482 562
482 563
482 605
483 351
483 381
483 395
483 404
483 414
483 435
483 436
483 437
483 438
483 439
483 440
483 471
483 482
483 489
483 500
483 519
483 529
483 541
483 564
483 565
483 566
483 606
484 352
484 382
484 395
484 396
484 405
484 415
484 429
484 430
484 431
484 432
484 433
484 434
484 446
484 472
484 482
484 490
484 501
484 520
484 529
484 542
484 567
484 568
484 569
484 606
485 353
485 382
485 395
485 397
485 405
485 415
485 422
485 423
485 424
485 425
485 426
485 427
485 428
485 446
485 473
485 482
485 491
485 502
485 521
485 530
485 543
485 570
485 571
485 572
485 607
486 354
486 383
486 398
486 405
486 415
486 416
486 417
486 418
486 419
486 420
486 421
486 446
486 474
486 483
486 491
486 503
486 522
486 530
486 544
486 573
486 574
486 575
486 608
487 355
487 384
487 406
487 410
487 411
487 412
487 413
487 414
487 415
487 446
487 475
487 483
487 492
487 503
487 523
487 524
487 531
487 545
487 576
487 577
487 608
488 355
488 385
488 404
488 405
488 406
488 407
488 408
488 409
488 415
488 431
488 447
488 470
488 476
488 483
488 493
488 504
488 525
488 546
488 578
488 579
488 580
488 581
488 609
489 356
489 385
489 399
489 400
489 401
489 402
489 403
489 415
489 432
489 447
489 470
489 477
489 484
489 493
489 505
489 526
489 527
489 531
489 532
489 547
489 582
489 583
489 584
489 610
490 357
490 385
490 392
490 393
490 394
490 395
490 396
490 397
490 398
490 415
490 429
490 432
490 448
490 470
490 478
490 485
490 494
490 506
490 528
490 529
490 530
490 533
490 547
490 585
490 586
490 587
490 611
491 358
491 383
491 384
491 385
491 386
491 387
491 388
491 389
491 390
491 391
491 416
491 428
491 433
491 448
491 470
491 479
491 485
491 495
491 507
491 534
491 548
491 588
491 589
491 590
492 359
492 379
492 380
492 381
492 382
492 416
492 420
492 423
492 424
492 425
492 426
492 427
492 428
492 433
492 449
492 471
492 480
492 485
492 496
492 508
492 535
492 549
492 591
492 592
492 593
493 360
493 416
493 421
493 422
493 428
493 434
493 449
493 471
493 480
493 485
493 509
493 536
493 550
494 361
494 416
494 429
494 430
494 431
494 434
494 450
494 471
494 481
494 485
494 510
494 537
494 551
495 362
495 417
495 429
495 433
495 434
495 435
495 451
495 472
495 482
495 483
495 484
495 511
495 552
496 416
496 417
496 430
496 436
496 451
496 472
496 484
496 512
496 553
497 410
497 415
497 418
497 430
497 436
497 452
497 472
497 485
497 513
497 554
498 410
498 415
498 430
498 437
498 453
498 473
498 485
498 514
498 555
499 411
499 412
499 413
499 431
499 438
499 453
499 473
499 486
499 515
499 556
500 412
500 432
500 438
500 454
500 473
500 487
500 557
501 412
501 433
501 439
501 454
501 473
501 488
501 558
502 413
502 434
502 440
502 455
502 474
502 488
502 559
503 414
503 435
503 440
503 456
503 474
503 489
503 560
504 415
504 436
504 441
504 456
504 474
504 490
504 561
505 416
505 436
505 442
505 457
505 475
505 490
505 562
506 417
506 437
506 443
506 458
506 475
506 491
506 563
507 418
507 419
507 437
507 443
507 458
507 475
507 492
507 564
508 420
508 438
508 443
508 476
508 493
508 564
509 420
509 439
509 444
509 476
509 493
509 565
510 421
510 439
510 444
510 476
510 494
510 566
511 422
511 440
511 445
511 477
511 494
511 567
512 423
512 441
512 445
512 477
512 495
512 568
513 424
513 442
513 444
513 446
513 477
513 495
513 569
514 425
514 442
514 447
514 478
514 495
514 570
515 426
515 443
515 447
515 478
515 495
515 571
516 427
516 448
516 478
516 495
516 572
517 428
517 448
517 479
517 496
517 573
518 429
518 449
518 479
518 496
518 574
519 430
519 450
519 496
520 431
520 450
520 480
520 497
521 432
521 451
521 480
521 497
522 433
522 451
522 480
523 434
523 452
523 453
523 480
524 434
524 481
525 481
526 481
527 482
528 482
529 482
530 482
531 483
532 483
533 483
534 483
535 484
536 484
537 485
538 485
