# Supplementary material for: The Filament Sensor for Near Real-Time Detection of Cytoskeletal Fiber Structures
Source: PLoS One. 2015 May 21;10(5):e0126346. doi: 10.1371/journal.pone.0126346 (PMC4440737; doi:10.1371/journal.pone.0126346)
Supplement: S1 File — This comprises the FilamentSensor, the benchmark database, the output of the compared programs, several auxiliary scripts, and the evaluation results of the program outputs. (ZIP) [file pone.0126346.s001.zip › supporting_information/ground_truth/simulated/CID/simulated_cell_08_graph]

(2	1): 1.41
(1	2): 1.41
(3	2): 1.41
(2	3): 1.41
(4	3): 1.00
(3	4): 1.00
(5	4): 1.00
(4	5): 1.00
(6	5): 1.41
(5	6): 1.41
(7	6): 1.00
(6	7): 1.00
(8	7): 1.41
(7	8): 1.41
(9	8): 1.00
(8	9): 1.00
(10	9): 1.41
(9	10): 1.41
(11	10): 1.00
(10	11): 1.00
(12	11): 1.00
(11	12): 1.00
(13	12): 1.41
(12	13): 1.41
(14	13): 1.00
(13	14): 1.00
(15	14): 1.41
(14	15): 1.41
(16	15): 1.00
(15	16): 1.00
(17	16): 1.41
(16	17): 1.41
(18	17): 1.00
(17	18): 1.00
(19	18): 1.00
(18	19): 1.00
(21	20): 1.41
(20	21): 1.41
(22	21): 1.00
(21	22): 1.00
(23	22): 1.41
(22	23): 1.41
(24	23): 1.00
(23	24): 1.00
(25	24): 1.41
(24	25): 1.41
(26	25): 1.00
(25	26): 1.00
(27	26): 1.41
(26	27): 1.41
(28	27): 1.00
(27	28): 1.00
(29	28): 1.41
(28	29): 1.41
(30	29): 1.00
(29	30): 1.00
(31	30): 1.00
(30	31): 1.00
(32	31): 1.41
(31	32): 1.41
(33	32): 1.00
(32	33): 1.00
(34	33): 1.41
(33	34): 1.41
(35	34): 1.00
(34	35): 1.00
(36	35): 1.00
(35	36): 1.00
(37	36): 1.41
(36	37): 1.41
(38	37): 1.00
(37	38): 1.00
(39	38): 1.41
(38	39): 1.41
(40	39): 1.41
(39	40): 1.41
(41	40): 1.00
(40	41): 1.00
(42	41): 1.00
(41	42): 1.00
(43	42): 1.41
(42	43): 1.41
(44	43): 1.00
(43	44): 1.00
(45	44): 1.41
(44	45): 1.41
(46	45): 1.00
(45	46): 1.00
(47	46): 1.41
(46	47): 1.41
(48	47): 1.00
(47	48): 1.00
(49	48): 1.41
(48	49): 1.41
(50	49): 1.00
(49	50): 1.00
(51	50): 1.41
(50	51): 1.41
(52	51): 1.00
(51	52): 1.00
(53	52): 1.00
(52	53): 1.00
(54	53): 1.41
(53	54): 1.41
(55	54): 1.00
(54	55): 1.00
(56	55): 1.41
(55	56): 1.41
(57	56): 1.00
(56	57): 1.00
(58	57): 1.00
(57	58): 1.00
(59	58): 1.41
(58	59): 1.41
(61	60): 1.00
(60	61): 1.00
(62	61): 1.00
(61	62): 1.00
(63	62): 1.00
(62	63): 1.00
(64	63): 1.41
(63	64): 1.41
(65	64): 1.00
(64	65): 1.00
(66	65): 1.00
(65	66): 1.00
(67	66): 1.00
(66	67): 1.00
(68	67): 1.00
(67	68): 1.00
(72	68): 1.41
(70	69): 1.00
(69	70): 1.00
(71	70): 1.00
(70	71): 1.00
(77	71): 1.41
(68	72): 1.41
(73	72): 1.00
(72	73): 1.00
(74	73): 1.00
(73	74): 1.00
(75	74): 1.00
(74	75): 1.00
(76	75): 1.00
(75	76): 1.00
(79	76): 1.41
(71	77): 1.41
(78	77): 1.00
(77	78): 1.00
(82	78): 1.41
(76	79): 1.41
(80	79): 1.00
(79	80): 1.00
(81	80): 1.00
(80	81): 1.00
(84	81): 1.41
(78	82): 1.41
(83	82): 1.00
(82	83): 1.00
(89	83): 1.41
(81	84): 1.41
(85	84): 1.00
(84	85): 1.00
(86	85): 1.00
(85	86): 1.00
(92	86): 1.41
(88	87): 1.00
(99	87): 1.41
(87	88): 1.00
(100	88): 1.41
(83	89): 1.41
(90	89): 1.00
(89	90): 1.00
(91	90): 1.00
(90	91): 1.00
(105	91): 1.41
(86	92): 1.41
(93	92): 1.00
(92	93): 1.00
(107	93): 1.41
(95	94): 1.00
(94	95): 1.00
(96	95): 1.00
(95	96): 1.00
(97	96): 1.00
(96	97): 1.00
(98	97): 1.00
(97	98): 1.00
(110	98): 1.41
(87	99): 1.41
(88	100): 1.41
(101	100): 1.00
(100	101): 1.00
(102	101): 1.00
(101	102): 1.00
(103	102): 1.00
(102	103): 1.00
(104	103): 1.00
(103	104): 1.00
(111	104): 1.41
(91	105): 1.41
(106	105): 1.00
(105	106): 1.00
(116	106): 1.41
(93	107): 1.41
(108	107): 1.00
(107	108): 1.00
(109	108): 1.00
(108	109): 1.00
(118	109): 1.41
(98	110): 1.41
(120	110): 1.41
(104	111): 1.41
(112	111): 1.00
(111	112): 1.00
(113	112): 1.00
(112	113): 1.00
(114	113): 1.00
(113	114): 1.00
(115	114): 1.00
(114	115): 1.00
(123	115): 1.41
(106	116): 1.41
(117	116): 1.00
(116	117): 1.00
(127	117): 1.41
(109	118): 1.41
(119	118): 1.00
(118	119): 1.00
(129	119): 1.41
(110	120): 1.41
(133	120): 1.00
(122	121): 1.00
(121	122): 1.00
(134	122): 1.41
(115	123): 1.41
(124	123): 1.00
(123	124): 1.00
(125	124): 1.00
(124	125): 1.00
(126	125): 1.00
(125	126): 1.00
(137	126): 1.41
(117	127): 1.41
(128	127): 1.00
(127	128): 1.00
(119	129): 1.41
(130	129): 1.00
(129	130): 1.00
(131	130): 1.00
(130	131): 1.00
(132	131): 1.00
(131	132): 1.00
(142	132): 1.41
(120	133): 1.00
(146	133): 1.00
(122	134): 1.41
(148	134): 1.41
(136	135): 1.00
(148	135): 1.41
(135	136): 1.00
(149	136): 1.41
(126	137): 1.41
(138	137): 1.00
(137	138): 1.00
(139	138): 1.00
(138	139): 1.00
(140	139): 1.00
(139	140): 1.00
(141	140): 1.00
(140	141): 1.00
(151	141): 1.41
(132	142): 1.41
(143	142): 1.00
(142	143): 1.00
(144	143): 1.00
(143	144): 1.00
(145	144): 1.00
(144	145): 1.00
(146	145): 1.00
(133	146): 1.00
(145	146): 1.00
(147	146): 1.00
(146	147): 1.00
(156	147): 1.41
(134	148): 1.41
(135	148): 1.41
(136	149): 1.41
(150	149): 1.00
(157	149): 1.41
(149	150): 1.00
(158	150): 1.41
(141	151): 1.41
(152	151): 1.00
(151	152): 1.00
(153	152): 1.00
(152	153): 1.00
(154	153): 1.00
(153	154): 1.00
(155	154): 1.00
(154	155): 1.00
(159	155): 1.41
(147	156): 1.41
(163	156): 1.41
(149	157): 1.41
(150	158): 1.41
(167	158): 1.41
(155	159): 1.41
(160	159): 1.00
(159	160): 1.00
(161	160): 1.00
(160	161): 1.00
(162	161): 1.00
(161	162): 1.00
(168	162): 1.41
(156	163): 1.41
(164	163): 1.00
(163	164): 1.00
(165	164): 1.00
(164	165): 1.00
(166	165): 1.00
(165	166): 1.00
(174	166): 1.41
(158	167): 1.41
(178	167): 1.00
(162	168): 1.41
(169	168): 1.00
(168	169): 1.00
(170	169): 1.00
(169	170): 1.00
(171	170): 1.00
(170	171): 1.00
(172	171): 1.00
(171	172): 1.00
(173	172): 1.00
(172	173): 1.00
(179	173): 1.41
(166	174): 1.41
(175	174): 1.00
(174	175): 1.00
(176	175): 1.00
(175	176): 1.00
(177	176): 1.00
(176	177): 1.00
(178	177): 1.00
(167	178): 1.00
(177	178): 1.00
(181	178): 1.41
(173	179): 1.41
(180	179): 1.00
(179	180): 1.00
(182	180): 1.41
(178	181): 1.41
(187	181): 1.41
(180	182): 1.41
(183	182): 1.00
(182	183): 1.00
(184	183): 1.00
(183	184): 1.00
(185	184): 1.00
(184	185): 1.00
(186	185): 1.00
(185	186): 1.00
(191	186): 1.41
(181	187): 1.41
(188	187): 1.00
(187	188): 1.00
(196	188): 1.41
(190	189): 1.00
(189	190): 1.00
(199	190): 1.41
(186	191): 1.41
(192	191): 1.00
(191	192): 1.00
(193	192): 1.00
(192	193): 1.00
(194	193): 1.00
(193	194): 1.00
(195	194): 1.00
(194	195): 1.00
(202	195): 1.41
(188	196): 1.41
(197	196): 1.00
(196	197): 1.00
(198	197): 1.00
(197	198): 1.00
(205	198): 1.41
(190	199): 1.41
(200	199): 1.00
(199	200): 1.00
(201	200): 1.00
(200	201): 1.00
(210	201): 1.41
(195	202): 1.41
(203	202): 1.00
(202	203): 1.00
(204	203): 1.00
(203	204): 1.00
(213	204): 1.41
(198	205): 1.41
(206	205): 1.00
(205	206): 1.00
(207	206): 1.00
(206	207): 1.00
(208	207): 1.00
(207	208): 1.00
(209	208): 1.00
(208	209): 1.00
(220	209): 1.41
(201	210): 1.41
(211	210): 1.00
(210	211): 1.00
(212	211): 1.00
(211	212): 1.00
(223	212): 1.41
(204	213): 1.41
(214	213): 1.00
(213	214): 1.00
(215	214): 1.00
(214	215): 1.00
(216	215): 1.00
(215	216): 1.00
(217	216): 1.00
(216	217): 1.00
(218	217): 1.00
(217	218): 1.00
(219	218): 1.00
(218	219): 1.00
(227	219): 1.41
(209	220): 1.41
(221	220): 1.00
(220	221): 1.00
(222	221): 1.00
(221	222): 1.00
(231	222): 1.41
(212	223): 1.41
(224	223): 1.00
(223	224): 1.00
(225	224): 1.00
(224	225): 1.00
(236	226): 1.00
(219	227): 1.41
(228	227): 1.00
(227	228): 1.00
(229	228): 1.00
(228	229): 1.00
(230	229): 1.00
(237	229): 1.00
(229	230): 1.00
(238	230): 1.41
(222	231): 1.41
(232	231): 1.00
(231	232): 1.00
(233	232): 1.00
(232	233): 1.00
(239	233): 1.41
(235	234): 1.00
(234	235): 1.00
(236	235): 1.00
(226	236): 1.00
(235	236): 1.00
(242	236): 1.41
(229	237): 1.00
(247	237): 1.00
(230	238): 1.41
(248	238): 1.00
(233	239): 1.41
(240	239): 1.00
(239	240): 1.00
(241	240): 1.00
(240	241): 1.00
(249	241): 1.41
(236	242): 1.41
(243	242): 1.00
(242	243): 1.00
(244	243): 1.00
(243	244): 1.00
(245	244): 1.00
(244	245): 1.00
(246	245): 1.00
(245	246): 1.00
(253	246): 1.41
(237	247): 1.00
(264	247): 1.41
(238	248): 1.00
(241	249): 1.41
(250	249): 1.00
(249	250): 1.00
(251	250): 1.00
(250	251): 1.00
(252	251): 1.00
(251	252): 1.00
(265	252): 1.41
(246	253): 1.41
(267	253): 1.41
(255	254): 1.00
(254	255): 1.00
(256	255): 1.00
(255	256): 1.00
(257	256): 1.00
(256	257): 1.00
(258	257): 1.00
(257	258): 1.00
(259	258): 1.00
(258	259): 1.00
(260	259): 1.00
(259	260): 1.00
(261	260): 1.00
(260	261): 1.00
(262	261): 1.00
(261	262): 1.00
(263	262): 1.00
(262	263): 1.00
(271	263): 1.41
(247	264): 1.41
(252	265): 1.41
(266	265): 1.00
(265	266): 1.00
(298	266): 1.41
(253	267): 1.41
(268	267): 1.00
(301	267): 1.00
(267	268): 1.00
(269	268): 1.00
(268	269): 1.00
(270	269): 1.00
(269	270): 1.00
(302	270): 1.41
(263	271): 1.41
(272	271): 1.00
(271	272): 1.00
(274	273): 1.00
(273	274): 1.00
(275	274): 1.00
(274	275): 1.00
(276	275): 1.00
(275	276): 1.00
(277	276): 1.00
(276	277): 1.00
(278	277): 1.00
(277	278): 1.00
(279	278): 1.00
(278	279): 1.00
(280	279): 1.00
(279	280): 1.00
(281	280): 1.00
(280	281): 1.00
(282	281): 1.00
(281	282): 1.00
(283	282): 1.00
(282	283): 1.00
(284	283): 1.00
(283	284): 1.00
(285	284): 1.00
(284	285): 1.00
(286	285): 1.00
(285	286): 1.00
(287	286): 1.00
(286	287): 1.00
(288	287): 1.00
(287	288): 1.00
(289	288): 1.00
(288	289): 1.00
(304	289): 1.41
(291	290): 1.00
(317	290): 1.41
(290	291): 1.00
(292	291): 1.00
(291	292): 1.00
(293	292): 1.00
(292	293): 1.00
(294	293): 1.00
(293	294): 1.00
(295	294): 1.00
(294	295): 1.00
(296	295): 1.00
(295	296): 1.00
(297	296): 1.00
(296	297): 1.00
(318	297): 1.41
(266	298): 1.41
(299	298): 1.00
(298	299): 1.00
(300	299): 1.00
(299	300): 1.00
(325	300): 1.41
(267	301): 1.00
(270	302): 1.41
(303	302): 1.00
(302	303): 1.00
(330	303): 1.41
(289	304): 1.41
(305	304): 1.00
(304	305): 1.00
(306	305): 1.00
(305	306): 1.00
(307	306): 1.00
(306	307): 1.00
(308	307): 1.00
(307	308): 1.00
(309	308): 1.00
(308	309): 1.00
(310	309): 1.00
(309	310): 1.00
(311	310): 1.00
(310	311): 1.00
(312	311): 1.00
(311	312): 1.00
(313	312): 1.00
(312	313): 1.00
(314	313): 1.00
(313	314): 1.00
(315	314): 1.00
(314	315): 1.00
(316	315): 1.00
(315	316): 1.00
(317	316): 1.00
(290	317): 1.41
(316	317): 1.00
(297	318): 1.41
(319	318): 1.00
(318	319): 1.00
(320	319): 1.00
(319	320): 1.00
(321	320): 1.00
(320	321): 1.00
(322	321): 1.00
(321	322): 1.00
(323	322): 1.00
(322	323): 1.00
(324	323): 1.00
(323	324): 1.00
(331	324): 1.41
(300	325): 1.41
(326	325): 1.00
(325	326): 1.00
(327	326): 1.00
(326	327): 1.00
(328	327): 1.00
(327	328): 1.00
(329	328): 1.00
(328	329): 1.00
(336	329): 1.41
(303	330): 1.41
(337	330): 1.41
(324	331): 1.41
(332	331): 1.00
(331	332): 1.00
(333	332): 1.00
(332	333): 1.00
(334	333): 1.00
(333	334): 1.00
(335	334): 1.00
(334	335): 1.00
(341	335): 1.41
(329	336): 1.41
(348	336): 1.41
(330	337): 1.41
(338	337): 1.00
(337	338): 1.00
(339	338): 1.00
(338	339): 1.00
(340	339): 1.00
(339	340): 1.00
(354	340): 1.41
(335	341): 1.41
(342	341): 1.00
(341	342): 1.00
(343	342): 1.00
(342	343): 1.00
(344	343): 1.00
(343	344): 1.00
(345	344): 1.00
(344	345): 1.00
(346	345): 1.00
(345	346): 1.00
(347	346): 1.00
(346	347): 1.00
(356	347): 1.41
(336	348): 1.41
(349	348): 1.00
(348	349): 1.00
(350	349): 1.00
(349	350): 1.00
(351	350): 1.00
(350	351): 1.00
(352	351): 1.00
(351	352): 1.00
(353	352): 1.00
(352	353): 1.00
(362	353): 1.41
(340	354): 1.41
(355	354): 1.00
(354	355): 1.00
(364	355): 1.41
(347	356): 1.41
(357	356): 1.00
(356	357): 1.00
(358	357): 1.00
(357	358): 1.00
(359	358): 1.00
(358	359): 1.00
(360	359): 1.00
(359	360): 1.00
(361	360): 1.00
(360	361): 1.00
(367	361): 1.41
(353	362): 1.41
(363	362): 1.00
(362	363): 1.00
(372	363): 1.41
(355	364): 1.41
(365	364): 1.00
(364	365): 1.00
(366	365): 1.00
(365	366): 1.00
(375	366): 1.41
(361	367): 1.41
(368	367): 1.00
(367	368): 1.00
(369	368): 1.00
(368	369): 1.00
(370	369): 1.00
(369	370): 1.00
(371	370): 1.00
(370	371): 1.00
(396	371): 1.41
(363	372): 1.41
(373	372): 1.00
(372	373): 1.00
(374	373): 1.00
(373	374): 1.00
(400	374): 1.41
(366	375): 1.41
(376	375): 1.00
(375	376): 1.00
(377	376): 1.00
(376	377): 1.00
(378	377): 1.00
(377	378): 1.00
(379	378): 1.00
(378	379): 1.00
(380	379): 1.00
(379	380): 1.00
(381	380): 1.00
(380	381): 1.00
(382	381): 1.00
(381	382): 1.00
(383	382): 1.00
(382	383): 1.00
(384	383): 1.00
(383	384): 1.00
(385	384): 1.00
(384	385): 1.00
(386	385): 1.00
(385	386): 1.00
(387	386): 1.00
(386	387): 1.00
(388	387): 1.00
(387	388): 1.00
(389	388): 1.00
(388	389): 1.00
(390	389): 1.00
(389	390): 1.00
(391	390): 1.00
(390	391): 1.00
(392	391): 1.00
(391	392): 1.00
(393	392): 1.00
(392	393): 1.00
(394	393): 1.00
(393	394): 1.00
(406	394): 1.41
(442	395): 1.41
(371	396): 1.41
(397	396): 1.00
(396	397): 1.00
(398	397): 1.00
(397	398): 1.00
(399	398): 1.00
(398	399): 1.00
(443	399): 1.41
(374	400): 1.41
(401	400): 1.00
(400	401): 1.00
(402	401): 1.00
(401	402): 1.00
(403	402): 1.00
(402	403): 1.00
(404	403): 1.00
(403	404): 1.00
(405	404): 1.00
(404	405): 1.00
(394	406): 1.41
(407	406): 1.00
(406	407): 1.00
(408	407): 1.00
(407	408): 1.00
(409	408): 1.00
(408	409): 1.00
(410	409): 1.00
(409	410): 1.00
(411	410): 1.00
(410	411): 1.00
(412	411): 1.00
(411	412): 1.00
(413	412): 1.00
(412	413): 1.00
(414	413): 1.00
(413	414): 1.00
(415	414): 1.00
(414	415): 1.00
(416	415): 1.00
(415	416): 1.00
(417	416): 1.00
(416	417): 1.00
(418	417): 1.00
(417	418): 1.00
(419	418): 1.00
(418	419): 1.00
(420	419): 1.00
(419	420): 1.00
(421	420): 1.00
(420	421): 1.00
(422	421): 1.00
(421	422): 1.00
(423	422): 1.00
(422	423): 1.00
(424	423): 1.00
(423	424): 1.00
(425	424): 1.00
(424	425): 1.00
(426	425): 1.00
(425	426): 1.00
(427	426): 1.00
(426	427): 1.00
(428	427): 1.00
(427	428): 1.00
(429	428): 1.00
(428	429): 1.00
(430	429): 1.00
(429	430): 1.00
(431	430): 1.00
(430	431): 1.00
(432	431): 1.00
(431	432): 1.00
(433	432): 1.00
(432	433): 1.00
(434	433): 1.00
(433	434): 1.00
(435	434): 1.00
(434	435): 1.00
(436	435): 1.00
(435	436): 1.00
(437	436): 1.00
(436	437): 1.00
(438	437): 1.00
(437	438): 1.00
(439	438): 1.00
(438	439): 1.00
(440	439): 1.00
(439	440): 1.00
(441	440): 1.00
(440	441): 1.00
(447	441): 1.41
(395	442): 1.41
(471	442): 1.00
(399	443): 1.41
(444	443): 1.00
(443	444): 1.00
(445	444): 1.00
(444	445): 1.00
(446	445): 1.00
(445	446): 1.00
(475	446): 1.41
(441	447): 1.41
(448	447): 1.00
(447	448): 1.00
(449	448): 1.00
(448	449): 1.00
(450	449): 1.00
(449	450): 1.00
(451	450): 1.00
(450	451): 1.00
(452	451): 1.00
(451	452): 1.00
(453	452): 1.00
(452	453): 1.00
(454	453): 1.00
(453	454): 1.00
(455	454): 1.00
(454	455): 1.00
(456	455): 1.00
(455	456): 1.00
(457	456): 1.00
(456	457): 1.00
(458	457): 1.00
(457	458): 1.00
(459	458): 1.00
(458	459): 1.00
(460	459): 1.00
(459	460): 1.00
(461	460): 1.00
(460	461): 1.00
(462	461): 1.00
(461	462): 1.00
(463	462): 1.00
(462	463): 1.00
(464	463): 1.00
(463	464): 1.00
(465	464): 1.00
(464	465): 1.00
(466	465): 1.00
(465	466): 1.00
(467	466): 1.00
(466	467): 1.00
(468	467): 1.00
(467	468): 1.00
(469	468): 1.00
(468	469): 1.00
(470	469): 1.00
(469	470): 1.00
(471	470): 1.00
(442	471): 1.00
(470	471): 1.00
(472	471): 1.00
(471	472): 1.00
(473	472): 1.00
(472	473): 1.00
(474	473): 1.00
(473	474): 1.00
(479	474): 1.41
(446	475): 1.41
(476	475): 1.00
(475	476): 1.00
(477	476): 1.00
(476	477): 1.00
(478	477): 1.00
(477	478): 1.00
(480	478): 1.41
(474	479): 1.41
(478	480): 1.41
(481	480): 1.00
(480	481): 1.00
(482	481): 1.00
(481	482): 1.00
(483	482): 1.41
(482	483): 1.41
(484	483): 1.00
(483	484): 1.00
(485	484): 1.00
(484	485): 1.00
(486	485): 1.00
(485	486): 1.00
(487	486): 1.00
(486	487): 1.00
(492	488): 1.41
(490	489): 1.00
(489	490): 1.00
(491	490): 1.00
(490	491): 1.00
(493	491): 1.41
(488	492): 1.41
(497	492): 1.41
(491	493): 1.41
(494	493): 1.00
(493	494): 1.00
(495	494): 1.00
(494	495): 1.00
(496	495): 1.00
(495	496): 1.00
(498	496): 1.41
(492	497): 1.41
(500	497): 1.00
(496	498): 1.41
(499	498): 1.00
(498	499): 1.00
(500	499): 1.00
(497	500): 1.00
(499	500): 1.00
(501	500): 1.00
(500	501): 1.00
(502	501): 1.00
(501	502): 1.00
(503	502): 1.00
(506	502): 1.00
(502	503): 1.00
(505	504): 1.00
(504	505): 1.00
(507	505): 1.41
(502	506): 1.00
(508	506): 1.00
(505	507): 1.41
(509	507): 1.41
(506	508): 1.00
(511	508): 1.41
(507	509): 1.41
(512	509): 1.41
(513	510): 1.41
(508	511): 1.41
(514	511): 1.41
(509	512): 1.41
(521	512): 1.00
(510	513): 1.41
(522	513): 1.41
(511	514): 1.41
(516	515): 1.00
(515	516): 1.00
(517	516): 1.00
(516	517): 1.00
(518	517): 1.00
(517	518): 1.00
(519	518): 1.00
(518	519): 1.00
(526	519): 1.41
(521	520): 1.00
(543	520): 1.41
(512	521): 1.00
(520	521): 1.00
(544	521): 1.41
(513	522): 1.41
(523	522): 1.00
(522	523): 1.00
(524	523): 1.00
(523	524): 1.00
(525	524): 1.00
(524	525): 1.00
(546	525): 1.41
(519	526): 1.41
(548	526): 1.41
(528	527): 1.00
(568	527): 1.41
(527	528): 1.00
(529	528): 1.00
(528	529): 1.00
(530	529): 1.00
(529	530): 1.00
(531	530): 1.00
(530	531): 1.00
(532	531): 1.00
(531	532): 1.00
(533	532): 1.00
(532	533): 1.00
(534	533): 1.00
(533	534): 1.00
(535	534): 1.00
(534	535): 1.00
(536	535): 1.00
(535	536): 1.00
(537	536): 1.00
(536	537): 1.00
(538	537): 1.00
(537	538): 1.00
(539	538): 1.00
(538	539): 1.00
(540	539): 1.00
(539	540): 1.00
(541	540): 1.00
(540	541): 1.00
(542	541): 1.00
(541	542): 1.00
(543	542): 1.00
(520	543): 1.41
(542	543): 1.00
(521	544): 1.41
(569	545): 1.41
(525	546): 1.41
(547	546): 1.00
(546	547): 1.00
(572	547): 1.41
(526	548): 1.41
(549	548): 1.00
(548	549): 1.00
(577	549): 1.41
(551	550): 1.00
(595	550): 1.41
(550	551): 1.00
(552	551): 1.00
(551	552): 1.00
(553	552): 1.00
(552	553): 1.00
(554	553): 1.00
(553	554): 1.00
(555	554): 1.00
(554	555): 1.00
(556	555): 1.00
(555	556): 1.00
(557	556): 1.00
(556	557): 1.00
(558	557): 1.00
(557	558): 1.00
(559	558): 1.00
(558	559): 1.00
(560	559): 1.00
(559	560): 1.00
(561	560): 1.00
(560	561): 1.00
(562	561): 1.00
(561	562): 1.00
(563	562): 1.00
(562	563): 1.00
(564	563): 1.00
(563	564): 1.00
(565	564): 1.00
(564	565): 1.00
(566	565): 1.00
(565	566): 1.00
(567	566): 1.00
(566	567): 1.00
(568	567): 1.00
(527	568): 1.41
(567	568): 1.00
(545	569): 1.41
(570	569): 1.00
(569	570): 1.00
(571	570): 1.00
(570	571): 1.00
(596	571): 1.41
(547	572): 1.41
(573	572): 1.00
(572	573): 1.00
(574	573): 1.00
(573	574): 1.00
(575	574): 1.00
(574	575): 1.00
(576	575): 1.00
(575	576): 1.00
(599	576): 1.41
(549	577): 1.41
(578	577): 1.00
(577	578): 1.00
(579	578): 1.00
(578	579): 1.00
(580	579): 1.00
(579	580): 1.00
(581	580): 1.00
(580	581): 1.00
(602	581): 1.41
(583	582): 1.00
(609	582): 1.41
(582	583): 1.00
(584	583): 1.00
(583	584): 1.00
(585	584): 1.00
(584	585): 1.00
(586	585): 1.00
(585	586): 1.00
(587	586): 1.00
(586	587): 1.00
(588	587): 1.00
(587	588): 1.00
(589	588): 1.00
(588	589): 1.00
(590	589): 1.00
(589	590): 1.00
(591	590): 1.00
(590	591): 1.00
(592	591): 1.00
(591	592): 1.00
(593	592): 1.00
(592	593): 1.00
(594	593): 1.00
(593	594): 1.00
(595	594): 1.00
(550	595): 1.41
(594	595): 1.00
(571	596): 1.41
(597	596): 1.00
(596	597): 1.00
(598	597): 1.00
(597	598): 1.00
(610	598): 1.41
(576	599): 1.41
(600	599): 1.00
(599	600): 1.00
(601	600): 1.00
(600	601): 1.00
(612	601): 1.41
(581	602): 1.41
(603	602): 1.00
(602	603): 1.00
(604	603): 1.00
(603	604): 1.00
(605	604): 1.00
(604	605): 1.00
(606	605): 1.00
(605	606): 1.00
(607	606): 1.00
(606	607): 1.00
(617	607): 1.41
(609	608): 1.00
(621	608): 1.41
(582	609): 1.41
(608	609): 1.00
(598	610): 1.41
(611	610): 1.00
(610	611): 1.00
(601	612): 1.41
(613	612): 1.00
(612	613): 1.00
(623	613): 1.41
(615	614): 1.00
(614	615): 1.00
(616	615): 1.00
(615	616): 1.00
(638	616): 1.41
(607	617): 1.41
(618	617): 1.00
(617	618): 1.00
(619	618): 1.00
(618	619): 1.00
(620	619): 1.00
(619	620): 1.00
(644	620): 1.41
(608	621): 1.41
(648	621): 1.00
(649	622): 1.41
(613	623): 1.41
(624	623): 1.00
(623	624): 1.00
(625	624): 1.00
(624	625): 1.00
(626	625): 1.00
(625	626): 1.00
(627	626): 1.00
(626	627): 1.00
(628	627): 1.00
(627	628): 1.00
(629	628): 1.00
(628	629): 1.00
(630	629): 1.00
(629	630): 1.00
(631	630): 1.00
(630	631): 1.00
(632	631): 1.00
(631	632): 1.00
(633	632): 1.00
(632	633): 1.00
(634	633): 1.00
(633	634): 1.00
(635	634): 1.00
(634	635): 1.00
(636	635): 1.00
(635	636): 1.00
(637	636): 1.00
(636	637): 1.00
(651	637): 1.41
(616	638): 1.41
(639	638): 1.00
(638	639): 1.00
(640	639): 1.00
(639	640): 1.00
(641	640): 1.00
(640	641): 1.00
(642	641): 1.00
(641	642): 1.00
(643	642): 1.00
(642	643): 1.00
(656	643): 1.41
(620	644): 1.41
(645	644): 1.00
(644	645): 1.00
(646	645): 1.00
(645	646): 1.00
(647	646): 1.00
(646	647): 1.00
(648	647): 1.00
(621	648): 1.00
(647	648): 1.00
(662	648): 1.00
(622	649): 1.41
(650	649): 1.00
(649	650): 1.00
(663	650): 1.41
(637	651): 1.41
(652	651): 1.00
(667	651): 1.41
(651	652): 1.00
(653	652): 1.00
(652	653): 1.00
(654	653): 1.00
(653	654): 1.00
(655	654): 1.00
(654	655): 1.00
(668	655): 1.41
(643	656): 1.41
(657	656): 1.00
(656	657): 1.00
(658	657): 1.00
(657	658): 1.00
(659	658): 1.00
(658	659): 1.00
(660	659): 1.00
(659	660): 1.00
(661	660): 1.00
(660	661): 1.00
(674	661): 1.41
(648	662): 1.00
(679	662): 1.41
(650	663): 1.41
(664	663): 1.00
(663	664): 1.00
(665	664): 1.00
(664	665): 1.00
(666	665): 1.00
(665	666): 1.00
(680	666): 1.41
(651	667): 1.41
(683	667): 1.00
(655	668): 1.41
(669	668): 1.00
(668	669): 1.00
(670	669): 1.00
(669	670): 1.00
(671	670): 1.00
(670	671): 1.00
(672	671): 1.00
(671	672): 1.00
(673	672): 1.00
(672	673): 1.00
(684	673): 1.41
(661	674): 1.41
(675	674): 1.00
(674	675): 1.00
(676	675): 1.00
(675	676): 1.00
(677	676): 1.00
(676	677): 1.00
(678	677): 1.00
(677	678): 1.00
(690	678): 1.41
(662	679): 1.41
(696	679): 1.41
(666	680): 1.41
(681	680): 1.00
(680	681): 1.00
(682	681): 1.00
(681	682): 1.00
(700	682): 1.41
(667	683): 1.00
(701	683): 1.00
(673	684): 1.41
(685	684): 1.00
(684	685): 1.00
(686	685): 1.00
(685	686): 1.00
(687	686): 1.00
(686	687): 1.00
(688	687): 1.00
(687	688): 1.00
(689	688): 1.00
(688	689): 1.00
(702	689): 1.41
(678	690): 1.41
(691	690): 1.00
(690	691): 1.00
(692	691): 1.00
(691	692): 1.00
(693	692): 1.00
(692	693): 1.00
(694	693): 1.00
(693	694): 1.00
(695	694): 1.00
(694	695): 1.00
(708	695): 1.41
(679	696): 1.41
(697	696): 1.00
(696	697): 1.00
(698	697): 1.00
(697	698): 1.00
(699	698): 1.00
(698	699): 1.00
(714	699): 1.41
(682	700): 1.41
(721	700): 1.41
(683	701): 1.00
(722	701): 1.41
(689	702): 1.41
(703	702): 1.00
(702	703): 1.00
(704	703): 1.00
(703	704): 1.00
(705	704): 1.00
(704	705): 1.00
(706	705): 1.00
(705	706): 1.00
(707	706): 1.00
(706	707): 1.00
(724	707): 1.41
(695	708): 1.41
(709	708): 1.00
(708	709): 1.00
(710	709): 1.00
(709	710): 1.00
(711	710): 1.00
(710	711): 1.00
(712	711): 1.00
(711	712): 1.00
(713	712): 1.00
(712	713): 1.00
(731	713): 1.41
(699	714): 1.41
(715	714): 1.00
(714	715): 1.00
(716	715): 1.00
(715	716): 1.00
(717	716): 1.00
(716	717): 1.00
(718	717): 1.00
(717	718): 1.00
(736	718): 1.41
(720	719): 1.00
(719	720): 1.00
(738	720): 1.41
(700	721): 1.41
(701	722): 1.41
(723	722): 1.00
(722	723): 1.00
(740	723): 1.41
(707	724): 1.41
(725	724): 1.00
(724	725): 1.00
(726	725): 1.00
(725	726): 1.00
(727	726): 1.00
(726	727): 1.00
(728	727): 1.00
(727	728): 1.00
(729	728): 1.00
(728	729): 1.00
(730	729): 1.00
(729	730): 1.00
(742	730): 1.41
(713	731): 1.41
(732	731): 1.00
(731	732): 1.00
(733	732): 1.00
(732	733): 1.00
(734	733): 1.00
(733	734): 1.00
(735	734): 1.00
(734	735): 1.00
(748	735): 1.41
(718	736): 1.41
(737	736): 1.00
(736	737): 1.00
(753	737): 1.41
(720	738): 1.41
(739	738): 1.00
(738	739): 1.00
(754	739): 1.41
(723	740): 1.41
(741	740): 1.00
(740	741): 1.00
(758	741): 1.41
(730	742): 1.41
(743	742): 1.00
(742	743): 1.00
(744	743): 1.00
(743	744): 1.00
(745	744): 1.00
(744	745): 1.00
(746	745): 1.00
(745	746): 1.00
(747	746): 1.00
(746	747): 1.00
(762	747): 1.41
(735	748): 1.41
(749	748): 1.00
(748	749): 1.00
(750	749): 1.00
(749	750): 1.00
(751	750): 1.00
(750	751): 1.00
(752	751): 1.00
(751	752): 1.00
(768	752): 1.41
(737	753): 1.41
(772	753): 1.00
(739	754): 1.41
(755	754): 1.00
(754	755): 1.00
(756	755): 1.00
(755	756): 1.00
(757	756): 1.00
(756	757): 1.00
(774	757): 1.41
(741	758): 1.41
(759	758): 1.00
(758	759): 1.00
(760	759): 1.00
(759	760): 1.00
(775	760): 1.41
(776	761): 1.00
(747	762): 1.41
(763	762): 1.00
(762	763): 1.00
(764	763): 1.00
(763	764): 1.00
(765	764): 1.00
(764	765): 1.00
(766	765): 1.00
(765	766): 1.00
(767	766): 1.00
(766	767): 1.00
(777	767): 1.41
(752	768): 1.41
(769	768): 1.00
(768	769): 1.00
(770	769): 1.00
(769	770): 1.00
(771	770): 1.00
(770	771): 1.00
(785	771): 1.41
(753	772): 1.00
(791	773): 1.41
(757	774): 1.41
(792	774): 1.41
(760	775): 1.41
(776	775): 1.00
(761	776): 1.00
(775	776): 1.00
(793	776): 1.41
(767	777): 1.41
(778	777): 1.00
(777	778): 1.00
(779	778): 1.00
(778	779): 1.00
(780	779): 1.00
(779	780): 1.00
(781	780): 1.00
(780	781): 1.00
(782	781): 1.00
(781	782): 1.00
(795	782): 1.41
(784	783): 1.00
(783	784): 1.00
(801	784): 1.41
(771	785): 1.41
(786	785): 1.00
(785	786): 1.00
(787	786): 1.00
(786	787): 1.00
(788	787): 1.00
(787	788): 1.00
(789	788): 1.00
(788	789): 1.00
(802	789): 1.41
(791	790): 1.00
(773	791): 1.41
(790	791): 1.00
(809	791): 1.00
(774	792): 1.41
(776	793): 1.41
(794	793): 1.00
(844	793): 1.00
(793	794): 1.00
(782	795): 1.41
(796	795): 1.00
(795	796): 1.00
(797	796): 1.00
(796	797): 1.00
(798	797): 1.00
(797	798): 1.00
(799	798): 1.00
(798	799): 1.00
(800	799): 1.00
(799	800): 1.00
(846	800): 1.41
(784	801): 1.41
(851	801): 1.41
(789	802): 1.41
(803	802): 1.00
(802	803): 1.00
(804	803): 1.00
(803	804): 1.00
(805	804): 1.00
(804	805): 1.00
(806	805): 1.00
(805	806): 1.00
(807	806): 1.00
(806	807): 1.00
(808	807): 1.00
(807	808): 1.00
(856	808): 1.41
(791	809): 1.00
(810	809): 1.00
(866	809): 1.41
(809	810): 1.00
(811	810): 1.00
(810	811): 1.00
(812	811): 1.00
(811	812): 1.00
(813	812): 1.00
(812	813): 1.00
(814	813): 1.00
(813	814): 1.00
(815	814): 1.00
(814	815): 1.00
(867	815): 1.41
(817	816): 1.00
(880	816): 1.41
(816	817): 1.00
(818	817): 1.00
(817	818): 1.00
(819	818): 1.00
(818	819): 1.00
(820	819): 1.00
(819	820): 1.00
(821	820): 1.00
(820	821): 1.00
(822	821): 1.00
(821	822): 1.00
(823	822): 1.00
(822	823): 1.00
(824	823): 1.00
(823	824): 1.00
(825	824): 1.00
(824	825): 1.00
(826	825): 1.00
(825	826): 1.00
(827	826): 1.00
(826	827): 1.00
(828	827): 1.00
(827	828): 1.00
(829	828): 1.00
(828	829): 1.00
(830	829): 1.00
(829	830): 1.00
(831	830): 1.00
(830	831): 1.00
(832	831): 1.00
(831	832): 1.00
(833	832): 1.00
(832	833): 1.00
(834	833): 1.00
(833	834): 1.00
(835	834): 1.00
(834	835): 1.00
(836	835): 1.00
(835	836): 1.00
(837	836): 1.00
(836	837): 1.00
(838	837): 1.00
(837	838): 1.00
(839	838): 1.00
(838	839): 1.00
(840	839): 1.00
(839	840): 1.00
(881	840): 1.41
(842	841): 1.00
(929	841): 1.41
(841	842): 1.00
(930	842): 1.41
(942	843): 1.41
(793	844): 1.00
(944	844): 1.41
(945	845): 1.41
(800	846): 1.41
(847	846): 1.00
(846	847): 1.00
(848	847): 1.00
(847	848): 1.00
(849	848): 1.00
(848	849): 1.00
(850	849): 1.00
(849	850): 1.00
(952	850): 1.41
(801	851): 1.41
(852	851): 1.00
(851	852): 1.00
(853	852): 1.00
(852	853): 1.00
(854	853): 1.00
(853	854): 1.00
(855	854): 1.00
(854	855): 1.00
(958	855): 1.41
(808	856): 1.41
(857	856): 1.00
(856	857): 1.00
(858	857): 1.00
(857	858): 1.00
(859	858): 1.00
(858	859): 1.00
(860	859): 1.00
(859	860): 1.00
(861	860): 1.00
(860	861): 1.00
(862	861): 1.00
(861	862): 1.00
(962	862): 1.41
(864	863): 1.00
(971	863): 1.41
(863	864): 1.00
(865	864): 1.00
(864	865): 1.00
(866	865): 1.00
(809	866): 1.41
(865	866): 1.00
(815	867): 1.41
(868	867): 1.00
(867	868): 1.00
(869	868): 1.00
(868	869): 1.00
(870	869): 1.00
(869	870): 1.00
(871	870): 1.00
(870	871): 1.00
(972	871): 1.41
(873	872): 1.00
(980	872): 1.41
(872	873): 1.00
(874	873): 1.00
(873	874): 1.00
(875	874): 1.00
(874	875): 1.00
(876	875): 1.00
(875	876): 1.00
(877	876): 1.00
(876	877): 1.00
(878	877): 1.00
(877	878): 1.00
(879	878): 1.00
(878	879): 1.00
(880	879): 1.00
(816	880): 1.41
(879	880): 1.00
(981	880): 1.00
(840	881): 1.41
(882	881): 1.00
(881	882): 1.00
(883	882): 1.00
(882	883): 1.00
(884	883): 1.00
(883	884): 1.00
(885	884): 1.00
(884	885): 1.00
(886	885): 1.00
(885	886): 1.00
(887	886): 1.00
(886	887): 1.00
(888	887): 1.00
(887	888): 1.00
(889	888): 1.00
(888	889): 1.00
(890	889): 1.00
(889	890): 1.00
(891	890): 1.00
(890	891): 1.00
(892	891): 1.00
(891	892): 1.00
(893	892): 1.00
(892	893): 1.00
(894	893): 1.00
(893	894): 1.00
(895	894): 1.00
(894	895): 1.00
(896	895): 1.00
(895	896): 1.00
(897	896): 1.00
(896	897): 1.00
(898	897): 1.00
(897	898): 1.00
(899	898): 1.00
(898	899): 1.00
(900	899): 1.00
(899	900): 1.00
(901	900): 1.00
(900	901): 1.00
(902	901): 1.00
(901	902): 1.00
(903	902): 1.00
(902	903): 1.00
(904	903): 1.00
(903	904): 1.00
(905	904): 1.00
(904	905): 1.00
(906	905): 1.00
(905	906): 1.00
(907	906): 1.00
(906	907): 1.00
(908	907): 1.00
(907	908): 1.00
(909	908): 1.00
(908	909): 1.00
(910	909): 1.00
(909	910): 1.00
(911	910): 1.00
(910	911): 1.00
(912	911): 1.00
(911	912): 1.00
(913	912): 1.00
(912	913): 1.00
(914	913): 1.00
(913	914): 1.00
(915	914): 1.00
(914	915): 1.00
(916	915): 1.00
(915	916): 1.00
(917	916): 1.00
(916	917): 1.00
(918	917): 1.00
(917	918): 1.00
(919	918): 1.00
(918	919): 1.00
(920	919): 1.00
(919	920): 1.00
(921	920): 1.00
(920	921): 1.00
(922	921): 1.00
(921	922): 1.00
(923	922): 1.00
(922	923): 1.00
(924	923): 1.00
(923	924): 1.00
(925	924): 1.00
(924	925): 1.00
(926	925): 1.00
(925	926): 1.00
(927	926): 1.00
(926	927): 1.00
(928	927): 1.00
(927	928): 1.00
(929	928): 1.00
(841	929): 1.41
(928	929): 1.00
(842	930): 1.41
(931	930): 1.00
(930	931): 1.00
(932	931): 1.00
(931	932): 1.00
(933	932): 1.00
(932	933): 1.00
(934	933): 1.00
(933	934): 1.00
(935	934): 1.00
(934	935): 1.00
(936	935): 1.00
(935	936): 1.00
(937	936): 1.00
(936	937): 1.00
(938	937): 1.00
(937	938): 1.00
(939	938): 1.00
(938	939): 1.00
(940	939): 1.00
(939	940): 1.00
(941	940): 1.00
(940	941): 1.00
(982	941): 1.41
(843	942): 1.41
(943	942): 1.00
(942	943): 1.00
(987	943): 1.41
(844	944): 1.41
(845	945): 1.41
(946	945): 1.00
(945	946): 1.00
(947	946): 1.00
(946	947): 1.00
(948	947): 1.00
(947	948): 1.00
(949	948): 1.00
(948	949): 1.00
(950	949): 1.00
(949	950): 1.00
(951	950): 1.00
(950	951): 1.00
(995	951): 1.41
(850	952): 1.41
(953	952): 1.00
(952	953): 1.00
(954	953): 1.00
(953	954): 1.00
(955	954): 1.00
(954	955): 1.00
(956	955): 1.00
(955	956): 1.00
(957	956): 1.00
(956	957): 1.00
(997	957): 1.41
(855	958): 1.41
(959	958): 1.00
(958	959): 1.00
(960	959): 1.00
(959	960): 1.00
(961	960): 1.00
(960	961): 1.00
(1002	961): 1.41
(862	962): 1.41
(963	962): 1.00
(962	963): 1.00
(964	963): 1.00
(963	964): 1.00
(965	964): 1.00
(964	965): 1.00
(966	965): 1.00
(965	966): 1.00
(967	966): 1.00
(966	967): 1.00
(968	967): 1.00
(967	968): 1.00
(969	968): 1.00
(968	969): 1.00
(970	969): 1.00
(969	970): 1.00
(1009	970): 1.41
(863	971): 1.41
(1016	971): 1.41
(871	972): 1.41
(973	972): 1.00
(972	973): 1.00
(1017	973): 1.41
(975	974): 1.00
(1018	974): 1.41
(974	975): 1.00
(976	975): 1.00
(975	976): 1.00
(977	976): 1.00
(976	977): 1.00
(978	977): 1.00
(977	978): 1.00
(979	978): 1.00
(978	979): 1.00
(980	979): 1.00
(1019	979): 1.00
(872	980): 1.41
(979	980): 1.00
(880	981): 1.00
(1020	981): 1.41
(941	982): 1.41
(983	982): 1.00
(982	983): 1.00
(984	983): 1.00
(983	984): 1.00
(985	984): 1.00
(984	985): 1.00
(986	985): 1.00
(985	986): 1.00
(1021	986): 1.41
(943	987): 1.41
(988	987): 1.00
(987	988): 1.00
(989	988): 1.00
(988	989): 1.00
(990	989): 1.00
(989	990): 1.00
(991	990): 1.00
(990	991): 1.00
(992	991): 1.00
(991	992): 1.00
(993	992): 1.00
(992	993): 1.00
(994	993): 1.00
(993	994): 1.00
(1024	994): 1.41
(951	995): 1.41
(996	995): 1.00
(995	996): 1.00
(957	997): 1.41
(998	997): 1.00
(997	998): 1.00
(999	998): 1.00
(998	999): 1.00
(1000	999): 1.00
(999	1000): 1.00
(1001	1000): 1.00
(1000	1001): 1.00
(1033	1001): 1.41
(961	1002): 1.41
(1003	1002): 1.00
(1002	1003): 1.00
(1004	1003): 1.00
(1003	1004): 1.00
(1005	1004): 1.00
(1004	1005): 1.00
(1006	1005): 1.00
(1005	1006): 1.00
(1007	1006): 1.00
(1006	1007): 1.00
(1008	1007): 1.00
(1007	1008): 1.00
(1041	1008): 1.41
(970	1009): 1.41
(1010	1009): 1.00
(1009	1010): 1.00
(1011	1010): 1.00
(1010	1011): 1.00
(1012	1011): 1.00
(1011	1012): 1.00
(1013	1012): 1.00
(1012	1013): 1.00
(1014	1013): 1.00
(1013	1014): 1.00
(1015	1014): 1.00
(1014	1015): 1.00
(1016	1015): 1.00
(971	1016): 1.41
(1015	1016): 1.00
[truncated: 9,160 more rows]
