# Supplementary material for: The Filament Sensor for Near Real-Time Detection of Cytoskeletal Fiber Structures
Source: PLoS One. 2015 May 21;10(5):e0126346. doi: 10.1371/journal.pone.0126346 (PMC4440737; doi:10.1371/journal.pone.0126346)
Supplement: S1 File — This comprises the FilamentSensor, the benchmark database, the output of the compared programs, several auxiliary scripts, and the evaluation results of the program outputs. (ZIP) [file pone.0126346.s001.zip › supporting_information/ground_truth/simulated/CID/simulated_cell_01_pixels]

180 412
181 413
182 413
183 414
183 423
184 414
184 424
185 415
185 424
186 415
186 424
187 415
187 424
188 415
188 424
189 416
189 424
190 416
190 424
191 416
191 424
192 417
192 424
193 417
193 424
194 417
194 425
195 417
195 425
196 418
196 425
197 418
197 425
198 418
198 425
199 391
199 419
199 425
200 391
200 419
200 425
201 391
201 419
201 425
202 392
202 420
202 425
202 431
203 392
203 420
203 425
203 432
204 392
204 420
204 425
204 432
205 307
205 393
205 421
205 425
205 432
206 308
206 393
206 421
206 425
206 432
207 308
207 393
207 422
207 425
207 433
208 308
208 394
208 423
208 424
208 425
208 433
209 309
209 394
209 425
209 434
210 309
210 394
210 425
210 434
211 309
211 395
211 425
211 434
212 309
212 395
212 426
212 434
213 310
213 395
213 426
213 435
214 310
214 395
214 426
214 435
215 310
215 396
215 426
215 435
216 310
216 396
216 426
216 435
217 311
217 396
217 426
217 436
218 311
218 397
218 427
218 436
219 311
219 397
219 427
219 436
220 311
220 397
220 427
220 437
221 312
221 398
221 427
221 437
222 312
222 391
222 398
222 427
222 438
223 312
223 392
223 398
223 427
223 438
224 313
224 392
224 398
224 428
225 313
225 392
225 399
225 428
226 313
226 393
226 399
226 428
227 313
227 393
227 399
227 428
228 314
228 393
228 400
228 428
229 314
229 393
229 400
229 428
230 314
230 394
230 400
230 428
231 314
231 394
231 401
231 429
231 430
232 314
232 394
232 401
232 429
232 431
233 315
233 394
233 401
233 409
233 429
233 432
234 315
234 395
234 402
234 409
234 429
234 432
235 315
235 395
235 402
235 409
235 429
235 431
235 433
236 316
236 402
236 409
236 429
236 433
237 316
237 396
237 402
237 409
237 429
237 434
238 316
238 397
238 398
238 403
238 410
238 429
238 434
238 441
239 316
239 397
239 403
239 410
239 429
239 435
239 440
239 442
240 317
240 397
240 403
240 410
240 429
240 435
240 441
240 442
241 317
241 397
241 404
241 411
241 429
241 435
241 442
242 317
242 397
242 404
242 411
242 429
242 435
242 443
243 317
243 398
243 404
243 411
243 429
243 436
243 443
244 318
244 398
244 405
244 411
244 429
244 436
244 443
244 464
244 465
245 318
245 398
245 405
245 412
245 429
245 436
245 443
245 463
246 318
246 398
246 405
246 412
246 429
246 436
246 444
246 462
247 319
247 398
247 405
247 412
247 430
247 436
247 444
247 462
248 319
248 399
248 406
248 412
248 430
248 436
248 444
248 461
249 319
249 400
249 406
249 413
249 430
249 437
249 445
249 461
250 319
250 400
250 406
250 413
250 430
250 437
250 445
250 460
251 319
251 400
251 407
251 413
251 430
251 437
251 445
251 459
252 320
252 381
252 400
252 407
252 414
252 430
252 437
252 446
252 458
253 320
253 382
253 401
253 407
253 414
253 430
253 438
253 446
253 458
254 320
254 382
254 401
254 407
254 414
254 430
254 438
254 446
254 457
255 320
255 382
255 401
255 408
255 414
255 430
255 438
255 447
255 456
256 321
256 382
256 401
256 408
256 414
256 431
256 439
256 447
256 456
257 321
257 383
257 401
257 408
257 415
257 431
257 439
257 447
257 455
258 321
258 383
258 401
258 409
258 415
258 431
258 439
258 448
258 454
259 321
259 383
259 401
259 409
259 415
259 431
259 439
259 448
259 454
260 322
260 383
260 399
260 400
260 401
260 409
260 415
260 431
260 440
260 453
261 322
261 384
261 398
261 402
261 410
261 416
261 431
261 440
261 452
261 482
262 322
262 384
262 398
262 403
262 410
262 416
262 431
262 440
262 451
262 482
263 322
263 384
263 398
263 404
263 410
263 416
263 431
263 440
263 451
263 483
264 322
264 385
264 397
264 404
264 411
264 431
264 441
264 450
264 483
265 322
265 385
265 397
265 404
265 411
265 432
265 441
265 450
265 483
266 322
266 385
266 397
266 405
266 411
266 432
266 441
266 449
266 483
267 323
267 386
267 397
267 405
267 412
267 432
267 441
267 449
267 484
268 323
268 386
268 397
268 405
268 412
268 423
268 432
268 442
268 448
268 449
268 484
269 323
269 386
269 398
269 405
269 412
269 423
269 432
269 442
269 447
269 450
269 484
270 323
270 387
270 392
270 398
270 405
270 412
270 423
270 432
270 442
270 446
270 450
270 484
271 280
271 324
271 387
271 391
271 398
271 405
271 413
271 424
271 432
271 443
271 445
271 451
271 484
272 280
272 324
272 388
272 390
272 399
272 405
272 413
272 424
272 432
272 443
272 451
272 484
273 280
273 324
273 388
273 390
273 399
273 406
273 413
273 424
273 432
273 443
273 451
273 484
274 281
274 325
274 389
274 399
274 406
274 414
274 424
274 432
274 443
274 452
274 483
275 281
275 325
275 389
275 399
275 414
275 425
275 433
275 444
275 452
276 281
276 325
276 389
276 400
276 414
276 425
276 433
276 444
276 453
276 485
277 281
277 326
277 389
277 400
277 415
277 425
277 433
277 444
277 453
277 485
278 281
278 326
278 389
278 400
278 415
278 425
278 433
278 442
278 444
278 485
279 282
279 326
279 389
279 401
279 415
279 425
279 433
279 440
279 441
279 445
279 485
280 327
280 389
280 401
280 415
280 425
280 433
280 439
280 445
280 485
281 327
281 384
281 390
281 401
281 416
281 426
281 433
281 439
281 445
281 486
282 319
282 328
282 384
282 390
282 402
282 416
282 426
282 433
282 439
282 446
282 486
283 319
283 328
283 383
283 391
283 402
283 416
283 426
283 433
283 438
283 446
283 486
284 320
284 328
284 382
284 391
284 402
284 417
284 426
284 433
284 438
284 446
284 486
285 320
285 329
285 381
285 391
285 402
285 417
285 426
285 434
285 438
285 446
285 452
285 453
285 454
285 486
286 320
286 329
286 381
286 391
286 403
286 417
286 427
286 434
286 447
286 451
286 455
286 487
287 320
287 329
287 380
287 392
287 403
287 417
287 427
287 434
287 447
287 456
288 320
288 329
288 380
288 392
288 403
288 418
288 427
288 434
288 447
288 457
288 487
289 300
289 320
289 330
289 379
289 392
289 404
289 418
289 427
289 434
289 448
289 457
289 487
290 301
290 320
290 330
290 378
290 393
290 404
290 418
290 427
290 434
290 448
290 457
290 487
291 301
291 320
291 330
291 378
291 393
291 404
291 419
291 427
291 434
291 448
291 457
291 487
292 301
292 321
292 331
292 378
292 393
292 405
292 419
292 428
292 434
292 448
292 457
292 487
293 301
293 321
293 331
293 394
293 405
293 419
293 428
293 431
293 432
293 433
293 434
293 449
293 456
293 457
293 458
293 459
293 487
294 302
294 321
294 331
294 394
294 405
294 420
294 428
294 434
294 449
294 487
295 302
295 321
295 332
295 394
295 405
295 420
295 428
295 434
295 449
295 488
296 288
296 302
296 322
296 332
296 395
296 406
296 420
296 428
296 435
296 450
296 488
297 288
297 302
297 322
297 332
297 395
297 406
297 421
297 429
297 435
297 450
297 488
298 288
298 302
298 322
298 333
298 395
298 406
298 421
298 429
298 435
298 450
298 488
299 289
299 303
299 322
299 333
299 395
299 407
299 421
299 429
299 435
299 451
299 488
300 289
300 303
300 323
300 334
300 396
300 407
300 421
300 429
300 435
300 451
300 488
301 288
301 303
301 323
301 334
301 396
301 407
301 422
301 429
301 435
301 451
301 488
302 288
302 303
302 323
302 334
302 396
302 407
302 422
302 429
302 435
302 451
302 457
302 488
303 288
303 303
303 323
303 334
303 335
303 397
303 408
303 422
303 430
303 435
303 452
303 457
303 489
304 288
304 291
304 304
304 323
304 333
304 337
304 397
304 408
304 423
304 430
304 436
304 452
304 457
304 489
305 288
305 291
305 304
305 324
305 333
305 338
305 397
305 408
305 423
305 430
305 436
305 452
305 457
305 489
306 288
306 292
306 304
306 324
306 334
306 338
306 397
306 409
306 423
306 430
306 436
306 452
306 458
306 471
306 489
307 288
307 292
307 304
307 324
307 334
307 338
307 398
307 409
307 423
307 431
307 436
307 452
307 459
307 472
307 489
308 289
308 292
308 304
308 324
308 334
308 339
308 398
308 409
308 424
308 431
308 436
308 453
308 460
308 472
308 489
309 289
309 292
309 304
309 324
309 334
309 339
309 398
309 410
309 424
309 431
309 436
309 453
309 461
309 472
309 488
310 292
310 305
310 325
310 334
310 338
310 340
310 399
310 410
310 424
310 431
310 436
310 453
310 461
310 473
311 293
311 305
311 325
311 335
311 337
311 340
311 399
311 410
311 419
311 420
311 421
311 425
311 431
311 436
311 453
311 461
311 473
312 293
312 305
312 325
312 335
312 341
312 399
312 410
312 418
312 425
312 432
312 436
312 453
312 461
312 473
313 294
313 305
313 325
313 335
313 341
313 399
313 411
313 418
313 425
313 432
313 436
313 448
313 454
313 461
313 473
314 295
314 306
314 326
314 335
314 342
314 399
314 411
314 417
314 426
314 433
314 434
314 435
314 436
314 449
314 450
314 454
314 462
314 474
315 306
315 326
315 336
315 342
315 400
315 411
315 416
315 426
315 433
315 436
315 449
315 454
315 463
315 474
315 488
316 297
316 306
316 326
316 336
316 343
316 400
316 412
316 415
316 426
316 433
316 436
316 449
316 454
316 463
316 474
316 488
317 296
317 306
317 327
317 336
317 343
317 400
317 412
317 414
317 427
317 433
317 436
317 450
317 455
317 464
317 474
317 489
318 296
318 306
318 327
318 336
318 344
318 400
318 413
318 427
318 433
318 437
318 450
318 455
318 464
318 475
318 489
319 291
319 296
319 298
319 307
319 327
319 337
319 344
319 401
319 413
319 428
319 436
319 450
319 455
319 464
319 475
319 489
320 292
320 293
320 294
320 295
320 296
320 297
320 307
320 327
320 337
320 345
320 401
320 413
320 428
320 435
320 450
320 455
320 464
320 475
320 490
321 297
321 307
321 327
321 337
321 345
321 401
321 413
321 428
321 435
321 451
321 456
321 464
321 475
321 490
322 297
322 307
322 327
322 338
322 345
322 402
322 413
322 429
322 435
322 451
322 456
322 464
322 476
322 490
323 298
323 307
323 327
323 338
323 346
323 402
323 413
323 429
323 434
323 451
323 456
323 464
323 476
323 491
324 298
324 308
324 328
324 338
324 346
324 402
324 413
324 429
324 434
324 451
324 456
324 465
324 476
324 491
325 298
325 308
325 328
325 338
325 347
325 402
325 414
325 430
325 433
325 452
325 457
325 465
325 477
325 490
326 308
326 328
326 338
326 347
326 403
326 414
326 431
326 432
326 433
326 452
326 457
326 466
326 477
327 308
327 328
327 339
327 348
327 403
327 415
327 433
327 452
327 457
327 466
327 477
328 308
328 329
328 339
328 348
328 403
328 415
328 433
328 453
328 457
328 467
328 478
329 309
329 329
329 339
329 349
329 404
329 415
329 433
329 453
329 458
329 467
329 478
330 309
330 329
330 340
330 349
330 404
330 415
330 433
330 453
330 458
330 467
330 478
331 309
331 329
331 340
331 349
331 404
331 416
331 433
331 453
331 458
331 467
331 478
332 309
332 329
332 340
332 350
332 404
332 416
332 434
332 454
332 458
332 468
332 478
332 493
333 309
333 330
333 341
333 350
333 405
333 416
333 435
333 454
333 459
333 468
333 479
333 493
334 309
334 330
334 341
334 351
334 405
334 416
334 435
334 454
334 459
334 468
334 479
334 493
335 310
335 330
335 341
335 351
335 405
335 416
335 436
335 454
335 459
335 469
335 479
335 493
336 310
336 330
336 341
336 352
336 405
336 416
336 436
336 455
336 460
336 469
336 479
336 494
337 310
337 330
337 341
337 352
337 406
337 417
337 436
337 455
337 460
337 469
337 479
337 494
338 310
338 331
338 342
338 353
338 399
338 400
338 406
338 417
338 427
338 437
338 455
338 460
338 468
338 469
338 480
338 494
339 310
339 331
339 342
339 353
339 398
339 406
339 418
339 427
339 437
339 455
339 460
339 470
339 480
339 494
340 310
340 331
340 342
340 354
340 397
340 406
340 418
340 427
340 437
340 455
340 461
340 470
340 480
340 494
341 311
341 331
341 342
341 354
341 396
341 407
341 418
341 428
341 437
341 456
341 461
341 471
341 480
341 495
342 311
342 331
342 343
342 355
342 395
342 407
342 419
342 429
342 438
342 456
342 461
342 471
342 481
342 495
343 311
343 332
343 343
343 355
343 393
343 394
343 407
343 419
343 429
343 438
343 456
343 461
343 471
343 481
343 495
344 307
344 311
344 332
344 343
344 355
344 392
344 407
344 419
344 429
344 438
344 457
344 462
344 472
344 481
344 495
345 308
345 310
345 312
345 332
345 343
345 355
345 391
345 408
345 420
345 430
345 438
345 457
345 462
345 472
345 481
346 309
346 312
346 332
346 344
346 356
346 390
346 408
346 420
346 430
346 439
346 457
346 462
346 473
346 482
347 302
347 312
347 333
347 344
347 356
347 388
347 389
347 408
347 420
347 431
347 439
347 457
347 462
347 473
347 482
348 301
348 312
348 333
348 344
348 357
348 387
348 409
348 420
348 431
348 439
348 458
348 463
348 473
348 482
349 298
349 299
349 300
349 301
349 313
349 333
349 344
349 357
349 386
349 409
349 421
349 431
349 439
349 458
349 463
349 474
349 482
350 301
350 313
350 333
350 345
350 358
350 385
350 409
350 421
350 432
350 440
350 458
350 463
350 474
350 483
351 301
351 313
351 334
351 345
351 358
351 384
351 409
351 421
351 432
351 440
351 449
351 450
351 451
351 458
351 463
351 474
351 483
352 302
352 313
352 334
352 345
352 359
352 383
352 410
352 422
352 432
352 440
352 443
352 450
352 459
352 463
352 475
352 483
353 302
353 314
353 334
353 345
353 359
353 382
353 410
353 422
353 432
353 440
353 443
353 450
353 459
353 475
353 483
354 303
354 314
354 334
354 346
354 359
354 380
354 381
354 410
354 422
354 433
354 434
354 435
354 436
354 440
354 444
354 451
354 459
354 475
354 483
355 303
355 314
355 334
355 346
355 360
355 379
355 410
355 423
355 434
355 440
355 444
355 451
355 459
355 476
355 484
356 303
356 314
356 334
356 346
356 360
356 378
356 411
356 423
356 434
356 440
356 444
356 451
356 460
356 476
356 484
357 304
357 314
357 335
357 346
357 361
357 376
357 377
357 411
357 423
357 435
357 440
357 445
357 451
357 460
357 476
357 484
358 304
358 314
358 335
358 347
358 361
358 375
358 411
358 424
358 435
358 440
358 445
358 451
358 460
358 477
358 484
359 304
359 315
359 335
359 347
359 362
359 374
359 411
359 424
359 435
359 441
359 445
359 452
359 460
359 477
359 485
360 305
360 315
360 335
360 347
360 362
360 373
360 412
360 424
360 436
360 441
360 445
360 452
360 461
360 477
360 485
361 305
361 315
361 335
361 347
361 363
361 371
361 372
361 412
361 425
361 436
361 441
361 444
361 446
361 452
361 461
361 478
361 485
362 305
362 315
362 336
362 348
362 364
362 366
362 370
362 412
362 425
362 436
362 441
362 446
362 452
362 461
362 478
362 486
363 305
363 315
363 336
363 348
363 365
363 369
363 412
363 425
363 436
363 441
363 446
363 453
363 462
363 478
363 486
364 305
364 316
364 336
364 348
364 365
364 366
364 367
364 368
364 375
364 413
364 425
364 437
364 441
364 446
364 453
364 462
364 479
364 486
365 306
365 316
365 336
365 349
365 365
365 374
365 375
365 413
365 426
365 437
365 441
365 447
365 453
365 462
365 479
365 486
366 307
366 316
366 337
366 349
366 365
366 376
366 413
366 426
366 437
366 442
366 447
366 453
366 462
366 480
366 486
367 307
367 316
367 337
367 349
367 371
367 377
367 413
367 426
367 438
367 442
367 447
367 453
367 463
367 480
367 487
368 307
368 316
368 337
368 349
368 366
368 370
368 377
368 414
368 427
368 442
368 447
368 452
368 453
368 463
368 480
368 487
369 308
369 317
369 337
369 350
369 366
369 369
369 378
369 414
369 427
369 442
369 447
369 450
369 451
369 454
369 463
369 481
369 487
370 308
370 317
370 338
370 350
370 367
370 369
370 378
370 414
370 427
370 442
370 447
370 454
370 463
370 481
370 487
371 308
371 317
371 350
371 368
371 378
371 415
371 428
371 443
371 447
371 454
371 464
371 481
371 488
372 309
372 317
372 350
372 367
372 379
372 415
372 428
372 443
372 447
372 455
372 464
372 481
372 488
373 309
373 317
373 351
373 366
373 379
373 415
373 428
373 443
373 448
373 455
373 464
373 481
373 488
374 318
374 351
374 365
374 379
374 415
374 429
374 443
374 448
374 455
374 464
374 488
375 318
375 351
375 364
375 366
375 379
375 416
375 429
375 443
375 448
375 456
375 465
375 480
375 488
376 318
376 352
376 364
376 380
376 416
376 429
376 443
376 448
376 456
376 465
376 480
376 489
377 318
377 339
377 352
377 380
377 416
377 430
377 444
377 448
377 456
377 465
377 480
377 489
378 318
378 339
378 352
378 380
378 416
378 430
378 444
378 448
378 456
378 465
378 480
378 489
379 319
379 339
379 352
379 380
379 417
379 430
379 444
379 449
379 456
379 458
379 465
379 480
379 489
380 317
380 318
380 319
380 339
380 352
380 381
380 417
380 431
380 444
380 449
380 456
380 457
380 459
380 466
380 480
380 490
381 311
381 316
381 320
381 340
381 353
381 381
381 417
381 431
381 444
381 449
381 456
381 459
381 466
381 481
381 489
382 312
382 321
382 322
382 340
382 353
382 381
382 417
382 431
382 439
382 445
382 450
382 456
382 459
382 466
382 481
382 489
383 312
383 323
383 340
383 353
383 381
383 418
383 431
383 440
383 445
383 450
383 457
383 458
383 460
383 466
383 481
383 489
384 312
384 323
384 340
384 353
384 381
384 418
384 432
384 440
384 445
384 450
384 457
384 461
384 466
384 481
384 489
385 312
385 324
385 341
385 353
385 381
385 418
385 432
385 440
385 445
385 450
385 457
385 461
385 467
385 482
385 489
386 313
386 324
386 341
386 353
386 381
386 418
386 428
386 432
386 441
386 445
386 450
386 457
386 462
386 467
386 482
386 489
387 313
387 317
387 318
387 324
387 341
387 353
387 381
387 419
387 425
387 428
387 433
387 441
387 446
387 450
387 457
387 462
387 468
387 482
387 489
388 313
388 319
388 324
388 341
388 353
388 381
388 394
388 419
388 426
388 427
388 433
388 441
388 446
388 451
388 457
388 462
388 468
388 482
388 489
389 313
389 319
389 323
389 341
389 350
389 352
389 382
389 394
389 419
389 427
389 433
389 442
389 446
389 451
389 458
389 463
389 468
389 483
389 489
390 313
390 319
390 341
390 351
390 352
390 382
390 394
390 420
390 427
390 434
390 442
390 446
390 451
390 458
390 463
390 469
390 483
390 489
391 314
391 319
391 341
391 351
391 353
391 382
391 394
391 420
391 427
391 434
391 442
391 446
391 452
391 458
391 463
391 469
391 483
391 489
392 314
392 320
392 342
392 349
392 350
392 382
392 395
392 420
392 427
392 434
392 442
392 447
392 452
392 458
392 464
392 469
392 484
392 490
392 507
393 315
393 320
393 342
393 382
393 395
393 420
393 427
393 434
393 443
393 447
393 452
393 458
393 464
393 469
393 484
393 506
394 316
394 320
394 334
394 335
394 342
394 382
394 395
394 421
394 427
394 435
394 443
394 447
394 452
394 458
394 464
394 469
394 484
394 507
395 321
395 331
395 332
395 333
395 342
395 382
395 396
395 421
395 427
395 435
395 444
395 447
395 452
395 459
395 464
395 470
395 485
395 507
396 321
396 330
396 343
396 383
396 396
396 421
396 428
396 435
396 444
396 447
396 452
396 459
396 461
396 465
396 470
396 485
396 507
397 322
397 328
397 329
397 330
397 343
397 383
397 396
397 421
397 428
397 436
397 444
397 446
397 447
397 453
397 459
397 461
397 462
397 465
397 470
397 485
397 507
398 322
398 326
398 327
398 330
398 343
398 383
398 397
398 422
398 428
398 436
398 445
398 447
398 453
398 460
398 466
398 470
398 486
398 507
399 323
399 330
399 383
399 397
399 422
399 428
399 436
399 446
399 453
399 460
399 467
399 469
399 486
399 506
400 323
400 331
400 383
400 397
400 422
400 428
400 437
400 446
400 453
400 460
400 468
400 469
400 486
400 506
401 323
401 331
401 383
401 398
401 422
401 429
401 437
401 446
401 453
401 460
401 469
401 487
402 321
402 322
402 323
402 324
402 331
402 383
402 398
402 423
402 429
402 437
402 447
402 453
402 460
402 469
402 487
403 320
403 325
403 332
403 383
403 398
403 423
403 429
403 437
403 447
403 454
403 461
403 469
403 487
404 318
404 319
404 325
404 332
404 384
404 399
404 423
404 429
404 438
404 439
404 440
404 441
404 447
404 454
404 461
404 470
404 487
405 326
405 332
405 384
405 399
405 424
405 430
405 439
405 448
405 453
405 461
405 470
405 488
406 327
406 332
406 384
406 399
406 424
406 430
406 439
406 448
406 453
406 461
406 470
406 488
407 328
407 332
407 384
407 400
407 424
407 430
407 439
407 449
407 450
407 451
407 452
407 454
407 462
407 471
407 488
408 329
408 333
408 384
408 400
408 424
408 430
408 440
408 449
408 452
408 454
408 462
408 471
408 489
409 331
409 333
409 384
409 400
409 425
409 430
409 441
409 443
409 449
409 454
409 462
409 471
409 489
410 331
410 333
410 384
410 401
410 425
410 430
410 442
410 449
410 454
410 462
410 471
410 489
411 332
411 384
411 401
411 425
411 431
411 442
411 449
411 454
411 462
411 472
411 489
412 332
412 385
412 401
412 425
412 431
412 442
412 449
412 455
412 463
412 472
412 490
413 332
413 385
413 402
413 425
413 431
413 442
413 448
413 455
413 463
413 472
413 490
414 333
414 385
414 402
414 426
414 431
414 443
414 448
414 456
414 463
414 473
414 484
414 490
415 334
415 385
415 402
415 426
415 431
415 444
415 448
415 456
415 463
415 473
415 485
415 486
415 487
415 488
415 490
416 334
416 385
416 403
416 426
416 431
416 448
416 456
416 463
416 473
416 485
416 491
417 335
417 361
417 385
417 403
417 427
417 431
417 447
417 456
417 463
417 474
417 485
417 491
418 335
418 360
418 385
418 403
418 427
418 432
418 447
418 456
418 464
418 474
418 485
418 492
419 336
419 360
419 385
419 404
419 428
419 432
419 446
419 456
419 464
419 474
419 485
419 492
420 336
420 360
420 386
420 404
420 428
420 432
420 446
420 449
420 457
420 464
420 474
420 485
420 492
421 336
421 360
421 386
421 404
421 428
421 431
421 446
421 449
421 457
421 464
421 474
421 486
421 492
422 337
422 360
422 386
422 405
422 429
422 431
422 438
422 445
422 450
422 457
422 464
422 474
422 486
422 493
423 337
423 360
423 386
423 405
423 429
423 430
423 431
423 432
423 439
423 440
423 444
423 450
423 458
423 465
423 474
423 486
423 493
424 337
424 360
424 386
424 405
424 429
424 433
424 441
424 442
424 443
424 451
424 458
424 465
424 474
424 486
424 493
425 331
425 338
425 360
425 386
425 406
425 429
425 433
425 443
425 451
425 458
425 465
425 475
425 486
425 494
426 331
426 338
426 361
426 386
426 406
426 429
426 434
426 443
426 451
426 458
426 465
426 475
426 486
426 494
427 331
427 338
427 361
427 387
427 406
427 429
427 434
427 443
427 451
427 459
427 465
427 475
427 487
427 494
428 331
428 339
428 361
428 387
428 407
428 430
428 434
428 443
428 452
428 459
428 466
428 475
428 487
428 494
429 331
429 339
429 361
429 387
429 407
429 430
429 443
429 452
429 459
429 466
429 475
429 476
429 487
429 495
430 332
430 340
430 361
430 387
430 407
430 430
430 443
430 444
430 452
430 459
430 466
430 474
430 477
430 487
430 495
431 332
431 340
431 361
431 387
431 408
431 430
431 442
431 445
431 452
431 459
431 466
431 473
431 478
431 487
431 495
432 333
432 340
432 361
432 387
432 408
432 431
432 441
432 446
432 452
432 459
432 466
432 473
432 478
432 488
432 496
433 333
433 341
433 361
433 387
433 408
433 431
433 441
433 446
433 452
433 459
433 467
433 473
433 479
433 488
433 496
434 334
434 341
434 361
434 388
434 409
434 431
434 440
434 447
434 452
434 457
434 458
434 467
434 473
434 479
434 488
434 496
435 315
435 333
435 341
435 361
435 388
435 409
435 431
435 440
435 448
435 453
435 467
435 473
435 480
435 488
435 496
436 316
436 342
436 361
436 388
436 410
436 432
436 439
436 449
436 452
436 467
436 473
436 480
436 488
436 497
437 316
437 342
437 361
437 388
437 410
437 432
437 439
437 444
437 450
437 451
437 452
437 468
437 473
437 480
437 488
437 497
438 317
438 342
438 361
438 388
438 410
438 432
438 439
438 444
438 452
438 468
438 473
438 481
438 489
438 497
439 310
439 317
439 342
439 361
439 388
439 411
439 433
439 438
439 444
439 452
439 468
439 473
439 481
439 489
439 498
440 309
440 317
440 343
440 344
440 345
440 361
440 388
440 411
440 433
440 438
440 444
440 453
440 468
440 473
440 481
440 489
440 498
441 309
441 318
441 343
441 346
441 362
441 389
441 411
441 434
441 437
441 444
441 453
441 468
441 473
441 481
441 489
441 498
442 309
442 318
442 343
442 347
442 362
442 389
442 412
442 435
442 436
442 445
442 454
442 469
442 473
442 481
442 490
442 499
443 309
443 318
443 343
443 347
443 362
443 374
443 389
443 412
443 436
443 445
443 454
443 469
443 473
443 479
443 480
443 481
443 490
443 499
444 305
444 310
444 318
444 343
444 348
444 362
444 374
444 389
444 412
444 436
444 446
444 455
444 469
444 473
444 477
444 478
444 482
444 490
444 499
445 304
445 310
445 319
445 343
445 349
445 362
445 374
445 389
445 413
445 436
445 446
445 455
445 469
445 483
445 490
445 499
446 304
446 310
446 319
446 343
446 349
446 362
446 374
446 389
446 413
446 435
446 446
446 447
446 448
446 449
446 455
446 470
446 478
446 483
446 490
446 499
447 304
447 311
447 319
447 343
447 350
447 362
447 374
447 389
447 413
447 435
447 446
447 456
447 470
447 478
447 484
447 490
447 500
448 304
448 311
448 319
448 344
448 350
448 362
448 374
448 389
448 414
448 435
448 446
448 456
448 470
448 478
448 484
448 490
448 500
449 304
449 311
449 319
449 344
449 351
449 362
449 373
449 375
449 390
449 414
449 435
449 446
449 456
449 470
449 478
449 485
449 490
449 500
450 304
450 312
450 320
450 344
450 351
450 362
450 375
450 390
450 414
450 435
450 446
450 457
450 471
450 478
450 479
450 480
450 485
450 491
450 500
451 304
451 312
451 320
451 344
451 352
451 362
451 375
451 390
451 415
451 435
451 447
451 457
451 471
451 478
451 485
451 491
451 500
452 305
452 312
452 320
452 345
452 353
452 362
452 390
452 415
452 435
452 447
452 458
452 471
452 478
452 486
452 491
452 501
453 306
453 312
453 320
453 345
453 353
453 362
453 390
453 415
453 434
453 447
453 458
453 471
453 478
453 486
453 491
453 501
454 306
454 313
454 321
454 345
454 353
454 362
454 390
454 415
454 434
454 446
454 447
454 459
454 472
454 487
454 491
454 501
455 306
455 313
455 321
455 346
455 354
455 363
455 390
455 416
455 433
455 448
455 459
455 472
455 487
455 491
455 502
456 307
456 313
456 321
456 346
456 354
456 363
456 391
456 416
456 433
456 448
456 460
456 472
456 487
456 491
456 502
457 307
457 314
457 321
457 346
457 355
457 363
457 391
457 416
457 432
457 449
457 460
457 472
457 488
457 491
457 502
458 308
458 314
458 321
458 346
458 356
458 363
458 391
458 417
458 432
458 449
458 460
458 461
458 472
458 488
458 491
458 503
459 308
459 314
459 322
459 347
459 356
459 363
459 369
459 391
459 417
459 431
459 450
459 460
459 462
459 472
459 488
459 491
459 503
460 309
460 315
460 322
460 347
460 357
460 363
460 369
460 391
460 417
460 431
460 440
460 450
460 460
460 463
460 473
460 488
460 491
460 503
461 309
461 315
461 322
461 347
461 358
461 363
461 367
461 368
461 369
461 391
461 418
461 430
461 439
461 450
461 460
461 464
461 473
461 488
461 491
461 503
462 310
462 315
462 322
462 347
462 358
462 362
462 369
462 391
462 418
462 430
462 439
462 460
462 464
462 473
462 479
462 489
462 490
462 504
463 310
463 315
463 323
463 348
463 359
463 362
463 369
463 392
463 418
463 430
463 439
463 460
463 465
463 473
463 480
463 489
463 504
464 311
464 315
464 323
464 348
464 360
464 361
464 362
464 369
464 392
464 419
464 429
464 439
464 451
464 460
464 465
464 473
464 480
464 488
464 489
464 490
464 504
465 311
465 315
465 323
465 348
465 362
465 369
465 392
465 419
465 429
465 437
465 438
465 439
465 451
465 460
465 465
465 473
465 480
465 487
465 491
465 505
466 312
466 316
466 323
466 348
466 362
466 369
466 392
466 419
466 429
466 439
466 451
466 461
466 466
466 474
466 481
466 487
466 491
466 505
467 312
467 324
467 349
467 362
467 369
467 392
467 420
467 429
467 440
467 443
467 452
467 453
467 454
467 461
467 467
467 474
467 481
467 487
467 492
467 505
468 312
468 324
468 349
468 363
468 369
468 393
468 420
468 428
468 441
468 442
468 452
468 461
468 463
468 468
468 474
468 481
468 487
468 493
468 506
469 313
469 324
469 349
469 363
469 369
469 393
469 420
469 427
469 441
469 452
469 462
469 468
469 474
469 481
469 487
469 493
469 506
470 313
470 324
470 350
470 363
470 369
470 393
470 420
470 426
470 441
470 452
470 462
470 469
470 474
470 482
470 487
470 493
470 506
471 314
471 324
471 350
471 363
471 370
471 393
471 420
471 426
471 441
471 453
471 462
471 470
471 471
471 472
471 474
471 482
471 487
471 494
471 506
472 314
472 325
472 350
472 364
472 370
472 393
472 421
472 425
472 440
472 453
472 462
472 470
472 471
472 474
472 482
472 487
472 494
472 506
473 314
473 325
473 350
473 364
473 370
473 393
473 422
473 423
473 424
473 453
473 461
473 462
473 469
473 472
473 473
473 474
473 482
473 487
473 494
473 507
474 315
474 325
474 351
474 364
474 370
474 393
474 423
474 430
474 435
474 454
474 460
474 463
474 468
474 474
474 482
474 487
474 494
474 507
475 315
475 325
475 351
475 364
475 368
475 369
475 370
475 393
475 423
475 430
475 435
475 441
475 454
475 460
475 463
475 467
475 474
475 481
475 488
475 495
475 507
476 316
476 326
476 351
476 364
476 370
476 393
476 423
476 430
476 435
476 441
476 455
476 460
476 463
476 466
476 474
476 488
476 495
476 507
477 316
477 326
477 351
477 364
477 370
477 393
477 424
477 429
477 436
477 441
477 464
477 466
477 475
477 488
477 495
477 508
478 317
478 326
478 352
478 370
478 394
478 424
478 429
478 437
478 438
478 439
478 442
478 465
478 475
478 488
478 495
478 508
479 317
479 326
479 352
479 370
479 394
479 424
479 429
479 438
479 442
479 465
479 475
479 488
479 495
480 318
480 326
480 352
480 371
480 394
480 424
480 428
480 438
480 443
480 465
480 476
480 488
480 496
481 318
481 327
481 352
481 371
481 383
481 384
481 385
481 386
481 394
481 424
481 427
481 443
481 465
481 476
481 488
481 496
482 319
482 327
482 353
482 371
482 385
482 394
482 424
482 427
482 438
482 443
482 466
482 476
482 488
482 496
483 319
483 327
483 353
483 371
483 385
483 394
483 424
483 439
483 441
483 443
483 466
483 472
483 475
483 477
483 488
483 496
484 320
484 327
484 353
484 371
484 377
484 385
484 394
484 400
484 401
484 424
484 439
484 440
484 466
484 473
484 477
484 489
484 496
485 320
485 328
485 353
485 371
485 377
485 385
485 394
485 402
485 422
485 423
485 424
485 439
485 444
485 466
485 473
485 478
485 489
485 496
486 320
486 328
486 354
486 372
486 377
486 386
486 395
486 402
486 421
486 424
486 425
486 439
486 444
486 466
486 473
486 479
486 489
486 496
487 321
487 328
487 354
487 372
487 377
487 386
487 395
487 403
487 421
487 424
487 426
487 440
487 444
487 445
487 446
487 466
487 473
487 479
487 489
487 497
488 321
488 328
488 354
488 372
488 377
488 386
488 395
488 404
488 420
488 427
488 440
488 444
488 447
488 466
488 473
488 480
488 489
488 497
489 321
489 328
489 354
489 372
489 377
489 387
489 395
489 404
489 419
489 427
489 441
489 448
489 452
489 467
489 473
489 480
489 489
489 497
490 322
490 329
490 355
490 373
490 377
490 387
490 395
490 404
490 427
490 441
490 448
490 452
490 467
490 474
490 480
490 489
490 497
491 322
491 329
491 355
491 373
491 377
491 387
491 405
491 428
491 441
491 453
491 467
491 474
491 480
491 490
491 497
492 323
492 329
492 355
492 375
492 377
492 387
492 405
492 418
492 420
492 428
492 453
492 467
492 474
492 480
492 483
492 490
492 497
493 323
493 329
493 356
493 376
493 387
493 406
493 418
493 420
493 428
493 453
493 468
493 474
493 480
493 484
493 490
493 498
494 324
494 330
494 356
494 360
494 376
494 388
494 406
494 419
494 429
494 453
494 462
494 463
494 468
494 473
494 480
494 484
494 490
494 498
495 324
495 330
495 356
495 361
495 375
495 389
495 407
495 419
495 429
495 449
495 454
495 461
495 468
495 473
495 474
495 475
495 480
495 485
495 490
495 498
496 325
496 330
496 357
496 361
496 375
496 389
496 419
496 429
496 448
496 454
496 461
496 469
496 473
496 480
496 486
496 490
496 498
497 325
497 330
497 357
497 361
497 375
497 389
497 420
497 421
497 429
497 447
497 454
497 461
497 470
497 471
497 472
497 480
497 487
497 488
497 489
497 498
498 325
498 330
498 357
498 361
498 375
498 389
498 422
498 424
498 430
498 447
498 455
498 461
498 471
498 480
498 489
498 498
499 326
499 330
499 357
499 360
499 361
499 374
499 390
499 424
499 430
499 447
499 455
499 462
499 463
499 464
499 465
499 471
499 480
499 489
499 499
500 327
500 331
500 358
500 362
500 374
500 390
500 424
500 431
500 446
500 456
500 462
500 471
500 481
500 490
500 499
501 328
501 331
501 358
501 362
501 374
501 390
501 424
501 431
501 446
501 456
501 461
501 471
501 481
501 490
501 499
502 331
502 358
502 362
502 374
502 391
502 424
502 431
502 445
502 456
502 461
502 471
502 481
502 490
502 499
503 331
503 358
503 362
503 373
503 391
503 423
503 432
503 445
503 457
503 461
503 471
503 481
503 491
503 498
504 332
504 358
504 362
504 373
504 391
504 423
504 432
504 445
504 457
504 460
504 471
504 482
504 491
505 332
505 359
505 362
505 373
505 385
505 391
505 422
505 431
505 432
505 445
505 458
505 471
505 482
505 491
506 332
506 359
506 362
506 372
506 385
506 392
506 422
506 430
506 433
506 446
506 458
506 472
506 482
506 492
507 332
507 359
507 362
507 372
507 385
507 392
507 422
507 433
507 446
507 458
507 472
507 482
507 492
508 333
508 359
508 363
508 372
508 383
508 385
508 392
508 422
508 433
508 446
508 459
508 472
508 482
508 493
509 333
509 359
509 363
509 371
509 384
509 385
509 393
509 422
509 434
509 446
509 459
509 473
509 483
509 484
509 493
510 333
510 359
510 363
510 371
510 386
510 393
510 422
510 434
510 443
510 444
510 445
510 446
510 459
510 473
510 483
510 485
510 494
511 333
511 359
511 363
511 371
511 378
511 387
511 393
511 422
511 434
511 447
511 460
511 473
511 483
511 495
512 333
512 360
512 363
512 370
512 378
512 387
512 394
512 422
512 435
512 448
512 449
512 460
512 473
512 483
512 486
512 495
513 334
513 360
513 363
513 370
513 377
513 388
513 394
513 422
513 435
513 448
513 450
513 460
513 473
513 483
513 487
513 496
514 334
514 364
514 370
514 376
514 388
514 394
514 422
514 435
514 448
514 451
514 461
514 474
514 484
514 488
514 496
515 334
515 364
515 369
515 376
515 388
515 395
515 422
515 436
515 446
515 447
515 448
515 449
515 450
515 461
515 474
515 484
515 488
515 497
516 334
516 365
516 369
516 376
516 388
516 395
516 422
516 436
516 444
516 445
516 449
516 461
516 475
516 484
516 489
516 498
517 335
517 366
517 367
517 368
517 376
517 389
517 395
517 421
517 423
517 435
517 436
517 442
517 443
517 449
517 462
517 475
517 476
517 484
517 489
517 498
518 335
518 368
518 376
518 389
518 395
518 420
518 424
518 434
518 436
518 443
518 449
518 462
518 474
518 477
518 484
518 490
518 499
519 335
519 367
519 376
519 389
519 396
519 419
519 424
519 435
519 437
519 443
519 450
519 463
519 477
519 484
519 490
519 500
520 335
520 367
520 377
520 378
520 379
520 389
520 396
520 419
520 424
520 434
520 437
520 442
520 449
520 463
520 476
520 478
520 484
520 490
520 500
521 336
521 367
521 377
521 389
521 396
521 419
521 425
521 432
521 433
521 435
521 438
521 449
521 463
521 478
521 484
521 489
521 491
521 501
522 336
522 367
522 377
522 390
522 397
522 419
522 425
522 435
522 438
522 449
522 464
522 479
522 484
522 491
522 501
523 336
523 367
523 377
523 397
523 411
523 419
523 426
523 435
523 438
523 447
523 448
523 464
523 476
523 479
523 480
523 484
523 491
523 497
523 502
524 336
524 366
524 377
524 397
524 411
524 418
524 426
524 428
524 429
524 438
524 444
524 445
524 446
524 465
524 476
524 478
524 481
524 484
524 492
524 497
524 502
525 337
525 366
525 377
525 397
525 411
525 418
525 427
525 437
525 438
525 465
525 476
525 477
525 485
525 493
525 497
526 337
526 366
526 377
526 398
526 411
526 418
526 427
526 436
526 438
526 452
526 465
526 475
526 485
526 492
526 498
527 337
527 366
527 378
527 398
527 411
527 418
527 427
527 437
527 438
527 452
527 466
527 475
527 486
527 498
528 337
528 366
528 378
528 393
528 398
528 411
528 417
528 427
528 438
528 452
528 466
528 474
528 486
528 498
529 338
529 366
529 378
529 393
529 399
529 411
529 417
529 427
529 439
529 453
529 467
529 474
529 486
529 499
530 338
530 366
530 378
530 393
530 399
530 411
530 418
530 427
530 440
530 453
530 467
530 474
530 487
530 499
531 338
531 366
531 378
531 394
531 399
531 411
531 418
531 427
531 453
531 468
531 474
531 487
531 499
532 338
532 365
532 366
532 378
532 394
532 400
532 411
532 419
532 423
532 427
532 453
532 468
532 474
532 488
532 500
533 338
533 364
533 366
533 379
533 394
533 400
533 411
533 422
533 427
533 454
533 468
533 474
533 500
534 339
534 363
534 367
534 379
534 394
534 400
534 411
534 421
534 428
534 438
534 454
534 469
534 474
534 500
535 339
535 362
535 367
535 379
535 395
535 401
535 411
535 420
535 428
535 439
535 455
535 469
535 470
535 471
535 501
536 339
536 362
536 368
536 379
536 394
536 401
536 411
536 420
536 428
536 439
536 455
536 468
536 472
536 501
537 339
537 362
537 368
537 379
537 395
537 401
537 411
537 419
537 428
537 439
537 455
537 468
537 472
537 501
538 340
538 361
538 368
538 380
538 396
538 402
538 411
538 418
538 429
538 439
538 456
538 468
538 473
538 501
539 340
539 361
539 369
539 396
539 402
539 411
539 418
539 429
539 440
539 456
539 469
539 473
539 502
540 340
540 361
540 369
540 380
540 396
540 402
540 411
540 417
540 429
540 440
540 456
540 469
540 473
540 502
541 340
541 360
541 369
541 381
541 396
541 402
541 410
541 416
541 429
541 440
541 457
541 469
541 474
541 502
542 340
542 360
542 369
542 381
542 397
542 403
542 410
542 429
542 440
542 457
542 465
542 469
542 474
542 503
543 341
543 360
543 369
543 381
543 403
543 410
543 430
543 441
543 457
543 465
543 469
543 474
543 503
544 341
544 359
544 369
544 381
544 403
544 410
544 430
544 441
544 458
544 465
544 470
544 474
544 503
545 341
545 359
545 369
545 381
545 404
545 410
545 430
545 441
545 458
545 465
545 471
545 472
545 474
545 503
546 341
546 359
546 370
546 381
546 404
546 410
546 430
546 442
546 458
546 465
546 474
546 504
547 342
547 358
547 370
547 375
547 381
547 404
547 410
547 431
547 442
547 457
547 466
547 474
547 504
548 342
548 358
548 370
548 375
548 381
548 404
548 410
548 431
548 442
548 456
548 466
548 475
548 504
549 342
549 358
549 370
549 376
549 405
549 410
549 431
549 443
549 454
549 455
549 466
549 475
549 504
550 342
550 357
550 370
550 376
550 405
550 410
550 431
550 443
550 467
550 475
550 505
551 343
551 357
551 371
551 376
551 405
551 410
551 431
551 443
551 467
551 475
551 505
552 343
552 357
552 371
552 376
552 405
552 410
552 432
552 444
552 467
552 475
552 505
553 343
553 356
553 371
553 377
553 406
553 410
553 432
553 444
553 468
553 475
553 476
553 506
554 343
554 356
554 371
554 378
554 407
554 410
554 432
554 444
554 460
554 468
554 474
554 477
554 506
555 343
555 356
555 372
555 378
555 408
555 410
555 432
555 444
555 461
555 474
555 478
555 506
556 344
556 355
556 372
556 378
556 409
556 432
556 445
556 461
556 474
556 479
556 506
557 344
557 355
557 372
557 379
557 409
557 433
557 445
557 461
557 474
557 479
557 507
558 344
558 355
558 372
558 379
558 409
558 433
558 445
558 462
558 474
558 479
558 507
559 344
559 354
559 373
559 380
559 409
559 433
559 446
559 462
559 474
559 480
559 507
560 345
560 354
560 373
560 380
560 409
560 434
560 446
560 463
560 474
560 480
560 507
561 345
561 354
561 373
561 381
561 409
561 434
561 446
561 463
561 474
561 481
561 508
562 345
562 353
562 373
562 381
562 409
562 434
562 447
562 463
562 474
562 481
562 508
563 345
563 353
563 374
563 381
563 401
563 409
563 434
563 447
563 464
563 474
563 481
563 508
564 345
564 353
564 374
564 382
564 400
564 409
564 434
564 447
564 464
564 474
564 482
564 508
565 346
565 353
565 374
565 382
565 400
565 409
565 435
565 448
565 464
565 475
565 482
565 509
566 346
566 374
566 382
566 399
566 410
566 435
566 448
566 464
566 475
566 482
566 509
567 346
567 375
567 382
567 398
567 408
567 410
567 435
567 448
567 464
567 475
567 482
567 509
568 346
568 375
568 383
568 398
568 407
568 409
568 435
568 449
568 465
568 475
568 483
568 510
569 347
569 375
569 383
569 397
569 407
569 436
569 449
569 465
569 474
569 476
569 477
569 484
569 510
570 347
570 375
570 384
570 396
570 406
570 436
570 449
570 466
570 474
570 478
570 484
570 510
571 347
571 375
571 384
571 396
571 406
571 436
571 449
571 466
571 474
571 478
571 485
571 511
572 347
572 375
572 395
572 402
572 403
572 404
572 405
572 436
572 450
572 466
572 474
572 479
572 485
572 511
573 348
573 375
573 394
573 436
573 450
573 466
573 475
573 479
573 485
573 510
573 511
574 348
574 375
574 386
574 437
574 450
574 466
574 475
574 480
574 486
574 512
575 375
575 387
575 437
575 451
575 467
575 475
575 480
575 486
576 375
576 386
576 437
576 451
576 467
576 474
576 480
576 487
577 375
577 386
577 437
577 451
577 468
577 474
577 480
577 487
578 376
578 386
578 438
578 451
578 468
578 474
578 480
578 488
579 376
579 387
579 438
579 452
579 468
579 474
579 480
579 488
580 376
580 387
580 438
580 451
580 468
580 474
580 480
580 488
581 376
581 388
581 438
581 468
581 474
581 481
581 489
582 376
582 389
582 439
582 469
582 474
582 481
582 489
583 377
583 389
583 439
583 474
583 482
583 490
584 377
584 389
584 439
584 474
584 482
584 490
585 377
585 390
585 439
585 474
585 483
585 490
586 378
586 390
586 439
586 474
586 483
586 491
587 378
587 391
587 440
587 474
587 483
587 491
588 378
588 391
588 440
588 474
588 484
588 492
589 378
589 392
589 440
589 474
589 484
589 492
590 379
590 392
590 440
590 474
590 484
590 492
591 379
591 393
591 441
591 474
591 485
591 493
592 379
592 393
592 441
592 474
592 485
592 493
593 379
593 441
593 474
593 485
593 494
594 379
594 441
594 474
594 485
594 494
595 380
595 441
595 474
595 485
595 494
596 380
596 442
596 474
596 486
597 380
597 442
597 474
597 486
598 380
598 442
598 474
599 380
599 442
599 474
600 380
600 443
600 474
601 381
601 443
601 474
602 381
602 443
602 474
603 381
603 443
603 474
604 381
604 444
604 474
605 382
605 444
605 474
606 382
606 444
607 382
607 444
608 382
608 444
609 382
609 445
610 383
610 445
611 383
611 446
612 383
613 383
613 401
614 383
614 401
615 383
615 402
616 384
616 402
617 384
617 402
618 384
618 403
619 384
619 404
620 384
620 404
621 385
621 404
622 385
622 405
623 385
623 405
624 385
624 406
625 385
625 406
626 386
626 406
627 386
628 386
629 386
