# Supplementary material for: The Filament Sensor for Near Real-Time Detection of Cytoskeletal Fiber Structures
Source: PLoS One. 2015 May 21;10(5):e0126346. doi: 10.1371/journal.pone.0126346 (PMC4440737; doi:10.1371/journal.pone.0126346)
Supplement: S1 File — This comprises the FilamentSensor, the benchmark database, the output of the compared programs, several auxiliary scripts, and the evaluation results of the program outputs. (ZIP) [file pone.0126346.s001.zip › supporting_information/ground_truth/simulated/CID/simulated_cell_08_pixels]

249 274
250 275
251 276
251 277
251 278
252 279
252 280
253 281
253 282
254 283
254 284
254 285
255 286
255 287
256 288
256 289
257 290
257 291
257 292
260 298
261 299
261 300
262 301
262 302
263 303
263 304
264 305
264 306
265 307
265 308
265 309
266 310
266 311
267 312
267 313
267 314
268 315
268 316
269 317
270 318
270 319
270 320
271 321
271 322
272 323
272 324
273 325
273 326
274 327
274 328
275 329
275 330
275 331
276 332
276 333
277 334
277 335
277 336
278 337
279 195
279 196
279 197
279 198
280 199
280 200
280 201
280 202
280 203
280 340
280 341
280 342
281 204
281 205
281 206
281 207
281 208
281 343
281 344
282 209
282 210
282 211
282 345
282 346
283 212
283 213
283 214
283 313
283 314
283 347
283 348
283 349
284 215
284 216
284 224
284 225
284 226
284 227
284 228
284 312
284 315
284 316
284 317
284 318
284 319
284 350
284 351
285 217
285 218
285 219
285 229
285 320
285 321
285 322
285 323
285 324
285 352
285 353
286 220
286 221
286 230
286 232
286 233
286 325
286 326
286 327
286 328
286 354
286 355
287 222
287 223
287 224
287 225
287 230
287 234
287 236
287 237
287 329
287 330
287 331
287 332
287 333
288 226
288 227
288 228
288 229
288 230
288 231
288 235
288 238
288 239
288 334
288 335
288 336
288 337
288 338
289 232
289 237
289 240
289 339
289 340
289 341
289 342
290 233
290 234
290 235
290 236
290 241
290 343
290 344
290 345
290 346
290 347
290 348
291 237
291 238
291 239
291 240
291 241
291 349
291 350
292 242
292 351
292 352
292 353
292 354
292 355
293 243
293 244
293 262
293 263
293 356
293 357
293 358
293 359
293 360
294 245
294 246
294 247
294 264
294 265
294 266
294 361
294 362
294 363
295 248
295 249
295 250
295 251
295 252
295 267
295 268
295 269
295 364
295 365
295 366
295 367
295 368
295 369
295 370
296 253
296 254
296 255
296 270
296 271
296 272
296 276
296 371
296 372
296 373
296 374
297 256
297 257
297 258
297 274
297 275
297 276
297 373
297 375
298 259
298 260
298 261
298 277
298 278
298 279
298 280
298 281
298 373
298 375
299 262
299 263
299 264
299 265
299 282
299 334
299 335
299 336
299 337
299 338
299 339
299 340
299 341
299 342
299 343
299 374
300 266
300 267
300 283
300 284
300 285
300 286
300 344
300 345
300 347
300 348
300 349
300 350
300 351
300 352
300 353
300 354
300 355
300 356
300 357
300 358
300 359
300 360
300 361
300 362
300 363
300 378
300 379
300 380
300 381
300 382
300 383
300 384
300 385
301 268
301 269
301 270
301 283
301 287
301 288
301 364
301 365
301 366
301 367
301 368
301 369
301 370
301 371
301 372
301 373
301 374
301 375
301 376
301 377
301 386
301 387
301 388
301 389
301 390
301 391
301 392
302 271
302 272
302 273
302 274
302 275
302 289
302 393
302 394
302 395
302 396
302 397
303 276
303 290
303 291
303 292
303 293
303 398
303 399
303 400
303 401
303 402
303 403
303 404
304 277
304 278
304 279
304 280
304 281
304 282
304 294
304 295
304 405
304 406
304 407
304 408
304 409
304 410
305 283
305 284
305 296
305 297
305 298
305 411
305 412
305 413
305 414
305 415
306 285
306 286
306 287
306 299
306 300
306 301
306 302
306 303
306 304
306 305
306 306
306 307
306 308
306 309
306 310
306 311
306 312
306 313
306 314
306 315
306 316
306 317
306 318
306 380
306 416
306 417
306 418
306 419
307 288
307 289
307 290
307 291
307 292
307 293
307 319
307 320
307 321
307 322
307 323
307 324
307 325
307 326
307 327
307 328
307 329
307 330
307 331
307 332
307 333
307 334
307 335
307 336
307 337
307 338
307 339
307 340
307 341
307 342
307 343
307 344
307 345
307 346
307 347
307 348
307 349
307 350
307 351
307 352
307 353
307 354
307 379
307 420
307 421
307 422
307 423
308 355
308 356
308 357
308 358
308 359
308 360
308 361
308 362
308 363
308 364
308 365
308 366
308 367
308 368
308 369
308 370
308 371
308 372
308 373
308 374
308 375
308 376
308 377
308 378
308 379
308 380
308 381
308 382
308 424
308 425
308 426
308 427
309 383
309 428
309 429
309 430
310 431
310 432
310 433
310 434
310 435
311 316
312 305
312 306
312 307
312 315
313 308
313 309
313 310
313 311
313 314
314 312
314 313
314 314
314 315
314 316
314 317
314 405
314 406
315 316
315 407
316 316
316 408
317 191
317 317
317 407
318 192
318 316
318 326
318 327
318 328
318 329
318 330
318 406
318 407
319 193
319 194
319 195
319 196
319 331
319 389
319 390
319 391
319 392
319 393
319 394
319 395
319 396
319 397
319 398
319 399
319 400
319 401
319 402
319 403
319 404
319 405
319 408
319 427
320 197
320 198
320 332
320 333
320 370
320 371
320 372
320 373
320 374
320 375
320 376
320 377
320 378
320 379
320 380
320 381
320 382
320 383
320 384
320 385
320 386
320 387
320 388
320 428
320 429
320 430
321 199
321 200
321 201
321 202
321 203
321 334
321 335
321 336
321 337
321 338
321 356
321 357
321 358
321 359
321 360
321 361
321 362
321 363
321 364
321 365
321 366
321 367
321 368
321 369
321 431
321 432
321 433
322 204
322 205
322 206
322 339
322 340
322 341
322 342
322 343
322 344
322 354
322 355
322 434
322 435
323 207
323 208
323 285
323 286
323 287
323 345
323 346
323 347
323 348
323 353
323 447
324 209
324 210
324 211
324 212
324 213
324 214
324 215
324 216
324 217
324 218
324 219
324 220
324 221
324 222
324 223
324 288
324 289
324 290
324 291
324 292
324 293
324 349
324 350
324 351
324 352
324 353
324 448
324 449
325 224
325 225
325 226
325 227
325 228
325 294
325 295
325 296
325 297
325 298
325 299
325 353
325 450
325 451
325 452
325 453
326 223
326 229
326 230
326 231
326 232
326 233
326 234
326 300
326 301
326 302
326 303
326 304
326 354
326 454
326 455
326 456
327 223
327 235
327 236
327 237
327 238
327 239
327 240
327 305
327 306
327 307
327 308
327 309
327 310
327 355
327 356
327 357
327 358
327 457
328 223
328 241
328 242
328 243
328 244
328 245
328 246
328 311
328 312
328 313
328 314
328 315
328 316
328 359
328 360
328 361
328 362
328 363
328 441
328 442
328 458
329 224
329 225
329 247
329 248
329 249
329 250
329 251
329 252
329 253
329 317
329 318
329 319
329 320
329 321
329 364
329 365
329 443
329 444
330 226
330 227
330 254
330 255
330 256
330 257
330 258
330 259
330 322
330 323
330 324
330 325
330 326
330 366
330 445
330 446
330 447
330 448
331 228
331 229
331 230
331 232
331 260
331 261
331 262
331 263
331 264
331 265
331 327
331 328
331 329
331 330
331 366
331 373
331 449
332 231
332 232
332 266
332 267
332 268
332 269
332 270
332 271
332 298
332 299
332 331
332 332
332 333
332 334
332 335
332 371
332 372
332 450
333 233
333 234
333 272
333 273
333 274
333 275
333 276
333 277
333 300
333 336
333 337
333 338
333 339
333 340
333 341
333 342
333 372
333 373
333 374
333 375
333 376
333 377
333 378
333 404
333 405
333 406
333 407
333 408
333 409
333 410
333 411
333 412
333 413
333 414
333 415
333 416
333 417
333 418
333 419
333 420
333 421
333 422
333 423
333 424
333 425
333 426
333 427
333 428
333 478
333 479
334 183
334 233
334 236
334 278
334 279
334 280
334 281
334 282
334 301
334 302
334 303
334 304
334 305
334 343
334 344
334 345
334 346
334 347
334 348
334 349
334 368
334 369
334 370
334 371
334 379
334 380
334 381
334 382
334 383
334 395
334 396
334 397
334 398
334 399
334 400
334 401
334 402
334 403
334 429
334 430
334 431
334 432
334 433
334 434
334 435
334 436
334 437
334 438
334 439
334 440
334 441
334 442
334 443
334 444
334 445
334 446
334 447
334 448
334 449
334 450
334 451
334 452
334 453
334 454
334 455
334 456
334 457
334 458
334 459
334 460
334 461
334 462
334 463
334 464
334 465
334 466
334 467
334 468
334 469
334 470
334 471
334 472
334 473
334 474
334 475
334 476
334 477
334 480
334 481
334 482
334 483
334 484
334 485
334 486
334 487
334 488
334 489
334 490
334 491
335 184
335 185
335 234
335 237
335 238
335 239
335 240
335 241
335 242
335 243
335 283
335 284
335 285
335 286
335 287
335 288
335 306
335 307
335 308
335 309
335 350
335 351
335 352
335 353
335 354
335 355
335 356
335 357
335 358
335 367
335 384
335 385
335 388
335 389
335 390
335 391
335 392
335 393
335 394
335 403
335 492
335 493
335 494
335 495
335 496
336 186
336 187
336 188
336 189
336 190
336 191
336 192
336 193
336 244
336 245
336 289
336 290
336 291
336 292
336 293
336 310
336 311
336 312
336 313
336 314
336 315
336 316
336 359
336 360
336 361
336 362
336 363
336 364
336 365
336 366
336 386
336 387
336 393
336 404
336 497
336 498
336 499
337 194
337 195
337 196
337 197
337 198
337 199
337 200
337 201
337 202
337 294
337 295
337 296
337 297
337 298
337 299
337 300
337 301
337 317
337 367
337 386
337 394
337 423
337 500
337 501
338 203
338 204
338 205
338 206
338 207
338 208
338 209
338 210
338 302
338 303
338 304
338 305
338 306
338 307
338 308
338 318
338 319
338 368
338 369
338 370
338 371
338 386
338 395
338 423
338 502
338 510
339 211
339 212
339 213
339 214
339 215
339 216
339 309
339 310
339 311
339 312
339 313
339 318
339 321
339 372
339 373
339 374
339 375
339 376
339 377
339 378
339 395
339 423
339 511
339 512
340 217
340 218
340 219
340 220
340 221
340 222
340 314
340 315
340 316
340 317
340 318
340 322
340 372
340 379
340 380
340 381
340 382
340 383
340 384
340 385
340 395
340 423
340 513
340 514
340 515
340 516
341 223
341 224
341 225
341 226
341 227
341 228
341 229
341 230
341 319
341 320
341 321
341 322
341 323
341 324
341 325
341 326
341 327
341 328
341 329
341 330
341 331
341 371
341 386
341 387
341 388
341 389
341 390
341 423
341 517
341 518
341 519
342 193
342 194
342 195
342 196
342 197
342 231
342 232
342 233
342 234
342 235
342 332
342 333
342 334
342 335
342 371
342 391
342 392
342 393
342 394
342 395
342 396
342 423
342 520
342 521
342 522
342 523
342 524
342 525
343 192
343 198
343 199
343 236
343 237
343 238
343 239
343 240
343 241
343 242
343 246
343 247
343 248
343 249
343 250
343 251
343 252
343 253
343 254
343 255
343 256
343 257
343 336
343 337
343 338
343 339
343 340
343 341
343 371
343 397
343 398
343 399
343 400
343 401
343 402
343 420
343 422
343 526
343 529
344 200
344 201
344 202
344 243
344 244
344 245
344 258
344 259
344 260
344 261
344 262
344 263
344 264
344 265
344 266
344 342
344 343
344 344
344 345
344 371
344 403
344 404
344 405
344 406
344 407
344 408
344 418
344 419
344 423
344 426
344 530
344 531
344 532
344 533
345 201
345 245
345 267
345 268
345 269
345 270
345 271
345 272
345 273
345 274
345 346
345 347
345 348
345 349
345 372
345 409
345 410
345 411
345 412
345 413
345 414
345 415
345 416
345 417
345 424
345 425
345 426
345 428
345 429
345 430
345 437
345 438
345 439
345 534
345 535
345 536
345 537
346 201
346 246
346 275
346 276
346 277
346 278
346 279
346 280
346 281
346 282
346 283
346 350
346 351
346 352
346 353
346 354
346 355
346 380
346 417
346 425
346 426
346 427
346 431
346 432
346 433
346 434
346 435
346 436
346 538
346 539
346 540
346 541
347 202
347 203
347 247
347 248
347 249
347 250
347 284
347 285
347 286
347 287
347 288
347 289
347 290
347 291
347 292
347 356
347 357
347 358
347 359
347 360
347 361
347 369
347 380
347 417
347 424
347 433
347 440
347 441
347 444
347 445
347 446
347 542
347 543
347 544
347 545
348 204
348 205
348 206
348 207
348 208
348 251
348 252
348 253
348 254
348 266
348 293
348 294
348 295
348 296
348 297
348 298
348 299
348 300
348 301
348 362
348 363
348 364
348 365
348 366
348 367
348 368
348 370
348 373
348 374
348 375
348 376
348 377
348 378
348 379
348 380
348 384
348 385
348 386
348 387
348 388
348 389
348 433
348 442
348 443
348 447
348 448
348 449
348 546
348 547
348 548
348 549
348 550
349 209
349 210
349 211
349 212
349 213
349 255
349 256
349 257
349 258
349 259
349 267
349 302
349 303
349 304
349 305
349 306
349 307
349 308
349 309
349 310
349 369
349 370
349 371
349 372
349 379
349 380
349 381
349 382
349 383
349 390
349 391
349 392
349 434
349 442
349 450
349 451
349 452
349 453
349 456
349 457
349 472
349 553
349 554
349 555
350 214
350 215
350 216
350 217
350 218
350 260
350 261
350 262
350 263
350 264
350 265
350 266
350 311
350 312
350 313
350 314
350 315
350 316
350 317
350 318
350 319
350 379
350 393
350 394
350 395
350 396
350 442
350 454
350 455
350 472
350 556
350 557
350 558
351 219
351 220
351 221
351 222
351 223
351 267
351 268
351 269
351 320
351 321
351 322
351 323
351 324
351 325
351 326
351 327
351 328
351 397
351 398
351 399
351 400
351 472
351 473
351 474
351 475
351 559
351 560
351 561
351 562
352 224
352 225
352 226
352 227
352 228
352 270
352 271
352 272
352 273
352 329
352 330
352 331
352 332
352 333
352 334
352 335
352 336
352 337
352 401
352 402
352 403
352 419
352 420
352 421
352 422
352 423
352 424
352 425
352 471
352 476
352 477
352 478
352 563
352 564
353 229
353 230
353 231
353 232
353 274
353 275
353 276
353 277
353 338
353 339
353 340
353 341
353 342
353 343
353 344
353 345
353 346
353 375
353 376
353 404
353 405
353 406
353 407
353 408
353 409
353 410
353 411
353 412
353 413
353 414
353 415
353 416
353 417
353 418
353 426
353 427
353 428
353 429
353 430
353 431
353 432
353 433
353 434
353 435
353 436
353 437
354 233
354 234
354 235
354 236
354 237
354 278
354 279
354 280
354 281
354 347
354 348
354 349
354 350
354 351
354 352
354 353
354 354
354 377
354 378
354 379
354 380
354 417
354 438
354 439
354 440
354 441
354 442
354 443
354 444
354 445
354 446
354 447
354 458
355 238
355 239
355 240
355 241
355 242
355 282
355 283
355 284
355 285
355 286
355 355
355 356
355 357
355 358
355 359
355 381
355 382
355 383
355 418
355 448
355 449
355 450
355 451
355 452
355 453
355 454
355 455
355 456
355 457
356 243
356 244
356 245
356 246
356 247
356 287
356 288
356 289
356 290
356 291
356 297
356 298
356 360
356 384
356 385
356 419
356 457
357 248
357 249
357 250
357 251
357 252
357 292
357 293
357 294
357 295
357 296
357 299
357 386
357 387
357 388
357 420
357 421
357 422
357 457
358 253
358 254
358 255
358 256
358 257
358 297
358 298
358 299
358 300
358 389
358 390
358 391
358 423
358 424
358 425
358 457
358 461
358 462
358 463
359 258
359 259
359 260
359 261
359 262
359 268
359 301
359 302
359 303
359 304
359 305
359 392
359 426
359 427
359 428
359 462
359 516
359 517
359 518
360 263
360 264
360 265
360 266
360 267
360 268
360 306
360 307
360 308
360 309
360 310
360 429
360 430
360 431
360 432
360 448
360 462
360 510
360 511
360 512
360 513
360 514
360 515
360 519
360 520
361 268
361 311
361 312
361 313
361 314
361 315
361 316
361 317
361 318
361 319
361 433
361 434
361 435
361 447
361 449
361 450
361 451
361 452
361 453
361 454
361 455
361 456
361 457
361 462
361 503
361 504
361 505
361 506
361 507
361 508
361 509
362 199
362 268
362 436
362 437
362 438
362 439
362 449
362 458
362 459
362 460
362 461
362 462
362 497
362 498
362 499
362 500
362 501
362 502
363 200
363 201
363 202
363 395
363 440
363 441
363 442
363 443
363 444
363 445
363 449
363 463
363 493
363 494
363 495
363 496
364 203
364 204
364 205
364 206
364 207
364 208
364 394
364 395
364 446
364 447
364 448
364 464
364 465
364 466
364 467
364 491
364 492
365 209
365 210
365 211
365 212
365 213
365 214
365 396
365 397
365 449
365 472
365 479
365 480
365 481
365 482
365 483
365 490
365 515
366 215
366 216
366 217
366 218
366 219
366 398
366 399
366 400
366 401
366 450
366 451
366 472
366 473
366 474
366 475
366 476
366 477
366 478
366 484
366 485
366 486
366 487
366 488
366 489
366 514
366 516
366 517
366 518
366 519
367 220
367 221
367 222
367 223
367 224
367 225
367 402
367 403
367 404
367 405
367 452
367 471
367 489
367 520
367 521
368 203
368 204
368 226
368 227
368 228
368 229
368 230
368 231
368 406
368 407
368 408
368 409
368 452
368 453
368 454
368 455
368 456
368 457
368 458
368 470
368 490
368 491
368 522
368 523
368 524
368 525
368 526
369 205
369 232
369 233
369 234
369 235
369 236
369 410
369 411
369 412
369 413
369 452
369 459
369 460
369 461
369 462
369 463
369 469
369 492
369 493
369 494
369 528
370 206
370 207
370 237
370 238
370 239
370 240
370 241
370 242
370 243
370 414
370 415
370 416
370 417
370 450
370 451
370 464
370 465
370 466
370 467
370 468
370 469
370 495
370 496
370 497
370 498
370 529
370 530
370 531
371 208
371 209
371 244
371 245
371 246
371 247
371 248
371 418
371 419
371 420
371 445
371 446
371 447
371 448
371 449
371 470
371 499
371 500
371 501
371 502
371 532
371 533
372 210
372 211
372 249
372 250
372 251
372 252
372 253
372 254
372 421
372 442
372 443
372 444
372 471
372 472
372 503
372 504
372 505
372 506
372 534
372 535
372 536
373 212
373 213
373 214
373 255
373 256
373 257
373 258
373 259
373 422
373 423
373 424
373 425
373 426
373 427
373 428
373 441
373 473
373 474
373 475
373 476
373 507
373 508
373 509
373 510
373 537
373 538
374 215
374 260
374 261
374 262
374 263
374 264
374 265
374 421
374 429
374 430
374 431
374 432
374 433
374 434
374 435
374 436
374 437
374 438
374 439
374 440
374 477
374 478
374 479
374 511
374 512
374 513
374 514
374 539
374 540
375 216
375 266
375 267
375 268
375 269
375 270
375 420
375 440
375 480
375 481
375 482
375 483
375 515
375 516
375 517
375 518
375 541
375 542
375 543
375 544
375 545
376 218
376 219
376 271
376 417
376 418
376 419
376 441
376 442
376 484
376 485
376 486
376 519
376 520
376 521
376 522
376 546
376 547
377 220
377 221
377 413
377 414
377 415
377 416
377 443
377 444
377 445
377 487
377 488
377 489
377 523
377 524
377 525
377 526
377 527
378 222
378 223
378 279
378 280
378 281
378 282
378 283
378 284
378 285
378 286
378 287
378 288
378 289
378 290
378 291
378 292
378 293
378 294
378 295
378 296
378 297
378 298
378 299
378 300
378 301
378 302
378 303
378 304
378 305
378 306
378 307
378 308
378 309
378 310
378 412
378 446
378 447
378 448
378 449
378 490
378 491
378 492
378 493
378 528
378 529
378 530
378 531
378 532
379 224
379 311
379 312
379 313
379 314
379 315
379 316
379 317
379 318
379 319
379 320
379 321
379 322
379 323
379 324
379 325
379 326
379 327
379 328
379 329
379 330
379 331
379 332
379 333
379 334
379 335
379 336
379 337
379 338
379 339
379 340
379 341
379 342
379 343
379 344
379 345
379 346
379 347
379 348
379 349
379 350
379 351
379 352
379 353
379 354
379 355
379 401
379 402
379 403
379 404
379 405
379 406
379 407
379 408
379 409
379 410
379 411
379 450
379 451
379 452
379 453
379 494
379 495
379 496
379 533
379 534
379 535
379 536
379 537
380 225
380 356
380 357
380 358
380 359
380 360
380 361
380 362
380 363
380 364
380 365
380 366
380 367
380 368
380 369
380 370
380 371
380 392
380 393
380 394
380 395
380 396
380 397
380 398
380 399
380 400
380 412
380 413
380 454
380 455
380 456
380 457
380 497
380 498
380 499
380 538
380 539
380 540
380 541
381 226
381 372
381 384
381 385
381 386
381 387
381 388
381 389
381 390
381 391
381 414
381 415
381 416
381 417
381 418
381 419
381 420
381 421
381 422
381 423
381 424
381 425
381 426
381 427
381 428
381 429
381 430
381 431
381 432
381 458
381 459
381 460
381 461
381 500
381 501
381 502
381 512
381 542
381 543
381 544
381 545
382 227
382 228
382 229
382 373
382 374
382 375
382 376
382 377
382 378
382 379
382 380
382 381
382 382
382 383
382 462
382 463
382 464
382 465
382 466
382 503
382 504
382 505
382 511
382 546
382 547
382 548
382 549
383 230
383 231
383 283
383 374
383 467
383 468
383 469
383 506
383 507
383 508
383 511
383 550
383 551
383 552
383 553
383 554
383 561
384 232
384 233
384 284
384 285
384 369
384 370
384 371
384 372
384 373
384 470
384 471
384 472
384 473
384 509
384 510
384 511
384 555
384 556
384 557
384 558
384 559
384 560
385 234
385 286
385 287
385 288
385 365
385 366
385 367
385 368
385 474
385 475
385 476
385 477
385 511
385 561
385 562
385 563
385 564
385 565
385 566
385 567
385 569
386 235
386 236
386 289
386 290
386 291
386 328
386 361
386 362
386 363
386 364
386 478
386 479
386 480
386 481
386 511
386 568
387 237
387 238
387 292
387 328
387 360
387 482
387 483
387 484
387 485
387 512
387 513
388 239
388 240
388 241
388 242
388 327
388 329
388 330
388 331
388 332
388 333
388 334
388 335
388 336
388 337
388 338
388 339
388 360
388 486
388 487
388 488
388 489
388 514
388 515
389 340
389 341
389 342
389 343
389 344
389 345
389 346
389 347
389 348
389 349
389 356
389 357
389 358
389 359
389 360
389 490
389 491
389 492
389 493
389 516
390 350
390 351
390 352
390 353
390 354
390 355
390 361
390 494
390 495
390 496
390 497
390 517
391 362
391 363
391 364
391 365
391 366
391 367
391 368
391 369
391 498
391 499
391 500
391 501
392 231
392 370
392 371
392 372
392 373
392 374
392 375
392 376
392 377
392 378
392 379
392 380
392 502
392 503
392 504
392 505
393 232
393 233
393 234
393 235
393 236
393 237
393 238
393 239
393 240
393 241
393 242
393 243
393 381
393 382
393 383
393 384
393 385
393 386
393 387
393 388
393 506
393 507
393 508
393 509
394 244
394 245
394 246
394 247
394 248
394 249
394 250
394 251
394 252
394 253
394 419
394 420
394 421
394 422
394 423
394 424
394 510
394 511
394 512
394 513
395 254
395 255
395 256
395 257
395 258
395 259
395 260
395 261
395 262
395 263
395 264
395 265
395 266
395 425
395 426
395 427
395 514
395 515
395 516
395 517
396 267
396 268
396 269
396 270
396 271
396 272
396 273
396 274
396 275
396 276
396 277
396 428
396 429
396 430
396 431
396 518
396 519
396 520
396 521
397 278
397 279
397 280
397 281
397 282
397 283
397 284
397 285
397 286
397 287
397 288
397 289
397 432
397 433
397 434
397 435
397 522
397 523
397 524
397 525
398 290
398 291
398 292
398 293
398 294
398 295
398 296
398 297
398 298
398 299
398 300
398 436
398 437
398 438
398 439
398 526
398 527
398 528
398 529
399 301
399 302
399 303
399 304
399 305
399 306
399 307
399 308
399 309
399 310
399 311
399 440
399 441
399 442
399 459
399 460
399 461
399 530
399 531
399 532
399 533
400 312
400 313
400 314
400 315
400 316
400 317
400 443
400 444
400 445
400 446
400 462
400 463
400 534
400 535
400 536
400 537
401 259
401 447
401 448
401 449
401 450
401 464
401 538
401 539
401 540
401 541
402 260
402 261
402 262
402 263
402 367
402 368
402 369
402 370
402 371
402 451
402 452
402 453
402 465
402 542
402 543
402 544
402 545
403 264
403 265
403 266
403 267
403 299
403 363
403 364
403 365
403 366
403 372
403 454
403 455
403 456
403 457
403 466
403 546
403 547
403 548
403 549
404 268
404 269
404 280
404 299
404 458
404 459
404 460
404 461
404 465
404 550
404 551
404 552
404 553
405 270
405 271
405 272
405 273
405 274
405 275
405 276
405 277
405 278
405 279
405 299
405 350
405 352
405 353
405 354
405 355
405 373
405 462
405 463
405 464
405 465
405 554
405 555
405 556
405 557
406 270
406 280
406 281
406 300
406 346
406 347
406 348
406 349
406 351
406 353
406 374
406 375
406 376
406 377
406 378
406 379
406 380
406 381
406 466
406 467
406 468
406 558
406 559
406 560
406 561
407 270
407 282
407 283
407 284
407 285
407 294
407 301
407 339
407 340
407 341
407 342
407 343
407 344
407 353
407 371
407 372
407 373
407 382
407 383
407 469
407 470
407 471
407 472
407 562
407 563
407 564
407 565
408 270
408 286
408 287
408 288
408 289
408 290
408 291
408 292
408 293
408 295
408 299
408 301
408 345
408 370
408 384
408 473
408 474
408 475
408 566
408 567
408 568
408 569
409 270
409 291
409 296
409 297
409 298
409 302
409 344
409 369
409 385
409 476
409 477
409 478
409 479
409 570
409 571
409 572
409 573
410 269
410 291
410 303
410 343
410 368
410 386
410 480
410 481
410 482
410 574
410 575
410 576
410 577
411 270
411 304
411 305
411 306
411 307
411 308
411 353
411 354
411 355
411 356
411 357
411 358
411 359
411 360
411 361
411 362
411 363
411 364
411 365
411 366
411 367
411 368
411 386
411 483
411 484
411 485
411 486
411 578
411 579
411 580
411 581
411 584
412 304
412 309
412 310
412 345
412 346
412 347
412 348
412 349
412 350
412 351
412 352
412 369
412 370
412 371
412 372
412 373
412 487
412 488
412 489
412 490
412 582
412 583
413 300
413 303
413 311
413 312
413 344
413 374
413 375
413 376
413 377
413 378
413 379
413 380
413 381
413 382
413 383
413 384
413 385
413 386
413 387
413 388
413 389
413 390
413 391
413 392
413 393
413 394
413 395
413 491
413 492
413 493
413 494
414 289
414 300
414 301
414 302
414 303
414 313
414 314
414 342
414 343
414 396
414 397
414 398
414 399
414 400
414 401
414 402
414 457
414 495
414 496
414 497
414 498
415 289
415 297
415 298
415 299
415 303
415 315
415 316
415 317
415 318
415 319
415 321
415 322
415 323
415 324
415 341
415 403
415 404
415 405
415 406
415 407
415 408
415 409
415 410
415 411
415 412
415 413
415 414
415 415
415 416
415 417
415 418
415 419
415 420
415 421
415 422
415 423
415 424
415 425
415 426
415 427
415 428
415 429
415 430
415 458
415 499
415 500
415 501
415 502
416 270
416 286
416 289
416 295
416 296
416 314
416 318
416 320
416 325
416 326
416 327
416 337
416 338
416 339
416 340
416 341
416 365
416 406
416 418
416 431
416 432
416 433
416 434
416 435
416 436
416 437
416 438
416 439
416 440
416 441
416 442
416 443
416 459
416 503
416 504
416 505
416 506
417 270
417 286
417 289
417 296
417 319
417 330
417 331
417 332
417 333
417 334
417 335
417 336
417 341
417 355
417 356
417 357
417 358
417 359
417 360
417 361
417 362
417 363
417 364
417 407
417 419
417 444
417 458
417 459
417 460
417 461
417 462
417 507
417 508
417 509
418 270
418 271
418 272
418 273
418 274
418 275
418 276
418 277
418 278
418 279
418 280
418 281
418 282
418 283
418 284
418 285
418 288
418 289
418 328
418 329
418 342
418 350
418 354
418 407
418 445
418 457
418 463
418 464
418 465
418 510
418 511
418 512
419 268
419 269
419 285
419 290
419 327
419 343
419 344
419 348
419 349
419 353
419 408
419 409
419 445
419 453
419 454
419 455
419 456
419 466
419 467
419 513
419 514
419 515
420 263
420 264
420 265
420 266
420 267
420 285
420 291
420 292
420 293
420 294
420 295
420 296
420 319
420 320
420 321
420 322
420 323
420 324
420 325
420 326
420 345
420 346
420 347
420 349
420 354
420 355
420 410
420 411
420 412
420 446
420 447
420 448
420 449
420 450
420 451
420 452
420 468
420 469
420 516
420 517
420 518
420 519
421 230
421 231
421 232
421 233
421 234
421 258
421 259
421 260
421 261
421 262
421 297
421 298
421 299
421 317
421 318
421 348
421 353
421 356
421 357
421 358
421 413
421 414
421 415
421 416
421 417
421 446
421 470
421 471
421 520
421 521
421 522
421 523
422 235
422 236
422 255
422 256
422 257
422 300
422 313
422 314
422 315
422 316
422 328
422 353
422 359
422 360
422 361
422 418
422 445
422 472
422 473
422 524
422 525
422 526
422 527
423 237
423 238
423 239
423 240
423 241
423 242
423 243
423 308
423 309
423 310
423 311
423 312
423 329
423 362
423 363
423 364
423 365
423 418
423 419
423 420
423 421
423 422
423 423
423 424
423 425
423 426
423 427
423 428
423 429
423 430
423 431
423 432
423 433
423 434
423 435
423 436
423 437
423 438
423 439
423 440
423 441
423 442
423 443
423 444
423 445
423 474
423 475
423 528
423 529
423 530
424 235
424 236
424 244
424 245
424 246
424 247
424 248
424 254
424 304
424 305
424 306
424 307
424 330
424 331
424 366
424 367
424 368
424 369
424 370
424 371
424 417
424 445
424 476
424 477
424 479
424 531
424 532
424 533
424 534
425 233
425 234
425 249
425 250
425 251
425 252
425 253
425 300
425 301
425 302
425 303
425 332
425 333
425 372
425 373
425 374
425 375
425 376
425 416
425 446
425 447
425 448
425 478
425 479
425 535
425 536
425 537
425 538
426 230
426 231
426 232
426 254
426 255
426 256
426 257
426 297
426 298
426 299
426 334
426 335
426 377
426 378
426 379
426 380
426 381
426 382
426 412
426 413
426 414
426 415
426 449
426 450
426 451
426 479
426 539
426 540
426 541
427 227
427 228
427 229
427 258
427 259
427 260
427 261
427 293
427 294
427 295
427 296
427 336
427 337
427 343
427 344
427 345
427 346
427 347
427 348
427 349
427 350
427 351
427 383
427 407
427 408
427 409
427 410
427 411
427 452
427 453
427 480
427 481
427 542
427 543
427 544
427 589
427 590
427 591
427 592
427 593
428 262
428 263
428 264
428 265
428 266
428 292
428 338
428 339
428 340
428 341
428 342
428 352
428 353
428 354
428 355
428 356
428 357
428 401
428 402
428 403
428 404
428 405
428 406
428 454
428 457
428 458
428 459
428 460
428 461
428 462
428 463
428 464
428 465
428 466
428 482
428 545
428 579
428 580
428 581
428 582
428 583
428 584
428 585
428 586
428 587
428 588
429 267
429 268
429 269
429 270
429 341
429 358
429 359
429 360
429 361
429 362
429 363
429 394
429 395
429 396
429 397
429 398
429 399
429 400
429 429
429 430
429 431
429 432
429 433
429 454
429 455
429 456
429 467
429 468
429 469
429 470
429 471
429 472
429 473
429 482
429 483
429 484
429 546
429 547
429 548
429 549
429 550
429 571
429 572
429 573
429 574
429 575
429 576
429 577
429 578
430 271
430 272
430 273
430 274
430 275
430 341
430 364
430 365
430 387
430 388
430 389
430 390
430 391
430 392
430 393
430 434
430 435
430 436
430 437
430 438
430 439
430 453
430 474
430 475
430 476
430 477
430 478
430 479
430 480
430 481
430 485
430 486
430 487
430 547
430 551
430 552
430 553
430 554
430 555
430 556
430 569
430 570
431 276
431 277
431 278
431 279
431 342
431 343
431 382
431 383
431 384
431 385
431 386
431 440
431 441
431 442
431 443
431 444
431 445
431 446
431 447
431 448
431 449
431 453
431 488
431 489
431 490
431 546
431 557
431 558
431 559
431 560
431 561
431 562
431 563
431 564
431 568
432 280
432 281
432 282
432 283
432 344
432 345
432 377
432 378
432 379
432 380
432 381
432 450
432 451
432 452
432 453
432 491
432 492
432 493
432 536
432 537
432 538
432 539
432 540
432 541
432 542
432 543
432 544
432 545
432 565
432 566
432 567
433 284
433 285
433 286
433 287
433 288
433 346
433 347
433 371
433 372
433 373
433 374
433 375
433 376
433 453
433 460
433 494
433 495
433 496
433 533
433 534
433 535
433 568
434 257
434 289
434 290
434 291
434 292
434 348
434 349
434 365
434 366
434 367
434 368
434 369
434 370
434 453
434 461
434 497
434 498
434 532
434 569
434 570
435 258
435 259
435 293
435 294
435 295
435 296
435 350
435 351
435 360
435 361
435 362
435 363
435 364
435 454
435 460
435 462
435 463
435 464
435 465
435 466
435 499
435 500
435 501
435 502
435 503
435 504
435 505
435 506
435 510
435 511
435 512
435 513
435 514
435 515
435 516
435 529
435 530
435 531
435 571
435 572
435 573
435 574
436 260
436 261
436 297
436 298
436 299
436 300
436 352
436 353
436 354
436 355
436 356
436 357
436 358
436 359
436 455
436 456
436 460
436 467
436 468
436 507
436 508
436 509
436 517
436 518
436 519
436 520
436 521
436 522
436 523
436 524
436 525
436 526
436 527
436 528
436 531
436 575
436 576
436 577
436 578
437 262
437 263
437 301
437 302
437 303
437 304
437 305
437 357
437 457
437 458
437 459
437 460
437 469
437 495
437 509
437 532
437 579
437 580
437 581
437 582
438 264
438 265
438 306
438 307
438 308
438 309
438 310
438 357
438 460
438 469
438 472
438 476
438 477
438 478
438 494
438 509
438 533
438 534
438 535
438 583
438 584
438 585
438 586
439 266
439 267
439 311
439 312
439 313
439 314
439 358
439 460
439 467
439 468
439 469
439 472
439 473
439 474
439 475
439 479
439 480
439 481
439 482
439 483
439 484
439 485
439 486
439 487
439 488
439 489
439 490
439 491
439 492
439 493
439 509
439 536
439 537
439 538
439 539
439 587
439 588
439 589
440 268
440 269
440 315
440 316
440 317
440 318
440 319
440 358
440 460
440 461
440 462
440 463
440 464
440 465
440 466
440 470
440 471
440 472
440 493
440 510
440 540
440 541
440 542
440 543
440 544
440 545
440 546
440 590
440 591
440 592
440 593
441 270
441 271
441 272
441 320
441 321
441 322
441 323
441 359
441 360
441 454
441 455
441 456
441 457
441 458
441 459
441 472
441 494
441 511
441 512
441 547
441 548
441 549
441 550
441 551
441 552
441 553
441 554
441 555
441 594
442 273
442 274
442 324
442 325
442 326
442 327
442 328
442 361
442 362
442 453
442 459
442 472
442 495
442 496
442 497
442 513
442 556
442 557
442 558
442 559
442 560
442 561
443 275
443 276
443 329
443 330
443 331
443 332
443 363
443 364
443 459
443 473
443 498
443 499
443 500
443 501
443 514
443 562
443 563
443 564
443 565
443 566
443 567
443 568
444 221
444 277
444 278
444 333
444 334
444 335
444 336
444 365
444 460
444 474
444 502
444 503
444 504
444 505
444 506
444 515
444 569
444 570
444 571
444 572
444 573
444 574
445 222
445 223
445 224
445 225
445 226
445 227
445 279
445 280
445 337
445 338
445 339
445 340
445 341
445 366
445 367
445 459
445 460
445 475
445 507
445 508
445 509
445 510
445 511
445 512
445 513
445 514
445 515
445 516
445 517
445 539
445 575
445 576
445 577
445 578
445 579
445 580
445 581
445 582
446 228
446 229
446 230
446 231
446 232
446 233
446 281
446 282
446 283
446 342
446 343
446 344
446 345
446 368
446 369
446 461
446 462
446 463
446 464
446 465
446 466
446 476
446 518
446 519
446 520
446 521
446 539
446 581
447 234
447 235
447 236
447 237
447 238
447 239
447 240
447 284
447 285
447 346
447 347
447 348
447 349
447 350
447 370
447 467
447 468
447 469
447 477
447 478
447 479
447 522
447 523
447 539
447 581
448 241
448 242
448 243
448 244
448 245
448 246
448 286
448 287
448 351
448 352
448 353
448 354
448 371
448 372
448 470
448 480
448 481
448 482
448 524
448 525
448 539
449 247
449 248
449 249
449 250
449 251
449 252
449 253
449 288
449 289
449 355
449 356
449 357
449 358
449 359
449 483
449 484
449 485
449 486
449 526
449 527
449 538
449 539
449 540
449 541
449 542
449 543
450 254
450 255
450 256
450 257
450 258
450 259
450 260
450 290
450 291
450 292
450 293
450 294
450 295
450 296
450 360
450 361
450 362
450 363
450 372
450 487
450 488
450 489
450 528
450 537
450 542
450 544
451 261
451 262
451 263
451 264
451 265
451 297
451 298
451 299
451 300
451 301
451 364
451 365
451 366
451 367
451 372
451 490
451 491
451 492
451 493
451 494
451 495
451 496
451 497
451 498
451 499
451 500
451 501
451 502
451 528
451 529
451 530
451 531
451 532
451 543
452 266
452 267
452 268
452 269
452 302
452 303
452 304
452 305
452 306
452 307
452 308
452 368
452 369
452 370
452 371
452 372
452 373
452 503
452 504
452 505
452 506
452 507
452 508
452 527
452 533
453 270
453 271
453 272
453 273
453 274
453 302
453 309
453 310
453 311
453 312
453 374
453 375
453 376
453 377
453 378
453 509
453 534
453 586
453 587
453 588
453 589
453 590
453 591
453 592
453 593
453 594
453 595
453 596
453 597
453 598
454 275
454 276
454 277
454 278
454 279
454 280
454 281
454 292
454 302
454 313
454 314
454 315
454 316
454 379
454 380
454 381
454 510
454 511
454 578
454 579
454 580
454 581
454 582
454 583
454 584
454 585
455 282
455 283
455 284
455 285
455 286
455 287
455 288
455 289
455 290
455 291
455 302
455 317
455 318
455 319
455 320
455 382
455 383
455 384
455 528
455 569
455 570
455 571
455 577
455 579
455 642
455 643
456 292
456 303
456 321
456 322
456 385
456 386
456 525
456 526
456 527
456 533
456 534
456 535
456 536
456 537
456 538
456 539
456 540
456 541
456 542
456 543
456 544
456 545
456 546
456 547
456 548
456 549
456 550
456 551
456 552
456 553
456 554
456 555
456 556
456 557
456 558
456 559
456 560
456 561
456 562
456 563
456 564
456 565
456 566
456 567
456 568
456 572
456 573
456 574
456 575
456 576
456 577
456 578
456 626
456 627
456 628
456 629
456 630
456 631
456 632
456 633
456 634
456 635
456 636
456 637
456 638
456 639
456 640
456 641
457 304
457 323
457 387
457 518
457 519
457 520
457 521
457 522
457 523
457 524
457 528
457 529
457 530
457 531
457 532
457 551
457 579
457 580
457 581
457 608
457 609
457 610
457 611
457 612
457 613
457 614
457 615
457 616
457 617
457 618
457 619
457 620
457 621
457 622
458 305
458 306
458 307
458 308
458 323
458 388
458 389
458 398
458 399
458 400
458 401
458 402
458 403
458 404
458 405
458 495
458 496
458 497
458 498
458 499
458 500
458 501
458 502
458 503
458 504
458 505
458 506
458 507
458 508
458 509
458 510
458 511
458 512
458 513
458 514
458 515
458 516
458 517
458 520
458 551
458 582
458 583
458 599
458 600
458 601
458 602
458 603
458 604
458 605
458 606
458 607
459 296
459 297
459 298
459 304
459 309
459 310
459 311
459 323
459 390
459 391
459 392
459 395
459 396
459 397
459 406
459 407
459 408
459 409
459 410
459 411
459 412
459 413
459 414
459 415
459 469
459 480
459 481
459 482
459 483
459 484
459 485
459 486
459 487
459 488
459 489
459 490
459 491
459 492
459 493
459 494
459 521
459 584
460 299
460 300
460 301
460 302
460 303
460 312
460 322
460 324
460 393
460 394
460 416
460 417
460 418
460 419
460 420
460 421
460 422
460 423
460 424
460 425
460 426
460 427
460 428
460 469
460 470
460 471
460 472
460 473
460 474
460 475
460 476
460 477
460 478
460 479
460 522
460 584
461 303
461 313
461 314
461 322
461 429
461 430
461 431
461 432
461 433
461 434
461 435
461 436
461 437
461 438
461 439
461 469
461 523
461 524
461 570
462 291
462 315
462 440
462 441
462 442
462 443
462 444
462 445
462 446
462 447
462 448
462 449
462 450
462 525
462 526
462 527
462 528
462 529
462 571
462 572
462 573
462 574
462 575
463 291
463 315
463 451
463 452
463 453
463 454
463 455
463 456
463 457
463 458
463 530
463 531
463 532
463 533
463 534
463 535
463 536
463 537
463 571
463 576
463 577
463 578
463 579
463 580
463 581
463 582
464 292
464 293
464 294
464 295
464 296
464 297
464 313
464 314
464 315
464 316
464 317
464 318
464 319
464 320
464 333
464 334
464 335
464 459
464 460
464 461
464 462
464 538
464 539
464 540
464 541
464 542
464 543
464 583
464 584
464 585
464 586
464 587
464 588
464 589
465 298
465 299
465 300
465 301
465 302
465 303
465 304
465 305
465 306
465 307
465 308
465 309
465 310
465 311
465 312
465 321
465 322
465 323
465 324
465 325
465 332
465 336
465 337
465 338
465 339
465 340
465 341
465 342
465 343
465 344
465 345
465 346
465 347
465 348
465 463
465 544
465 545
465 546
465 547
465 548
465 549
465 550
465 590
465 591
465 592
465 593
465 594
465 598
466 326
466 327
466 328
466 331
466 349
466 350
466 351
466 352
466 353
466 354
466 355
466 356
466 357
466 358
466 359
466 360
466 361
466 362
466 363
466 364
466 365
466 366
466 367
466 368
466 369
466 370
466 371
466 372
466 373
466 374
466 375
466 376
466 377
466 378
466 379
466 380
466 381
466 382
466 383
466 384
466 385
466 386
466 387
466 388
466 389
466 390
466 391
466 392
466 393
466 394
466 464
466 465
466 466
466 551
466 552
466 553
466 554
466 555
466 556
466 557
466 558
466 595
466 596
466 597
467 329
467 330
467 395
467 396
467 397
467 398
467 399
467 467
467 468
467 469
467 470
467 471
467 472
467 473
467 474
467 475
467 476
467 477
467 478
467 479
467 480
467 481
467 559
467 560
467 561
467 562
467 597
468 330
468 482
468 483
468 484
468 485
468 486
468 487
468 488
468 489
468 490
468 491
468 492
468 493
468 494
468 495
468 496
468 497
468 498
468 563
468 564
468 565
468 566
468 567
468 568
469 330
469 499
469 500
469 501
469 502
469 503
469 504
469 505
469 506
469 507
469 508
469 509
469 510
469 511
469 512
469 513
469 514
469 515
469 569
469 570
469 571
469 572
469 573
469 574
470 329
470 331
470 516
470 517
470 518
470 519
470 520
470 521
470 522
470 523
470 524
470 525
470 526
470 527
470 528
470 529
470 530
470 531
470 532
470 575
470 576
470 577
470 578
470 579
470 580
470 581
471 332
471 333
471 334
471 533
471 534
471 535
471 536
471 537
471 538
471 539
471 540
471 541
471 542
471 543
471 544
471 545
471 546
471 582
471 583
471 584
471 585
471 586
471 587
472 335
472 336
472 337
472 338
472 547
472 548
472 549
472 550
472 551
472 552
472 553
472 554
472 555
472 556
472 557
472 558
472 559
472 560
472 561
472 562
472 588
473 339
474 340
474 341
475 297
475 298
475 299
475 300
475 342
475 343
476 301
476 302
476 303
476 304
476 305
476 306
476 307
476 308
476 309
476 310
476 311
476 312
476 344
477 313
477 314
477 315
477 316
477 317
477 318
477 345
477 346
477 489
477 490
477 491
477 492
478 319
478 320
478 321
478 322
478 323
478 324
478 325
478 329
478 347
478 348
478 493
478 494
478 495
478 496
478 497
478 498
479 326
479 327
479 330
479 331
479 332
479 333
479 334
479 335
479 336
479 337
479 349
479 350
479 351
479 460
479 499
479 500
479 501
480 338
480 339
480 340
480 352
480 353
480 461
480 462
480 504
480 505
480 506
481 354
481 355
481 356
481 461
481 463
481 464
481 465
481 466
481 467
481 468
481 469
481 470
481 507
481 508
481 509
481 510
481 511
482 357
482 358
482 471
482 472
482 473
482 474
482 475
482 476
482 477
482 478
482 479
482 512
482 513
482 514
482 515
482 516
482 517
483 359
483 360
483 361
483 480
483 481
483 482
483 483
483 484
483 485
483 486
483 518
483 519
483 520
483 521
484 306
484 362
484 363
484 440
484 441
484 487
484 488
484 489
484 490
484 491
484 492
484 493
484 494
484 495
484 496
484 497
484 522
484 523
484 524
485 306
485 364
485 442
485 443
485 444
485 445
485 446
485 447
485 448
485 498
485 499
485 500
485 501
485 502
485 503
485 504
485 505
485 525
485 526
486 301
486 302
486 303
486 304
486 305
486 306
486 307
486 308
486 310
486 316
486 365
486 366
486 449
486 450
486 451
486 452
486 506
486 507
486 508
486 509
486 510
486 511
486 527
486 528
487 311
487 312
487 313
487 314
487 315
487 367
487 368
487 453
487 454
487 455
487 456
487 457
487 458
487 459
487 460
487 512
487 513
487 529
487 530
487 531
487 532
487 533
487 534
487 535
487 536
487 537
487 538
487 539
487 540
487 541
488 316
488 317
488 318
488 319
488 369
488 370
488 371
488 461
488 462
488 463
488 465
488 514
488 515
488 516
488 517
488 518
488 519
488 520
488 521
488 522
488 523
488 524
488 525
488 526
488 527
488 528
488 542
488 543
488 544
488 545
489 320
489 372
489 464
489 513
489 546
489 547
489 548
489 549
489 550
490 373
490 374
490 512
490 551
490 553
490 554
490 555
490 556
491 375
491 495
491 496
491 497
491 498
491 499
491 500
491 501
491 502
491 503
491 504
491 505
491 506
491 507
491 508
491 509
491 510
491 511
491 557
491 558
491 559
492 376
492 472
492 473
492 474
492 475
492 476
492 477
492 478
492 479
492 480
492 481
492 482
492 483
492 484
492 485
492 486
492 487
492 488
492 489
492 490
492 491
492 492
492 493
492 494
492 560
492 561
493 358
493 359
493 360
493 361
493 362
493 377
493 454
493 455
493 456
493 457
493 458
493 459
493 460
493 461
493 462
493 463
493 464
493 465
493 466
493 467
493 468
493 469
493 470
493 471
493 562
493 563
494 363
494 364
494 365
494 366
494 378
494 435
494 436
494 437
494 438
494 439
494 440
494 441
494 442
494 443
494 444
494 445
494 446
494 447
494 448
494 449
494 450
494 451
494 452
494 453
495 379
495 380
495 414
495 415
495 416
495 417
495 418
495 419
495 420
495 421
495 422
495 423
495 424
495 425
495 426
495 427
495 428
495 429
495 430
495 431
495 432
495 433
495 434
496 381
496 382
496 383
496 411
496 412
496 413
497 384
497 385
497 386
497 387
497 388
497 410
498 389
498 390
498 391
498 392
498 393
498 408
498 409
499 394
499 395
499 396
499 397
499 398
499 399
499 400
499 401
499 402
499 403
499 404
499 405
499 406
499 407
499 564
499 565
499 566
499 567
499 568
499 569
499 570
499 571
499 572
499 573
500 398
500 408
500 409
500 410
500 411
500 412
500 413
500 550
500 551
500 552
500 553
500 554
500 555
500 556
500 557
500 558
500 559
500 560
500 561
500 562
500 563
501 399
501 400
501 414
501 415
501 416
501 417
501 418
501 419
501 420
501 421
501 422
501 423
501 445
501 447
501 448
501 449
501 450
501 451
501 452
501 453
501 454
501 455
501 456
501 457
501 458
501 538
501 539
501 540
501 541
501 542
501 543
501 544
501 545
501 546
501 547
501 548
501 549
502 424
502 425
502 426
502 427
502 428
502 429
502 430
502 431
502 432
502 433
502 445
502 446
502 523
502 524
502 525
502 526
502 527
502 528
502 529
502 530
502 531
502 532
502 533
502 534
502 535
502 536
502 537
503 400
503 434
503 435
503 436
503 437
503 438
503 439
503 440
503 441
503 442
503 443
503 444
503 509
503 510
503 511
503 512
503 513
503 514
503 515
503 516
503 517
503 518
503 519
503 520
503 521
503 522
504 401
504 402
504 443
504 496
504 497
504 498
504 499
504 500
504 501
504 502
504 503
504 504
504 505
504 506
504 507
504 508
504 547
505 403
505 443
505 482
505 483
505 484
505 485
505 486
505 487
505 488
505 489
505 490
505 491
505 492
505 493
505 494
505 495
505 548
505 549
505 550
505 551
505 552
506 404
506 405
506 469
506 470
506 471
506 472
506 473
506 474
506 475
506 476
506 477
506 478
506 479
506 480
506 481
506 553
506 554
506 555
506 556
507 406
507 456
507 457
507 458
507 459
507 460
507 461
507 462
507 463
507 464
507 465
507 466
507 467
507 468
507 557
507 558
507 559
507 560
508 407
508 444
508 445
508 446
508 447
508 448
508 449
508 450
508 451
508 452
508 453
508 454
508 455
508 561
508 562
508 563
508 564
508 565
508 566
509 405
509 407
509 430
509 431
509 432
509 433
509 434
509 435
509 436
509 437
509 438
509 439
509 440
509 441
509 442
509 443
509 567
509 568
509 569
509 570
510 405
510 406
510 407
510 408
510 409
510 410
510 411
510 412
510 413
510 425
510 426
510 427
510 428
510 429
510 571
510 572
510 573
510 574
510 575
510 577
511 404
511 414
511 415
511 416
511 417
511 418
511 419
511 420
511 421
511 422
511 423
511 424
511 578
511 579
511 580
511 581
511 582
512 423
512 583
512 584
512 585
512 586
512 587
513 424
513 473
513 588
513 589
514 424
514 462
514 473
515 425
515 426
515 463
515 464
515 465
515 466
515 470
515 471
515 472
516 427
516 428
516 467
516 468
516 469
517 429
517 430
518 431
518 432
518 433
518 479
518 480
518 481
518 483
519 434
519 435
519 482
519 483
520 436
520 437
520 484
520 485
520 486
520 487
521 438
521 439
521 488
521 489
521 490
521 491
521 492
521 493
521 494
522 440
522 441
522 442
522 495
522 496
522 497
523 443
523 444
523 499
523 500
523 501
524 445
524 446
524 502
524 503
524 504
524 505
525 447
525 448
525 506
525 507
525 508
525 509
525 513
526 449
526 510
526 511
526 512
526 513
527 513
527 517
527 518
528 519
528 520
528 521
528 522
528 523
528 524
528 527
529 525
529 526
529 527
530 528
530 529
530 530
530 531
530 532
531 533
531 534
531 535
532 536
