# Supplementary material for: The Filament Sensor for Near Real-Time Detection of Cytoskeletal Fiber Structures
Source: PLoS One. 2015 May 21;10(5):e0126346. doi: 10.1371/journal.pone.0126346 (PMC4440737; doi:10.1371/journal.pone.0126346)
Supplement: S1 File — This comprises the FilamentSensor, the benchmark database, the output of the compared programs, several auxiliary scripts, and the evaluation results of the program outputs. (ZIP) [file pone.0126346.s001.zip › supporting_information/ground_truth/simulated/CID/simulated_cell_09_graph]

(2	1): 1.41
(1	2): 1.41
(3	2): 1.00
(2	3): 1.00
(4	3): 1.00
(3	4): 1.00
(5	4): 1.00
(4	5): 1.00
(6	5): 1.41
(5	6): 1.41
(7	6): 1.00
(6	7): 1.00
(8	7): 1.00
(7	8): 1.00
(9	8): 1.00
(8	9): 1.00
(10	9): 1.41
(9	10): 1.41
(11	10): 1.00
(10	11): 1.00
(12	11): 1.00
(11	12): 1.00
(13	12): 1.00
(12	13): 1.00
(14	13): 1.41
(13	14): 1.41
(15	14): 1.00
(14	15): 1.00
(16	15): 1.00
(15	16): 1.00
(17	16): 1.00
(16	17): 1.00
(18	17): 1.41
(17	18): 1.41
(19	18): 1.00
(18	19): 1.00
(20	19): 1.00
(19	20): 1.00
(21	20): 1.00
(20	21): 1.00
(23	21): 1.41
(24	22): 1.00
(21	23): 1.41
(25	23): 1.00
(22	24): 1.00
(26	24): 1.00
(23	25): 1.00
(27	25): 1.00
(24	26): 1.00
(28	26): 1.00
(25	27): 1.00
(29	27): 1.00
(26	28): 1.00
(30	28): 1.00
(27	29): 1.00
(31	29): 1.41
(28	30): 1.00
(32	30): 1.00
(29	31): 1.41
(33	31): 1.00
(30	32): 1.00
(34	32): 1.00
(31	33): 1.00
(35	33): 1.00
(32	34): 1.00
(36	34): 1.41
(33	35): 1.00
(38	35): 1.41
(34	36): 1.41
(39	36): 1.00
(40	37): 1.41
(35	38): 1.41
(41	38): 1.00
(36	39): 1.00
(42	39): 1.00
(37	40): 1.41
(43	40): 1.00
(38	41): 1.00
(45	41): 1.00
(39	42): 1.00
(46	42): 1.00
(40	43): 1.00
(47	43): 1.00
(48	44): 1.41
(41	45): 1.00
(49	45): 1.00
(42	46): 1.00
(50	46): 1.00
(43	47): 1.00
(51	47): 1.00
(44	48): 1.41
(52	48): 1.00
(45	49): 1.00
(53	49): 1.41
(46	50): 1.00
(54	50): 1.00
(47	51): 1.00
(55	51): 1.00
(48	52): 1.00
(56	52): 1.00
(49	53): 1.41
(57	53): 1.00
(50	54): 1.00
(58	54): 1.00
(51	55): 1.00
(59	55): 1.00
(52	56): 1.00
(60	56): 1.00
(53	57): 1.00
(61	57): 1.00
(54	58): 1.00
(62	58): 1.00
(55	59): 1.00
(63	59): 1.00
(56	60): 1.00
(64	60): 1.00
(57	61): 1.00
(65	61): 1.00
(58	62): 1.00
(66	62): 1.00
(59	63): 1.00
(67	63): 1.41
(60	64): 1.00
(68	64): 1.00
(61	65): 1.00
(69	65): 1.41
(62	66): 1.00
(70	66): 1.00
(63	67): 1.41
(71	67): 1.00
(64	68): 1.00
(72	68): 1.00
(65	69): 1.41
(73	69): 1.00
(66	70): 1.00
(75	70): 1.41
(67	71): 1.00
(76	71): 1.00
(68	72): 1.00
(77	72): 1.00
(69	73): 1.00
(78	73): 1.00
(79	74): 1.41
(70	75): 1.41
(80	75): 1.00
(71	76): 1.00
(81	76): 1.00
(72	77): 1.00
(82	77): 1.00
(73	78): 1.00
(83	78): 1.00
(74	79): 1.41
(84	79): 1.41
(75	80): 1.00
(85	80): 1.00
(76	81): 1.00
(86	81): 1.00
(77	82): 1.00
(87	82): 1.00
(78	83): 1.00
(88	83): 1.41
(79	84): 1.41
(89	84): 1.00
(80	85): 1.00
(90	85): 1.00
(81	86): 1.00
(91	86): 1.00
(82	87): 1.00
(92	87): 1.00
(83	88): 1.41
(93	88): 1.00
(84	89): 1.00
(94	89): 1.00
(85	90): 1.00
(95	90): 1.00
(86	91): 1.00
(96	91): 1.00
(87	92): 1.00
(97	92): 1.00
(88	93): 1.00
(98	93): 1.00
(89	94): 1.00
(99	94): 1.41
(90	95): 1.00
(100	95): 1.00
(91	96): 1.00
(101	96): 1.00
(92	97): 1.00
(102	97): 1.00
(93	98): 1.00
(103	98): 1.00
(94	99): 1.41
(104	99): 1.00
(95	100): 1.00
(105	100): 1.00
(96	101): 1.00
(106	101): 1.00
(97	102): 1.00
(108	102): 1.00
(98	103): 1.00
(109	103): 1.41
(99	104): 1.00
(110	104): 1.00
(100	105): 1.00
(111	105): 1.00
(101	106): 1.00
(112	106): 1.00
(113	107): 1.00
(102	108): 1.00
(114	108): 1.00
(103	109): 1.41
(115	109): 1.00
(104	110): 1.00
(116	110): 1.41
(105	111): 1.00
(117	111): 1.00
(106	112): 1.00
(118	112): 1.00
(107	113): 1.00
(119	113): 1.00
(108	114): 1.00
(120	114): 1.00
(109	115): 1.00
(121	115): 1.00
(110	116): 1.41
(122	116): 1.41
(111	117): 1.00
(123	117): 1.00
(112	118): 1.00
(124	118): 1.00
(113	119): 1.00
(125	119): 1.00
(114	120): 1.00
(126	120): 1.00
(115	121): 1.00
(127	121): 1.41
(116	122): 1.41
(128	122): 1.00
(117	123): 1.00
(129	123): 1.41
(118	124): 1.00
(130	124): 1.00
(119	125): 1.00
(131	125): 1.00
(120	126): 1.00
(132	126): 1.00
(121	127): 1.41
(133	127): 1.00
(122	128): 1.00
(123	129): 1.41
(134	129): 1.00
(124	130): 1.00
(135	130): 1.00
(125	131): 1.00
(136	131): 1.00
(126	132): 1.00
(137	132): 1.00
(127	133): 1.00
(138	133): 1.00
(129	134): 1.00
(139	134): 1.00
(130	135): 1.00
(140	135): 1.00
(131	136): 1.00
(141	136): 1.00
(132	137): 1.00
(142	137): 1.00
(133	138): 1.00
(143	138): 1.00
(134	139): 1.00
(144	139): 1.00
(135	140): 1.00
(145	140): 1.00
(136	141): 1.00
(146	141): 1.00
(137	142): 1.00
(147	142): 1.00
(138	143): 1.00
(148	143): 1.41
(139	144): 1.00
(149	144): 1.00
(140	145): 1.00
(150	145): 1.00
(141	146): 1.00
(151	146): 1.00
(142	147): 1.00
(152	147): 1.00
(143	148): 1.41
(153	148): 1.00
(144	149): 1.00
(154	149): 1.00
(145	150): 1.00
(155	150): 1.41
(146	151): 1.00
(156	151): 1.00
(147	152): 1.00
(157	152): 1.00
(148	153): 1.00
(158	153): 1.00
(149	154): 1.00
(159	154): 1.00
(150	155): 1.41
(161	155): 1.00
(151	156): 1.00
(162	156): 1.00
(152	157): 1.00
(163	157): 1.00
(153	158): 1.00
(164	158): 1.00
(154	159): 1.00
(166	159): 1.00
(167	160): 1.00
(155	161): 1.00
(168	161): 1.00
(156	162): 1.00
(169	162): 1.00
(157	163): 1.00
(170	163): 1.00
(158	164): 1.00
(171	164): 1.00
(172	165): 1.00
(159	166): 1.00
(175	166): 1.00
(160	167): 1.00
(176	167): 1.41
(161	168): 1.00
(177	168): 1.00
(162	169): 1.00
(178	169): 1.00
(163	170): 1.00
(179	170): 1.00
(164	171): 1.00
(180	171): 1.00
(165	172): 1.00
(173	172): 1.00
(181	172): 1.00
(172	173): 1.00
(174	173): 1.00
(173	174): 1.00
(166	175): 1.00
(182	175): 1.00
(167	176): 1.41
(183	176): 1.00
(168	177): 1.00
(184	177): 1.00
(169	178): 1.00
(185	178): 1.00
(170	179): 1.00
(186	179): 1.00
(171	180): 1.00
(187	180): 1.41
(172	181): 1.00
(188	181): 1.00
(175	182): 1.00
(189	182): 1.00
(176	183): 1.00
(190	183): 1.00
(177	184): 1.00
(191	184): 1.00
(178	185): 1.00
(192	185): 1.00
(179	186): 1.00
(193	186): 1.00
(180	187): 1.41
(194	187): 1.00
(181	188): 1.00
(195	188): 1.41
(182	189): 1.00
(196	189): 1.41
(183	190): 1.00
(197	190): 1.00
(184	191): 1.00
(198	191): 1.00
(185	192): 1.00
(199	192): 1.00
(186	193): 1.00
(200	193): 1.00
(187	194): 1.00
(202	194): 1.00
(188	195): 1.41
(203	195): 1.41
(189	196): 1.41
(204	196): 1.00
(190	197): 1.00
(205	197): 1.41
(191	198): 1.00
(206	198): 1.00
(192	199): 1.00
(207	199): 1.00
(193	200): 1.00
(208	200): 1.00
(209	201): 1.41
(194	202): 1.00
(210	202): 1.41
(195	203): 1.41
(211	203): 1.00
(196	204): 1.00
(212	204): 1.00
(197	205): 1.41
(213	205): 1.00
(198	206): 1.00
(215	206): 1.00
(199	207): 1.00
(216	207): 1.00
(200	208): 1.00
(217	208): 1.00
(201	209): 1.41
(218	209): 1.00
(202	210): 1.41
(219	210): 1.00
(203	211): 1.00
(220	211): 1.41
(204	212): 1.00
(221	212): 1.00
(205	213): 1.00
(222	213): 1.00
(223	214): 1.41
(206	215): 1.00
(224	215): 1.00
(207	216): 1.00
(225	216): 1.00
(208	217): 1.00
(227	217): 1.00
(209	218): 1.00
(228	218): 1.00
(210	219): 1.00
(229	219): 1.00
(211	220): 1.41
(230	220): 1.41
(212	221): 1.00
(231	221): 1.00
(213	222): 1.00
(232	222): 1.00
(214	223): 1.41
(233	223): 1.00
(215	224): 1.00
(234	224): 1.00
(216	225): 1.00
(235	225): 1.00
(236	226): 1.00
(217	227): 1.00
(237	227): 1.00
(218	228): 1.00
(238	228): 1.41
(219	229): 1.00
(239	229): 1.00
(220	230): 1.41
(240	230): 1.00
(221	231): 1.00
(241	231): 1.00
(222	232): 1.00
(242	232): 1.00
(223	233): 1.00
(243	233): 1.00
(224	234): 1.00
(244	234): 1.00
(225	235): 1.00
(245	235): 1.00
(226	236): 1.00
(246	236): 1.00
(227	237): 1.00
(247	237): 1.00
(228	238): 1.41
(248	238): 1.00
(229	239): 1.00
(249	239): 1.41
(230	240): 1.00
(250	240): 1.41
(231	241): 1.00
(251	241): 1.00
(232	242): 1.00
(252	242): 1.41
(233	243): 1.00
(253	243): 1.00
(234	244): 1.00
(254	244): 1.00
(235	245): 1.00
(255	245): 1.00
(236	246): 1.00
(256	246): 1.00
(237	247): 1.00
(257	247): 1.00
(238	248): 1.00
(258	248): 1.41
(239	249): 1.41
(259	249): 1.00
(240	250): 1.41
(260	250): 1.00
(241	251): 1.00
(261	251): 1.00
(242	252): 1.41
(262	252): 1.00
(243	253): 1.00
(263	253): 1.41
(244	254): 1.00
(264	254): 1.00
(245	255): 1.00
(265	255): 1.00
(246	256): 1.00
(266	256): 1.00
(247	257): 1.00
(267	257): 1.00
(248	258): 1.41
(268	258): 1.00
(249	259): 1.00
(269	259): 1.00
(250	260): 1.00
(270	260): 1.41
(251	261): 1.00
(271	261): 1.00
(252	262): 1.00
(272	262): 1.00
(253	263): 1.41
(273	263): 1.00
(254	264): 1.00
(274	264): 1.00
(255	265): 1.00
(275	265): 1.00
(256	266): 1.00
(276	266): 1.00
(257	267): 1.00
(277	267): 1.00
(258	268): 1.00
(278	268): 1.00
(259	269): 1.00
(280	269): 1.00
(260	270): 1.41
(281	270): 1.41
(261	271): 1.00
(283	271): 1.00
(262	272): 1.00
(284	272): 1.41
(263	273): 1.00
(285	273): 1.00
(264	274): 1.00
(286	274): 1.00
(265	275): 1.00
(287	275): 1.00
(266	276): 1.00
(288	276): 1.41
(267	277): 1.00
(289	277): 1.00
(268	278): 1.00
(279	278): 1.00
(290	278): 1.41
(278	279): 1.00
(269	280): 1.00
(291	280): 1.41
(270	281): 1.41
(292	281): 1.00
(293	282): 1.00
(271	283): 1.00
(294	283): 1.00
(272	284): 1.41
(295	284): 1.00
(273	285): 1.00
(296	285): 1.00
(274	286): 1.00
(297	286): 1.00
(275	287): 1.00
(298	287): 1.00
(276	288): 1.41
(299	288): 1.00
(277	289): 1.00
(300	289): 1.00
(278	290): 1.41
(301	290): 1.00
(280	291): 1.41
(302	291): 1.00
(281	292): 1.00
(303	292): 1.41
(282	293): 1.00
(304	293): 1.00
(283	294): 1.00
(305	294): 1.41
(284	295): 1.00
(306	295): 1.00
(285	296): 1.00
(286	297): 1.00
(307	297): 1.41
(287	298): 1.00
(308	298): 1.00
(288	299): 1.00
(309	299): 1.00
(289	300): 1.00
(310	300): 1.00
(290	301): 1.00
(311	301): 1.00
(291	302): 1.00
(312	302): 1.00
(292	303): 1.41
(313	303): 1.41
(293	304): 1.00
(314	304): 1.00
(294	305): 1.41
(315	305): 1.00
(295	306): 1.00
(316	306): 1.00
(297	307): 1.41
(317	307): 1.00
(298	308): 1.00
(318	308): 1.00
(299	309): 1.00
(319	309): 1.41
(300	310): 1.00
(320	310): 1.00
(301	311): 1.00
(321	311): 1.41
(302	312): 1.00
(322	312): 1.00
(303	313): 1.41
(323	313): 1.00
(304	314): 1.00
(324	314): 1.00
(305	315): 1.00
(325	315): 1.00
(306	316): 1.00
(326	316): 1.41
(307	317): 1.00
(327	317): 1.00
(308	318): 1.00
(328	318): 1.00
(309	319): 1.41
(329	319): 1.00
(310	320): 1.00
(330	320): 1.00
(311	321): 1.41
(331	321): 1.00
(312	322): 1.00
(332	322): 1.41
(313	323): 1.00
(333	323): 1.41
(314	324): 1.00
(334	324): 1.41
(315	325): 1.00
(335	325): 1.00
(316	326): 1.41
(336	326): 1.00
(317	327): 1.00
(337	327): 1.00
(318	328): 1.00
(338	328): 1.00
(319	329): 1.00
(340	329): 1.00
(320	330): 1.00
(341	330): 1.00
(321	331): 1.00
(342	331): 1.41
(322	332): 1.41
(343	332): 1.00
(323	333): 1.41
(344	333): 1.00
(324	334): 1.41
(345	334): 1.00
(325	335): 1.00
(346	335): 1.00
(326	336): 1.00
(349	336): 1.00
(327	337): 1.00
(350	337): 1.00
(328	338): 1.00
(351	338): 1.00
(352	339): 1.41
(329	340): 1.00
(354	340): 1.00
(330	341): 1.00
(355	341): 1.00
(331	342): 1.41
(356	342): 1.00
(332	343): 1.00
(357	343): 1.41
(333	344): 1.00
(359	344): 1.41
(334	345): 1.00
(360	345): 1.00
(335	346): 1.00
(361	346): 1.00
(348	347): 1.00
(347	348): 1.00
(349	348): 1.00
(336	349): 1.00
(348	349): 1.00
(362	349): 1.00
(337	350): 1.00
(363	350): 1.00
(338	351): 1.00
(364	351): 1.00
(339	352): 1.41
(366	352): 1.41
(367	353): 1.00
(340	354): 1.00
(341	355): 1.00
(368	355): 1.00
(342	356): 1.00
(369	356): 1.41
(343	357): 1.41
(370	357): 1.41
(359	358): 1.00
(370	358): 1.41
(344	359): 1.41
(358	359): 1.00
(345	360): 1.00
(371	360): 1.00
(346	361): 1.00
(372	361): 1.00
(349	362): 1.00
(373	362): 1.41
(350	363): 1.00
(374	363): 1.00
(351	364): 1.00
(375	364): 1.00
(376	365): 1.41
(352	366): 1.41
(377	366): 1.00
(353	367): 1.00
(378	367): 1.00
(355	368): 1.00
(379	368): 1.00
(356	369): 1.41
(380	369): 1.00
(357	370): 1.41
(358	370): 1.41
(381	370): 1.00
(360	371): 1.00
(382	371): 1.00
(361	372): 1.00
(383	372): 1.00
(362	373): 1.41
(384	373): 1.00
(363	374): 1.00
(385	374): 1.00
(364	375): 1.00
(386	375): 1.00
(365	376): 1.41
(387	376): 1.00
(366	377): 1.00
(388	377): 1.00
(367	378): 1.00
(389	378): 1.00
(368	379): 1.00
(390	379): 1.00
(369	380): 1.00
(391	380): 1.41
(370	381): 1.00
(392	381): 1.41
(371	382): 1.00
(393	382): 1.00
(372	383): 1.00
(394	383): 1.00
(373	384): 1.00
(395	384): 1.00
(374	385): 1.00
(397	385): 1.00
(375	386): 1.00
(398	386): 1.00
(376	387): 1.00
(399	387): 1.00
(377	388): 1.00
(400	388): 1.41
(378	389): 1.00
(401	389): 1.41
(379	390): 1.00
(402	390): 1.00
(380	391): 1.41
(403	391): 1.00
(381	392): 1.41
(404	392): 1.00
(382	393): 1.00
(405	393): 1.41
(383	394): 1.00
(406	394): 1.41
(384	395): 1.00
(407	395): 1.00
(408	396): 1.00
(385	397): 1.00
(409	397): 1.00
(386	398): 1.00
(410	398): 1.00
(387	399): 1.00
(411	399): 1.00
(388	400): 1.41
(412	400): 1.41
(389	401): 1.41
(413	401): 1.00
(390	402): 1.00
(414	402): 1.00
(391	403): 1.00
(416	403): 1.41
(392	404): 1.00
(417	404): 1.00
(393	405): 1.41
(418	405): 1.41
(394	406): 1.41
(419	406): 1.00
(395	407): 1.00
(420	407): 1.00
(396	408): 1.00
(421	408): 1.41
(397	409): 1.00
(422	409): 1.00
(398	410): 1.00
(423	410): 1.00
(399	411): 1.00
(424	411): 1.00
(400	412): 1.41
(425	412): 1.00
(401	413): 1.00
(426	413): 1.41
(402	414): 1.00
(427	414): 1.00
(416	415): 1.00
(403	416): 1.41
(415	416): 1.00
(428	416): 1.00
(404	417): 1.00
(429	417): 1.00
(405	418): 1.41
(406	419): 1.00
(431	419): 1.00
(407	420): 1.00
(432	420): 1.41
(408	421): 1.41
(433	421): 1.00
(409	422): 1.00
(434	422): 1.00
(410	423): 1.00
(435	423): 1.00
(411	424): 1.00
(436	424): 1.00
(412	425): 1.00
(437	425): 1.41
(413	426): 1.41
(438	426): 1.00
(414	427): 1.00
(439	427): 1.00
(416	428): 1.00
(440	428): 1.41
(417	429): 1.00
(441	429): 1.00
(443	430): 1.00
(419	431): 1.00
(444	431): 1.41
(420	432): 1.41
(445	432): 1.00
(421	433): 1.00
(447	433): 1.00
(422	434): 1.00
(448	434): 1.00
(423	435): 1.00
(449	435): 1.00
(424	436): 1.00
(450	436): 1.00
(425	437): 1.41
(451	437): 1.00
(426	438): 1.00
(452	438): 1.41
(427	439): 1.00
(456	439): 1.00
(428	440): 1.41
(457	440): 1.00
(429	441): 1.00
(458	441): 1.00
(459	442): 1.41
(430	443): 1.00
(460	443): 1.41
(431	444): 1.41
(461	444): 1.41
(432	445): 1.00
(462	445): 1.00
(463	446): 1.41
(433	447): 1.00
(464	447): 1.00
(434	448): 1.00
(465	448): 1.00
(435	449): 1.00
(466	449): 1.00
(436	450): 1.00
(467	450): 1.41
(437	451): 1.00
(468	451): 1.00
(438	452): 1.41
(469	452): 1.00
(454	453): 1.00
(470	453): 1.41
(453	454): 1.00
(455	454): 1.00
(454	455): 1.00
(439	456): 1.00
(471	456): 1.00
(440	457): 1.00
(472	457): 1.00
(441	458): 1.00
(474	458): 1.00
(442	459): 1.41
(475	459): 1.00
(443	460): 1.41
(476	460): 1.00
(444	461): 1.41
(445	462): 1.00
(477	462): 1.00
(446	463): 1.41
(481	463): 1.41
(447	464): 1.00
(482	464): 1.00
(448	465): 1.00
(483	465): 1.00
(449	466): 1.00
(484	466): 1.00
(450	467): 1.41
(485	467): 1.00
(451	468): 1.00
(486	468): 1.00
(452	469): 1.00
(487	469): 1.41
(453	470): 1.41
(488	470): 1.41
(456	471): 1.00
(489	471): 1.00
(457	472): 1.00
(490	472): 1.41
(474	473): 1.00
(491	473): 1.41
(458	474): 1.00
(473	474): 1.00
(492	474): 1.41
(459	475): 1.00
(493	475): 1.41
(460	476): 1.00
(494	476): 1.00
(462	477): 1.00
(495	477): 1.41
(479	478): 1.00
(478	479): 1.00
(480	479): 1.00
(479	480): 1.00
(481	480): 1.00
(496	480): 1.00
(463	481): 1.41
(480	481): 1.00
(464	482): 1.00
(497	482): 1.00
(465	483): 1.00
(498	483): 1.41
(466	484): 1.00
(499	484): 1.00
(467	485): 1.00
(500	485): 1.00
(468	486): 1.00
(501	486): 1.41
(469	487): 1.41
(502	487): 1.41
(470	488): 1.41
(503	488): 1.41
(471	489): 1.00
(504	489): 1.00
(472	490): 1.41
(505	490): 1.41
(473	491): 1.41
(506	491): 1.41
(474	492): 1.41
(507	492): 1.41
(475	493): 1.41
(508	493): 1.00
(476	494): 1.00
(509	494): 1.00
(477	495): 1.41
(510	495): 1.00
(480	496): 1.00
(511	496): 1.00
(482	497): 1.00
(512	497): 1.41
(483	498): 1.41
(513	498): 1.00
(484	499): 1.00
(514	499): 1.00
(485	500): 1.00
(515	500): 1.00
(486	501): 1.41
(517	501): 1.00
(487	502): 1.41
(503	502): 1.00
(488	503): 1.41
(502	503): 1.00
(518	503): 1.00
(489	504): 1.00
(519	504): 1.00
(490	505): 1.41
(520	505): 1.00
(491	506): 1.41
(521	506): 1.41
(492	507): 1.41
(522	507): 1.00
(493	508): 1.00
(523	508): 1.00
(494	509): 1.00
(524	509): 1.00
(495	510): 1.00
(525	510): 1.00
(496	511): 1.00
(526	511): 1.00
(497	512): 1.41
(527	512): 1.00
(498	513): 1.00
(528	513): 1.00
(499	514): 1.00
(529	514): 1.00
(500	515): 1.00
(530	515): 1.00
(531	516): 1.41
(501	517): 1.00
(532	517): 1.00
(503	518): 1.00
(533	518): 1.00
(504	519): 1.00
(534	519): 1.00
(505	520): 1.00
(535	520): 1.41
(506	521): 1.41
(536	521): 1.00
(507	522): 1.00
(537	522): 1.00
(508	523): 1.00
(538	523): 1.00
(509	524): 1.00
(539	524): 1.41
(510	525): 1.00
(540	525): 1.00
(511	526): 1.00
(541	526): 1.41
(512	527): 1.00
(542	527): 1.41
(513	528): 1.00
(543	528): 1.00
(514	529): 1.00
(544	529): 1.00
(515	530): 1.00
(545	530): 1.00
(516	531): 1.41
(546	531): 1.41
(517	532): 1.00
(546	532): 1.41
(518	533): 1.00
(547	533): 1.00
(519	534): 1.00
(548	534): 1.00
(520	535): 1.41
(549	535): 1.00
(521	536): 1.00
(550	536): 1.00
(522	537): 1.00
(551	537): 1.41
(523	538): 1.00
(552	538): 1.00
(524	539): 1.41
(553	539): 1.00
(525	540): 1.00
(554	540): 1.00
(526	541): 1.41
(555	541): 1.00
(527	542): 1.41
(556	542): 1.41
(528	543): 1.00
(557	543): 1.00
(529	544): 1.00
(558	544): 1.00
(530	545): 1.00
(559	545): 1.00
(531	546): 1.41
(532	546): 1.41
(560	546): 1.00
(533	547): 1.00
(561	547): 1.41
(534	548): 1.00
(562	548): 1.00
(535	549): 1.00
(563	549): 1.00
(536	550): 1.00
(564	550): 1.41
(565	550): 1.41
(537	551): 1.41
(566	551): 1.00
(538	552): 1.00
(567	552): 1.00
(539	553): 1.00
(568	553): 1.00
(540	554): 1.00
(569	554): 1.00
(541	555): 1.00
(570	555): 1.41
(542	556): 1.41
(571	556): 1.00
(543	557): 1.00
(574	557): 1.00
(544	558): 1.00
(575	558): 1.41
(545	559): 1.00
(576	559): 1.41
(546	560): 1.00
(578	560): 1.00
(547	561): 1.41
(579	561): 1.41
(548	562): 1.00
(581	562): 1.00
(549	563): 1.00
(582	563): 1.00
(550	564): 1.41
(583	564): 1.41
(584	564): 1.41
(550	565): 1.41
(551	566): 1.00
(585	566): 1.00
(552	567): 1.00
(586	567): 1.00
(553	568): 1.00
(587	568): 1.00
(554	569): 1.00
(588	569): 1.41
(555	570): 1.41
(589	570): 1.41
(556	571): 1.00
(572	571): 1.00
(590	571): 1.00
(571	572): 1.00
(573	572): 1.00
(572	573): 1.00
(557	574): 1.00
(591	574): 1.00
(558	575): 1.41
(592	575): 1.00
(559	576): 1.41
(593	576): 1.00
(594	577): 1.41
(560	578): 1.00
(595	578): 1.00
(561	579): 1.41
(580	579): 1.00
(596	579): 1.00
(579	580): 1.00
(562	581): 1.00
(597	581): 1.00
(563	582): 1.00
(598	582): 1.00
(564	583): 1.41
(599	583): 1.41
(564	584): 1.41
(600	584): 1.41
(566	585): 1.00
(601	585): 1.41
(567	586): 1.00
(602	586): 1.00
(568	587): 1.00
(603	587): 1.00
(569	588): 1.41
(604	588): 1.41
(570	589): 1.41
(604	589): 1.41
(571	590): 1.00
(605	590): 1.00
(574	591): 1.00
(606	591): 1.00
(575	592): 1.00
(607	592): 1.00
(576	593): 1.00
(608	593): 1.00
(577	594): 1.41
(609	594): 1.41
(578	595): 1.00
(610	595): 1.00
(579	596): 1.00
(611	596): 1.00
(581	597): 1.00
(612	597): 1.00
(582	598): 1.00
(583	599): 1.41
(613	599): 1.41
(584	600): 1.41
(614	600): 1.41
(585	601): 1.41
(615	601): 1.00
(586	602): 1.00
(616	602): 1.00
(587	603): 1.00
(617	603): 1.41
(588	604): 1.41
(589	604): 1.41
(618	604): 1.00
(590	605): 1.00
(619	605): 1.00
(591	606): 1.00
(620	606): 1.00
(592	607): 1.00
(621	607): 1.00
(593	608): 1.00
(622	608): 1.00
(594	609): 1.41
(623	609): 1.41
(595	610): 1.00
(624	610): 1.00
(596	611): 1.00
(625	611): 1.00
(597	612): 1.00
(626	612): 1.00
(599	613): 1.41
(628	613): 1.00
(600	614): 1.41
(629	614): 1.00
(601	615): 1.00
(630	615): 1.00
(602	616): 1.00
(631	616): 1.00
(603	617): 1.41
(632	617): 1.00
(604	618): 1.00
(633	618): 1.41
(605	619): 1.00
(634	619): 1.41
(606	620): 1.00
(635	620): 1.00
(607	621): 1.00
(636	621): 1.00
(608	622): 1.00
(637	622): 1.00
(609	623): 1.41
(638	623): 1.00
(610	624): 1.00
(639	624): 1.00
(611	625): 1.00
(640	625): 1.41
(612	626): 1.00
(641	626): 1.00
(643	627): 1.41
(613	628): 1.00
(644	628): 1.41
(614	629): 1.00
(645	629): 1.00
(615	630): 1.00
(646	630): 1.00
(616	631): 1.00
(647	631): 1.00
(617	632): 1.00
(648	632): 1.00
(618	633): 1.41
(649	633): 1.41
(619	634): 1.41
(650	634): 1.00
(620	635): 1.00
(651	635): 1.00
(621	636): 1.00
(652	636): 1.00
(622	637): 1.00
(653	637): 1.00
(623	638): 1.00
(654	638): 1.41
(624	639): 1.00
(655	639): 1.00
(625	640): 1.41
(656	640): 1.00
(626	641): 1.00
(657	641): 1.41
(658	642): 1.41
(627	643): 1.41
(660	643): 1.41
(628	644): 1.41
(661	644): 1.00
(629	645): 1.00
(662	645): 1.00
(630	646): 1.00
(663	646): 1.41
(631	647): 1.00
(664	647): 1.00
(632	648): 1.00
(665	648): 1.00
(633	649): 1.41
(666	649): 1.00
(634	650): 1.00
(667	650): 1.00
(635	651): 1.00
(668	651): 1.00
(636	652): 1.00
(669	652): 1.00
(637	653): 1.00
(670	653): 1.00
(638	654): 1.41
(671	654): 1.00
(639	655): 1.00
(672	655): 1.00
(640	656): 1.00
(673	656): 1.00
(641	657): 1.41
(674	657): 1.41
(642	658): 1.41
(659	658): 1.00
(658	659): 1.00
(660	659): 1.00
(643	660): 1.41
(659	660): 1.00
(675	660): 1.00
(644	661): 1.00
(676	661): 1.41
(645	662): 1.00
(677	662): 1.00
(646	663): 1.41
(678	663): 1.00
(647	664): 1.00
(680	664): 1.00
(648	665): 1.00
(681	665): 1.00
(649	666): 1.00
(682	666): 1.00
(650	667): 1.00
(683	667): 1.41
(651	668): 1.00
(684	668): 1.00
(652	669): 1.00
(685	669): 1.00
(653	670): 1.00
(686	670): 1.41
(654	671): 1.00
(687	671): 1.41
(655	672): 1.00
(688	672): 1.00
(656	673): 1.00
(690	673): 1.00
(657	674): 1.41
(691	674): 1.00
(660	675): 1.00
(692	675): 1.00
(661	676): 1.41
(693	676): 1.00
(662	677): 1.00
(694	677): 1.00
(663	678): 1.00
(695	678): 1.00
(680	679): 1.00
(664	680): 1.00
(679	680): 1.00
(696	680): 1.41
(665	681): 1.00
(697	681): 1.00
(666	682): 1.00
(698	682): 1.41
(667	683): 1.41
(699	683): 1.00
(668	684): 1.00
(700	684): 1.00
(669	685): 1.00
(701	685): 1.00
(670	686): 1.41
(702	686): 1.00
(671	687): 1.41
(703	687): 1.00
(672	688): 1.00
(704	688): 1.00
(705	689): 1.00
(673	690): 1.00
(706	690): 1.00
(674	691): 1.00
(707	691): 1.00
(675	692): 1.00
(708	692): 1.41
(676	693): 1.00
(709	693): 1.41
(677	694): 1.00
(710	694): 1.00
(678	695): 1.00
(711	695): 1.00
(680	696): 1.41
(712	696): 1.00
(681	697): 1.00
(715	697): 1.00
(682	698): 1.41
(716	698): 1.00
(683	699): 1.00
(717	699): 1.00
(684	700): 1.00
(718	700): 1.00
(685	701): 1.00
(719	701): 1.00
(686	702): 1.00
(720	702): 1.00
(687	703): 1.00
(721	703): 1.00
(688	704): 1.00
(722	704): 1.00
(689	705): 1.00
(723	705): 1.00
(690	706): 1.00
(724	706): 1.00
(691	707): 1.00
(726	707): 1.00
(692	708): 1.41
(727	708): 1.00
(693	709): 1.41
(728	709): 1.00
(694	710): 1.00
(729	710): 1.00
(695	711): 1.00
(730	711): 1.41
(696	712): 1.00
(731	712): 1.41
(714	713): 1.00
(732	713): 1.41
(713	714): 1.00
(715	714): 1.00
(697	715): 1.00
(714	715): 1.00
(733	715): 1.41
(698	716): 1.00
(734	716): 1.41
(699	717): 1.00
(736	717): 1.41
(700	718): 1.00
(737	718): 1.00
(701	719): 1.00
(739	719): 1.00
(702	720): 1.00
(740	720): 1.00
(703	721): 1.00
(704	722): 1.00
(741	722): 1.41
(705	723): 1.00
(742	723): 1.41
(706	724): 1.00
(725	724): 1.00
(743	724): 1.00
(724	725): 1.00
(744	725): 1.41
(707	726): 1.00
(745	726): 1.00
(708	727): 1.00
(746	727): 1.00
(709	728): 1.00
(748	728): 1.00
(710	729): 1.00
(749	729): 1.00
(711	730): 1.41
(750	730): 1.00
(712	731): 1.41
(751	731): 1.00
(713	732): 1.41
(715	733): 1.41
(752	733): 1.00
(716	734): 1.41
(753	734): 1.00
(754	735): 1.00
(717	736): 1.41
(755	736): 1.00
(718	737): 1.00
(756	737): 1.00
(757	738): 1.00
(719	739): 1.00
(758	739): 1.00
(720	740): 1.00
(759	740): 1.00
(722	741): 1.41
(760	741): 1.00
(723	742): 1.41
(761	742): 1.00
(724	743): 1.00
(762	743): 1.00
(725	744): 1.41
(763	744): 1.41
(726	745): 1.00
(764	745): 1.00
(727	746): 1.00
(765	746): 1.00
(748	747): 1.00
(766	747): 1.41
(728	748): 1.00
(747	748): 1.00
(767	748): 1.41
(729	749): 1.00
(768	749): 1.00
(730	750): 1.00
(769	750): 1.00
(731	751): 1.00
(770	751): 1.00
(733	752): 1.00
(771	752): 1.41
(734	753): 1.00
(772	753): 1.00
(735	754): 1.00
(773	754): 1.00
(736	755): 1.00
(774	755): 1.00
(737	756): 1.00
(775	756): 1.00
(738	757): 1.00
(776	757): 1.00
(739	758): 1.00
(777	758): 1.00
(740	759): 1.00
(778	759): 1.00
(741	760): 1.00
(779	760): 1.00
(742	761): 1.00
(780	761): 1.00
(743	762): 1.00
(781	762): 1.00
(744	763): 1.41
(783	763): 1.00
(745	764): 1.00
(785	764): 1.41
(746	765): 1.00
(786	765): 1.00
(747	766): 1.41
(787	766): 1.41
(748	767): 1.41
(788	767): 1.41
(749	768): 1.00
(789	768): 1.00
(750	769): 1.00
(790	769): 1.00
(751	770): 1.00
(791	770): 1.00
(752	771): 1.41
(792	771): 1.00
(753	772): 1.00
(793	772): 1.41
(754	773): 1.00
(794	773): 1.00
(755	774): 1.00
(795	774): 1.41
(756	775): 1.00
(796	775): 1.41
(757	776): 1.00
(797	776): 1.00
(758	777): 1.00
(798	777): 1.00
(759	778): 1.00
(799	778): 1.41
(760	779): 1.00
(800	779): 1.00
(761	780): 1.00
(801	780): 1.00
(762	781): 1.00
(802	781): 1.00
(783	782): 1.00
(763	783): 1.00
(782	783): 1.00
(784	783): 1.00
(783	784): 1.00
(764	785): 1.41
(804	785): 1.00
(765	786): 1.00
(805	786): 1.00
(766	787): 1.41
(806	787): 1.00
(767	788): 1.41
(807	788): 1.41
(768	789): 1.00
(808	789): 1.00
(769	790): 1.00
(809	790): 1.41
(770	791): 1.00
(810	791): 1.00
(771	792): 1.00
(811	792): 1.00
(772	793): 1.41
(812	793): 1.00
(773	794): 1.00
(813	794): 1.00
(774	795): 1.41
(814	795): 1.00
(775	796): 1.41
(815	796): 1.00
(776	797): 1.00
(816	797): 1.41
(777	798): 1.00
(817	798): 1.00
(778	799): 1.41
(818	799): 1.00
(779	800): 1.00
(819	800): 1.00
(780	801): 1.00
(820	801): 1.41
(781	802): 1.00
(803	802): 1.00
(821	802): 1.00
(802	803): 1.00
(785	804): 1.00
(822	804): 1.00
(786	805): 1.00
(824	805): 1.00
(787	806): 1.00
(825	806): 1.00
(788	807): 1.41
(826	807): 1.41
(789	808): 1.00
(827	808): 1.00
(790	809): 1.41
(828	809): 1.00
(791	810): 1.00
(829	810): 1.41
(792	811): 1.00
(830	811): 1.00
(793	812): 1.00
(831	812): 1.41
(794	813): 1.00
(832	813): 1.00
(795	814): 1.00
(833	814): 1.00
(796	815): 1.00
(834	815): 1.00
(797	816): 1.41
(835	816): 1.00
(798	817): 1.00
(836	817): 1.00
(799	818): 1.00
(837	818): 1.00
(800	819): 1.00
(838	819): 1.00
(801	820): 1.41
(839	820): 1.00
(802	821): 1.00
(842	821): 1.00
(804	822): 1.00
(843	822): 1.41
(824	823): 1.00
(844	823): 1.41
(805	824): 1.00
(823	824): 1.00
(845	824): 1.41
(806	825): 1.00
(850	825): 1.00
(807	826): 1.41
(851	826): 1.00
(808	827): 1.00
(852	827): 1.00
(809	828): 1.00
(853	828): 1.00
(810	829): 1.41
(854	829): 1.00
(811	830): 1.00
(855	830): 1.41
(812	831): 1.41
(856	831): 1.00
(813	832): 1.00
(857	832): 1.00
(814	833): 1.00
(858	833): 1.41
(815	834): 1.00
(859	834): 1.41
(816	835): 1.00
(860	835): 1.00
(817	836): 1.00
(861	836): 1.00
(818	837): 1.00
(862	837): 1.00
(819	838): 1.00
(863	838): 1.00
(820	839): 1.00
(864	839): 1.00
(841	840): 1.00
(865	840): 1.41
(840	841): 1.00
(821	842): 1.00
(866	842): 1.00
(822	843): 1.41
(867	843): 1.00
(823	844): 1.41
(868	844): 1.41
(824	845): 1.41
(846	845): 1.00
(845	846): 1.00
(847	846): 1.00
(869	846): 1.00
(846	847): 1.00
(849	848): 1.00
(870	848): 1.41
(848	849): 1.00
(850	849): 1.00
(825	850): 1.00
(849	850): 1.00
(871	850): 1.41
(826	851): 1.00
(872	851): 1.41
(827	852): 1.00
(873	852): 1.00
(828	853): 1.00
(874	853): 1.41
(829	854): 1.00
(875	854): 1.00
(830	855): 1.41
(831	856): 1.00
(876	856): 1.41
(832	857): 1.00
(878	857): 1.00
(833	858): 1.41
(879	858): 1.00
(834	859): 1.41
(880	859): 1.41
(835	860): 1.00
(881	860): 1.00
(836	861): 1.00
(882	861): 1.00
(837	862): 1.00
(883	862): 1.00
(838	863): 1.00
(884	863): 1.00
(839	864): 1.00
(885	864): 1.41
(840	865): 1.41
(886	865): 1.41
(842	866): 1.00
(887	866): 1.00
(843	867): 1.00
(888	867): 1.00
(844	868): 1.41
(889	868): 1.00
(846	869): 1.00
(890	869): 1.00
(848	870): 1.41
(891	870): 1.00
(850	871): 1.41
(892	871): 1.41
(851	872): 1.41
(893	872): 1.00
(852	873): 1.00
(894	873): 1.41
(853	874): 1.41
(895	874): 1.00
(854	875): 1.00
(896	875): 1.00
(856	876): 1.41
(897	876): 1.00
(898	877): 1.41
(857	878): 1.00
(901	878): 1.00
(858	879): 1.00
(902	879): 1.41
(859	880): 1.41
(902	880): 1.41
(860	881): 1.00
(903	881): 1.00
(861	882): 1.00
(904	882): 1.00
(862	883): 1.00
(905	883): 1.00
(863	884): 1.00
(906	884): 1.00
(864	885): 1.41
(907	885): 1.00
(865	886): 1.41
(908	886): 1.41
(866	887): 1.00
(909	887): 1.41
(867	888): 1.00
(910	888): 1.00
(868	889): 1.00
(869	890): 1.00
(911	890): 1.41
(870	891): 1.00
(912	891): 1.41
(871	892): 1.41
(872	893): 1.00
(913	893): 1.00
(873	894): 1.41
(914	894): 1.00
(874	895): 1.00
(915	895): 1.00
(875	896): 1.00
(916	896): 1.00
(876	897): 1.00
(917	897): 1.00
(877	898): 1.41
(899	898): 1.00
(918	898): 1.00
(898	899): 1.00
(900	899): 1.00
(899	900): 1.00
(901	900): 1.00
(878	901): 1.00
(900	901): 1.00
(919	901): 1.00
(879	902): 1.41
(880	902): 1.41
(920	902): 1.00
(881	903): 1.00
(921	903): 1.00
(882	904): 1.00
(922	904): 1.00
(883	905): 1.00
(923	905): 1.00
(884	906): 1.00
(924	906): 1.00
(885	907): 1.00
(925	907): 1.00
(886	908): 1.41
(926	908): 1.41
(887	909): 1.41
(927	909): 1.00
(888	910): 1.00
(928	910): 1.00
(890	911): 1.41
(929	911): 1.00
(891	912): 1.41
(930	912): 1.00
(893	913): 1.00
(931	913): 1.00
(894	914): 1.00
(895	915): 1.00
(932	915): 1.00
(896	916): 1.00
(933	916): 1.00
(897	917): 1.00
(934	917): 1.41
(898	918): 1.00
(935	918): 1.00
(901	919): 1.00
(936	919): 1.41
(902	920): 1.00
(937	920): 1.00
(903	921): 1.00
(938	921): 1.00
(904	922): 1.00
(939	922): 1.00
(905	923): 1.00
(940	923): 1.41
(906	924): 1.00
(941	924): 1.00
(907	925): 1.00
(942	925): 1.00
(908	926): 1.41
(943	926): 1.41
(909	927): 1.00
(944	927): 1.00
(910	928): 1.00
(945	928): 1.41
(911	929): 1.00
(946	929): 1.00
(912	930): 1.00
(947	930): 1.41
(913	931): 1.00
(948	931): 1.00
(915	932): 1.00
(949	932): 1.41
(916	933): 1.00
(950	933): 1.00
(917	934): 1.41
(951	934): 1.00
(918	935): 1.00
(919	936): 1.41
(952	936): 1.00
(920	937): 1.00
(953	937): 1.41
(921	938): 1.00
(954	938): 1.41
(922	939): 1.00
(955	939): 1.00
(923	940): 1.41
(956	940): 1.00
(924	941): 1.00
(957	941): 1.41
(925	942): 1.00
(958	942): 1.00
(926	943): 1.41
(959	943): 1.00
(927	944): 1.00
(960	944): 1.00
(928	945): 1.41
(961	945): 1.00
(929	946): 1.00
(962	946): 1.41
(930	947): 1.41
(963	947): 1.41
(931	948): 1.00
(964	948): 1.00
(932	949): 1.41
(966	949): 1.00
(933	950): 1.00
(967	950): 1.00
(934	951): 1.00
(968	951): 1.00
(936	952): 1.00
(969	952): 1.00
(937	953): 1.41
(970	953): 1.00
(938	954): 1.41
(971	954): 1.00
(939	955): 1.00
(972	955): 1.00
(940	956): 1.00
(973	956): 1.00
(941	957): 1.41
(974	957): 1.00
(942	958): 1.00
(975	958): 1.00
(943	959): 1.00
(976	959): 1.41
(944	960): 1.00
(977	960): 1.00
(945	961): 1.00
(978	961): 1.00
(946	962): 1.41
(979	962): 1.41
(947	963): 1.41
(979	963): 1.41
(948	964): 1.00
(980	964): 1.00
(981	965): 1.41
(949	966): 1.00
(982	966): 1.00
(950	967): 1.00
(983	967): 1.00
(951	968): 1.00
(984	968): 1.41
(952	969): 1.00
(985	969): 1.00
(953	970): 1.00
(986	970): 1.00
(954	971): 1.00
(987	971): 1.00
(955	972): 1.00
(988	972): 1.00
(956	973): 1.00
(989	973): 1.00
(957	974): 1.00
(990	974): 1.00
(958	975): 1.00
(991	975): 1.41
(959	976): 1.41
(992	976): 1.41
(960	977): 1.00
(993	977): 1.00
(961	978): 1.00
(994	978): 1.00
(962	979): 1.41
(963	979): 1.41
(995	979): 1.00
(964	980): 1.00
(996	980): 1.00
(965	981): 1.41
(997	981): 1.00
(966	982): 1.00
(998	982): 1.41
(967	983): 1.00
(999	983): 1.00
(968	984): 1.41
(1000	984): 1.00
(969	985): 1.00
(1001	985): 1.00
(970	986): 1.00
(1002	986): 1.41
(971	987): 1.00
(1003	987): 1.00
(972	988): 1.00
(1004	988): 1.00
(973	989): 1.00
(1005	989): 1.00
(974	990): 1.00
(1006	990): 1.00
(975	991): 1.41
(1007	991): 1.00
(976	992): 1.41
(1008	992): 1.41
(977	993): 1.00
(1009	993): 1.41
(978	994): 1.00
(1010	994): 1.41
(979	995): 1.00
(1011	995): 1.00
(980	996): 1.00
(1012	996): 1.00
(981	997): 1.00
(1013	997): 1.41
(982	998): 1.41
(1014	998): 1.00
(983	999): 1.00
(1015	999): 1.00
(984	1000): 1.00
(1016	1000): 1.41
(985	1001): 1.00
(1017	1001): 1.00
(986	1002): 1.41
(1018	1002): 1.00
(987	1003): 1.00
(1019	1003): 1.41
(988	1004): 1.00
(1020	1004): 1.00
(989	1005): 1.00
(1021	1005): 1.00
(990	1006): 1.00
(1022	1006): 1.00
(991	1007): 1.00
(1023	1007): 1.00
(992	1008): 1.41
(1024	1008): 1.41
(993	1009): 1.41
(1027	1009): 1.00
(994	1010): 1.41
(1028	1010): 1.00
(995	1011): 1.00
(1029	1011): 1.00
(996	1012): 1.00
(1030	1012): 1.00
(997	1013): 1.41
(1031	1013): 1.00
(998	1014): 1.00
(1032	1014): 1.00
[truncated: 17,176 more rows]
