# Supplementary material for: The Filament Sensor for Near Real-Time Detection of Cytoskeletal Fiber Structures
Source: PLoS One. 2015 May 21;10(5):e0126346. doi: 10.1371/journal.pone.0126346 (PMC4440737; doi:10.1371/journal.pone.0126346)
Supplement: S1 File — This comprises the FilamentSensor, the benchmark database, the output of the compared programs, several auxiliary scripts, and the evaluation results of the program outputs. (ZIP) [file pone.0126346.s001.zip › supporting_information/ground_truth/simulated/CID/simulated_cell_10_graph]

(2	1): 1.41
(1	2): 1.41
(3	2): 1.00
(2	3): 1.00
(4	3): 1.00
(3	4): 1.00
(5	4): 1.00
(4	5): 1.00
(6	5): 1.00
(5	6): 1.00
(7	6): 1.00
(6	7): 1.00
(8	7): 1.00
(7	8): 1.00
(9	8): 1.41
(8	9): 1.41
(10	9): 1.00
(9	10): 1.00
(11	10): 1.00
(10	11): 1.00
(12	11): 1.00
(11	12): 1.00
(13	12): 1.00
(12	13): 1.00
(14	13): 1.00
(13	14): 1.00
(15	14): 1.41
(14	15): 1.41
(16	15): 1.00
(15	16): 1.00
(17	16): 1.00
(16	17): 1.00
(18	17): 1.00
(17	18): 1.00
(19	18): 1.00
(18	19): 1.00
(21	19): 1.00
(22	20): 1.00
(19	21): 1.00
(24	21): 1.00
(20	22): 1.00
(25	22): 1.00
(26	23): 1.41
(21	24): 1.00
(27	24): 1.41
(22	25): 1.00
(28	25): 1.00
(23	26): 1.41
(29	26): 1.00
(24	27): 1.41
(30	27): 1.00
(25	28): 1.00
(31	28): 1.41
(26	29): 1.00
(32	29): 1.00
(27	30): 1.00
(33	30): 1.00
(28	31): 1.41
(34	31): 1.00
(29	32): 1.00
(35	32): 1.41
(30	33): 1.00
(36	33): 1.00
(31	34): 1.00
(37	34): 1.00
(32	35): 1.41
(38	35): 1.00
(33	36): 1.00
(39	36): 1.00
(34	37): 1.00
(40	37): 1.00
(35	38): 1.00
(41	38): 1.00
(36	39): 1.00
(42	39): 1.00
(37	40): 1.00
(43	40): 1.00
(38	41): 1.00
(44	41): 1.41
(39	42): 1.00
(45	42): 1.41
(40	43): 1.00
(46	43): 1.00
(41	44): 1.41
(47	44): 1.00
(42	45): 1.41
(48	45): 1.00
(43	46): 1.00
(49	46): 1.00
(44	47): 1.00
(50	47): 1.00
(45	48): 1.00
(51	48): 1.00
(46	49): 1.00
(52	49): 1.00
(47	50): 1.00
(53	50): 1.41
(48	51): 1.00
(54	51): 1.00
(49	52): 1.00
(56	52): 1.41
(50	53): 1.41
(57	53): 1.00
(51	54): 1.00
(58	54): 1.00
(59	55): 1.00
(52	56): 1.41
(60	56): 1.00
(53	57): 1.00
(61	57): 1.41
(54	58): 1.00
(63	58): 1.00
(55	59): 1.00
(64	59): 1.00
(56	60): 1.00
(65	60): 1.00
(57	61): 1.41
(66	61): 1.41
(67	62): 1.41
(58	63): 1.00
(68	63): 1.00
(59	64): 1.00
(69	64): 1.00
(60	65): 1.00
(70	65): 1.00
(61	66): 1.41
(71	66): 1.00
(62	67): 1.41
(72	67): 1.00
(63	68): 1.00
(73	68): 1.00
(64	69): 1.00
(74	69): 1.00
(65	70): 1.00
(75	70): 1.00
(66	71): 1.00
(76	71): 1.41
(67	72): 1.00
(77	72): 1.41
(68	73): 1.00
(78	73): 1.41
(69	74): 1.00
(79	74): 1.00
(70	75): 1.00
(80	75): 1.00
(71	76): 1.41
(81	76): 1.00
(72	77): 1.41
(82	77): 1.00
(73	78): 1.41
(83	78): 1.00
(74	79): 1.00
(84	79): 1.00
(75	80): 1.00
(85	80): 1.41
(76	81): 1.00
(86	81): 1.41
(77	82): 1.00
(87	82): 1.00
(78	83): 1.00
(88	83): 1.00
(79	84): 1.00
(89	84): 1.00
(80	85): 1.41
(90	85): 1.00
(81	86): 1.41
(82	87): 1.00
(91	87): 1.41
(83	88): 1.00
(92	88): 1.00
(84	89): 1.00
(93	89): 1.00
(85	90): 1.00
(94	90): 1.00
(87	91): 1.41
(95	91): 1.00
(88	92): 1.00
(96	92): 1.00
(89	93): 1.00
(97	93): 1.00
(90	94): 1.00
(98	94): 1.00
(91	95): 1.00
(99	95): 1.00
(92	96): 1.00
(100	96): 1.41
(93	97): 1.00
(101	97): 1.00
(94	98): 1.00
(102	98): 1.00
(95	99): 1.00
(103	99): 1.41
(96	100): 1.41
(104	100): 1.00
(97	101): 1.00
(105	101): 1.00
(98	102): 1.00
(106	102): 1.00
(99	103): 1.41
(107	103): 1.00
(100	104): 1.00
(108	104): 1.00
(101	105): 1.00
(109	105): 1.00
(102	106): 1.00
(111	106): 1.00
(103	107): 1.00
(112	107): 1.00
(104	108): 1.00
(113	108): 1.00
(105	109): 1.00
(114	109): 1.41
(115	110): 1.00
(106	111): 1.00
(116	111): 1.00
(107	112): 1.00
(117	112): 1.41
(108	113): 1.00
(118	113): 1.00
(109	114): 1.41
(119	114): 1.00
(110	115): 1.00
(120	115): 1.00
(111	116): 1.00
(121	116): 1.00
(112	117): 1.41
(122	117): 1.00
(113	118): 1.00
(123	118): 1.00
(114	119): 1.00
(124	119): 1.00
(115	120): 1.00
(125	120): 1.00
(116	121): 1.00
(126	121): 1.00
(117	122): 1.00
(127	122): 1.00
(118	123): 1.00
(128	123): 1.00
(119	124): 1.00
(129	124): 1.00
(120	125): 1.00
(130	125): 1.00
(121	126): 1.00
(131	126): 1.00
(122	127): 1.00
(132	127): 1.41
(123	128): 1.00
(133	128): 1.41
(124	129): 1.00
(134	129): 1.41
(125	130): 1.00
(135	130): 1.00
(126	131): 1.00
(136	131): 1.41
(127	132): 1.41
(137	132): 1.00
(128	133): 1.41
(138	133): 1.00
(129	134): 1.41
(139	134): 1.00
(130	135): 1.00
(140	135): 1.00
(131	136): 1.41
(141	136): 1.00
(132	137): 1.00
(142	137): 1.00
(133	138): 1.00
(143	138): 1.00
(134	139): 1.00
(144	139): 1.00
(135	140): 1.00
(145	140): 1.00
(136	141): 1.00
(146	141): 1.00
(137	142): 1.00
(148	142): 1.41
(138	143): 1.00
(149	143): 1.00
(139	144): 1.00
(150	144): 1.00
(140	145): 1.00
(151	145): 1.41
(141	146): 1.00
(152	146): 1.00
(155	147): 1.00
(142	148): 1.41
(156	148): 1.00
(143	149): 1.00
(157	149): 1.00
(144	150): 1.00
(158	150): 1.00
(145	151): 1.41
(159	151): 1.00
(146	152): 1.00
(161	152): 1.00
(154	153): 1.00
(162	153): 1.41
(153	154): 1.00
(147	155): 1.00
(163	155): 1.41
(148	156): 1.00
(164	156): 1.00
(149	157): 1.00
(165	157): 1.00
(150	158): 1.00
(166	158): 1.41
(151	159): 1.00
(167	159): 1.41
(161	160): 1.00
(168	160): 1.41
(152	161): 1.00
(160	161): 1.00
(169	161): 1.41
(153	162): 1.41
(170	162): 1.00
(155	163): 1.41
(171	163): 1.00
(156	164): 1.00
(172	164): 1.00
(157	165): 1.00
(173	165): 1.41
(158	166): 1.41
(174	166): 1.00
(159	167): 1.41
(177	167): 1.00
(160	168): 1.41
(178	168): 1.41
(161	169): 1.41
(179	169): 1.00
(162	170): 1.00
(180	170): 1.00
(163	171): 1.00
(181	171): 1.00
(164	172): 1.00
(182	172): 1.41
(165	173): 1.41
(183	173): 1.00
(166	174): 1.00
(184	174): 1.00
(176	175): 1.00
(175	176): 1.00
(177	176): 1.00
(167	177): 1.00
(176	177): 1.00
(185	177): 1.00
(168	178): 1.41
(186	178): 1.00
(169	179): 1.00
(187	179): 1.41
(170	180): 1.00
(188	180): 1.41
(171	181): 1.00
(189	181): 1.41
(172	182): 1.41
(190	182): 1.00
(173	183): 1.00
(191	183): 1.00
(174	184): 1.00
(192	184): 1.00
(177	185): 1.00
(193	185): 1.00
(178	186): 1.00
(194	186): 1.41
(179	187): 1.41
(195	187): 1.00
(180	188): 1.41
(196	188): 1.00
(181	189): 1.41
(197	189): 1.00
(182	190): 1.00
(198	190): 1.00
(183	191): 1.00
(199	191): 1.00
(184	192): 1.00
(200	192): 1.00
(185	193): 1.00
(201	193): 1.00
(186	194): 1.41
(202	194): 1.00
(187	195): 1.00
(203	195): 1.41
(188	196): 1.00
(204	196): 1.41
(189	197): 1.00
(205	197): 1.00
(190	198): 1.00
(206	198): 1.41
(191	199): 1.00
(207	199): 1.00
(192	200): 1.00
(208	200): 1.41
(193	201): 1.00
(209	201): 1.41
(194	202): 1.00
(210	202): 1.41
(195	203): 1.41
(211	203): 1.00
(196	204): 1.41
(212	204): 1.00
(197	205): 1.00
(213	205): 1.41
(198	206): 1.41
(214	206): 1.00
(199	207): 1.00
(215	207): 1.00
(200	208): 1.41
(216	208): 1.00
(201	209): 1.41
(218	209): 1.00
(202	210): 1.41
(219	210): 1.00
(203	211): 1.00
(220	211): 1.00
(204	212): 1.00
(221	212): 1.41
(205	213): 1.41
(222	213): 1.00
(206	214): 1.00
(223	214): 1.00
(207	215): 1.00
(224	215): 1.00
(208	216): 1.00
(225	216): 1.00
(226	217): 1.41
(209	218): 1.00
(227	218): 1.41
(210	219): 1.00
(228	219): 1.41
(211	220): 1.00
(229	220): 1.00
(212	221): 1.41
(230	221): 1.00
(213	222): 1.00
(231	222): 1.00
(214	223): 1.00
(232	223): 1.41
(215	224): 1.00
(233	224): 1.41
(216	225): 1.00
(234	225): 1.00
(217	226): 1.41
(235	226): 1.00
(218	227): 1.41
(236	227): 1.00
(219	228): 1.41
(237	228): 1.00
(220	229): 1.00
(238	229): 1.00
(221	230): 1.00
(239	230): 1.41
(222	231): 1.00
(240	231): 1.41
(223	232): 1.41
(241	232): 1.00
(224	233): 1.41
(242	233): 1.00
(225	234): 1.00
(243	234): 1.00
(226	235): 1.00
(244	235): 1.00
(227	236): 1.00
(245	236): 1.41
(228	237): 1.00
(246	237): 1.41
(229	238): 1.00
(247	238): 1.00
(230	239): 1.41
(249	239): 1.00
(231	240): 1.41
(250	240): 1.00
(232	241): 1.00
(251	241): 1.00
(233	242): 1.00
(252	242): 1.00
(234	243): 1.00
(253	243): 1.00
(235	244): 1.00
(254	244): 1.41
(236	245): 1.41
(255	245): 1.41
(237	246): 1.41
(256	246): 1.00
(238	247): 1.00
(257	247): 1.00
(258	248): 1.41
(239	249): 1.00
(259	249): 1.00
(240	250): 1.00
(260	250): 1.00
(241	251): 1.00
(261	251): 1.41
(242	252): 1.00
(262	252): 1.00
(243	253): 1.00
(263	253): 1.00
(244	254): 1.41
(264	254): 1.00
(245	255): 1.41
(265	255): 1.00
(246	256): 1.00
(266	256): 1.41
(247	257): 1.00
(267	257): 1.00
(248	258): 1.41
(268	258): 1.00
(249	259): 1.00
(269	259): 1.41
(250	260): 1.00
(270	260): 1.41
(251	261): 1.41
(271	261): 1.00
(252	262): 1.00
(272	262): 1.00
(253	263): 1.00
(273	263): 1.41
(254	264): 1.00
(274	264): 1.00
(255	265): 1.00
(275	265): 1.41
(256	266): 1.41
(276	266): 1.41
(257	267): 1.00
(277	267): 1.00
(258	268): 1.00
(278	268): 1.00
(259	269): 1.41
(279	269): 1.41
(260	270): 1.41
(280	270): 1.00
(261	271): 1.00
(281	271): 1.00
(262	272): 1.00
(282	272): 1.00
(263	273): 1.41
(283	273): 1.00
(264	274): 1.00
(284	274): 1.00
(265	275): 1.41
(285	275): 1.41
(266	276): 1.41
(286	276): 1.41
(267	277): 1.00
(287	277): 1.00
(268	278): 1.00
(288	278): 1.00
(269	279): 1.41
(289	279): 1.00
(270	280): 1.00
(290	280): 1.41
(271	281): 1.00
(291	281): 1.00
(272	282): 1.00
(292	282): 1.00
(273	283): 1.00
(293	283): 1.00
(274	284): 1.00
(294	284): 1.00
(275	285): 1.41
(286	285): 1.00
(276	286): 1.41
(285	286): 1.00
(295	286): 1.00
(277	287): 1.00
(296	287): 1.41
(278	288): 1.00
(297	288): 1.00
(279	289): 1.00
(298	289): 1.00
(280	290): 1.41
(299	290): 1.00
(281	291): 1.00
(300	291): 1.41
(282	292): 1.00
(301	292): 1.41
(283	293): 1.00
(302	293): 1.00
(284	294): 1.00
(303	294): 1.41
(286	295): 1.00
(304	295): 1.00
(287	296): 1.41
(305	296): 1.00
(288	297): 1.00
(306	297): 1.00
(289	298): 1.00
(307	298): 1.41
(290	299): 1.00
(308	299): 1.00
(291	300): 1.41
(309	300): 1.00
(292	301): 1.41
(310	301): 1.00
(293	302): 1.00
(311	302): 1.41
(294	303): 1.41
(312	303): 1.00
(295	304): 1.00
(313	304): 1.00
(296	305): 1.00
(314	305): 1.00
(297	306): 1.00
(315	306): 1.41
(298	307): 1.41
(316	307): 1.00
(299	308): 1.00
(317	308): 1.41
(300	309): 1.00
(318	309): 1.00
(301	310): 1.00
(320	310): 1.00
(302	311): 1.41
(321	311): 1.00
(303	312): 1.00
(322	312): 1.00
(304	313): 1.00
(323	313): 1.00
(305	314): 1.00
(324	314): 1.00
(306	315): 1.41
(325	315): 1.00
(307	316): 1.00
(326	316): 1.41
(308	317): 1.41
(327	317): 1.00
(309	318): 1.00
(328	318): 1.41
(329	319): 1.41
(310	320): 1.00
(330	320): 1.00
(311	321): 1.00
(331	321): 1.00
(312	322): 1.00
(332	322): 1.00
(313	323): 1.00
(333	323): 1.00
(314	324): 1.00
(334	324): 1.00
(315	325): 1.00
(335	325): 1.00
(316	326): 1.41
(336	326): 1.00
(317	327): 1.00
(337	327): 1.00
(318	328): 1.41
(338	328): 1.00
(319	329): 1.41
(339	329): 1.00
(320	330): 1.00
(340	330): 1.00
(321	331): 1.00
(341	331): 1.00
(322	332): 1.00
(342	332): 1.00
(323	333): 1.00
(344	333): 1.00
(324	334): 1.00
(345	334): 1.00
(325	335): 1.00
(346	335): 1.41
(326	336): 1.00
(350	336): 1.41
(327	337): 1.00
(351	337): 1.41
(328	338): 1.00
(352	338): 1.00
(329	339): 1.00
(353	339): 1.00
(330	340): 1.00
(354	340): 1.00
(331	341): 1.00
(355	341): 1.00
(332	342): 1.00
(356	342): 1.41
(344	343): 1.00
(357	343): 1.41
(333	344): 1.00
(343	344): 1.00
(358	344): 1.41
(334	345): 1.00
(359	345): 1.00
(335	346): 1.41
(360	346): 1.00
(348	347): 1.00
(347	348): 1.00
(349	348): 1.00
(348	349): 1.00
(361	349): 1.41
(336	350): 1.41
(362	350): 1.00
(337	351): 1.41
(363	351): 1.00
(338	352): 1.00
(364	352): 1.41
(339	353): 1.00
(365	353): 1.41
(340	354): 1.00
(366	354): 1.41
(341	355): 1.00
(367	355): 1.00
(342	356): 1.41
(368	356): 1.00
(343	357): 1.41
(369	357): 1.00
(344	358): 1.41
(370	358): 1.41
(345	359): 1.00
(371	359): 1.00
(346	360): 1.00
(372	360): 1.00
(349	361): 1.41
(373	361): 1.41
(350	362): 1.00
(374	362): 1.41
(351	363): 1.00
(375	363): 1.00
(352	364): 1.41
(376	364): 1.00
(353	365): 1.41
(377	365): 1.00
(354	366): 1.41
(378	366): 1.00
(355	367): 1.00
(379	367): 1.00
(356	368): 1.00
(380	368): 1.00
(357	369): 1.00
(381	369): 1.41
(358	370): 1.41
(382	370): 1.41
(359	371): 1.00
(383	371): 1.41
(360	372): 1.00
(384	372): 1.00
(361	373): 1.41
(385	373): 1.00
(362	374): 1.41
(386	374): 1.00
(363	375): 1.00
(387	375): 1.41
(364	376): 1.00
(388	376): 1.00
(365	377): 1.00
(389	377): 1.00
(366	378): 1.00
(390	378): 1.00
(367	379): 1.00
(391	379): 1.41
(368	380): 1.00
(392	380): 1.00
(369	381): 1.41
(393	381): 1.41
(370	382): 1.41
(394	382): 1.41
(371	383): 1.41
(395	383): 1.00
(372	384): 1.00
(396	384): 1.41
(373	385): 1.00
(397	385): 1.00
(374	386): 1.00
(399	386): 1.41
(375	387): 1.41
(400	387): 1.00
(376	388): 1.00
(401	388): 1.41
(377	389): 1.00
(402	389): 1.00
(378	390): 1.00
(403	390): 1.00
(379	391): 1.41
(404	391): 1.00
(380	392): 1.00
(405	392): 1.00
(381	393): 1.41
(406	393): 1.00
(382	394): 1.41
(407	394): 1.41
(383	395): 1.00
(408	395): 1.00
(384	396): 1.41
(409	396): 1.00
(385	397): 1.00
(410	397): 1.41
(411	398): 1.41
(386	399): 1.41
(412	399): 1.00
(387	400): 1.00
(413	400): 1.00
(388	401): 1.41
(414	401): 1.00
(389	402): 1.00
(415	402): 1.00
(390	403): 1.00
(416	403): 1.00
(391	404): 1.00
(417	404): 1.00
(392	405): 1.00
(418	405): 1.00
(393	406): 1.00
(419	406): 1.00
(394	407): 1.41
(420	407): 1.00
(395	408): 1.00
(421	408): 1.00
(396	409): 1.00
(422	409): 1.00
(397	410): 1.41
(423	410): 1.41
(398	411): 1.41
(424	411): 1.41
(399	412): 1.00
(425	412): 1.41
(400	413): 1.00
(426	413): 1.41
(401	414): 1.00
(427	414): 1.00
(402	415): 1.00
(428	415): 1.00
(403	416): 1.00
(429	416): 1.00
(404	417): 1.00
(430	417): 1.00
(405	418): 1.00
(431	418): 1.41
(406	419): 1.00
(432	419): 1.41
(407	420): 1.00
(433	420): 1.41
(408	421): 1.00
(434	421): 1.00
(409	422): 1.00
(435	422): 1.41
(410	423): 1.41
(411	424): 1.41
(436	424): 1.00
(412	425): 1.41
(437	425): 1.00
(413	426): 1.41
(438	426): 1.00
(414	427): 1.00
(439	427): 1.41
(415	428): 1.00
(440	428): 1.41
(416	429): 1.00
(441	429): 1.00
(417	430): 1.00
(442	430): 1.00
(418	431): 1.41
(443	431): 1.00
(419	432): 1.41
(444	432): 1.00
(420	433): 1.41
(445	433): 1.00
(421	434): 1.00
(446	434): 1.00
(422	435): 1.41
(447	435): 1.41
(424	436): 1.00
(448	436): 1.00
(425	437): 1.00
(449	437): 1.00
(426	438): 1.00
(450	438): 1.41
(427	439): 1.41
(451	439): 1.00
(428	440): 1.41
(452	440): 1.00
(429	441): 1.00
(453	441): 1.41
(430	442): 1.00
(454	442): 1.00
(431	443): 1.00
(455	443): 1.00
(432	444): 1.00
(456	444): 1.41
(433	445): 1.00
(457	445): 1.41
(434	446): 1.00
(458	446): 1.41
(435	447): 1.41
(459	447): 1.41
(436	448): 1.00
(460	448): 1.00
(437	449): 1.00
(461	449): 1.41
(438	450): 1.41
(462	450): 1.00
(439	451): 1.00
(463	451): 1.00
(440	452): 1.00
(464	452): 1.00
(441	453): 1.41
(465	453): 1.00
(442	454): 1.00
(466	454): 1.00
(443	455): 1.00
(467	455): 1.00
(444	456): 1.41
(468	456): 1.41
(445	457): 1.41
(469	457): 1.00
(446	458): 1.41
(459	458): 1.00
(470	458): 1.00
(447	459): 1.41
(458	459): 1.00
(448	460): 1.00
(471	460): 1.00
(449	461): 1.41
(472	461): 1.00
(450	462): 1.00
(473	462): 1.00
(451	463): 1.00
(474	463): 1.00
(452	464): 1.00
(475	464): 1.00
(453	465): 1.00
(476	465): 1.00
(454	466): 1.00
(477	466): 1.00
(455	467): 1.00
(478	467): 1.41
(456	468): 1.41
(479	468): 1.00
(457	469): 1.00
(480	469): 1.41
(458	470): 1.00
(481	470): 1.00
(460	471): 1.00
(482	471): 1.00
(461	472): 1.00
(483	472): 1.00
(462	473): 1.00
(484	473): 1.41
(463	474): 1.00
(485	474): 1.41
(464	475): 1.00
(486	475): 1.00
(465	476): 1.00
(487	476): 1.00
(466	477): 1.00
(488	477): 1.41
(467	478): 1.41
(468	479): 1.00
(489	479): 1.41
(469	480): 1.41
(490	480): 1.41
(470	481): 1.00
(491	481): 1.00
(471	482): 1.00
(492	482): 1.41
(472	483): 1.00
(493	483): 1.41
(473	484): 1.41
(494	484): 1.00
(474	485): 1.41
(495	485): 1.00
(475	486): 1.00
(496	486): 1.00
(476	487): 1.00
(497	487): 1.00
(477	488): 1.41
(498	488): 1.00
(479	489): 1.41
(499	489): 1.00
(480	490): 1.41
(500	490): 1.00
(481	491): 1.00
(501	491): 1.00
(482	492): 1.41
(502	492): 1.00
(483	493): 1.41
(503	493): 1.41
(484	494): 1.00
(504	494): 1.00
(485	495): 1.00
(505	495): 1.00
(486	496): 1.00
(506	496): 1.00
(487	497): 1.00
(507	497): 1.00
(488	498): 1.00
(508	498): 1.41
(489	499): 1.00
(509	499): 1.41
(490	500): 1.00
(510	500): 1.41
(491	501): 1.00
(511	501): 1.00
(492	502): 1.00
(512	502): 1.00
(493	503): 1.41
(513	503): 1.00
(494	504): 1.00
(514	504): 1.41
(495	505): 1.00
(515	505): 1.41
(496	506): 1.00
(516	506): 1.41
(497	507): 1.00
(517	507): 1.41
(498	508): 1.41
(518	508): 1.00
(499	509): 1.41
(519	509): 1.00
(500	510): 1.41
(520	510): 1.00
(501	511): 1.00
(521	511): 1.00
(502	512): 1.00
(522	512): 1.00
(503	513): 1.00
(523	513): 1.41
(504	514): 1.41
(524	514): 1.00
(505	515): 1.41
(525	515): 1.00
(506	516): 1.41
(526	516): 1.00
(507	517): 1.41
(527	517): 1.00
(508	518): 1.00
(528	518): 1.00
(509	519): 1.00
(529	519): 1.00
(510	520): 1.00
(530	520): 1.41
(511	521): 1.00
(531	521): 1.00
(512	522): 1.00
(532	522): 1.00
(513	523): 1.41
(533	523): 1.41
(514	524): 1.00
(534	524): 1.00
(515	525): 1.00
(535	525): 1.00
(516	526): 1.00
(536	526): 1.00
(517	527): 1.00
(537	527): 1.00
(518	528): 1.00
(538	528): 1.00
(519	529): 1.00
(539	529): 1.41
(520	530): 1.41
(540	530): 1.41
(521	531): 1.00
(543	531): 1.00
(522	532): 1.00
(544	532): 1.41
(523	533): 1.41
(545	533): 1.00
(524	534): 1.00
(546	534): 1.41
(525	535): 1.00
(547	535): 1.41
(526	536): 1.00
(548	536): 1.00
(527	537): 1.00
(549	537): 1.00
(528	538): 1.00
(550	538): 1.00
(529	539): 1.41
(551	539): 1.00
(530	540): 1.41
(541	540): 1.00
(540	541): 1.00
(542	541): 1.00
(541	542): 1.00
(531	543): 1.00
(553	543): 1.00
(532	544): 1.41
(554	544): 1.00
(533	545): 1.00
(555	545): 1.41
(534	546): 1.41
(556	546): 1.00
(535	547): 1.41
(557	547): 1.00
(536	548): 1.00
(558	548): 1.00
(537	549): 1.00
(559	549): 1.00
(538	550): 1.00
(560	550): 1.00
(539	551): 1.00
(561	551): 1.00
(553	552): 1.00
(543	553): 1.00
(552	553): 1.00
(562	553): 1.00
(544	554): 1.00
(563	554): 1.00
(545	555): 1.41
(564	555): 1.00
(546	556): 1.00
(565	556): 1.00
(547	557): 1.00
(566	557): 1.00
(548	558): 1.00
(567	558): 1.00
(549	559): 1.00
(568	559): 1.00
(550	560): 1.00
(569	560): 1.00
(551	561): 1.00
(570	561): 1.41
(553	562): 1.00
(571	562): 1.00
(554	563): 1.00
(572	563): 1.41
(555	564): 1.00
(573	564): 1.00
(556	565): 1.00
(574	565): 1.41
(557	566): 1.00
(575	566): 1.00
(558	567): 1.00
(576	567): 1.41
(559	568): 1.00
(577	568): 1.41
(560	569): 1.00
(578	569): 1.00
(561	570): 1.41
(580	570): 1.00
(562	571): 1.00
(581	571): 1.00
(563	572): 1.41
(582	572): 1.00
(564	573): 1.00
(583	573): 1.41
(565	574): 1.41
(584	574): 1.00
(566	575): 1.00
(585	575): 1.41
(567	576): 1.41
(586	576): 1.00
(568	577): 1.41
(587	577): 1.00
(569	578): 1.00
(588	578): 1.41
(580	579): 1.00
(589	579): 1.41
(570	580): 1.00
(579	580): 1.00
(590	580): 1.41
(571	581): 1.00
(591	581): 1.00
(572	582): 1.00
(593	582): 1.41
(573	583): 1.41
(594	583): 1.00
(574	584): 1.00
(595	584): 1.00
(575	585): 1.41
(596	585): 1.00
(576	586): 1.00
(597	586): 1.00
(577	587): 1.00
(598	587): 1.00
(578	588): 1.41
(599	588): 1.00
(579	589): 1.41
(600	589): 1.41
(580	590): 1.41
(601	590): 1.41
(581	591): 1.00
(602	591): 1.00
(593	592): 1.00
(582	593): 1.41
(592	593): 1.00
(604	593): 1.00
(583	594): 1.00
(605	594): 1.00
(584	595): 1.00
(607	595): 1.41
(585	596): 1.00
(608	596): 1.00
(586	597): 1.00
(609	597): 1.00
(587	598): 1.00
(610	598): 1.00
(588	599): 1.00
(611	599): 1.00
(589	600): 1.41
(612	600): 1.00
(590	601): 1.41
(613	601): 1.00
(591	602): 1.00
(614	602): 1.00
(615	603): 1.00
(593	604): 1.00
(616	604): 1.00
(594	605): 1.00
(617	605): 1.41
(618	606): 1.00
(595	607): 1.41
(619	607): 1.00
(596	608): 1.00
(620	608): 1.41
(597	609): 1.00
(621	609): 1.00
(598	610): 1.00
(622	610): 1.00
(599	611): 1.00
(623	611): 1.00
(600	612): 1.00
(624	612): 1.41
(601	613): 1.00
(625	613): 1.00
(602	614): 1.00
(626	614): 1.00
(603	615): 1.00
(627	615): 1.00
(604	616): 1.00
(628	616): 1.00
(605	617): 1.41
(629	617): 1.00
(606	618): 1.00
(630	618): 1.00
(607	619): 1.00
(631	619): 1.00
(608	620): 1.41
(632	620): 1.00
(609	621): 1.00
(633	621): 1.00
(610	622): 1.00
(634	622): 1.00
(611	623): 1.00
(635	623): 1.00
(612	624): 1.41
(636	624): 1.00
(613	625): 1.00
(637	625): 1.41
(614	626): 1.00
(638	626): 1.41
(615	627): 1.00
(639	627): 1.00
(616	628): 1.00
(640	628): 1.41
(617	629): 1.00
(641	629): 1.41
(618	630): 1.00
(642	630): 1.41
(619	631): 1.00
(643	631): 1.41
(620	632): 1.00
(644	632): 1.00
(621	633): 1.00
(645	633): 1.00
(622	634): 1.00
(646	634): 1.00
(623	635): 1.00
(647	635): 1.00
(624	636): 1.00
(648	636): 1.00
(625	637): 1.41
(649	637): 1.00
(626	638): 1.41
(650	638): 1.00
(627	639): 1.00
(651	639): 1.00
(628	640): 1.41
(652	640): 1.00
(629	641): 1.41
(630	642): 1.41
(653	642): 1.00
(631	643): 1.41
(654	643): 1.41
(632	644): 1.00
(655	644): 1.41
(633	645): 1.00
(656	645): 1.00
(634	646): 1.00
(657	646): 1.41
(635	647): 1.00
(658	647): 1.41
(636	648): 1.00
(659	648): 1.00
(637	649): 1.00
(660	649): 1.00
(638	650): 1.00
(661	650): 1.00
(639	651): 1.00
(662	651): 1.00
(640	652): 1.00
(663	652): 1.00
(642	653): 1.00
(664	653): 1.00
(643	654): 1.41
(665	654): 1.00
(644	655): 1.41
(666	655): 1.00
(645	656): 1.00
(667	656): 1.41
(646	657): 1.41
(668	657): 1.00
(647	658): 1.41
(669	658): 1.00
(648	659): 1.00
(670	659): 1.00
(649	660): 1.00
(671	660): 1.00
(650	661): 1.00
(672	661): 1.00
(651	662): 1.00
(673	662): 1.00
(652	663): 1.00
(674	663): 1.00
(653	664): 1.00
(675	664): 1.00
(654	665): 1.00
(676	665): 1.00
(655	666): 1.00
(677	666): 1.00
(656	667): 1.41
(678	667): 1.00
(657	668): 1.00
(679	668): 1.00
(658	669): 1.00
(680	669): 1.41
(659	670): 1.00
(681	670): 1.00
(660	671): 1.00
(682	671): 1.41
(661	672): 1.00
(683	672): 1.00
(662	673): 1.00
(684	673): 1.00
(663	674): 1.00
(685	674): 1.41
(664	675): 1.00
(686	675): 1.00
(665	676): 1.00
(687	676): 1.41
(666	677): 1.00
(688	677): 1.41
(667	678): 1.00
(690	678): 1.00
(668	679): 1.00
(691	679): 1.00
(669	680): 1.41
(670	681): 1.00
(692	681): 1.00
(671	682): 1.41
(693	682): 1.00
(672	683): 1.00
(694	683): 1.00
(673	684): 1.00
(695	684): 1.00
(674	685): 1.41
(696	685): 1.00
(675	686): 1.00
(699	686): 1.00
(676	687): 1.41
(700	687): 1.00
(677	688): 1.41
(701	688): 1.00
(702	689): 1.00
(678	690): 1.00
(703	690): 1.00
(679	691): 1.00
(704	691): 1.00
(681	692): 1.00
(705	692): 1.00
(682	693): 1.00
(706	693): 1.00
(683	694): 1.00
(707	694): 1.00
(684	695): 1.00
(708	695): 1.00
(685	696): 1.00
(709	696): 1.41
(698	697): 1.00
(710	697): 1.41
(697	698): 1.00
(686	699): 1.00
(711	699): 1.41
(687	700): 1.00
(712	700): 1.41
(688	701): 1.00
(713	701): 1.00
(689	702): 1.00
(714	702): 1.41
(690	703): 1.00
(715	703): 1.00
(691	704): 1.00
(716	704): 1.00
(692	705): 1.00
(719	705): 1.00
(693	706): 1.00
(720	706): 1.00
(694	707): 1.00
(721	707): 1.00
(695	708): 1.00
(722	708): 1.00
(696	709): 1.41
(723	709): 1.00
(697	710): 1.41
(724	710): 1.00
(699	711): 1.41
(712	711): 1.00
(725	711): 1.00
(700	712): 1.41
(711	712): 1.00
(701	713): 1.00
(726	713): 1.00
(702	714): 1.41
(727	714): 1.00
(703	715): 1.00
(728	715): 1.41
(704	716): 1.00
(729	716): 1.00
(718	717): 1.00
(730	717): 1.41
(717	718): 1.00
(705	719): 1.00
(731	719): 1.41
(706	720): 1.00
(732	720): 1.00
(707	721): 1.00
(735	721): 1.00
(708	722): 1.00
(740	722): 1.00
(709	723): 1.00
(741	723): 1.41
(710	724): 1.00
(742	724): 1.00
(711	725): 1.00
(743	725): 1.00
(713	726): 1.00
(744	726): 1.41
(714	727): 1.00
(745	727): 1.00
(715	728): 1.41
(746	728): 1.00
(716	729): 1.00
(747	729): 1.41
(717	730): 1.41
(748	730): 1.00
(719	731): 1.41
(749	731): 1.00
(720	732): 1.00
(750	732): 1.00
(734	733): 1.00
(751	733): 1.41
(733	734): 1.00
(735	734): 1.00
(721	735): 1.00
(734	735): 1.00
(736	735): 1.00
(735	736): 1.00
(737	736): 1.00
(752	736): 1.00
(736	737): 1.00
(738	737): 1.00
(737	738): 1.00
(739	738): 1.00
(738	739): 1.00
(753	739): 1.41
(722	740): 1.00
(754	740): 1.00
(723	741): 1.41
(755	741): 1.00
(724	742): 1.00
(756	742): 1.41
(725	743): 1.00
(757	743): 1.00
(726	744): 1.41
(758	744): 1.00
(727	745): 1.00
(761	745): 1.00
(728	746): 1.00
(762	746): 1.00
(729	747): 1.41
(763	747): 1.00
(730	748): 1.00
(764	748): 1.41
(731	749): 1.00
(765	749): 1.00
(732	750): 1.00
(766	750): 1.00
(733	751): 1.41
(767	751): 1.00
(736	752): 1.00
(768	752): 1.00
(739	753): 1.41
(769	753): 1.41
(740	754): 1.00
(770	754): 1.00
(741	755): 1.00
(771	755): 1.41
(742	756): 1.41
(772	756): 1.00
(743	757): 1.00
(773	757): 1.00
(744	758): 1.00
(774	758): 1.00
(775	759): 1.41
(775	760): 1.41
(745	761): 1.00
(776	761): 1.41
(746	762): 1.00
(777	762): 1.00
(747	763): 1.00
(778	763): 1.00
(748	764): 1.41
(779	764): 1.00
(749	765): 1.00
(780	765): 1.00
(750	766): 1.00
(781	766): 1.41
(751	767): 1.00
(782	767): 1.41
(752	768): 1.00
(783	768): 1.00
(753	769): 1.41
(784	769): 1.41
(754	770): 1.00
(785	770): 1.00
(755	771): 1.41
(786	771): 1.41
(756	772): 1.00
(787	772): 1.00
(757	773): 1.00
(788	773): 1.41
(758	774): 1.00
(789	774): 1.41
(759	775): 1.41
(760	775): 1.41
(790	775): 1.00
(761	776): 1.41
(791	776): 1.00
(762	777): 1.00
(792	777): 1.00
(763	778): 1.00
(793	778): 1.00
(764	779): 1.00
(794	779): 1.00
(765	780): 1.00
(795	780): 1.00
(766	781): 1.41
(796	781): 1.00
(767	782): 1.41
(797	782): 1.00
(768	783): 1.00
(798	783): 1.41
(769	784): 1.41
(799	784): 1.00
(770	785): 1.00
(801	785): 1.00
(771	786): 1.41
(802	786): 1.00
(772	787): 1.00
(803	787): 1.00
(773	788): 1.41
(804	788): 1.00
(774	789): 1.41
(805	789): 1.00
(775	790): 1.00
(806	790): 1.00
(776	791): 1.00
(807	791): 1.00
(777	792): 1.00
(808	792): 1.00
(778	793): 1.00
(809	793): 1.00
(779	794): 1.00
(810	794): 1.00
(780	795): 1.00
(811	795): 1.00
(781	796): 1.00
(812	796): 1.00
(782	797): 1.00
(813	797): 1.41
(783	798): 1.41
(814	798): 1.00
(784	799): 1.00
(815	799): 1.41
(816	800): 1.00
(785	801): 1.00
(817	801): 1.00
(786	802): 1.00
(818	802): 1.00
(787	803): 1.00
(819	803): 1.00
(788	804): 1.00
(820	804): 1.00
(789	805): 1.00
(821	805): 1.00
(790	806): 1.00
(822	806): 1.41
(791	807): 1.00
(823	807): 1.41
(792	808): 1.00
(824	808): 1.41
(793	809): 1.00
(825	809): 1.41
(794	810): 1.00
(826	810): 1.00
(795	811): 1.00
(827	811): 1.00
(796	812): 1.00
(828	812): 1.00
(797	813): 1.41
(829	813): 1.00
(798	814): 1.00
(830	814): 1.00
(799	815): 1.41
(831	815): 1.00
(800	816): 1.00
(833	816): 1.41
(801	817): 1.00
(834	817): 1.41
(802	818): 1.00
(835	818): 1.41
(803	819): 1.00
(836	819): 1.00
(804	820): 1.00
(837	820): 1.00
(805	821): 1.00
(838	821): 1.41
(806	822): 1.41
(839	822): 1.00
(807	823): 1.41
(840	823): 1.00
(808	824): 1.41
(841	824): 1.00
(809	825): 1.41
(842	825): 1.00
(810	826): 1.00
(847	826): 1.00
(811	827): 1.00
(848	827): 1.00
(812	828): 1.00
(849	828): 1.00
(813	829): 1.00
(850	829): 1.41
(814	830): 1.00
(851	830): 1.00
(815	831): 1.00
(852	831): 1.41
(853	832): 1.41
(816	833): 1.41
(854	833): 1.00
(817	834): 1.41
(855	834): 1.00
(818	835): 1.41
(856	835): 1.41
(819	836): 1.00
(857	836): 1.00
(820	837): 1.00
(858	837): 1.41
(821	838): 1.41
(859	838): 1.00
(822	839): 1.00
(860	839): 1.00
(823	840): 1.00
(861	840): 1.00
(824	841): 1.00
(862	841): 1.00
(825	842): 1.00
(843	842): 1.00
(863	842): 1.00
(842	843): 1.00
(844	843): 1.00
(843	844): 1.00
(845	844): 1.00
(844	845): 1.00
(846	845): 1.00
(845	846): 1.00
(847	846): 1.00
(826	847): 1.00
(846	847): 1.00
(864	847): 1.00
(827	848): 1.00
(865	848): 1.00
(828	849): 1.00
(866	849): 1.00
(829	850): 1.41
(867	850): 1.00
(830	851): 1.00
(868	851): 1.00
(831	852): 1.41
(869	852): 1.00
(832	853): 1.41
(871	853): 1.00
(833	854): 1.00
(872	854): 1.00
(834	855): 1.00
(856	855): 1.00
(873	855): 1.00
(835	856): 1.41
(855	856): 1.00
(836	857): 1.00
(874	857): 1.00
(837	858): 1.41
(875	858): 1.00
(838	859): 1.00
(876	859): 1.00
(839	860): 1.00
(877	860): 1.00
(840	861): 1.00
(878	861): 1.00
(841	862): 1.00
(879	862): 1.00
(842	863): 1.00
(880	863): 1.00
(847	864): 1.00
(881	864): 1.41
(848	865): 1.00
(882	865): 1.00
(849	866): 1.00
(883	866): 1.41
(850	867): 1.00
(884	867): 1.00
(851	868): 1.00
(885	868): 1.00
(852	869): 1.00
(886	869): 1.41
(887	870): 1.00
(853	871): 1.00
(888	871): 1.00
(854	872): 1.00
(889	872): 1.00
(855	873): 1.00
(890	873): 1.00
(857	874): 1.00
(891	874): 1.00
(858	875): 1.00
(892	875): 1.00
(859	876): 1.00
(893	876): 1.41
(860	877): 1.00
(894	877): 1.00
(861	878): 1.00
(895	878): 1.00
(862	879): 1.00
(896	879): 1.00
(863	880): 1.00
(897	880): 1.00
(864	881): 1.41
(898	881): 1.41
(865	882): 1.00
(899	882): 1.00
(866	883): 1.41
(900	883): 1.00
(867	884): 1.00
(901	884): 1.41
(868	885): 1.00
(902	885): 1.00
(869	886): 1.41
(903	886): 1.41
(870	887): 1.00
(904	887): 1.41
(871	888): 1.00
(905	888): 1.00
(872	889): 1.00
(906	889): 1.00
(873	890): 1.00
(907	890): 1.00
(874	891): 1.00
(908	891): 1.00
(875	892): 1.00
(909	892): 1.41
(876	893): 1.41
(910	893): 1.00
(877	894): 1.00
(911	894): 1.00
(878	895): 1.00
(879	896): 1.00
(912	896): 1.00
(880	897): 1.00
(913	897): 1.00
(881	898): 1.41
(914	898): 1.41
(882	899): 1.00
(915	899): 1.00
(883	900): 1.00
(916	900): 1.00
(884	901): 1.41
(917	901): 1.00
(885	902): 1.00
(918	902): 1.00
(886	903): 1.41
(919	903): 1.00
(887	904): 1.41
(920	904): 1.00
(888	905): 1.00
(921	905): 1.00
(889	906): 1.00
(922	906): 1.41
(890	907): 1.00
(923	907): 1.00
(891	908): 1.00
(924	908): 1.00
(892	909): 1.41
(925	909): 1.00
(893	910): 1.00
(926	910): 1.00
(894	911): 1.00
(927	911): 1.00
(896	912): 1.00
(928	912): 1.00
(897	913): 1.00
(929	913): 1.00
(898	914): 1.41
(930	914): 1.00
(899	915): 1.00
(931	915): 1.41
(900	916): 1.00
(932	916): 1.00
(901	917): 1.00
(933	917): 1.41
(902	918): 1.00
(934	918): 1.41
(903	919): 1.00
(935	919): 1.41
(904	920): 1.00
(936	920): 1.00
(905	921): 1.00
(937	921): 1.00
(906	922): 1.41
(938	922): 1.00
(907	923): 1.00
(939	923): 1.00
(908	924): 1.00
(940	924): 1.41
(909	925): 1.00
(941	925): 1.00
(910	926): 1.00
(942	926): 1.00
(911	927): 1.00
(943	927): 1.00
(912	928): 1.00
(944	928): 1.41
(913	929): 1.00
(945	929): 1.00
(914	930): 1.00
(947	930): 1.00
(915	931): 1.41
(951	931): 1.00
(916	932): 1.00
(952	932): 1.00
(917	933): 1.41
(953	933): 1.00
(918	934): 1.41
(954	934): 1.00
(919	935): 1.41
(955	935): 1.41
(920	936): 1.00
(956	936): 1.00
(921	937): 1.00
(957	937): 1.00
(922	938): 1.00
(958	938): 1.00
(923	939): 1.00
(959	939): 1.00
(924	940): 1.41
(960	940): 1.00
(925	941): 1.00
(961	941): 1.00
(926	942): 1.00
(962	942): 1.41
(927	943): 1.00
(963	943): 1.00
(928	944): 1.41
(964	944): 1.00
(929	945): 1.00
(965	945): 1.00
(947	946): 1.00
(930	947): 1.00
(946	947): 1.00
(948	947): 1.00
(947	948): 1.00
(949	948): 1.00
(948	949): 1.00
(950	949): 1.00
(949	950): 1.00
(951	950): 1.00
(931	951): 1.00
(950	951): 1.00
(966	951): 1.00
(932	952): 1.00
(967	952): 1.41
(933	953): 1.00
(968	953): 1.00
(934	954): 1.00
(969	954): 1.00
(935	955): 1.41
(970	955): 1.00
(936	956): 1.00
(971	956): 1.00
(937	957): 1.00
(972	957): 1.00
(938	958): 1.00
(973	958): 1.00
(939	959): 1.00
(974	959): 1.00
(940	960): 1.00
(975	960): 1.00
(941	961): 1.00
(976	961): 1.00
(942	962): 1.41
(977	962): 1.00
(943	963): 1.00
(978	963): 1.00
(944	964): 1.00
(980	964): 1.00
(945	965): 1.00
(981	965): 1.41
(951	966): 1.00
(982	966): 1.41
(952	967): 1.41
(983	967): 1.00
(953	968): 1.00
(984	968): 1.41
(954	969): 1.00
(985	969): 1.00
(955	970): 1.00
(986	970): 1.41
(956	971): 1.00
(987	971): 1.00
(957	972): 1.00
(989	972): 1.00
(958	973): 1.00
(990	973): 1.00
(959	974): 1.00
(991	974): 1.00
(960	975): 1.00
(992	975): 1.00
(961	976): 1.00
(993	976): 1.41
(962	977): 1.00
(994	977): 1.00
(963	978): 1.00
(995	978): 1.00
(996	979): 1.00
(964	980): 1.00
(997	980): 1.00
(965	981): 1.41
(998	981): 1.00
(966	982): 1.41
(999	982): 1.00
(967	983): 1.00
(1000	983): 1.00
(968	984): 1.41
(1001	984): 1.00
(969	985): 1.00
(1002	985): 1.00
(970	986): 1.41
(1003	986): 1.00
(971	987): 1.00
(1004	987): 1.41
(1006	988): 1.00
(972	989): 1.00
(1007	989): 1.00
(973	990): 1.00
(1008	990): 1.00
(974	991): 1.00
(1009	991): 1.41
(975	992): 1.00
(1010	992): 1.00
(976	993): 1.41
(1011	993): 1.00
(977	994): 1.00
(1012	994): 1.41
(978	995): 1.00
(1013	995): 1.00
(979	996): 1.00
(1014	996): 1.00
(980	997): 1.00
(1015	997): 1.00
(981	998): 1.00
(1017	998): 1.00
(982	999): 1.00
(1018	999): 1.00
(983	1000): 1.00
(1019	1000): 1.00
(984	1001): 1.00
(1020	1001): 1.00
(985	1002): 1.00
(1021	1002): 1.00
(986	1003): 1.00
(1022	1003): 1.41
(987	1004): 1.41
(1023	1004): 1.00
(1025	1005): 1.00
(988	1006): 1.00
(1026	1006): 1.00
(989	1007): 1.00
(1027	1007): 1.00
(990	1008): 1.00
(1028	1008): 1.00
(991	1009): 1.41
(1029	1009): 1.00
(992	1010): 1.00
(1030	1010): 1.00
[truncated: 8,394 more rows]
