# Supplementary material for: The Filament Sensor for Near Real-Time Detection of Cytoskeletal Fiber Structures
Source: PLoS One. 2015 May 21;10(5):e0126346. doi: 10.1371/journal.pone.0126346 (PMC4440737; doi:10.1371/journal.pone.0126346)
Supplement: S1 File — This comprises the FilamentSensor, the benchmark database, the output of the compared programs, several auxiliary scripts, and the evaluation results of the program outputs. (ZIP) [file pone.0126346.s001.zip › supporting_information/ground_truth/simulated/CID/simulated_cell_06_graph]

(3	1): 1.00
(4	2): 1.41
(1	3): 1.00
(5	3): 1.41
(2	4): 1.41
(6	4): 1.41
(3	5): 1.41
(7	5): 1.41
(4	6): 1.41
(9	6): 1.41
(5	7): 1.41
(10	7): 1.41
(9	8): 1.00
(11	8): 1.41
(6	9): 1.41
(8	9): 1.00
(7	10): 1.41
(12	10): 1.00
(8	11): 1.41
(13	11): 1.41
(10	12): 1.00
(14	12): 1.41
(11	13): 1.41
(16	13): 1.41
(12	14): 1.41
(17	14): 1.00
(16	15): 1.00
(18	15): 1.41
(13	16): 1.41
(15	16): 1.00
(14	17): 1.00
(19	17): 1.41
(15	18): 1.41
(20	18): 1.41
(17	19): 1.41
(21	19): 1.41
(18	20): 1.41
(22	20): 1.41
(19	21): 1.41
(23	21): 1.00
(20	22): 1.41
(24	22): 1.41
(21	23): 1.00
(25	23): 1.41
(22	24): 1.41
(26	24): 1.41
(23	25): 1.41
(27	25): 1.00
(24	26): 1.41
(29	26): 1.41
(25	27): 1.00
(30	27): 1.41
(29	28): 1.00
(31	28): 1.41
(26	29): 1.41
(28	29): 1.00
(27	30): 1.41
(32	30): 1.41
(28	31): 1.41
(34	31): 1.41
(30	32): 1.41
(35	32): 1.00
(34	33): 1.00
(36	33): 1.41
(31	34): 1.41
(33	34): 1.00
(32	35): 1.00
(38	35): 1.41
(33	36): 1.41
(39	36): 1.41
(40	37): 1.41
(35	38): 1.41
(42	38): 1.41
(36	39): 1.41
(45	39): 1.41
(37	40): 1.41
(46	40): 1.00
(47	41): 1.00
(38	42): 1.41
(48	42): 1.00
(44	43): 1.00
(43	44): 1.00
(45	44): 1.00
(49	44): 1.00
(39	45): 1.41
(44	45): 1.00
(40	46): 1.00
(50	46): 1.41
(41	47): 1.00
(51	47): 1.00
(42	48): 1.00
(52	48): 1.41
(44	49): 1.00
(53	49): 1.41
(46	50): 1.41
(54	50): 1.00
(47	51): 1.00
(55	51): 1.41
(48	52): 1.41
(56	52): 1.41
(49	53): 1.41
(50	54): 1.00
(57	54): 1.00
(51	55): 1.41
(58	55): 1.00
(52	56): 1.41
(59	56): 1.00
(54	57): 1.00
(63	57): 1.00
(55	58): 1.00
(64	58): 1.00
(56	59): 1.00
(65	59): 1.41
(61	60): 1.00
(66	60): 1.41
(60	61): 1.00
(62	61): 1.00
(61	62): 1.00
(57	63): 1.00
(67	63): 1.41
(58	64): 1.00
(69	64): 1.00
(59	65): 1.41
(70	65): 1.00
(60	66): 1.41
(71	66): 1.41
(63	67): 1.41
(72	67): 1.00
(73	68): 1.41
(64	69): 1.00
(74	69): 1.00
(65	70): 1.00
(75	70): 1.41
(66	71): 1.41
(76	71): 1.41
(67	72): 1.00
(77	72): 1.41
(68	73): 1.41
(78	73): 1.00
(69	74): 1.00
(79	74): 1.00
(70	75): 1.41
(80	75): 1.00
(71	76): 1.41
(82	76): 1.41
(72	77): 1.41
(83	77): 1.00
(73	78): 1.00
(84	78): 1.41
(74	79): 1.00
(85	79): 1.00
(75	80): 1.00
(86	80): 1.41
(82	81): 1.00
(87	81): 1.41
(76	82): 1.41
(81	82): 1.00
(77	83): 1.00
(88	83): 1.00
(78	84): 1.41
(89	84): 1.41
(79	85): 1.00
(90	85): 1.00
(80	86): 1.41
(91	86): 1.41
(81	87): 1.41
(92	87): 1.41
(83	88): 1.00
(93	88): 1.41
(84	89): 1.41
(94	89): 1.00
(85	90): 1.00
(95	90): 1.00
(86	91): 1.41
(96	91): 1.00
(87	92): 1.41
(97	92): 1.41
(88	93): 1.41
(98	93): 1.00
(89	94): 1.00
(99	94): 1.41
(90	95): 1.00
(91	96): 1.00
(100	96): 1.41
(92	97): 1.41
(101	97): 1.41
(93	98): 1.00
(102	98): 1.00
(94	99): 1.41
(103	99): 1.41
(96	100): 1.41
(104	100): 1.41
(97	101): 1.41
(105	101): 1.41
(98	102): 1.00
(106	102): 1.41
(99	103): 1.41
(107	103): 1.00
(100	104): 1.41
(108	104): 1.00
(101	105): 1.41
(110	105): 1.41
(102	106): 1.41
(111	106): 1.00
(103	107): 1.00
(112	107): 1.41
(104	108): 1.00
(113	108): 1.41
(110	109): 1.00
(114	109): 1.41
(105	110): 1.41
(109	110): 1.00
(106	111): 1.00
(115	111): 1.41
(107	112): 1.41
(116	112): 1.00
(108	113): 1.41
(117	113): 1.00
(109	114): 1.41
(118	114): 1.41
(111	115): 1.41
(119	115): 1.00
(112	116): 1.00
(120	116): 1.41
(113	117): 1.00
(121	117): 1.41
(114	118): 1.41
(122	118): 1.41
(115	119): 1.00
(123	119): 1.00
(116	120): 1.41
(124	120): 1.41
(117	121): 1.41
(125	121): 1.41
(118	122): 1.41
(127	122): 1.41
(119	123): 1.00
(128	123): 1.41
(120	124): 1.41
(129	124): 1.00
(121	125): 1.41
(130	125): 1.00
(127	126): 1.00
(131	126): 1.41
(122	127): 1.41
(126	127): 1.00
(123	128): 1.41
(132	128): 1.00
(124	129): 1.00
(133	129): 1.41
(125	130): 1.00
(134	130): 1.41
(126	131): 1.41
(135	131): 1.41
(128	132): 1.00
(136	132): 1.00
(129	133): 1.41
(137	133): 1.41
(130	134): 1.41
(138	134): 1.41
(131	135): 1.41
(139	135): 1.41
(132	136): 1.00
(140	136): 1.41
(133	137): 1.41
(141	137): 1.00
(134	138): 1.41
(142	138): 1.00
(135	139): 1.41
(143	139): 1.41
(136	140): 1.41
(144	140): 1.00
(137	141): 1.00
(145	141): 1.41
(138	142): 1.00
(146	142): 1.41
(139	143): 1.41
(150	143): 1.41
(140	144): 1.00
(151	144): 1.00
(141	145): 1.41
(152	145): 1.00
(142	146): 1.41
(153	146): 1.00
(148	147): 1.00
(154	147): 1.41
(147	148): 1.00
(149	148): 1.00
(148	149): 1.00
(143	150): 1.41
(155	150): 1.41
(144	151): 1.00
(157	151): 1.41
(145	152): 1.00
(158	152): 1.41
(146	153): 1.00
(159	153): 1.41
(147	154): 1.41
(164	154): 1.41
(150	155): 1.41
(166	155): 1.41
(167	156): 1.41
(151	157): 1.41
(168	157): 1.00
(152	158): 1.41
(169	158): 1.00
(153	159): 1.41
(170	159): 1.41
(161	160): 1.00
(172	160): 1.41
(160	161): 1.00
(162	161): 1.00
(161	162): 1.00
(173	162): 1.41
(164	163): 1.00
(175	163): 1.41
(154	164): 1.41
(163	164): 1.00
(166	165): 1.00
(176	165): 1.41
(155	166): 1.41
(165	166): 1.00
(156	167): 1.41
(178	167): 1.41
(157	168): 1.00
(179	168): 1.41
(158	169): 1.00
(180	169): 1.41
(159	170): 1.41
(181	170): 1.00
(172	171): 1.00
(183	171): 1.41
(160	172): 1.41
(171	172): 1.00
(162	173): 1.41
(175	174): 1.00
(184	174): 1.41
(163	175): 1.41
(174	175): 1.00
(165	176): 1.41
(185	176): 1.41
(178	177): 1.00
(186	177): 1.41
(167	178): 1.41
(177	178): 1.00
(168	179): 1.41
(189	179): 1.00
(169	180): 1.41
(190	180): 1.00
(170	181): 1.00
(191	181): 1.41
(183	182): 1.00
(194	182): 1.41
(171	183): 1.41
(182	183): 1.00
(174	184): 1.41
(196	184): 1.41
(176	185): 1.41
(197	185): 1.41
(177	186): 1.41
(198	186): 1.41
(188	187): 1.00
(201	187): 1.41
(187	188): 1.00
(179	189): 1.00
(203	189): 1.00
(180	190): 1.00
(204	190): 1.41
(181	191): 1.41
(205	191): 1.00
(193	192): 1.00
(207	192): 1.41
(192	193): 1.00
(194	193): 1.00
(182	194): 1.41
(193	194): 1.00
(196	195): 1.00
(208	195): 1.41
(184	196): 1.41
(195	196): 1.00
(185	197): 1.41
(209	197): 1.41
(186	198): 1.41
(210	198): 1.00
(200	199): 1.00
(212	199): 1.41
(199	200): 1.00
(201	200): 1.00
(187	201): 1.41
(200	201): 1.00
(213	202): 1.41
(189	203): 1.00
(214	203): 1.41
(190	204): 1.41
(215	204): 1.00
(191	205): 1.00
(216	205): 1.41
(207	206): 1.00
(192	207): 1.41
(206	207): 1.00
(195	208): 1.41
(218	208): 1.41
(197	209): 1.41
(219	209): 1.41
(198	210): 1.00
(222	210): 1.41
(212	211): 1.00
(225	211): 1.41
(199	212): 1.41
(211	212): 1.00
(202	213): 1.41
(226	213): 1.00
(203	214): 1.41
(227	214): 1.00
(204	215): 1.00
(228	215): 1.41
(205	216): 1.41
(229	216): 1.00
(218	217): 1.00
(230	217): 1.41
(208	218): 1.41
(217	218): 1.00
(209	219): 1.41
(231	219): 1.41
(221	220): 1.00
(220	221): 1.00
(222	221): 1.00
(210	222): 1.41
(221	222): 1.00
(224	223): 1.00
(232	223): 1.41
(223	224): 1.00
(225	224): 1.00
(211	225): 1.41
(224	225): 1.00
(213	226): 1.00
(233	226): 1.41
(214	227): 1.00
(234	227): 1.00
(215	228): 1.41
(235	228): 1.00
(216	229): 1.00
(236	229): 1.41
(217	230): 1.41
(237	230): 1.41
(219	231): 1.41
(238	231): 1.41
(223	232): 1.41
(241	232): 1.41
(226	233): 1.41
(242	233): 1.41
(227	234): 1.00
(243	234): 1.41
(228	235): 1.00
(244	235): 1.00
(229	236): 1.41
(245	236): 1.41
(230	237): 1.41
(247	237): 1.41
(231	238): 1.41
(248	238): 1.41
(240	239): 1.00
(250	239): 1.41
(239	240): 1.00
(241	240): 1.00
(232	241): 1.41
(240	241): 1.00
(233	242): 1.41
(251	242): 1.00
(234	243): 1.41
(252	243): 1.00
(235	244): 1.00
(253	244): 1.41
(236	245): 1.41
(254	245): 1.41
(247	246): 1.00
(256	246): 1.41
(237	247): 1.41
(246	247): 1.00
(238	248): 1.41
(257	248): 1.41
(250	249): 1.00
(260	249): 1.41
(239	250): 1.41
(249	250): 1.00
(242	251): 1.00
(261	251): 1.41
(243	252): 1.00
(262	252): 1.00
(244	253): 1.41
(263	253): 1.00
(245	254): 1.41
(264	254): 1.00
(256	255): 1.00
(265	255): 1.41
(246	256): 1.41
(255	256): 1.00
(248	257): 1.41
(267	257): 1.41
(259	258): 1.00
(270	258): 1.41
(258	259): 1.00
(260	259): 1.00
(249	260): 1.41
(259	260): 1.00
(251	261): 1.41
(271	261): 1.41
(252	262): 1.00
(272	262): 1.41
(253	263): 1.00
(273	263): 1.41
(254	264): 1.00
(274	264): 1.41
(255	265): 1.41
(276	265): 1.41
(267	266): 1.00
(277	266): 1.41
(257	267): 1.41
(266	267): 1.00
(269	268): 1.00
(279	268): 1.41
(268	269): 1.00
(270	269): 1.00
(258	270): 1.41
(269	270): 1.00
(261	271): 1.41
(280	271): 1.41
(262	272): 1.41
(281	272): 1.00
(263	273): 1.41
(284	273): 1.00
(264	274): 1.41
(285	274): 1.00
(276	275): 1.00
(287	275): 1.41
(265	276): 1.41
(275	276): 1.00
(266	277): 1.41
(290	277): 1.41
(279	278): 1.00
(292	278): 1.41
(268	279): 1.41
(278	279): 1.00
(271	280): 1.41
(293	280): 1.00
(272	281): 1.00
(294	281): 1.41
(283	282): 1.00
(296	282): 1.41
(282	283): 1.00
(273	284): 1.00
(297	284): 1.41
(274	285): 1.00
(298	285): 1.41
(287	286): 1.00
(299	286): 1.41
(275	287): 1.41
(286	287): 1.00
(289	288): 1.00
(302	288): 1.41
(288	289): 1.00
(290	289): 1.00
(277	290): 1.41
(289	290): 1.00
(292	291): 1.00
(304	291): 1.41
(278	292): 1.41
(291	292): 1.00
(280	293): 1.00
(305	293): 1.00
(281	294): 1.41
(306	294): 1.00
(296	295): 1.00
(307	295): 1.41
(282	296): 1.41
(295	296): 1.00
(284	297): 1.41
(308	297): 1.00
(285	298): 1.41
(309	298): 1.41
(286	299): 1.41
(311	299): 1.41
(301	300): 1.00
(315	300): 1.41
(300	301): 1.00
(302	301): 1.00
(288	302): 1.41
(301	302): 1.00
(304	303): 1.00
(317	303): 1.41
(291	304): 1.41
(303	304): 1.00
(293	305): 1.00
(318	305): 1.41
(294	306): 1.00
(319	306): 1.00
(295	307): 1.41
(320	307): 1.41
(297	308): 1.00
(321	308): 1.00
(298	309): 1.41
(322	309): 1.00
(311	310): 1.00
(323	310): 1.41
(299	311): 1.41
(310	311): 1.00
(313	312): 1.00
(326	312): 1.41
(312	313): 1.00
(314	313): 1.00
(313	314): 1.00
(315	314): 1.00
(300	315): 1.41
(314	315): 1.00
(317	316): 1.00
(328	316): 1.41
(303	317): 1.41
(316	317): 1.00
(305	318): 1.41
(329	318): 1.00
(306	319): 1.00
(330	319): 1.41
(307	320): 1.41
(332	320): 1.41
(308	321): 1.00
(333	321): 1.41
(309	322): 1.00
(334	322): 1.41
(310	323): 1.41
(336	323): 1.41
(325	324): 1.00
(339	324): 1.41
(324	325): 1.00
(326	325): 1.00
(312	326): 1.41
(325	326): 1.00
(328	327): 1.00
(341	327): 1.41
(316	328): 1.41
(327	328): 1.00
(318	329): 1.00
(342	329): 1.00
(319	330): 1.41
(343	330): 1.00
(332	331): 1.00
(344	331): 1.41
(320	332): 1.41
(331	332): 1.00
(321	333): 1.41
(345	333): 1.00
(322	334): 1.41
(346	334): 1.00
(336	335): 1.00
(347	335): 1.41
(323	336): 1.41
(335	336): 1.00
(338	337): 1.00
(350	337): 1.41
(337	338): 1.00
(339	338): 1.00
(324	339): 1.41
(338	339): 1.00
(341	340): 1.00
(353	340): 1.41
(327	341): 1.41
(340	341): 1.00
(329	342): 1.00
(354	342): 1.41
(330	343): 1.00
(356	343): 1.00
(331	344): 1.41
(357	344): 1.41
(333	345): 1.00
(358	345): 1.41
(334	346): 1.00
(359	346): 1.41
(335	347): 1.41
(361	347): 1.41
(349	348): 1.00
(365	348): 1.41
(348	349): 1.00
(350	349): 1.00
(337	350): 1.41
(349	350): 1.00
(352	351): 1.00
(369	351): 1.41
(351	352): 1.00
(353	352): 1.00
(340	353): 1.41
(352	353): 1.00
(342	354): 1.41
(370	354): 1.00
(371	355): 1.00
(343	356): 1.00
(372	356): 1.41
(344	357): 1.41
(374	357): 1.41
(345	358): 1.41
(375	358): 1.41
(346	359): 1.41
(376	359): 1.00
(361	360): 1.00
(377	360): 1.41
(347	361): 1.41
(360	361): 1.00
(363	362): 1.00
(380	362): 1.41
(362	363): 1.00
(364	363): 1.00
(363	364): 1.00
(365	364): 1.00
(348	365): 1.41
(364	365): 1.00
(381	366): 1.41
(368	367): 1.00
(382	367): 1.41
(367	368): 1.00
(369	368): 1.00
(351	369): 1.41
(368	369): 1.00
(354	370): 1.00
(383	370): 1.41
(355	371): 1.00
(384	371): 1.41
(356	372): 1.41
(385	372): 1.00
(374	373): 1.00
(386	373): 1.41
(357	374): 1.41
(373	374): 1.00
(358	375): 1.41
(387	375): 1.00
(359	376): 1.00
(388	376): 1.00
(360	377): 1.41
(389	377): 1.41
(379	378): 1.00
(392	378): 1.41
(378	379): 1.00
(380	379): 1.00
(362	380): 1.41
(379	380): 1.00
(366	381): 1.41
(393	381): 1.41
(367	382): 1.41
(396	382): 1.41
(370	383): 1.41
(397	383): 1.00
(371	384): 1.41
(398	384): 1.41
(372	385): 1.00
(399	385): 1.00
(373	386): 1.41
(400	386): 1.41
(375	387): 1.00
(402	387): 1.00
(376	388): 1.00
(403	388): 1.00
(377	389): 1.41
(405	389): 1.41
(391	390): 1.00
(408	390): 1.41
(390	391): 1.00
(392	391): 1.00
(378	392): 1.41
(391	392): 1.00
(381	393): 1.41
(409	393): 1.41
(395	394): 1.00
(411	394): 1.41
(394	395): 1.00
(396	395): 1.00
(382	396): 1.41
(395	396): 1.00
(383	397): 1.00
(412	397): 1.41
(384	398): 1.41
(413	398): 1.00
(385	399): 1.00
(414	399): 1.41
(386	400): 1.41
(415	400): 1.41
(402	401): 1.00
(419	401): 1.41
(387	402): 1.00
(401	402): 1.00
(420	402): 1.00
(388	403): 1.00
(421	403): 1.00
(405	404): 1.00
(424	404): 1.41
(389	405): 1.41
(404	405): 1.00
(407	406): 1.00
(427	406): 1.41
(406	407): 1.00
(408	407): 1.00
(390	408): 1.41
(407	408): 1.00
(393	409): 1.41
(428	409): 1.41
(411	410): 1.00
(430	410): 1.41
(394	411): 1.41
(410	411): 1.00
(397	412): 1.41
(433	412): 1.00
(398	413): 1.00
(434	413): 1.41
(399	414): 1.41
(435	414): 1.00
(400	415): 1.41
(436	415): 1.41
(417	416): 1.00
(437	416): 1.41
(416	417): 1.00
(418	417): 1.00
(417	418): 1.00
(419	418): 1.00
(401	419): 1.41
(418	419): 1.00
(438	419): 1.41
(402	420): 1.00
(403	421): 1.00
(422	421): 1.00
(439	421): 1.41
(421	422): 1.00
(423	422): 1.00
(422	423): 1.00
(424	423): 1.00
(404	424): 1.41
(423	424): 1.00
(426	425): 1.00
(443	425): 1.41
(425	426): 1.00
(427	426): 1.00
(406	427): 1.41
(426	427): 1.00
(409	428): 1.41
(444	428): 1.41
(430	429): 1.00
(410	430): 1.41
(429	430): 1.00
(432	431): 1.00
(445	431): 1.41
(431	432): 1.00
(412	433): 1.00
(446	433): 1.41
(413	434): 1.41
(447	434): 1.41
(414	435): 1.00
(448	435): 1.00
(415	436): 1.41
(450	436): 1.41
(416	437): 1.41
(451	437): 1.41
(419	438): 1.41
(452	438): 1.00
(421	439): 1.41
(453	439): 1.41
(441	440): 1.00
(456	440): 1.41
(440	441): 1.00
(442	441): 1.00
(441	442): 1.00
(443	442): 1.00
(425	443): 1.41
(442	443): 1.00
(428	444): 1.41
(457	444): 1.41
(431	445): 1.41
(458	445): 1.41
(433	446): 1.41
(459	446): 1.00
(434	447): 1.41
(460	447): 1.00
(435	448): 1.00
(461	448): 1.41
(450	449): 1.00
(462	449): 1.41
(436	450): 1.41
(449	450): 1.00
(437	451): 1.41
(464	451): 1.41
(438	452): 1.00
(465	452): 1.00
(439	453): 1.41
(466	453): 1.41
(455	454): 1.00
(469	454): 1.41
(454	455): 1.00
(456	455): 1.00
(440	456): 1.41
(455	456): 1.00
(444	457): 1.41
(471	457): 1.41
(445	458): 1.41
(473	458): 1.41
(446	459): 1.00
(475	459): 1.00
(447	460): 1.00
(476	460): 1.41
(448	461): 1.41
(477	461): 1.00
(449	462): 1.41
(478	462): 1.41
(464	463): 1.00
(479	463): 1.41
(451	464): 1.41
(463	464): 1.00
(452	465): 1.00
(480	465): 1.00
(453	466): 1.41
(481	466): 1.41
(468	467): 1.00
(483	467): 1.41
(467	468): 1.00
(469	468): 1.00
(454	469): 1.41
(468	469): 1.00
(471	470): 1.00
(484	470): 1.41
(457	471): 1.41
(470	471): 1.00
(473	472): 1.00
(485	472): 1.41
(458	473): 1.41
(472	473): 1.00
(475	474): 1.00
(487	474): 1.41
(459	475): 1.00
(474	475): 1.00
(488	475): 1.00
(460	476): 1.41
(489	476): 1.00
(461	477): 1.00
(490	477): 1.00
(462	478): 1.41
(492	478): 1.41
(463	479): 1.41
(493	479): 1.00
(465	480): 1.00
(494	480): 1.41
(466	481): 1.41
(495	481): 1.41
(483	482): 1.00
(498	482): 1.41
(467	483): 1.41
(482	483): 1.00
(470	484): 1.41
(500	484): 1.41
(472	485): 1.41
(502	485): 1.41
(487	486): 1.00
(474	487): 1.41
(486	487): 1.00
(475	488): 1.00
(503	488): 1.00
(476	489): 1.00
(504	489): 1.41
(477	490): 1.00
(505	490): 1.00
(492	491): 1.00
(506	491): 1.41
(478	492): 1.41
(491	492): 1.00
(479	493): 1.00
(480	494): 1.41
(507	494): 1.00
(481	495): 1.41
(508	495): 1.41
(497	496): 1.00
(511	496): 1.41
(496	497): 1.00
(498	497): 1.00
(482	498): 1.41
(497	498): 1.00
(500	499): 1.00
(513	499): 1.41
(484	500): 1.41
(499	500): 1.00
(502	501): 1.00
(518	501): 1.41
(485	502): 1.41
(501	502): 1.00
(488	503): 1.00
(519	503): 1.00
(489	504): 1.41
(520	504): 1.41
(490	505): 1.00
(521	505): 1.41
(491	506): 1.41
(522	506): 1.41
(494	507): 1.00
(524	507): 1.41
(495	508): 1.41
(526	508): 1.41
(510	509): 1.00
(532	509): 1.41
(509	510): 1.00
(511	510): 1.00
(496	511): 1.41
(510	511): 1.00
(513	512): 1.00
(535	512): 1.41
(499	513): 1.41
(512	513): 1.00
(515	514): 1.00
(536	514): 1.41
(514	515): 1.00
(516	515): 1.00
(515	516): 1.00
(518	517): 1.00
(538	517): 1.41
(501	518): 1.41
(517	518): 1.00
(503	519): 1.00
(539	519): 1.00
(504	520): 1.41
(540	520): 1.00
(505	521): 1.41
(541	521): 1.41
(506	522): 1.41
(542	522): 1.41
(543	523): 1.41
(507	524): 1.41
(544	524): 1.00
(526	525): 1.00
(545	525): 1.41
(508	526): 1.41
(525	526): 1.00
(528	527): 1.00
(548	527): 1.41
(527	528): 1.00
(529	528): 1.00
(528	529): 1.00
(530	529): 1.00
(529	530): 1.00
(531	530): 1.00
(530	531): 1.00
(532	531): 1.00
(509	532): 1.41
(531	532): 1.00
(549	533): 1.41
(535	534): 1.00
(550	534): 1.41
(512	535): 1.41
(534	535): 1.00
(514	536): 1.41
(552	536): 1.41
(538	537): 1.00
(554	537): 1.41
(517	538): 1.41
(537	538): 1.00
(519	539): 1.00
(555	539): 1.00
(520	540): 1.00
(556	540): 1.41
(521	541): 1.41
(557	541): 1.41
(522	542): 1.41
(558	542): 1.41
(523	543): 1.41
(560	543): 1.00
(524	544): 1.00
(562	544): 1.00
(525	545): 1.41
(563	545): 1.41
(547	546): 1.00
(566	546): 1.41
(546	547): 1.00
(548	547): 1.00
(527	548): 1.41
(547	548): 1.00
(533	549): 1.41
(550	549): 1.00
(567	549): 1.00
(534	550): 1.41
(549	550): 1.00
(552	551): 1.00
(568	551): 1.41
(536	552): 1.41
(551	552): 1.00
(554	553): 1.00
(570	553): 1.41
(537	554): 1.41
(553	554): 1.00
(539	555): 1.00
(571	555): 1.00
(540	556): 1.41
(572	556): 1.41
(541	557): 1.41
(573	557): 1.00
(542	558): 1.41
(574	558): 1.41
(560	559): 1.00
(576	559): 1.41
(543	560): 1.00
(559	560): 1.00
(561	560): 1.00
(560	561): 1.00
(544	562): 1.00
(577	562): 1.41
(545	563): 1.41
(578	563): 1.41
(565	564): 1.00
(581	564): 1.41
(564	565): 1.00
(566	565): 1.00
(546	566): 1.41
(565	566): 1.00
(549	567): 1.00
(583	567): 1.41
(551	568): 1.41
(585	568): 1.41
(570	569): 1.00
(587	569): 1.41
(553	570): 1.41
(569	570): 1.00
(555	571): 1.00
(588	571): 1.41
(556	572): 1.41
(589	572): 1.00
(557	573): 1.00
(592	573): 1.41
(558	574): 1.41
(595	574): 1.41
(576	575): 1.00
(597	575): 1.41
(559	576): 1.41
(575	576): 1.00
(562	577): 1.41
(598	577): 1.00
(563	578): 1.41
(602	578): 1.00
(580	579): 1.00
(605	579): 1.41
(579	580): 1.00
(581	580): 1.00
(564	581): 1.41
(580	581): 1.00
(606	582): 1.41
(567	583): 1.41
(607	583): 1.41
(585	584): 1.00
(608	584): 1.41
(568	585): 1.41
(584	585): 1.00
(587	586): 1.00
(610	586): 1.41
(569	587): 1.41
(586	587): 1.00
(571	588): 1.41
(611	588): 1.00
(572	589): 1.00
(612	589): 1.41
(591	590): 1.00
(613	590): 1.41
(590	591): 1.00
(573	592): 1.41
(614	592): 1.00
(594	593): 1.00
(593	594): 1.00
(595	594): 1.00
(574	595): 1.41
(594	595): 1.00
(597	596): 1.00
(616	596): 1.41
(575	597): 1.41
(596	597): 1.00
(577	598): 1.00
(617	598): 1.00
(600	599): 1.00
(619	599): 1.41
(599	600): 1.00
(601	600): 1.00
(600	601): 1.00
(602	601): 1.00
(578	602): 1.00
(601	602): 1.00
(620	602): 1.00
(604	603): 1.00
(623	603): 1.41
(603	604): 1.00
(605	604): 1.00
(579	605): 1.41
(604	605): 1.00
(582	606): 1.41
(625	606): 1.41
(583	607): 1.41
(626	607): 1.41
(584	608): 1.41
(628	608): 1.41
(610	609): 1.00
(630	609): 1.41
(586	610): 1.41
(609	610): 1.00
(588	611): 1.00
(631	611): 1.00
(589	612): 1.41
(632	612): 1.41
(590	613): 1.41
(633	613): 1.41
(592	614): 1.00
(639	614): 1.00
(616	615): 1.00
(641	615): 1.41
(596	616): 1.41
(615	616): 1.00
(598	617): 1.00
(642	617): 1.00
(619	618): 1.00
(644	618): 1.41
(599	619): 1.41
(618	619): 1.00
(602	620): 1.00
(645	620): 1.41
(622	621): 1.00
(648	621): 1.41
(621	622): 1.00
(623	622): 1.00
(603	623): 1.41
(622	623): 1.00
(625	624): 1.00
(649	624): 1.41
(606	625): 1.41
(624	625): 1.00
(607	626): 1.41
(656	626): 1.41
(628	627): 1.00
(657	627): 1.41
(608	628): 1.41
(627	628): 1.00
(630	629): 1.00
(659	629): 1.41
(609	630): 1.41
(629	630): 1.00
(611	631): 1.00
(660	631): 1.00
(612	632): 1.41
(661	632): 1.00
(613	633): 1.41
(662	633): 1.41
(635	634): 1.00
(663	634): 1.41
(634	635): 1.00
(636	635): 1.00
(635	636): 1.00
(637	636): 1.00
(636	637): 1.00
(638	637): 1.00
(637	638): 1.00
(614	639): 1.00
(664	639): 1.00
(641	640): 1.00
(666	640): 1.41
(615	641): 1.41
(640	641): 1.00
(617	642): 1.00
(667	642): 1.00
(644	643): 1.00
(671	643): 1.41
(618	644): 1.41
(643	644): 1.00
(620	645): 1.41
(672	645): 1.00
(647	646): 1.00
(675	646): 1.41
(646	647): 1.00
(648	647): 1.00
(621	648): 1.41
(647	648): 1.00
(624	649): 1.41
(676	649): 1.41
(651	650): 1.00
(679	650): 1.41
(650	651): 1.00
(652	651): 1.00
(651	652): 1.00
(653	652): 1.00
(652	653): 1.00
(654	653): 1.00
(653	654): 1.00
(655	654): 1.00
(654	655): 1.00
(656	655): 1.00
(626	656): 1.41
(655	656): 1.00
(627	657): 1.41
(681	657): 1.41
(659	658): 1.00
(683	658): 1.41
(629	659): 1.41
(658	659): 1.00
(631	660): 1.00
(684	660): 1.41
(632	661): 1.00
(685	661): 1.41
(633	662): 1.41
(686	662): 1.41
(634	663): 1.41
(687	663): 1.41
(639	664): 1.00
(688	664): 1.41
(666	665): 1.00
(690	665): 1.41
(640	666): 1.41
(665	666): 1.00
(642	667): 1.00
(668	667): 1.00
(691	667): 1.00
(667	668): 1.00
(669	668): 1.00
(668	669): 1.00
(670	669): 1.00
(669	670): 1.00
(671	670): 1.00
(643	671): 1.41
(670	671): 1.00
(645	672): 1.00
(692	672): 1.00
(674	673): 1.00
(698	673): 1.41
(673	674): 1.00
(675	674): 1.00
(646	675): 1.41
(674	675): 1.00
(649	676): 1.41
(699	676): 1.41
(700	677): 1.41
(679	678): 1.00
(701	678): 1.41
(650	679): 1.41
(678	679): 1.00
(681	680): 1.00
(702	680): 1.41
(657	681): 1.41
(680	681): 1.00
(683	682): 1.00
(704	682): 1.41
(658	683): 1.41
(682	683): 1.00
(660	684): 1.41
(705	684): 1.00
(661	685): 1.41
(706	685): 1.41
(662	686): 1.41
(708	686): 1.41
(663	687): 1.41
(710	687): 1.41
(664	688): 1.41
(711	688): 1.00
(690	689): 1.00
(713	689): 1.41
(665	690): 1.41
(689	690): 1.00
(667	691): 1.00
(714	691): 1.00
(672	692): 1.00
(693	692): 1.00
(716	692): 1.41
(692	693): 1.00
(694	693): 1.00
(693	694): 1.00
(695	694): 1.00
(694	695): 1.00
(696	695): 1.00
(695	696): 1.00
(697	696): 1.00
(696	697): 1.00
(698	697): 1.00
(673	698): 1.41
(697	698): 1.00
(676	699): 1.41
(718	699): 1.41
(677	700): 1.41
(701	700): 1.00
(723	700): 1.00
(678	701): 1.41
(700	701): 1.00
(680	702): 1.41
(725	702): 1.41
(704	703): 1.00
(727	703): 1.41
(682	704): 1.41
(703	704): 1.00
(684	705): 1.00
(728	705): 1.00
(685	706): 1.41
(729	706): 1.00
(708	707): 1.00
(730	707): 1.41
(686	708): 1.41
(707	708): 1.00
(710	709): 1.00
(732	709): 1.41
(687	710): 1.41
(709	710): 1.00
(688	711): 1.00
(733	711): 1.00
(713	712): 1.00
(735	712): 1.41
(689	713): 1.41
(712	713): 1.00
(691	714): 1.00
(736	714): 1.00
(716	715): 1.00
(737	715): 1.41
(692	716): 1.41
(715	716): 1.00
(718	717): 1.00
(738	717): 1.41
(699	718): 1.41
(717	718): 1.00
(720	719): 1.00
(741	719): 1.41
(719	720): 1.00
(721	720): 1.00
(720	721): 1.00
(722	721): 1.00
(721	722): 1.00
(723	722): 1.00
(700	723): 1.00
(722	723): 1.00
(742	723): 1.00
(725	724): 1.00
(744	724): 1.41
(702	725): 1.41
(724	725): 1.00
(727	726): 1.00
(746	726): 1.41
(703	727): 1.41
(726	727): 1.00
(705	728): 1.00
(754	728): 1.41
(706	729): 1.00
(755	729): 1.41
(707	730): 1.41
(756	730): 1.41
(732	731): 1.00
(757	731): 1.41
(709	732): 1.41
(731	732): 1.00
(711	733): 1.00
(758	733): 1.41
(735	734): 1.00
(759	734): 1.41
(712	735): 1.41
(734	735): 1.00
(714	736): 1.00
(760	736): 1.00
(715	737): 1.41
(717	738): 1.41
(762	738): 1.41
(740	739): 1.00
(766	739): 1.41
(739	740): 1.00
(741	740): 1.00
(719	741): 1.41
(740	741): 1.00
(723	742): 1.00
(767	742): 1.41
(744	743): 1.00
(768	743): 1.41
(724	744): 1.41
(743	744): 1.00
(746	745): 1.00
(770	745): 1.41
(726	746): 1.41
(745	746): 1.00
(748	747): 1.00
(773	747): 1.41
(747	748): 1.00
(749	748): 1.00
(748	749): 1.00
(750	749): 1.00
(749	750): 1.00
(751	750): 1.00
(750	751): 1.00
(752	751): 1.00
(751	752): 1.00
(774	753): 1.41
(728	754): 1.41
(775	754): 1.00
(729	755): 1.41
(776	755): 1.41
(730	756): 1.41
(777	756): 1.00
(731	757): 1.41
(778	757): 1.41
(733	758): 1.41
(779	758): 1.00
(734	759): 1.41
(781	759): 1.00
(736	760): 1.00
(784	760): 1.00
(792	761): 1.41
(738	762): 1.41
(794	762): 1.41
(795	763): 1.00
(765	764): 1.00
(797	764): 1.41
(764	765): 1.00
(766	765): 1.00
(739	766): 1.41
(765	766): 1.00
(742	767): 1.41
(743	768): 1.41
(799	768): 1.41
(770	769): 1.00
(801	769): 1.41
(745	770): 1.41
(769	770): 1.00
(772	771): 1.00
(805	771): 1.41
(771	772): 1.00
(773	772): 1.00
(747	773): 1.41
(772	773): 1.00
(753	774): 1.41
(806	774): 1.00
(754	775): 1.00
(807	775): 1.00
(755	776): 1.41
(808	776): 1.00
(756	777): 1.00
(809	777): 1.41
(757	778): 1.41
(811	778): 1.41
(758	779): 1.00
(812	779): 1.41
(781	780): 1.00
(814	780): 1.41
(759	781): 1.00
(780	781): 1.00
(815	781): 1.41
(783	782): 1.00
(816	782): 1.41
(782	783): 1.00
(784	783): 1.00
(760	784): 1.00
(783	784): 1.00
(785	784): 1.00
(784	785): 1.00
(786	785): 1.00
(785	786): 1.00
(787	786): 1.00
(786	787): 1.00
(788	787): 1.00
(787	788): 1.00
(789	788): 1.00
(788	789): 1.00
(790	789): 1.00
(789	790): 1.00
(791	790): 1.00
(817	790): 1.00
(790	791): 1.00
(792	791): 1.00
(761	792): 1.41
(791	792): 1.00
(794	793): 1.00
(818	793): 1.41
(762	794): 1.41
(793	794): 1.00
(763	795): 1.00
(796	795): 1.00
(819	795): 1.41
(795	796): 1.00
(797	796): 1.00
(764	797): 1.41
(796	797): 1.00
(799	798): 1.00
(820	798): 1.41
(768	799): 1.41
(798	799): 1.00
(801	800): 1.00
(822	800): 1.41
(769	801): 1.41
(800	801): 1.00
(803	802): 1.00
(824	802): 1.41
(802	803): 1.00
(804	803): 1.00
(803	804): 1.00
(805	804): 1.00
(771	805): 1.41
(804	805): 1.00
(774	806): 1.00
(825	806): 1.41
(775	807): 1.00
(826	807): 1.00
(776	808): 1.00
(827	808): 1.41
(777	809): 1.41
(828	809): 1.41
(811	810): 1.00
(830	810): 1.41
(778	811): 1.41
(810	811): 1.00
(779	812): 1.41
(832	812): 1.00
(814	813): 1.00
(835	813): 1.41
(780	814): 1.41
(813	814): 1.00
(781	815): 1.41
(782	816): 1.41
(836	816): 1.41
(790	817): 1.00
(837	817): 1.00
(793	818): 1.41
(838	818): 1.41
(795	819): 1.41
(839	819): 1.41
(798	820): 1.41
(841	820): 1.41
(822	821): 1.00
(842	821): 1.41
(800	822): 1.41
(821	822): 1.00
(824	823): 1.00
(843	823): 1.41
(802	824): 1.41
(823	824): 1.00
(806	825): 1.41
(844	825): 1.00
(807	826): 1.00
(845	826): 1.41
(808	827): 1.41
(846	827): 1.00
(809	828): 1.41
(847	828): 1.41
(830	829): 1.00
(848	829): 1.41
(810	830): 1.41
(829	830): 1.00
(849	831): 1.41
(812	832): 1.00
(850	832): 1.00
(834	833): 1.00
(853	833): 1.41
(833	834): 1.00
(835	834): 1.00
(813	835): 1.41
(834	835): 1.00
(816	836): 1.41
(855	836): 1.41
(817	837): 1.00
(856	837): 1.00
(818	838): 1.41
(857	838): 1.41
(819	839): 1.41
(861	839): 1.00
(841	840): 1.00
(862	840): 1.41
(820	841): 1.41
(840	841): 1.00
(821	842): 1.41
(864	842): 1.41
(823	843): 1.41
(866	843): 1.41
(825	844): 1.00
(867	844): 1.00
(826	845): 1.41
(868	845): 1.00
(827	846): 1.00
(869	846): 1.41
(828	847): 1.41
(870	847): 1.41
(829	848): 1.41
(872	848): 1.41
(831	849): 1.41
(873	849): 1.00
(832	850): 1.00
(874	850): 1.00
(852	851): 1.00
(876	851): 1.41
(851	852): 1.00
(853	852): 1.00
(833	853): 1.41
(852	853): 1.00
(855	854): 1.00
(877	854): 1.41
(836	855): 1.41
(854	855): 1.00
(837	856): 1.00
(878	856): 1.00
(838	857): 1.41
(879	857): 1.41
(859	858): 1.00
(882	858): 1.41
(858	859): 1.00
(860	859): 1.00
(859	860): 1.00
(861	860): 1.00
(839	861): 1.00
(860	861): 1.00
(883	861): 1.00
(840	862): 1.41
(885	862): 1.41
(864	863): 1.00
(887	863): 1.41
(842	864): 1.41
(863	864): 1.00
(866	865): 1.00
(889	865): 1.41
(843	866): 1.41
(865	866): 1.00
(844	867): 1.00
(890	867): 1.41
(845	868): 1.00
(891	868): 1.00
(846	869): 1.41
(892	869): 1.41
(847	870): 1.41
(893	870): 1.41
(872	871): 1.00
(894	871): 1.41
(848	872): 1.41
(871	872): 1.00
(849	873): 1.00
(895	873): 1.00
(850	874): 1.00
(896	874): 1.41
(876	875): 1.00
(899	875): 1.41
(851	876): 1.41
(875	876): 1.00
(854	877): 1.41
(904	877): 1.00
(856	878): 1.00
(905	878): 1.00
(857	879): 1.41
(906	879): 1.41
(881	880): 1.00
(908	880): 1.41
(880	881): 1.00
(882	881): 1.00
(858	882): 1.41
(881	882): 1.00
(861	883): 1.00
(909	883): 1.41
(885	884): 1.00
(911	884): 1.41
(862	885): 1.41
(884	885): 1.00
(887	886): 1.00
(913	886): 1.41
(863	887): 1.41
(886	887): 1.00
(889	888): 1.00
(918	888): 1.41
(865	889): 1.41
(888	889): 1.00
(867	890): 1.41
(919	890): 1.41
(868	891): 1.00
(920	891): 1.00
(869	892): 1.41
(921	892): 1.00
(870	893): 1.41
(922	893): 1.41
(871	894): 1.41
(924	894): 1.41
(873	895): 1.00
(925	895): 1.41
(874	896): 1.41
(926	896): 1.00
(898	897): 1.00
(928	897): 1.41
(897	898): 1.00
(899	898): 1.00
(875	899): 1.41
(898	899): 1.00
(901	900): 1.00
(931	900): 1.41
(900	901): 1.00
(902	901): 1.00
(901	902): 1.00
(903	902): 1.00
(902	903): 1.00
(904	903): 1.00
(877	904): 1.00
(903	904): 1.00
(932	904): 1.00
(878	905): 1.00
(933	905): 1.41
(879	906): 1.41
(936	906): 1.00
(908	907): 1.00
(939	907): 1.41
(880	908): 1.41
(907	908): 1.00
(883	909): 1.41
(910	909): 1.00
(909	910): 1.00
(940	910): 1.41
(884	911): 1.41
(946	911): 1.41
(913	912): 1.00
(948	912): 1.41
(886	913): 1.41
(912	913): 1.00
(915	914): 1.00
(949	914): 1.41
(914	915): 1.00
(916	915): 1.00
(915	916): 1.00
(918	917): 1.00
(952	917): 1.41
(888	918): 1.41
(917	918): 1.00
(890	919): 1.41
(954	919): 1.41
(891	920): 1.00
(955	920): 1.41
(892	921): 1.00
(956	921): 1.41
(893	922): 1.41
(957	922): 1.41
(924	923): 1.00
(959	923): 1.41
(894	924): 1.41
(923	924): 1.00
(895	925): 1.41
(960	925): 1.00
(896	926): 1.00
(961	926): 1.00
(928	927): 1.00
(964	927): 1.41
(897	928): 1.41
(927	928): 1.00
(930	929): 1.00
(966	929): 1.41
(929	930): 1.00
(931	930): 1.00
(900	931): 1.41
(930	931): 1.00
(904	932): 1.00
(967	932): 1.00
(905	933): 1.41
(968	933): 1.00
(935	934): 1.00
(969	934): 1.41
(934	935): 1.00
(936	935): 1.00
(906	936): 1.00
(935	936): 1.00
(970	936): 1.41
(938	937): 1.00
(973	937): 1.41
(937	938): 1.00
(939	938): 1.00
(907	939): 1.41
(938	939): 1.00
(910	940): 1.41
(941	940): 1.00
(974	940): 1.00
(940	941): 1.00
(942	941): 1.00
(941	942): 1.00
(943	942): 1.00
(942	943): 1.00
(944	943): 1.00
(943	944): 1.00
(946	945): 1.00
(975	945): 1.41
(911	946): 1.41
(945	946): 1.00
(948	947): 1.00
(977	947): 1.41
(912	948): 1.41
(947	948): 1.00
(914	949): 1.41
(978	949): 1.41
(951	950): 1.00
(981	950): 1.41
(950	951): 1.00
(952	951): 1.00
(917	952): 1.41
(951	952): 1.00
(984	953): 1.41
(919	954): 1.41
(985	954): 1.00
(920	955): 1.41
(986	955): 1.00
(921	956): 1.41
(987	956): 1.41
(922	957): 1.41
(989	957): 1.41
(959	958): 1.00
(990	958): 1.41
(923	959): 1.41
(958	959): 1.00
(925	960): 1.00
(991	960): 1.00
(926	961): 1.00
(992	961): 1.41
(963	962): 1.00
(994	962): 1.41
(962	963): 1.00
(964	963): 1.00
(927	964): 1.41
(963	964): 1.00
(966	965): 1.00
(999	965): 1.41
(929	966): 1.41
(965	966): 1.00
(932	967): 1.00
(1000	967): 1.00
(933	968): 1.00
(1001	968): 1.41
(934	969): 1.41
(1002	969): 1.41
(936	970): 1.41
(1003	970): 1.41
(972	971): 1.00
(1005	971): 1.41
(971	972): 1.00
(973	972): 1.00
(937	973): 1.41
(972	973): 1.00
(940	974): 1.00
(1006	974): 1.41
(945	975): 1.41
(1007	975): 1.41
(977	976): 1.00
(1009	976): 1.41
(947	977): 1.41
(976	977): 1.00
(949	978): 1.41
(1010	978): 1.41
(980	979): 1.00
(1012	979): 1.41
(979	980): 1.00
(981	980): 1.00
(950	981): 1.41
(980	981): 1.00
(983	982): 1.00
(1013	982): 1.41
(982	983): 1.00
(984	983): 1.00
(953	984): 1.41
(983	984): 1.00
(954	985): 1.00
(1014	985): 1.41
(955	986): 1.00
(1015	986): 1.00
(956	987): 1.41
(1016	987): 1.00
(1017	988): 1.00
(957	989): 1.41
(1018	989): 1.41
(958	990): 1.41
(1020	990): 1.41
(960	991): 1.00
(1021	991): 1.00
(961	992): 1.41
(1022	992): 1.00
(994	993): 1.00
(1023	993): 1.41
(962	994): 1.41
(993	994): 1.00
(996	995): 1.00
(1027	995): 1.41
(995	996): 1.00
(997	996): 1.00
(996	997): 1.00
(998	997): 1.00
(997	998): 1.00
(999	998): 1.00
(965	999): 1.41
(998	999): 1.00
(967	1000): 1.00
(1028	1000): 1.00
(968	1001): 1.41
(1029	1001): 1.00
(969	1002): 1.41
(1030	1002): 1.41
(970	1003): 1.41
(1004	1003): 1.00
(1031	1003): 1.00
(1003	1004): 1.00
(1005	1004): 1.00
(971	1005): 1.41
(1004	1005): 1.00
(974	1006): 1.41
(975	1007): 1.41
(1032	1007): 1.41
(1009	1008): 1.00
(1034	1008): 1.41
(976	1009): 1.41
(1008	1009): 1.00
(978	1010): 1.41
(1035	1010): 1.41
(1012	1011): 1.00
(1038	1011): 1.41
(979	1012): 1.41
(1011	1012): 1.00
(982	1013): 1.41
[truncated: 13,620 more rows]
