# Supplementary material for: The Filament Sensor for Near Real-Time Detection of Cytoskeletal Fiber Structures
Source: PLoS One. 2015 May 21;10(5):e0126346. doi: 10.1371/journal.pone.0126346 (PMC4440737; doi:10.1371/journal.pone.0126346)
Supplement: S1 File — This comprises the FilamentSensor, the benchmark database, the output of the compared programs, several auxiliary scripts, and the evaluation results of the program outputs. (ZIP) [file pone.0126346.s001.zip › supporting_information/ground_truth/simulated/CID/simulated_cell_01_graph]

(2	1): 1.41
(1	2): 1.41
(3	2): 1.00
(2	3): 1.00
(4	3): 1.41
(3	4): 1.41
(6	4): 1.00
(7	5): 1.41
(4	6): 1.00
(8	6): 1.41
(5	7): 1.41
(9	7): 1.00
(6	8): 1.41
(10	8): 1.00
(7	9): 1.00
(11	9): 1.00
(8	10): 1.00
(12	10): 1.00
(9	11): 1.00
(13	11): 1.00
(10	12): 1.00
(14	12): 1.00
(11	13): 1.00
(15	13): 1.00
(12	14): 1.00
(16	14): 1.41
(13	15): 1.00
(17	15): 1.00
(14	16): 1.41
(18	16): 1.00
(15	17): 1.00
(19	17): 1.00
(16	18): 1.00
(20	18): 1.00
(17	19): 1.00
(21	19): 1.00
(18	20): 1.00
(22	20): 1.41
(19	21): 1.00
(23	21): 1.00
(20	22): 1.41
(24	22): 1.00
(21	23): 1.00
(25	23): 1.00
(22	24): 1.00
(26	24): 1.00
(23	25): 1.00
(27	25): 1.41
(24	26): 1.00
(28	26): 1.00
(25	27): 1.41
(29	27): 1.00
(26	28): 1.00
(30	28): 1.41
(27	29): 1.00
(31	29): 1.00
(28	30): 1.41
(32	30): 1.00
(29	31): 1.00
(33	31): 1.00
(30	32): 1.00
(34	32): 1.00
(31	33): 1.00
(35	33): 1.00
(32	34): 1.00
(37	34): 1.41
(33	35): 1.00
(38	35): 1.00
(39	36): 1.00
(34	37): 1.41
(40	37): 1.00
(35	38): 1.00
(41	38): 1.00
(36	39): 1.00
(42	39): 1.00
(37	40): 1.00
(43	40): 1.00
(38	41): 1.00
(44	41): 1.00
(39	42): 1.00
(45	42): 1.41
(40	43): 1.00
(46	43): 1.41
(41	44): 1.00
(47	44): 1.00
(42	45): 1.41
(49	45): 1.00
(43	46): 1.41
(50	46): 1.00
(44	47): 1.00
(51	47): 1.00
(52	48): 1.41
(45	49): 1.00
(53	49): 1.00
(46	50): 1.00
(54	50): 1.00
(47	51): 1.00
(55	51): 1.00
(48	52): 1.41
(56	52): 1.00
(49	53): 1.00
(58	53): 1.41
(50	54): 1.00
(59	54): 1.41
(51	55): 1.00
(60	55): 1.00
(52	56): 1.00
(61	56): 1.00
(62	57): 1.41
(53	58): 1.41
(63	58): 1.00
(54	59): 1.41
(64	59): 1.00
(55	60): 1.00
(65	60): 1.00
(56	61): 1.00
(66	61): 1.00
(57	62): 1.41
(67	62): 1.00
(58	63): 1.00
(68	63): 1.00
(59	64): 1.00
(69	64): 1.41
(60	65): 1.00
(70	65): 1.00
(61	66): 1.00
(71	66): 1.41
(62	67): 1.00
(72	67): 1.00
(63	68): 1.00
(73	68): 1.41
(64	69): 1.41
(74	69): 1.41
(65	70): 1.00
(76	70): 1.00
(66	71): 1.41
(77	71): 1.00
(67	72): 1.00
(78	72): 1.41
(68	73): 1.41
(79	73): 1.00
(69	74): 1.41
(75	74): 1.00
(74	75): 1.00
(76	75): 1.00
(70	76): 1.00
(75	76): 1.00
(80	76): 1.00
(71	77): 1.00
(81	77): 1.41
(72	78): 1.41
(82	78): 1.00
(73	79): 1.00
(83	79): 1.00
(76	80): 1.00
(84	80): 1.00
(77	81): 1.41
(85	81): 1.00
(78	82): 1.00
(86	82): 1.00
(79	83): 1.00
(87	83): 1.41
(80	84): 1.00
(88	84): 1.00
(81	85): 1.00
(89	85): 1.00
(82	86): 1.00
(90	86): 1.00
(83	87): 1.41
(91	87): 1.00
(84	88): 1.00
(92	88): 1.41
(85	89): 1.00
(93	89): 1.00
(86	90): 1.00
(94	90): 1.41
(87	91): 1.00
(95	91): 1.00
(88	92): 1.41
(96	92): 1.00
(89	93): 1.00
(97	93): 1.41
(90	94): 1.41
(98	94): 1.00
(91	95): 1.00
(99	95): 1.00
(92	96): 1.00
(100	96): 1.00
(93	97): 1.41
(101	97): 1.00
(94	98): 1.00
(102	98): 1.00
(95	99): 1.00
(103	99): 1.41
(96	100): 1.00
(104	100): 1.00
(97	101): 1.00
(105	101): 1.00
(98	102): 1.00
(106	102): 1.00
(99	103): 1.41
(107	103): 1.00
(100	104): 1.00
(108	104): 1.00
(101	105): 1.00
(109	105): 1.00
(102	106): 1.00
(110	106): 1.41
(103	107): 1.00
(111	107): 1.00
(104	108): 1.00
(112	108): 1.00
(105	109): 1.00
(113	109): 1.41
(106	110): 1.41
(114	110): 1.00
(107	111): 1.00
(115	111): 1.41
(108	112): 1.00
(116	112): 1.41
(109	113): 1.41
(117	113): 1.00
(110	114): 1.00
(118	114): 1.00
(111	115): 1.41
(119	115): 1.00
(112	116): 1.41
(120	116): 1.00
(113	117): 1.00
(121	117): 1.00
(114	118): 1.00
(122	118): 1.00
(115	119): 1.00
(123	119): 1.00
(116	120): 1.00
(124	120): 1.00
(117	121): 1.00
(125	121): 1.41
(118	122): 1.00
(126	122): 1.41
(119	123): 1.00
(127	123): 1.41
(120	124): 1.00
(128	124): 1.00
(121	125): 1.41
(129	125): 1.00
(122	126): 1.41
(130	126): 1.00
(123	127): 1.41
(132	127): 1.00
(124	128): 1.00
(133	128): 1.00
(125	129): 1.00
(134	129): 1.41
(126	130): 1.00
(135	130): 1.00
(136	131): 1.41
(127	132): 1.00
(137	132): 1.00
(128	133): 1.00
(138	133): 1.00
(129	134): 1.41
(139	134): 1.00
(130	135): 1.00
(140	135): 1.41
(131	136): 1.41
(141	136): 1.00
(132	137): 1.00
(142	137): 1.00
(133	138): 1.00
(143	138): 1.41
(134	139): 1.00
(135	140): 1.41
(144	140): 1.00
(136	141): 1.00
(145	141): 1.00
(137	142): 1.00
(146	142): 1.41
(138	143): 1.41
(147	143): 1.00
(140	144): 1.00
(148	144): 1.00
(141	145): 1.00
(149	145): 1.41
(142	146): 1.41
(150	146): 1.00
(143	147): 1.00
(151	147): 1.00
(144	148): 1.00
(152	148): 1.00
(145	149): 1.41
(153	149): 1.00
(146	150): 1.00
(154	150): 1.00
(147	151): 1.00
(155	151): 1.00
(148	152): 1.00
(156	152): 1.41
(149	153): 1.00
(157	153): 1.00
(150	154): 1.00
(158	154): 1.41
(151	155): 1.00
(159	155): 1.00
(152	156): 1.41
(160	156): 1.00
(153	157): 1.00
(161	157): 1.00
(154	158): 1.41
(162	158): 1.00
(155	159): 1.00
(163	159): 1.00
(156	160): 1.00
(164	160): 1.00
(157	161): 1.00
(165	161): 1.41
(158	162): 1.00
(166	162): 1.00
(159	163): 1.00
(167	163): 1.00
(160	164): 1.00
(168	164): 1.00
(161	165): 1.41
(169	165): 1.00
(162	166): 1.00
(170	166): 1.41
(163	167): 1.00
(171	167): 1.41
(164	168): 1.00
(173	168): 1.00
(165	169): 1.00
(174	169): 1.00
(166	170): 1.41
(175	170): 1.00
(167	171): 1.41
(172	171): 1.00
(176	171): 1.00
(171	172): 1.00
(177	172): 1.41
(168	173): 1.00
(178	173): 1.41
(169	174): 1.00
(179	174): 1.00
(170	175): 1.00
(180	175): 1.00
(171	176): 1.00
(182	176): 1.00
(172	177): 1.41
(183	177): 1.41
(173	178): 1.41
(184	178): 1.00
(174	179): 1.00
(185	179): 1.41
(175	180): 1.00
(186	180): 1.41
(187	181): 1.00
(176	182): 1.00
(188	182): 1.00
(177	183): 1.41
(189	183): 1.00
(178	184): 1.00
(190	184): 1.00
(179	185): 1.41
(191	185): 1.00
(180	186): 1.41
(192	186): 1.00
(181	187): 1.00
(193	187): 1.00
(182	188): 1.00
(194	188): 1.00
(183	189): 1.00
(195	189): 1.41
(196	189): 1.41
(184	190): 1.00
(197	190): 1.41
(185	191): 1.00
(186	192): 1.00
(198	192): 1.00
(187	193): 1.00
(199	193): 1.00
(188	194): 1.00
(200	194): 1.00
(189	195): 1.41
(189	196): 1.41
(201	196): 1.00
(190	197): 1.41
(202	197): 1.00
(192	198): 1.00
(204	198): 1.00
(193	199): 1.00
(205	199): 1.00
(194	200): 1.00
(206	200): 1.00
(196	201): 1.00
(207	201): 1.41
(197	202): 1.00
(208	202): 1.00
(209	203): 1.41
(198	204): 1.00
(211	204): 1.41
(199	205): 1.00
(212	205): 1.41
(200	206): 1.00
(213	206): 1.00
(201	207): 1.41
(214	207): 1.00
(202	208): 1.00
(216	208): 1.00
(203	209): 1.41
(210	209): 1.00
(217	209): 1.00
(209	210): 1.00
(204	211): 1.41
(218	211): 1.00
(205	212): 1.41
(219	212): 1.00
(206	213): 1.00
(220	213): 1.00
(207	214): 1.00
(221	214): 1.41
(223	215): 1.41
(208	216): 1.00
(224	216): 1.41
(209	217): 1.00
(225	217): 1.00
(211	218): 1.00
(226	218): 1.00
(212	219): 1.00
(227	219): 1.00
(213	220): 1.00
(228	220): 1.00
(214	221): 1.41
(229	221): 1.00
(230	222): 1.41
(215	223): 1.41
(231	223): 1.00
(216	224): 1.41
(232	224): 1.00
(217	225): 1.00
(233	225): 1.00
(218	226): 1.00
(234	226): 1.41
(219	227): 1.00
(235	227): 1.41
(220	228): 1.00
(236	228): 1.00
(221	229): 1.00
(237	229): 1.00
(222	230): 1.41
(231	230): 1.00
(223	231): 1.00
(230	231): 1.00
(238	231): 1.00
(224	232): 1.00
(239	232): 1.00
(225	233): 1.00
(240	233): 1.00
(226	234): 1.41
(241	234): 1.00
(227	235): 1.41
(242	235): 1.00
(228	236): 1.00
(243	236): 1.00
(229	237): 1.00
(244	237): 1.00
(231	238): 1.00
(245	238): 1.41
(232	239): 1.00
(246	239): 1.00
(233	240): 1.00
(247	240): 1.41
(234	241): 1.00
(248	241): 1.00
(235	242): 1.00
(249	242): 1.00
(236	243): 1.00
(250	243): 1.00
(237	244): 1.00
(251	244): 1.41
(238	245): 1.41
(252	245): 1.00
(239	246): 1.00
(253	246): 1.41
(240	247): 1.41
(254	247): 1.00
(241	248): 1.00
(255	248): 1.41
(242	249): 1.00
(256	249): 1.00
(243	250): 1.00
(257	250): 1.00
(244	251): 1.41
(258	251): 1.00
(245	252): 1.00
(259	252): 1.00
(246	253): 1.41
(262	253): 1.00
(247	254): 1.00
(263	254): 1.00
(248	255): 1.41
(264	255): 1.00
(249	256): 1.00
(265	256): 1.41
(250	257): 1.00
(266	257): 1.00
(251	258): 1.00
(267	258): 1.00
(252	259): 1.00
(268	259): 1.00
(261	260): 1.00
(269	260): 1.41
(260	261): 1.00
(253	262): 1.00
(270	262): 1.00
(254	263): 1.00
(271	263): 1.00
(255	264): 1.00
(272	264): 1.00
(256	265): 1.41
(273	265): 1.00
(257	266): 1.00
(274	266): 1.00
(258	267): 1.00
(275	267): 1.00
(259	268): 1.00
(276	268): 1.41
(260	269): 1.41
(277	269): 1.41
(262	270): 1.00
(278	270): 1.41
(263	271): 1.00
(279	271): 1.00
(264	272): 1.00
(280	272): 1.00
(265	273): 1.00
(281	273): 1.00
(266	274): 1.00
(282	274): 1.41
(267	275): 1.00
(283	275): 1.00
(268	276): 1.41
(284	276): 1.00
(269	277): 1.41
(285	277): 1.00
(270	278): 1.41
(286	278): 1.00
(271	279): 1.00
(287	279): 1.41
(272	280): 1.00
(288	280): 1.41
(273	281): 1.00
(289	281): 1.00
(274	282): 1.41
(290	282): 1.00
(275	283): 1.00
(291	283): 1.00
(276	284): 1.00
(292	284): 1.00
(277	285): 1.00
(293	285): 1.41
(278	286): 1.00
(294	286): 1.00
(279	287): 1.41
(295	287): 1.41
(280	288): 1.41
(296	288): 1.00
(281	289): 1.00
(297	289): 1.41
(282	290): 1.00
(298	290): 1.00
(283	291): 1.00
(299	291): 1.41
(284	292): 1.00
(300	292): 1.41
(285	293): 1.41
(301	293): 1.00
(286	294): 1.00
(302	294): 1.00
(287	295): 1.41
(303	295): 1.00
(288	296): 1.00
(304	296): 1.00
(289	297): 1.41
(305	297): 1.00
(290	298): 1.00
(306	298): 1.00
(291	299): 1.41
(307	299): 1.00
(292	300): 1.41
(308	300): 1.00
(293	301): 1.00
(309	301): 1.41
(294	302): 1.00
(310	302): 1.00
(295	303): 1.00
(311	303): 1.00
(296	304): 1.00
(312	304): 1.41
(297	305): 1.00
(313	305): 1.00
(298	306): 1.00
(314	306): 1.00
(299	307): 1.00
(315	307): 1.00
(300	308): 1.00
(316	308): 1.00
(301	309): 1.41
(317	309): 1.41
(302	310): 1.00
(318	310): 1.41
(303	311): 1.00
(320	311): 1.00
(304	312): 1.41
(321	312): 1.00
(305	313): 1.00
(322	313): 1.41
(306	314): 1.00
(323	314): 1.00
(307	315): 1.00
(324	315): 1.00
(308	316): 1.00
(325	316): 1.41
(309	317): 1.41
(326	317): 1.41
(310	318): 1.41
(327	318): 1.00
(328	319): 1.41
(311	320): 1.00
(329	320): 1.41
(312	321): 1.00
(330	321): 1.00
(313	322): 1.41
(331	322): 1.00
(314	323): 1.00
(332	323): 1.00
(315	324): 1.00
(333	324): 1.41
(316	325): 1.41
(334	325): 1.00
(317	326): 1.41
(335	326): 1.00
(318	327): 1.00
(336	327): 1.00
(319	328): 1.41
(337	328): 1.00
(320	329): 1.41
(338	329): 1.00
(321	330): 1.00
(339	330): 1.00
(322	331): 1.00
(340	331): 1.00
(323	332): 1.00
(341	332): 1.00
(324	333): 1.41
(342	333): 1.00
(325	334): 1.00
(343	334): 1.00
(326	335): 1.00
(344	335): 1.41
(327	336): 1.00
(345	336): 1.00
(328	337): 1.00
(346	337): 1.00
(329	338): 1.00
(347	338): 1.00
(330	339): 1.00
(348	339): 1.41
(331	340): 1.00
(349	340): 1.00
(332	341): 1.00
(350	341): 1.00
(333	342): 1.00
(351	342): 1.00
(334	343): 1.00
(352	343): 1.41
(335	344): 1.41
(353	344): 1.41
(336	345): 1.00
(354	345): 1.41
(337	346): 1.00
(355	346): 1.00
(338	347): 1.00
(356	347): 1.00
(339	348): 1.41
(357	348): 1.00
(340	349): 1.00
(358	349): 1.00
(341	350): 1.00
(359	350): 1.41
(342	351): 1.00
(360	351): 1.41
(343	352): 1.41
(361	352): 1.00
(344	353): 1.41
(362	353): 1.00
(345	354): 1.41
(363	354): 1.00
(346	355): 1.00
(364	355): 1.41
(347	356): 1.00
(365	356): 1.00
(348	357): 1.00
(366	357): 1.00
(349	358): 1.00
(367	358): 1.41
(350	359): 1.41
(368	359): 1.00
(351	360): 1.41
(369	360): 1.00
(352	361): 1.00
(370	361): 1.00
(353	362): 1.00
(371	362): 1.41
(354	363): 1.00
(372	363): 1.00
(355	364): 1.41
(373	364): 1.00
(356	365): 1.00
(374	365): 1.00
(357	366): 1.00
(375	366): 1.41
(358	367): 1.41
(376	367): 1.00
(359	368): 1.00
(377	368): 1.00
(360	369): 1.00
(378	369): 1.00
(361	370): 1.00
(379	370): 1.41
(362	371): 1.41
(380	371): 1.41
(363	372): 1.00
(381	372): 1.00
(364	373): 1.00
(382	373): 1.00
(365	374): 1.00
(383	374): 1.00
(366	375): 1.41
(384	375): 1.00
(367	376): 1.00
(385	376): 1.00
(368	377): 1.00
(386	377): 1.00
(369	378): 1.00
(387	378): 1.00
(370	379): 1.41
(388	379): 1.00
(371	380): 1.41
(389	380): 1.00
(372	381): 1.00
(390	381): 1.41
(373	382): 1.00
(391	382): 1.00
(374	383): 1.00
(394	383): 1.00
(375	384): 1.00
(395	384): 1.00
(376	385): 1.00
(396	385): 1.00
(377	386): 1.00
(397	386): 1.00
(378	387): 1.00
(398	387): 1.41
(379	388): 1.00
(380	389): 1.00
(399	389): 1.41
(381	390): 1.41
(400	390): 1.00
(382	391): 1.00
(401	391): 1.41
(393	392): 1.00
(402	392): 1.41
(392	393): 1.00
(394	393): 1.00
(383	394): 1.00
(393	394): 1.00
(403	394): 1.41
(384	395): 1.00
(404	395): 1.41
(385	396): 1.00
(405	396): 1.41
(386	397): 1.00
(406	397): 1.00
(387	398): 1.41
(407	398): 1.00
(389	399): 1.41
(408	399): 1.41
(390	400): 1.00
(410	400): 1.00
(391	401): 1.41
(411	401): 1.00
(392	402): 1.41
(412	402): 1.00
(394	403): 1.41
(413	403): 1.41
(395	404): 1.41
(414	404): 1.00
(396	405): 1.41
(415	405): 1.00
(397	406): 1.00
(416	406): 1.00
(398	407): 1.00
(417	407): 1.00
(399	408): 1.41
(418	408): 1.41
(419	409): 1.00
(400	410): 1.00
(420	410): 1.00
(401	411): 1.00
(421	411): 1.00
(402	412): 1.00
(422	412): 1.00
(403	413): 1.41
(423	413): 1.41
(404	414): 1.00
(424	414): 1.00
(405	415): 1.00
(425	415): 1.00
(406	416): 1.00
(426	416): 1.00
(407	417): 1.00
(427	417): 1.00
(408	418): 1.41
(428	418): 1.00
(409	419): 1.00
(429	419): 1.41
(410	420): 1.00
(430	420): 1.00
(411	421): 1.00
(431	421): 1.41
(412	422): 1.00
(432	422): 1.41
(413	423): 1.41
(433	423): 1.00
(414	424): 1.00
(434	424): 1.41
(415	425): 1.00
(416	426): 1.00
(435	426): 1.00
(417	427): 1.00
(436	427): 1.41
(418	428): 1.00
(437	428): 1.41
(419	429): 1.41
(438	429): 1.00
(420	430): 1.00
(439	430): 1.00
(421	431): 1.41
(440	431): 1.00
(422	432): 1.41
(441	432): 1.00
(423	433): 1.00
(442	433): 1.00
(424	434): 1.41
(443	434): 1.00
(426	435): 1.00
(444	435): 1.41
(427	436): 1.41
(445	436): 1.00
(428	437): 1.41
(446	437): 1.00
(429	438): 1.00
(447	438): 1.00
(430	439): 1.00
(448	439): 1.00
(431	440): 1.00
(449	440): 1.00
(432	441): 1.00
(450	441): 1.00
(433	442): 1.00
(451	442): 1.41
(434	443): 1.00
(452	443): 1.00
(435	444): 1.41
(453	444): 1.00
(436	445): 1.00
(454	445): 1.00
(437	446): 1.00
(455	446): 1.41
(438	447): 1.00
(456	447): 1.00
(439	448): 1.00
(457	448): 1.41
(440	449): 1.00
(458	449): 1.41
(441	450): 1.00
(459	450): 1.00
(442	451): 1.41
(460	451): 1.00
(443	452): 1.00
(461	452): 1.41
(444	453): 1.00
(462	453): 1.00
(445	454): 1.00
(463	454): 1.00
(446	455): 1.41
(464	455): 1.00
(447	456): 1.00
(465	456): 1.41
(448	457): 1.41
(466	457): 1.00
(449	458): 1.41
(467	458): 1.00
(450	459): 1.00
(468	459): 1.00
(451	460): 1.00
(469	460): 1.00
(452	461): 1.41
(470	461): 1.00
(453	462): 1.00
(472	462): 1.00
(454	463): 1.00
(473	463): 1.41
(455	464): 1.00
(475	464): 1.00
(456	465): 1.41
(476	465): 1.00
(457	466): 1.00
(477	466): 1.00
(458	467): 1.00
(478	467): 1.00
(459	468): 1.00
(479	468): 1.41
(460	469): 1.00
(480	469): 1.00
(461	470): 1.00
(481	470): 1.00
(482	471): 1.00
(462	472): 1.00
(483	472): 1.00
(463	473): 1.41
(484	473): 1.00
(475	474): 1.00
(485	474): 1.41
(464	475): 1.00
(474	475): 1.00
(486	475): 1.41
(465	476): 1.00
(487	476): 1.00
(466	477): 1.00
(488	477): 1.00
(467	478): 1.00
(489	478): 1.41
(468	479): 1.41
(491	479): 1.00
(469	480): 1.00
(492	480): 1.00
(470	481): 1.00
(493	481): 1.00
(471	482): 1.00
(494	482): 1.00
(472	483): 1.00
(495	483): 1.00
(473	484): 1.00
(496	484): 1.00
(474	485): 1.41
(497	485): 1.41
(475	486): 1.41
(498	486): 1.00
(476	487): 1.00
(499	487): 1.00
(477	488): 1.00
(501	488): 1.41
(478	489): 1.41
(502	489): 1.00
(503	490): 1.41
(479	491): 1.00
(504	491): 1.00
(480	492): 1.00
(505	492): 1.00
(481	493): 1.00
(506	493): 1.41
(482	494): 1.00
(507	494): 1.41
(483	495): 1.00
(508	495): 1.00
(484	496): 1.00
(509	496): 1.41
(485	497): 1.41
(510	497): 1.41
(486	498): 1.00
(511	498): 1.41
(487	499): 1.00
(512	499): 1.00
(513	500): 1.00
(488	501): 1.41
(514	501): 1.00
(489	502): 1.00
(515	502): 1.41
(490	503): 1.41
(516	503): 1.41
(491	504): 1.00
(517	504): 1.41
(492	505): 1.00
(518	505): 1.00
(493	506): 1.41
(519	506): 1.00
(494	507): 1.41
(520	507): 1.00
(495	508): 1.00
(521	508): 1.00
(496	509): 1.41
(522	509): 1.00
(497	510): 1.41
(498	511): 1.41
(523	511): 1.00
(499	512): 1.00
(524	512): 1.00
(500	513): 1.00
(525	513): 1.00
(501	514): 1.00
(526	514): 1.00
(502	515): 1.41
(527	515): 1.00
(503	516): 1.41
(528	516): 1.00
(504	517): 1.41
(529	517): 1.00
(505	518): 1.00
(530	518): 1.41
(506	519): 1.00
(531	519): 1.00
(507	520): 1.00
(532	520): 1.00
(508	521): 1.00
(533	521): 1.00
(509	522): 1.00
(534	522): 1.00
(511	523): 1.00
(535	523): 1.00
(512	524): 1.00
(536	524): 1.00
(513	525): 1.00
(537	525): 1.41
(514	526): 1.00
(538	526): 1.41
(515	527): 1.00
(539	527): 1.41
(516	528): 1.00
(539	528): 1.41
(517	529): 1.00
(540	529): 1.00
(518	530): 1.41
(541	530): 1.00
(519	531): 1.00
(542	531): 1.41
(520	532): 1.00
(543	532): 1.00
(521	533): 1.00
(544	533): 1.00
(522	534): 1.00
(545	534): 1.00
(523	535): 1.00
(546	535): 1.41
(524	536): 1.00
(547	536): 1.41
(525	537): 1.41
(548	537): 1.00
(526	538): 1.41
(549	538): 1.00
(527	539): 1.41
(528	539): 1.41
(550	539): 1.00
(529	540): 1.00
(551	540): 1.00
(530	541): 1.00
(531	542): 1.41
(552	542): 1.00
(532	543): 1.00
(553	543): 1.41
(533	544): 1.00
(554	544): 1.41
(534	545): 1.00
(555	545): 1.41
(535	546): 1.41
(556	546): 1.00
(536	547): 1.41
(537	548): 1.00
(557	548): 1.00
(538	549): 1.00
(558	549): 1.00
(539	550): 1.00
(559	550): 1.00
(540	551): 1.00
(560	551): 1.41
(542	552): 1.00
(561	552): 1.00
(543	553): 1.41
(562	553): 1.00
(544	554): 1.41
(563	554): 1.00
(545	555): 1.41
(564	555): 1.00
(546	556): 1.00
(565	556): 1.41
(548	557): 1.00
(567	557): 1.00
(549	558): 1.00
(568	558): 1.41
(550	559): 1.00
(569	559): 1.00
(551	560): 1.41
(570	560): 1.00
(552	561): 1.00
(571	561): 1.41
(553	562): 1.00
(572	562): 1.00
(554	563): 1.00
(573	563): 1.00
(555	564): 1.00
(574	564): 1.00
(556	565): 1.41
(575	565): 1.00
(576	566): 1.00
(557	567): 1.00
(577	567): 1.00
(558	568): 1.41
(578	568): 1.00
(559	569): 1.00
(579	569): 1.00
(560	570): 1.00
(580	570): 1.00
(561	571): 1.41
(581	571): 1.00
(562	572): 1.00
(582	572): 1.00
(563	573): 1.00
(583	573): 1.00
(564	574): 1.00
(585	574): 1.00
(565	575): 1.00
(566	576): 1.00
(586	576): 1.00
(567	577): 1.00
(587	577): 1.41
(568	578): 1.00
(588	578): 1.00
(569	579): 1.00
(589	579): 1.00
(570	580): 1.00
(590	580): 1.41
(571	581): 1.00
(591	581): 1.00
(572	582): 1.00
(592	582): 1.00
(573	583): 1.00
(593	583): 1.00
(595	584): 1.41
(574	585): 1.00
(596	585): 1.41
(576	586): 1.00
(597	586): 1.00
(577	587): 1.41
(578	588): 1.00
(598	588): 1.41
(579	589): 1.00
(599	589): 1.00
(580	590): 1.41
(600	590): 1.00
(581	591): 1.00
(601	591): 1.00
(582	592): 1.00
(602	592): 1.00
(583	593): 1.00
(603	593): 1.00
(595	594): 1.00
(604	594): 1.41
(584	595): 1.41
(594	595): 1.00
(585	596): 1.41
(605	596): 1.00
(586	597): 1.00
(606	597): 1.00
(588	598): 1.41
(607	598): 1.00
(589	599): 1.00
(609	599): 1.41
(590	600): 1.00
(610	600): 1.00
(591	601): 1.00
(611	601): 1.41
(592	602): 1.00
(612	602): 1.41
(593	603): 1.00
(613	603): 1.00
(594	604): 1.41
(614	604): 1.00
(596	605): 1.00
(615	605): 1.00
(597	606): 1.00
(616	606): 1.41
(598	607): 1.00
(618	607): 1.41
(619	608): 1.00
(599	609): 1.41
(620	609): 1.00
(600	610): 1.00
(621	610): 1.41
(601	611): 1.41
(622	611): 1.00
(602	612): 1.41
(623	612): 1.00
(603	613): 1.00
(624	613): 1.00
(604	614): 1.00
(625	614): 1.00
(605	615): 1.00
(626	615): 1.41
(606	616): 1.41
(627	616): 1.00
(628	617): 1.00
(607	618): 1.41
(629	618): 1.00
(608	619): 1.00
(630	619): 1.41
(609	620): 1.00
(631	620): 1.41
(610	621): 1.41
(632	621): 1.00
(611	622): 1.00
(633	622): 1.00
(612	623): 1.00
(634	623): 1.00
(613	624): 1.00
(635	624): 1.00
(614	625): 1.00
(636	625): 1.41
(615	626): 1.41
(637	626): 1.00
(616	627): 1.00
(638	627): 1.00
(617	628): 1.00
(639	628): 1.41
(618	629): 1.00
(640	629): 1.00
(619	630): 1.41
(641	630): 1.41
(620	631): 1.41
(642	631): 1.00
(621	632): 1.00
(643	632): 1.00
(622	633): 1.00
(644	633): 1.41
(623	634): 1.00
(645	634): 1.00
(624	635): 1.00
(646	635): 1.00
(625	636): 1.41
(647	636): 1.00
(626	637): 1.00
(648	637): 1.00
(627	638): 1.00
(649	638): 1.00
(628	639): 1.41
(650	639): 1.00
(629	640): 1.00
(651	640): 1.41
(630	641): 1.41
(652	641): 1.41
(631	642): 1.00
(653	642): 1.00
(632	643): 1.00
(654	643): 1.00
(633	644): 1.41
(655	644): 1.00
(634	645): 1.00
(656	645): 1.00
(635	646): 1.00
(657	646): 1.41
(636	647): 1.00
(658	647): 1.00
(637	648): 1.00
(659	648): 1.00
(638	649): 1.00
(663	649): 1.00
(639	650): 1.00
(664	650): 1.00
(640	651): 1.41
(665	651): 1.00
(641	652): 1.41
(666	652): 1.00
(642	653): 1.00
(667	653): 1.00
(643	654): 1.00
(668	654): 1.41
(644	655): 1.00
(669	655): 1.00
(645	656): 1.00
(670	656): 1.41
(646	657): 1.41
(671	657): 1.00
(647	658): 1.00
(648	659): 1.00
(672	659): 1.41
(661	660): 1.00
(673	660): 1.41
(660	661): 1.00
(662	661): 1.00
(661	662): 1.00
(674	662): 1.41
(649	663): 1.00
(675	663): 1.41
(650	664): 1.00
(676	664): 1.00
(651	665): 1.00
(677	665): 1.00
(652	666): 1.00
(678	666): 1.41
(653	667): 1.00
(679	667): 1.41
(654	668): 1.41
(680	668): 1.00
(655	669): 1.00
(681	669): 1.00
(656	670): 1.41
(682	670): 1.00
(657	671): 1.00
(683	671): 1.00
(659	672): 1.41
(684	672): 1.00
(660	673): 1.41
(662	674): 1.41
(685	674): 1.41
(663	675): 1.41
(664	676): 1.00
(686	676): 1.00
(665	677): 1.00
(687	677): 1.00
(666	678): 1.41
(688	678): 1.00
(667	679): 1.41
(689	679): 1.00
(668	680): 1.00
(690	680): 1.00
(669	681): 1.00
(691	681): 1.41
(670	682): 1.00
(692	682): 1.00
(671	683): 1.00
(693	683): 1.00
(672	684): 1.00
(694	684): 1.00
(674	685): 1.41
(695	685): 1.41
(676	686): 1.00
(698	686): 1.00
(677	687): 1.00
(699	687): 1.41
(678	688): 1.00
(700	688): 1.41
(679	689): 1.00
(701	689): 1.00
(680	690): 1.00
(702	690): 1.41
(681	691): 1.41
(703	691): 1.00
(682	692): 1.00
(704	692): 1.00
(683	693): 1.00
(705	693): 1.00
(684	694): 1.00
(706	694): 1.41
(685	695): 1.41
(707	695): 1.00
(708	696): 1.00
(709	697): 1.41
(686	698): 1.00
(710	698): 1.00
(687	699): 1.41
(711	699): 1.00
(688	700): 1.41
(712	700): 1.41
(689	701): 1.00
(713	701): 1.41
(690	702): 1.41
(714	702): 1.00
(691	703): 1.00
(715	703): 1.00
(692	704): 1.00
(716	704): 1.00
(693	705): 1.00
(717	705): 1.00
(694	706): 1.41
(718	706): 1.00
(695	707): 1.00
(719	707): 1.00
(696	708): 1.00
(720	708): 1.00
(697	709): 1.41
(721	709): 1.00
(698	710): 1.00
(722	710): 1.00
(699	711): 1.00
(723	711): 1.00
(700	712): 1.41
(724	712): 1.00
(701	713): 1.41
(725	713): 1.00
(702	714): 1.00
(726	714): 1.00
(703	715): 1.00
(727	715): 1.41
(704	716): 1.00
(728	716): 1.00
(705	717): 1.00
(729	717): 1.00
(706	718): 1.00
(730	718): 1.00
(707	719): 1.00
(731	719): 1.00
(708	720): 1.00
(732	720): 1.00
(709	721): 1.00
(733	721): 1.00
(710	722): 1.00
(734	722): 1.41
(711	723): 1.00
(735	723): 1.41
(712	724): 1.00
(736	724): 1.00
(713	725): 1.00
(737	725): 1.00
(714	726): 1.00
(738	726): 1.41
(715	727): 1.41
(739	727): 1.00
(716	728): 1.00
(740	728): 1.41
(717	729): 1.00
(741	729): 1.00
(718	730): 1.00
(742	730): 1.00
(719	731): 1.00
(743	731): 1.00
(720	732): 1.00
(744	732): 1.00
(721	733): 1.00
(745	733): 1.00
(722	734): 1.41
(746	734): 1.00
(723	735): 1.41
(747	735): 1.00
(724	736): 1.00
(725	737): 1.00
(748	737): 1.41
(726	738): 1.41
(749	738): 1.00
(727	739): 1.00
(750	739): 1.00
(728	740): 1.41
(751	740): 1.00
(729	741): 1.00
(755	741): 1.00
(730	742): 1.00
(756	742): 1.41
(731	743): 1.00
(758	743): 1.00
(732	744): 1.00
(761	744): 1.00
(733	745): 1.00
(762	745): 1.41
(734	746): 1.00
(763	746): 1.00
(735	747): 1.00
(764	747): 1.00
(737	748): 1.41
(765	748): 1.00
(738	749): 1.00
(766	749): 1.00
(739	750): 1.00
(767	750): 1.41
(740	751): 1.00
(768	751): 1.00
(753	752): 1.00
(752	753): 1.00
(754	753): 1.00
(753	754): 1.00
(755	754): 1.00
(741	755): 1.00
(754	755): 1.00
(769	755): 1.00
(742	756): 1.41
(770	756): 1.00
(758	757): 1.00
(743	758): 1.00
(757	758): 1.00
(759	758): 1.00
(758	759): 1.00
(760	759): 1.00
(759	760): 1.00
(744	761): 1.00
(771	761): 1.00
(745	762): 1.41
(772	762): 1.00
(746	763): 1.00
(773	763): 1.00
(747	764): 1.00
(774	764): 1.41
(748	765): 1.00
(775	765): 1.00
(749	766): 1.00
(776	766): 1.00
(750	767): 1.41
(777	767): 1.00
(751	768): 1.00
(778	768): 1.00
(755	769): 1.00
(779	769): 1.00
(756	770): 1.00
(780	770): 1.00
(761	771): 1.00
(781	771): 1.41
(762	772): 1.00
(783	772): 1.00
(763	773): 1.00
(784	773): 1.41
(764	774): 1.41
(785	774): 1.00
(765	775): 1.00
(786	775): 1.41
(766	776): 1.00
(787	776): 1.41
(767	777): 1.00
(788	777): 1.00
(768	778): 1.00
(789	778): 1.00
(769	779): 1.00
(790	779): 1.41
(770	780): 1.00
(791	780): 1.41
(771	781): 1.41
(792	781): 1.00
(793	782): 1.00
(772	783): 1.00
(794	783): 1.00
(773	784): 1.41
(795	784): 1.00
(774	785): 1.00
(796	785): 1.00
(775	786): 1.41
(797	786): 1.00
(776	787): 1.41
(798	787): 1.00
(777	788): 1.00
(799	788): 1.41
(778	789): 1.00
(800	789): 1.41
(779	790): 1.41
(801	790): 1.00
(780	791): 1.41
(802	791): 1.00
(781	792): 1.00
(803	792): 1.00
(782	793): 1.00
(804	793): 1.00
(783	794): 1.00
(805	794): 1.00
(784	795): 1.00
(806	795): 1.00
(785	796): 1.00
(807	796): 1.41
(786	797): 1.00
(808	797): 1.00
(787	798): 1.00
(809	798): 1.00
(788	799): 1.41
(810	799): 1.00
(789	800): 1.41
(811	800): 1.00
(790	801): 1.00
(812	801): 1.00
(791	802): 1.00
(813	802): 1.00
(792	803): 1.00
(814	803): 1.00
(793	804): 1.00
(815	804): 1.41
(794	805): 1.00
(816	805): 1.41
(795	806): 1.00
(817	806): 1.00
(796	807): 1.41
(818	807): 1.00
(797	808): 1.00
(819	808): 1.00
(798	809): 1.00
(820	809): 1.41
(799	810): 1.00
(821	810): 1.00
(800	811): 1.00
(822	811): 1.00
(801	812): 1.00
(823	812): 1.00
(802	813): 1.00
(824	813): 1.41
(803	814): 1.00
(825	814): 1.00
(804	815): 1.41
(826	815): 1.00
(805	816): 1.41
(827	816): 1.00
(806	817): 1.00
(828	817): 1.41
(807	818): 1.00
(829	818): 1.41
(808	819): 1.00
(830	819): 1.41
(809	820): 1.41
(831	820): 1.00
(810	821): 1.00
(832	821): 1.00
(811	822): 1.00
(833	822): 1.00
(812	823): 1.00
(834	823): 1.00
(813	824): 1.41
(835	824): 1.00
(814	825): 1.00
(836	825): 1.00
(815	826): 1.00
(837	826): 1.41
(816	827): 1.00
(838	827): 1.00
(817	828): 1.41
(839	828): 1.00
(818	829): 1.41
(840	829): 1.00
(819	830): 1.41
(841	830): 1.00
(820	831): 1.00
(842	831): 1.00
(821	832): 1.00
(843	832): 1.41
(822	833): 1.00
(844	833): 1.00
(823	834): 1.00
(845	834): 1.00
(824	835): 1.00
(846	835): 1.00
(825	836): 1.00
(847	836): 1.00
(826	837): 1.41
(848	837): 1.00
(827	838): 1.00
(849	838): 1.00
(828	839): 1.00
(850	839): 1.00
(829	840): 1.00
(851	840): 1.00
(830	841): 1.00
(852	841): 1.00
(831	842): 1.00
(853	842): 1.00
(832	843): 1.41
(854	843): 1.00
(833	844): 1.00
(855	844): 1.00
(834	845): 1.00
(856	845): 1.00
(835	846): 1.00
(857	846): 1.00
(836	847): 1.00
(859	847): 1.00
(837	848): 1.00
(860	848): 1.00
(838	849): 1.00
(861	849): 1.00
(839	850): 1.00
(862	850): 1.00
(840	851): 1.00
(863	851): 1.00
(841	852): 1.00
(865	852): 1.41
(842	853): 1.00
(866	853): 1.41
(843	854): 1.00
(867	854): 1.00
(844	855): 1.00
(868	855): 1.41
(845	856): 1.00
(869	856): 1.00
(846	857): 1.00
(870	857): 1.41
(871	858): 1.00
(847	859): 1.00
(872	859): 1.41
(848	860): 1.00
(873	860): 1.00
(849	861): 1.00
(875	861): 1.41
(850	862): 1.00
(876	862): 1.00
(851	863): 1.00
(864	863): 1.00
(877	863): 1.41
(863	864): 1.00
(852	865): 1.41
(879	865): 1.00
(853	866): 1.41
(880	866): 1.00
(854	867): 1.00
(881	867): 1.41
(855	868): 1.41
(882	868): 1.00
(856	869): 1.00
(883	869): 1.41
(857	870): 1.41
(884	870): 1.00
(858	871): 1.00
(885	871): 1.00
(859	872): 1.41
(886	872): 1.00
(860	873): 1.00
(887	873): 1.00
(888	874): 1.00
(861	875): 1.41
(889	875): 1.00
(862	876): 1.00
(890	876): 1.41
(863	877): 1.41
(891	877): 1.00
(892	878): 1.41
(865	879): 1.00
(893	879): 1.00
(866	880): 1.00
(894	880): 1.00
(867	881): 1.41
(895	881): 1.00
(868	882): 1.00
(896	882): 1.00
(869	883): 1.41
(897	883): 1.00
(870	884): 1.00
(898	884): 1.00
(871	885): 1.00
(899	885): 1.00
(872	886): 1.00
(900	886): 1.00
(873	887): 1.00
(901	887): 1.00
(874	888): 1.00
(902	888): 1.41
(875	889): 1.00
(903	889): 1.00
(876	890): 1.41
(904	890): 1.00
(877	891): 1.00
(905	891): 1.41
(878	892): 1.41
(906	892): 1.00
(879	893): 1.00
(907	893): 1.00
(880	894): 1.00
(908	894): 1.41
(881	895): 1.00
(909	895): 1.00
(882	896): 1.00
(910	896): 1.00
(883	897): 1.00
(911	897): 1.00
(884	898): 1.00
(912	898): 1.00
(885	899): 1.00
(913	899): 1.41
(886	900): 1.00
(915	900): 1.00
(887	901): 1.00
(916	901): 1.00
(888	902): 1.41
(917	902): 1.00
(889	903): 1.00
(918	903): 1.00
(890	904): 1.00
(919	904): 1.00
(891	905): 1.41
(920	905): 1.00
(892	906): 1.00
(921	906): 1.00
(893	907): 1.00
(922	907): 1.41
(894	908): 1.41
(923	908): 1.00
(895	909): 1.00
(924	909): 1.00
(896	910): 1.00
(925	910): 1.41
(897	911): 1.00
(926	911): 1.00
(898	912): 1.00
(927	912): 1.00
(899	913): 1.41
(928	913): 1.41
(929	914): 1.41
(900	915): 1.00
(930	915): 1.00
(901	916): 1.00
(931	916): 1.41
(902	917): 1.00
(932	917): 1.00
(903	918): 1.00
(933	918): 1.00
(904	919): 1.00
(934	919): 1.00
(905	920): 1.00
(935	920): 1.00
(906	921): 1.00
(936	921): 1.41
(907	922): 1.41
(937	922): 1.00
(908	923): 1.00
(938	923): 1.00
(909	924): 1.00
(939	924): 1.41
(910	925): 1.41
(940	925): 1.00
(911	926): 1.00
(941	926): 1.00
(912	927): 1.00
(942	927): 1.41
(913	928): 1.41
(943	928): 1.41
(914	929): 1.41
(944	929): 1.00
(915	930): 1.00
(945	930): 1.00
(916	931): 1.41
(946	931): 1.00
(917	932): 1.00
(947	932): 1.00
(918	933): 1.00
(948	933): 1.00
(919	934): 1.00
(949	934): 1.00
(920	935): 1.00
(950	935): 1.00
(921	936): 1.41
(951	936): 1.00
(922	937): 1.00
(952	937): 1.00
(923	938): 1.00
(953	938): 1.41
(924	939): 1.41
(954	939): 1.00
(925	940): 1.00
(955	940): 1.00
(926	941): 1.00
(956	941): 1.00
(927	942): 1.41
(957	942): 1.00
(928	943): 1.41
(958	943): 1.41
(929	944): 1.00
(959	944): 1.00
(930	945): 1.00
(960	945): 1.41
(931	946): 1.00
(932	947): 1.00
(961	947): 1.00
(933	948): 1.00
(962	948): 1.41
(934	949): 1.00
(963	949): 1.41
(935	950): 1.00
(964	950): 1.00
(936	951): 1.00
(965	951): 1.41
(966	951): 1.41
(937	952): 1.00
(967	952): 1.41
(938	953): 1.41
(968	953): 1.00
(939	954): 1.00
(969	954): 1.00
(940	955): 1.00
(970	955): 1.00
(941	956): 1.00
(971	956): 1.00
(942	957): 1.00
(972	957): 1.00
(943	958): 1.41
(973	958): 1.00
(944	959): 1.00
(974	959): 1.41
(945	960): 1.41
(947	961): 1.00
(975	961): 1.41
(948	962): 1.41
(976	962): 1.00
(949	963): 1.41
(977	963): 1.00
(950	964): 1.00
(978	964): 1.41
(951	965): 1.41
(979	965): 1.41
(951	966): 1.41
(980	966): 1.00
(952	967): 1.41
(981	967): 1.00
(953	968): 1.00
(982	968): 1.00
(954	969): 1.00
(986	969): 1.41
(955	970): 1.00
(987	970): 1.00
(956	971): 1.00
(988	971): 1.00
(957	972): 1.00
(989	972): 1.00
(958	973): 1.00
(990	973): 1.00
(959	974): 1.41
(991	974): 1.00
(961	975): 1.41
(992	975): 1.00
(962	976): 1.00
(993	976): 1.00
(963	977): 1.00
(994	977): 1.00
(964	978): 1.41
(995	978): 1.00
(965	979): 1.41
(966	980): 1.00
(996	980): 1.41
(967	981): 1.00
(997	981): 1.00
(968	982): 1.00
(998	982): 1.00
(984	983): 1.00
(999	983): 1.41
(983	984): 1.00
(985	984): 1.00
(984	985): 1.00
(969	986): 1.41
(1000	986): 1.00
(970	987): 1.00
(1001	987): 1.41
(971	988): 1.00
(1002	988): 1.00
(972	989): 1.00
(1003	989): 1.00
(973	990): 1.00
(1004	990): 1.00
(974	991): 1.00
(1005	991): 1.00
(975	992): 1.00
(1006	992): 1.41
(976	993): 1.00
(1007	993): 1.00
(977	994): 1.00
(1008	994): 1.00
(978	995): 1.00
(1009	995): 1.00
(980	996): 1.41
(1010	996): 1.00
(981	997): 1.00
(1011	997): 1.00
(982	998): 1.00
(1012	998): 1.41
(983	999): 1.41
(1013	999): 1.00
(986	1000): 1.00
(1014	1000): 1.00
(987	1001): 1.41
(1015	1001): 1.00
(988	1002): 1.00
(1016	1002): 1.00
(989	1003): 1.00
(1018	1003): 1.41
(990	1004): 1.00
(1019	1004): 1.00
(991	1005): 1.00
(1020	1005): 1.00
(992	1006): 1.41
(1021	1006): 1.41
(993	1007): 1.00
(1022	1007): 1.41
(994	1008): 1.00
(1023	1008): 1.41
(995	1009): 1.00
(1024	1009): 1.00
(996	1010): 1.00
(1025	1010): 1.41
(997	1011): 1.00
(1026	1011): 1.00
(998	1012): 1.41
(1027	1012): 1.00
(999	1013): 1.00
(1028	1013): 1.41
(1000	1014): 1.00
(1029	1014): 1.41
(1001	1015): 1.00
(1030	1015): 1.41
(1002	1016): 1.00
(1033	1016): 1.00
(1034	1017): 1.41
(1003	1018): 1.41
(1036	1018): 1.00
(1004	1019): 1.00
(1037	1019): 1.41
(1005	1020): 1.00
[truncated: 8,140 more rows]
