# Supplementary material for: The Filament Sensor for Near Real-Time Detection of Cytoskeletal Fiber Structures
Source: PLoS One. 2015 May 21;10(5):e0126346. doi: 10.1371/journal.pone.0126346 (PMC4440737; doi:10.1371/journal.pone.0126346)
Supplement: S1 File — This comprises the FilamentSensor, the benchmark database, the output of the compared programs, several auxiliary scripts, and the evaluation results of the program outputs. (ZIP) [file pone.0126346.s001.zip › supporting_information/ground_truth/simulated/CID/simulated_cell_09_pixels]

118 335
119 336
120 336
121 336
122 336
123 337
124 337
125 337
126 337
127 338
128 338
129 338
130 338
131 339
132 339
133 339
134 339
135 340
136 340
137 340
138 340
138 384
139 341
139 384
140 341
140 384
141 341
141 384
142 341
142 384
143 342
143 384
144 342
144 384
145 342
145 385
145 415
146 343
146 385
146 414
147 343
147 385
147 414
148 323
148 343
148 385
148 414
149 322
149 343
149 385
149 414
150 322
150 344
150 385
150 414
151 322
151 344
151 385
151 414
152 322
152 344
152 385
152 414
153 322
153 344
153 385
153 415
154 322
154 345
154 385
154 415
155 322
155 345
155 356
155 386
155 415
156 322
156 345
156 355
156 386
156 415
157 322
157 345
157 354
157 386
157 415
158 322
158 346
158 354
158 386
158 415
159 322
159 346
159 354
159 386
159 415
160 322
160 346
160 353
160 386
160 415
161 322
161 346
161 353
161 386
161 415
161 445
162 322
162 347
162 353
162 386
162 415
162 445
163 322
163 347
163 352
163 386
163 415
163 445
164 322
164 347
164 351
164 386
164 415
164 445
165 322
165 348
165 351
165 387
165 415
165 445
166 322
166 348
166 387
166 415
166 445
167 322
167 348
167 387
167 415
167 445
168 322
168 348
168 387
168 415
168 445
169 322
169 349
169 387
169 415
169 445
170 322
170 349
170 387
170 416
170 445
171 322
171 349
171 387
171 401
171 416
171 445
172 322
172 349
172 369
172 387
172 401
172 416
172 445
173 322
173 349
173 369
173 370
173 371
173 387
173 400
173 416
173 445
174 322
174 349
174 369
174 387
174 400
174 416
174 445
175 322
175 350
175 369
175 387
175 400
175 416
175 445
176 322
176 350
176 368
176 388
176 400
176 416
176 445
177 322
177 346
177 350
177 367
177 388
177 399
177 416
177 445
178 322
178 345
178 351
178 367
178 388
178 399
178 406
178 416
178 445
179 322
179 345
179 351
179 366
179 388
179 399
179 407
179 416
179 445
180 311
180 322
180 345
180 351
180 365
180 388
180 399
180 407
180 416
180 445
181 311
181 322
181 344
181 351
181 365
181 388
181 399
181 407
181 416
181 445
182 311
182 322
182 344
182 352
182 364
182 388
182 398
182 407
182 416
182 445
183 311
183 322
183 343
183 352
183 364
183 388
183 398
183 408
183 416
183 445
184 311
184 322
184 343
184 352
184 363
184 388
184 398
184 408
184 416
184 445
185 311
185 322
185 343
185 344
185 352
185 362
185 383
185 388
185 397
185 408
185 416
185 445
186 312
186 322
186 342
186 353
186 362
186 383
186 388
186 397
186 408
186 416
186 445
187 312
187 322
187 342
187 353
187 361
187 383
187 389
187 397
187 417
187 445
188 312
188 322
188 342
188 353
188 360
188 383
188 389
188 397
188 417
188 445
189 313
189 322
189 341
189 353
189 360
189 383
189 389
189 396
189 417
189 445
190 313
190 322
190 341
190 354
190 359
190 382
190 389
190 396
190 417
190 445
190 480
191 313
191 322
191 340
191 354
191 359
191 382
191 389
191 394
191 395
191 396
191 417
191 445
191 479
192 306
192 313
192 322
192 340
192 355
192 357
192 358
192 382
192 389
192 396
192 417
192 445
192 466
192 478
193 306
193 322
193 339
193 356
193 382
193 389
193 395
193 417
193 445
193 465
193 478
194 306
194 322
194 339
194 356
194 382
194 389
194 395
194 417
194 445
194 465
194 478
195 306
195 322
195 338
195 355
195 382
195 389
195 395
195 410
195 417
195 445
195 465
195 477
196 307
196 322
196 338
196 355
196 383
196 390
196 395
196 410
196 417
196 445
196 465
196 476
197 307
197 322
197 336
197 337
197 355
197 384
197 390
197 395
197 411
197 417
197 445
197 465
197 476
198 308
198 322
198 337
198 355
198 382
198 390
198 394
198 411
198 417
198 445
198 465
198 475
199 308
199 322
199 336
199 355
199 376
199 382
199 391
199 394
199 402
199 411
199 417
199 445
199 465
199 475
200 309
200 315
200 316
200 317
200 322
200 336
200 355
200 375
200 381
200 390
200 394
200 401
200 411
200 417
200 445
200 464
200 475
201 309
201 314
201 322
201 336
201 354
201 355
201 375
201 381
201 394
201 397
201 398
201 399
201 400
201 411
201 417
201 445
201 464
201 475
202 310
202 313
202 322
202 335
202 353
202 356
202 376
202 381
202 393
202 399
202 411
202 418
202 445
202 464
202 476
203 311
203 312
203 322
203 334
203 352
203 357
203 376
203 381
203 393
203 399
203 412
203 418
203 445
203 464
203 473
203 476
204 312
204 322
204 334
204 351
204 357
204 376
204 381
204 393
204 399
204 412
204 418
204 445
204 464
204 474
204 476
205 312
205 322
205 333
205 351
205 357
205 376
205 382
205 393
205 398
205 411
205 418
205 445
205 464
205 475
206 312
206 322
206 333
206 351
206 358
206 376
206 382
206 393
206 398
206 410
206 418
206 445
206 464
206 475
207 313
207 322
207 333
207 350
207 352
207 358
207 376
207 382
207 393
207 397
207 410
207 411
207 412
207 418
207 444
207 463
207 472
207 475
208 314
208 315
208 322
208 333
208 349
208 351
208 358
208 376
208 382
208 394
208 396
208 410
208 418
208 444
208 463
208 471
208 475
209 314
209 322
209 333
209 348
209 352
209 359
209 376
209 382
209 395
209 410
209 418
209 444
209 463
209 470
209 475
210 314
210 322
210 347
210 353
210 359
210 376
210 383
210 395
210 410
210 418
210 444
210 463
210 469
210 475
211 314
211 322
211 332
211 347
211 353
211 359
211 376
211 383
211 394
211 411
211 418
211 444
211 463
211 469
211 475
212 315
212 322
212 327
212 331
212 346
212 353
212 359
212 376
212 383
212 393
212 411
212 418
212 444
212 463
212 468
212 475
213 315
213 323
213 328
213 329
213 330
213 346
213 353
213 360
213 376
213 383
213 393
213 411
213 418
213 444
213 463
213 468
213 475
214 315
214 322
214 330
214 345
214 353
214 360
214 375
214 376
214 383
214 393
214 412
214 418
214 444
214 462
214 467
214 475
214 481
215 315
215 322
215 330
215 345
215 353
215 360
215 377
215 383
215 392
215 412
215 418
215 444
215 462
215 467
215 475
215 481
216 315
216 322
216 329
216 344
216 353
216 360
216 377
216 381
216 382
216 383
216 392
216 412
216 418
216 444
216 462
216 467
216 475
216 481
217 315
217 316
217 322
217 329
217 344
217 353
217 361
217 378
217 380
217 384
217 391
217 400
217 413
217 418
217 437
217 444
217 462
217 474
217 480
218 315
218 317
218 322
218 329
218 343
218 344
218 353
218 361
218 378
218 384
218 391
218 400
218 413
218 418
218 437
218 444
218 462
218 474
218 480
219 315
219 318
219 322
219 329
219 342
219 345
219 353
219 361
219 378
219 385
219 391
219 400
219 413
219 418
219 437
219 444
219 462
219 474
219 480
220 315
220 317
220 318
220 319
220 321
220 329
220 341
220 346
220 353
220 361
220 378
220 385
220 390
220 400
220 414
220 419
220 437
220 444
220 461
220 474
220 480
221 315
221 316
221 321
221 329
221 341
221 347
221 353
221 362
221 378
221 385
221 390
221 400
221 414
221 419
221 436
221 444
221 461
221 474
221 479
222 315
222 321
222 328
222 329
222 341
222 348
222 353
222 362
222 377
222 385
222 389
222 400
222 414
222 419
222 436
222 444
222 461
222 474
222 479
222 511
222 512
223 315
223 322
223 327
223 330
223 331
223 332
223 339
223 340
223 341
223 348
223 353
223 362
223 377
223 386
223 389
223 400
223 415
223 418
223 436
223 444
223 461
223 474
223 479
223 510
224 315
224 322
224 326
224 331
224 338
224 342
224 349
224 353
224 363
224 377
224 388
224 396
224 400
224 415
224 417
224 436
224 444
224 461
224 474
224 478
224 509
225 315
225 322
225 326
225 331
225 338
225 343
225 349
225 352
225 363
225 377
225 388
225 397
225 398
225 399
225 400
225 416
225 436
225 444
225 461
225 474
225 478
225 508
226 316
226 322
226 332
226 337
226 349
226 352
226 363
226 377
226 388
226 397
226 400
226 416
226 436
226 444
226 461
226 474
226 478
226 507
227 316
227 322
227 332
227 337
227 349
227 363
227 377
227 387
227 397
227 401
227 416
227 436
227 444
227 460
227 474
227 478
227 506
228 316
228 323
228 332
228 336
228 349
228 364
228 377
228 387
228 401
228 417
228 435
228 444
228 460
228 473
228 478
228 506
229 316
229 323
229 333
229 335
229 349
229 354
229 364
229 377
229 387
229 401
229 417
229 435
229 444
229 460
229 473
229 478
229 505
230 316
230 323
230 334
230 349
230 353
230 364
230 377
230 386
230 401
230 417
230 435
230 444
230 460
230 473
230 477
230 504
231 316
231 323
231 334
231 349
231 353
231 365
231 377
231 386
231 401
231 418
231 435
231 444
231 460
231 473
231 477
231 503
232 317
232 324
232 334
232 349
232 352
232 365
232 377
232 385
232 401
232 418
232 434
232 444
232 460
232 473
232 477
232 502
233 313
233 314
233 317
233 324
233 334
233 349
233 352
233 365
233 377
233 385
233 401
233 418
233 434
233 444
233 460
233 473
233 476
233 502
234 312
234 317
234 323
234 325
234 334
234 349
234 353
234 365
234 377
234 384
234 401
234 418
234 434
234 444
234 459
234 473
234 475
234 501
235 311
235 318
235 322
235 326
235 332
235 333
235 334
235 349
235 353
235 366
235 377
235 383
235 401
235 419
235 433
235 444
235 459
235 473
235 500
236 311
236 318
236 322
236 327
236 331
236 335
236 349
236 354
236 366
236 377
236 383
236 401
236 419
236 433
236 444
236 459
236 473
236 499
237 310
237 319
237 320
237 322
237 328
237 330
237 336
237 349
237 354
237 366
237 378
237 381
237 382
237 402
237 419
237 433
237 444
237 459
237 473
237 498
238 310
238 322
238 329
238 337
238 349
238 355
238 367
238 378
238 380
238 402
238 419
238 432
238 444
238 459
238 473
238 497
239 309
239 322
239 329
239 337
239 348
239 355
239 367
239 379
239 420
239 432
239 444
239 459
239 473
239 496
240 308
240 320
240 322
240 329
240 337
240 348
240 355
240 367
240 379
240 420
240 432
240 444
240 458
240 473
240 496
241 308
241 320
241 322
241 329
241 336
241 347
241 348
241 349
241 355
241 367
241 378
241 420
241 432
241 444
241 458
241 473
241 484
241 495
242 308
242 321
242 327
242 328
242 329
242 336
242 346
242 350
242 354
242 356
242 368
242 378
242 402
242 421
242 432
242 444
242 458
242 473
242 483
242 494
243 307
243 321
243 326
243 330
243 335
243 346
243 351
243 352
243 354
243 356
243 368
243 378
243 402
243 421
243 432
243 444
243 458
243 473
243 483
243 493
244 307
244 321
244 325
244 331
244 332
244 335
244 346
244 351
244 357
244 368
244 377
244 384
244 403
244 421
244 432
244 444
244 458
244 473
244 482
244 492
245 306
245 321
245 324
245 333
245 334
245 345
245 351
245 358
245 368
245 377
245 384
245 403
245 421
245 432
245 444
245 458
245 473
245 481
245 491
246 306
246 321
246 324
246 334
246 345
246 351
246 357
246 358
246 369
246 377
246 384
246 403
246 422
246 432
246 444
246 458
246 473
246 481
246 491
247 305
247 322
247 323
247 324
247 334
247 345
247 351
247 359
247 369
247 376
247 384
247 403
247 415
247 422
247 432
247 444
247 457
247 473
247 480
247 490
248 305
248 322
248 325
248 334
248 345
248 352
248 359
248 364
248 370
248 376
248 384
248 403
248 415
248 422
248 432
248 444
248 457
248 473
248 479
248 489
249 305
249 322
249 326
249 335
249 345
249 352
249 360
249 364
249 365
249 370
249 373
249 375
249 383
249 403
249 414
249 422
249 432
249 444
249 457
249 473
249 478
249 488
250 304
250 322
250 327
250 328
250 329
250 335
250 345
250 352
250 361
250 363
250 371
250 372
250 374
250 383
250 403
250 413
250 423
250 433
250 434
250 444
250 457
250 473
250 474
250 477
250 488
251 304
251 322
251 327
251 335
251 344
251 352
251 362
251 373
251 374
251 383
251 388
251 403
251 413
251 423
251 444
251 457
251 472
251 475
251 476
251 487
252 303
252 322
252 327
252 336
252 344
252 352
252 362
252 374
252 383
252 387
252 403
252 413
252 424
252 444
252 457
252 472
252 476
252 486
253 303
253 322
253 327
253 336
253 344
253 352
253 362
253 373
253 374
253 375
253 383
253 387
253 403
253 413
253 424
253 444
253 456
253 471
253 476
253 485
254 302
254 313
254 321
254 327
254 337
254 344
254 352
254 362
254 372
254 376
254 377
254 378
254 382
254 387
254 403
254 412
254 424
254 444
254 456
254 471
254 476
254 484
255 301
255 313
255 321
255 327
255 337
255 344
255 352
255 361
255 372
255 377
255 381
255 387
255 403
255 412
255 424
255 444
255 445
255 456
255 471
255 476
255 483
256 301
256 313
256 321
256 327
256 338
256 343
256 352
256 361
256 371
256 378
256 381
256 387
256 404
256 411
256 423
256 425
256 430
256 443
256 456
256 471
256 476
256 483
257 300
257 313
257 321
257 327
257 338
257 343
257 352
257 361
257 371
257 379
257 380
257 387
257 404
257 411
257 422
257 425
257 431
257 434
257 435
257 443
257 456
257 471
257 476
257 482
258 300
258 313
258 321
258 327
258 339
258 343
258 351
258 353
258 360
258 371
258 379
258 387
258 404
258 411
258 412
258 421
258 426
258 432
258 433
258 443
258 456
258 472
258 473
258 474
258 475
258 476
259 299
259 314
259 315
259 316
259 317
259 318
259 321
259 327
259 340
259 341
259 342
259 351
259 353
259 360
259 371
259 379
259 386
259 404
259 410
259 421
259 426
259 433
259 443
259 456
259 471
259 476
260 299
260 314
260 322
260 327
260 342
260 351
260 353
260 360
260 371
260 379
260 386
260 404
260 409
260 421
260 426
260 433
260 443
260 456
260 471
260 477
261 299
261 313
261 322
261 328
261 334
261 342
261 350
261 353
261 359
261 369
261 370
261 371
261 379
261 386
261 409
261 421
261 427
261 432
261 433
261 443
261 455
261 471
261 477
262 298
262 313
262 322
262 328
262 330
262 331
262 332
262 333
262 342
262 349
262 353
262 359
262 368
262 372
262 379
262 386
262 404
262 409
262 421
262 427
262 434
262 443
262 455
262 470
262 478
263 298
263 312
263 322
263 328
263 333
263 334
263 342
263 349
263 354
263 358
263 368
263 373
263 379
263 386
263 404
263 409
263 421
263 427
263 435
263 443
263 455
263 470
263 478
264 297
264 311
264 322
264 327
264 333
264 335
264 342
264 349
264 354
264 358
264 367
264 373
264 379
264 386
264 404
264 409
264 421
264 428
264 436
264 443
264 455
264 470
264 478
265 296
265 311
265 322
265 327
265 342
265 349
265 354
265 358
265 367
265 374
265 378
265 386
265 404
265 410
265 421
265 428
265 437
265 443
265 455
265 470
265 478
266 296
266 310
266 322
266 327
266 330
266 332
266 342
266 348
266 354
266 366
266 374
266 378
266 386
266 405
266 411
266 421
266 428
266 443
266 455
266 470
266 478
267 296
267 310
267 323
267 324
267 325
267 326
267 327
267 329
267 331
267 342
267 348
267 355
267 366
267 375
267 376
267 377
267 386
267 405
267 411
267 422
267 429
267 443
267 455
267 470
267 478
268 295
268 309
268 324
268 328
268 330
268 342
268 347
268 355
268 365
268 376
268 386
268 406
268 422
268 429
268 443
268 455
268 470
268 478
268 501
269 295
269 308
269 324
269 341
269 343
269 355
269 365
269 376
269 385
269 406
269 407
269 408
269 409
269 422
269 429
269 443
269 455
269 470
269 479
269 501
270 294
270 308
270 318
270 324
270 341
270 345
270 355
270 364
270 376
270 385
270 406
270 422
270 430
270 443
270 454
270 464
270 469
270 479
270 501
271 294
271 307
271 318
271 319
271 320
271 324
271 341
271 346
271 351
271 352
271 354
271 363
271 375
271 377
271 385
271 404
271 406
271 423
271 430
271 443
271 454
271 464
271 469
271 479
271 500
272 262
272 293
272 307
272 318
272 324
272 340
272 346
272 353
272 354
272 363
272 374
272 377
272 385
272 405
272 423
272 430
272 443
272 454
272 465
272 469
272 479
272 500
273 263
273 293
273 306
273 317
273 324
273 340
273 347
273 354
273 362
273 374
273 376
273 377
273 385
273 405
273 423
273 431
273 443
273 454
273 465
273 469
273 479
273 500
273 513
274 263
274 293
274 306
274 317
274 324
274 340
274 347
274 354
274 362
274 374
274 375
274 377
274 379
274 385
274 405
274 423
274 431
274 443
274 454
274 465
274 469
274 479
274 499
274 514
275 264
275 293
275 305
275 317
275 324
275 340
275 347
275 354
275 361
275 372
275 373
275 378
275 405
275 423
275 431
275 443
275 453
275 465
275 469
275 480
275 499
275 514
276 265
276 292
276 294
276 305
276 317
276 324
276 340
276 347
276 354
276 361
276 373
276 378
276 404
276 422
276 432
276 443
276 453
276 464
276 469
276 480
276 498
276 514
277 266
277 292
277 295
277 296
277 304
277 316
277 324
277 339
277 346
277 348
277 354
277 360
277 378
277 403
277 422
277 432
277 443
277 453
277 464
277 469
277 480
277 498
277 515
278 267
278 291
278 304
278 316
278 325
278 339
278 346
278 348
278 359
278 372
278 378
278 422
278 432
278 443
278 453
278 464
278 469
278 480
278 497
278 515
279 267
279 291
279 303
279 316
279 325
279 339
279 346
279 349
279 359
279 372
279 378
279 405
279 422
279 433
279 443
279 453
279 464
279 469
279 480
279 497
279 515
280 268
280 290
280 303
280 316
280 325
280 339
280 345
280 350
280 359
280 372
280 378
280 406
280 422
280 433
280 443
280 452
280 468
280 469
280 481
280 497
280 515
281 269
281 290
281 302
281 316
281 326
281 327
281 339
281 345
281 351
281 358
281 372
281 378
281 406
281 422
281 433
281 443
281 452
281 467
281 470
281 481
281 496
281 515
282 270
282 289
282 302
282 316
282 326
282 339
282 345
282 347
282 351
282 358
282 372
282 379
282 395
282 396
282 400
282 406
282 422
282 433
282 443
282 452
282 471
282 481
282 496
282 515
283 271
283 289
283 301
283 315
283 326
283 338
283 345
283 346
283 351
283 357
283 372
283 379
283 397
283 398
283 399
283 406
283 422
283 434
283 443
283 448
283 449
283 450
283 451
283 452
283 467
283 471
283 481
283 495
283 515
284 272
284 288
284 301
284 315
284 326
284 338
284 344
284 351
284 356
284 372
284 379
284 397
284 406
284 422
284 434
284 443
284 447
284 452
284 466
284 472
284 481
284 495
284 515
285 273
285 288
285 300
285 314
285 326
285 338
285 344
285 351
285 352
285 353
285 355
285 371
285 379
285 397
285 406
285 422
285 434
285 444
285 445
285 446
285 452
285 466
285 467
285 473
285 481
285 494
285 515
286 274
286 287
286 299
286 314
286 327
286 338
286 344
286 349
286 350
286 354
286 355
286 371
286 379
286 382
286 397
286 406
286 422
286 435
286 444
286 452
286 466
286 468
286 469
286 473
286 482
286 494
286 515
287 275
287 287
287 299
287 314
287 327
287 338
287 344
287 355
287 371
287 379
287 382
287 383
287 384
287 397
287 399
287 407
287 422
287 435
287 444
287 452
287 466
287 474
287 482
287 494
287 515
288 275
288 286
288 298
288 314
288 327
288 337
288 344
288 355
288 371
288 379
288 382
288 397
288 398
288 399
288 407
288 422
288 435
288 444
288 452
288 465
288 474
288 482
288 493
288 515
289 276
289 286
289 298
289 314
289 327
289 337
289 344
289 355
289 371
289 379
289 382
289 397
289 399
289 407
289 422
289 431
289 435
289 443
289 452
289 465
289 474
289 482
289 493
289 515
290 277
290 286
290 297
290 314
290 327
290 337
290 343
290 355
290 371
290 379
290 380
290 381
290 396
290 399
290 407
290 423
290 430
290 436
290 443
290 452
290 462
290 463
290 464
290 474
290 482
290 493
290 515
291 278
291 285
291 296
291 313
291 327
291 337
291 353
291 354
291 355
291 371
291 379
291 396
291 399
291 407
291 423
291 430
291 436
291 442
291 451
291 475
291 482
291 492
291 515
292 254
292 279
292 285
292 296
292 313
292 328
292 337
292 341
292 343
292 344
292 345
292 346
292 352
292 355
292 371
292 380
292 396
292 399
292 407
292 423
292 429
292 437
292 442
292 451
292 475
292 482
292 492
292 515
293 254
293 279
293 285
293 295
293 304
293 313
293 328
293 337
293 341
293 342
293 347
293 348
293 351
293 356
293 371
293 380
293 381
293 382
293 396
293 399
293 407
293 423
293 428
293 437
293 440
293 441
293 451
293 475
293 482
293 491
293 515
294 254
294 279
294 280
294 294
294 304
294 313
294 328
294 336
294 341
294 349
294 350
294 357
294 371
294 378
294 380
294 383
294 396
294 407
294 420
294 421
294 423
294 428
294 438
294 439
294 451
294 475
294 482
294 491
294 515
295 255
295 279
295 281
295 282
295 294
295 305
295 313
295 328
295 336
295 341
295 349
295 357
295 371
295 379
295 384
295 396
295 407
295 419
295 423
295 428
295 438
295 451
295 474
295 480
295 481
295 491
295 515
296 255
296 278
296 283
296 293
296 304
296 312
296 329
296 330
296 331
296 336
296 349
296 354
296 357
296 370
296 385
296 397
296 407
296 419
296 423
296 427
296 438
296 451
296 456
296 474
296 481
296 491
296 515
297 255
297 278
297 283
297 292
297 304
297 312
297 329
297 336
297 349
297 354
297 356
297 358
297 370
297 386
297 397
297 407
297 418
297 424
297 427
297 438
297 450
297 457
297 481
297 490
297 492
297 498
297 515
298 256
298 277
298 284
298 292
298 304
298 312
298 329
298 336
298 349
298 355
298 359
298 370
298 386
298 397
298 407
298 412
298 418
298 424
298 425
298 438
298 450
298 457
298 482
298 489
298 492
298 498
298 515
299 256
299 277
299 285
299 286
299 291
299 304
299 312
299 329
299 336
299 338
299 339
299 348
299 355
299 360
299 370
299 386
299 397
299 408
299 409
299 410
299 411
299 418
299 424
299 426
299 438
299 450
299 458
299 482
299 488
299 492
299 498
299 515
300 256
300 277
300 287
300 290
300 304
300 312
300 329
300 335
300 340
300 348
300 355
300 360
300 369
300 370
300 371
300 387
300 396
300 408
300 418
300 424
300 425
300 438
300 450
300 458
300 474
300 476
300 477
300 478
300 482
300 488
300 493
300 498
300 515
301 256
301 278
301 288
301 289
301 303
301 311
301 329
301 335
301 341
301 342
301 343
301 347
301 355
301 361
301 379
301 380
301 387
301 396
301 408
301 419
301 424
301 438
301 450
301 459
301 473
301 475
301 482
301 487
301 493
301 498
301 515
302 257
302 278
302 279
302 289
302 298
302 299
302 300
302 301
302 302
302 311
302 329
302 335
302 341
302 342
302 347
302 355
302 362
302 381
302 387
302 396
302 408
302 424
302 437
302 439
302 450
302 459
302 475
302 483
302 487
302 493
302 499
302 515
303 257
303 278
303 280
303 289
303 302
303 311
303 330
303 335
303 341
303 343
303 344
303 345
303 346
303 347
303 356
303 362
303 381
303 387
303 395
303 408
303 424
303 436
303 440
303 450
303 459
303 475
303 486
303 493
303 499
303 515
304 257
304 278
304 289
304 302
304 311
304 330
304 334
304 341
304 342
304 347
304 357
304 358
304 363
304 381
304 387
304 395
304 408
304 424
304 435
304 441
304 450
304 460
304 475
304 486
304 493
304 499
304 515
305 258
305 277
305 289
305 290
305 303
305 310
305 331
305 334
305 341
305 347
305 363
305 370
305 381
305 388
305 395
305 408
305 424
305 434
305 441
305 450
305 461
305 475
305 486
305 493
305 499
305 516
306 258
306 277
306 288
306 291
306 302
306 310
306 331
306 333
306 341
306 348
306 364
306 369
306 381
306 388
306 395
306 408
306 424
306 433
306 441
306 450
306 462
306 475
306 485
306 493
306 499
306 516
307 258
307 277
307 287
307 292
307 302
307 310
307 333
307 341
307 349
307 365
307 368
307 381
307 389
307 395
307 409
307 424
307 433
307 441
307 450
307 462
307 475
307 485
307 493
307 499
307 516
308 258
308 276
308 286
308 293
308 302
308 310
308 333
308 341
308 342
308 343
308 344
308 349
308 355
308 366
308 368
308 381
308 389
308 395
308 409
308 424
308 432
308 442
308 450
308 463
308 475
308 484
308 492
308 499
308 516
309 259
309 276
309 286
309 294
309 301
309 309
309 333
309 341
309 349
309 355
309 367
309 381
309 382
309 383
309 390
309 391
309 392
309 395
309 409
309 424
309 431
309 435
309 442
309 450
309 464
309 475
309 484
309 492
309 500
309 516
310 259
310 276
310 285
310 295
310 300
310 309
310 333
310 341
310 349
310 355
310 367
310 381
310 384
310 385
310 390
310 395
310 409
310 424
310 430
310 436
310 442
310 449
310 464
310 475
310 484
310 492
310 500
310 516
311 259
311 276
311 285
311 296
311 297
311 298
311 299
311 309
311 333
311 341
311 350
311 354
311 367
311 381
311 395
311 409
311 424
311 430
311 436
311 443
311 449
311 465
311 475
311 483
311 492
311 500
311 516
312 259
312 275
312 284
312 299
312 309
312 333
312 341
312 350
312 353
312 368
312 380
312 395
312 409
312 418
312 419
312 420
312 421
312 424
312 429
312 436
312 443
312 449
312 466
312 475
312 483
312 492
312 500
312 516
313 260
313 275
313 283
313 299
313 308
313 332
313 341
313 350
313 351
313 352
313 368
313 380
313 394
313 409
313 417
313 425
313 428
313 436
313 443
313 449
313 466
313 475
313 482
313 492
313 500
313 516
314 260
314 275
314 283
314 299
314 308
314 332
314 340
314 347
314 348
314 349
314 350
314 351
314 368
314 380
314 392
314 393
314 394
314 409
314 416
314 426
314 427
314 436
314 444
314 449
314 467
314 475
314 482
314 492
314 500
314 516
315 260
315 275
315 282
315 300
315 308
315 332
315 340
315 348
315 351
315 369
315 380
315 391
315 394
315 410
315 416
315 427
315 436
315 444
315 449
315 468
315 475
315 481
315 492
315 500
315 516
316 261
316 274
316 282
316 300
316 308
316 332
316 340
316 348
316 352
316 369
316 380
316 394
316 410
316 415
316 426
316 436
316 445
316 448
316 468
316 476
316 481
316 491
316 500
316 516
317 261
317 274
317 281
317 300
317 307
317 332
317 340
317 348
317 352
317 370
317 375
317 376
317 377
317 380
317 394
317 410
317 414
317 426
317 436
317 445
317 448
317 469
317 476
317 480
317 490
317 501
317 516
318 261
318 274
318 281
318 300
318 307
318 332
318 340
318 348
318 352
318 370
318 374
318 378
318 379
318 380
318 394
318 412
318 414
318 425
318 436
318 446
318 447
318 470
318 480
318 490
318 501
318 516
319 262
319 273
319 281
319 301
319 306
319 332
319 340
319 347
319 352
319 371
319 380
319 394
319 412
319 413
319 425
319 436
319 446
319 470
319 477
319 479
319 490
319 501
319 507
319 516
320 262
320 273
320 280
320 300
320 303
320 304
320 305
320 306
320 332
320 341
320 346
320 352
320 371
320 380
320 394
320 412
320 424
320 447
320 471
320 478
320 490
320 501
320 505
320 506
320 516
321 262
321 272
321 273
321 279
321 300
321 306
321 331
321 342
321 343
321 344
321 345
321 352
321 372
321 380
321 394
321 412
321 424
321 447
321 471
321 478
321 490
321 501
321 506
321 516
322 262
322 271
322 273
322 278
322 300
322 306
322 331
322 344
322 352
322 372
322 379
322 394
322 411
322 424
322 447
322 472
322 478
322 490
322 501
322 506
322 516
323 263
323 270
323 278
323 301
323 307
323 331
323 344
323 352
323 373
323 379
323 394
323 411
323 423
323 447
323 473
323 478
323 490
323 501
323 506
323 516
324 263
324 277
324 301
324 307
324 331
324 344
324 352
324 373
324 378
324 394
324 410
324 423
324 447
324 477
324 490
324 501
324 506
324 516
325 263
325 276
325 301
325 307
325 331
325 344
325 352
325 374
325 394
325 395
325 410
325 422
325 423
325 447
325 477
325 490
325 502
325 505
325 516
326 264
326 275
326 301
326 306
326 307
326 308
326 309
326 331
326 344
326 352
326 375
326 393
326 409
326 421
326 424
326 447
326 476
326 490
326 502
326 505
326 516
327 264
327 275
327 290
327 301
327 305
327 310
327 331
327 344
327 352
327 376
327 393
327 409
327 420
327 425
327 442
327 448
327 476
327 490
327 503
327 504
327 516
328 264
328 275
328 290
328 291
328 292
328 293
328 301
328 304
328 311
328 331
328 332
328 343
328 352
328 377
328 384
328 385
328 386
328 387
328 388
328 393
328 409
328 417
328 419
328 425
328 442
328 448
328 476
328 490
328 504
328 516
329 265
329 274
329 290
329 301
329 312
329 330
329 333
329 343
329 352
329 378
329 385
329 389
329 390
329 391
329 392
329 409
329 418
329 425
329 441
329 448
329 475
329 490
329 504
329 516
330 265
330 274
330 287
330 288
330 289
330 290
330 301
330 313
330 330
330 333
330 343
330 352
330 378
330 384
330 392
330 405
330 407
330 408
330 409
330 418
330 425
330 441
330 448
330 475
330 490
330 504
330 516
331 265
331 273
331 290
331 301
331 313
331 329
331 334
331 343
331 351
331 378
331 392
331 406
331 410
331 417
331 426
331 441
331 448
331 475
331 490
331 504
331 516
332 265
332 273
332 290
332 301
332 314
332 329
332 335
332 343
332 351
332 378
332 392
332 405
332 411
332 416
332 426
332 441
332 448
332 474
332 478
332 490
332 504
332 516
333 266
333 272
333 301
333 315
333 329
333 335
333 343
333 350
333 378
333 392
333 405
333 412
333 416
333 426
333 440
333 449
333 450
333 451
333 474
333 479
333 490
333 504
333 516
334 266
334 272
334 301
334 316
334 329
334 335
334 343
334 350
334 378
334 392
334 402
334 403
334 404
334 413
334 415
334 426
334 440
334 473
334 480
334 490
334 504
334 516
335 266
335 271
335 301
335 317
335 329
335 335
335 343
335 350
335 378
335 392
335 404
335 414
335 426
335 439
335 473
335 480
335 490
335 504
335 517
336 267
336 270
336 301
336 318
336 329
336 335
336 343
336 351
336 378
336 392
336 403
336 414
336 426
336 439
336 472
336 481
336 490
336 495
336 504
336 517
337 268
337 269
337 301
337 319
337 328
337 335
337 343
337 351
337 378
337 392
337 402
337 413
337 426
337 438
337 472
337 481
337 490
337 495
337 504
337 517
338 269
338 290
338 301
338 320
338 328
338 335
338 343
338 351
338 378
338 382
338 392
338 402
338 413
338 426
338 438
338 472
338 482
338 490
338 496
338 504
338 517
339 262
339 269
339 290
339 301
339 320
339 328
339 336
339 343
339 351
339 378
339 381
339 382
339 392
339 401
339 412
339 426
339 438
339 471
339 483
339 491
339 496
339 504
339 517
340 262
340 269
340 290
340 301
340 321
340 328
340 336
340 343
340 351
340 379
340 380
340 383
340 392
340 400
340 411
340 427
340 437
340 471
340 483
340 490
340 496
340 504
340 517
341 261
341 268
341 291
341 301
341 322
341 323
341 327
341 336
341 343
341 351
341 379
341 384
341 392
341 400
341 411
341 427
341 437
341 470
341 484
341 485
341 490
341 497
341 503
341 517
342 261
342 268
342 292
342 301
342 324
342 327
342 336
342 343
342 351
342 378
342 384
342 391
342 399
342 410
342 419
342 427
342 437
342 470
342 478
342 490
342 497
342 503
342 517
343 261
343 268
343 292
343 301
343 325
343 326
343 327
343 336
343 343
343 351
343 378
343 391
343 398
343 409
343 418
343 427
343 437
343 469
343 478
343 490
343 497
343 503
343 517
344 260
344 268
344 292
344 302
344 327
344 336
344 343
344 351
344 378
344 391
344 398
344 409
344 418
344 427
344 437
344 469
344 478
344 490
344 498
344 502
344 517
345 260
345 267
345 268
345 293
345 302
345 327
345 337
345 343
345 352
345 377
345 391
345 397
345 408
345 412
345 418
345 427
345 437
345 468
345 478
345 490
345 498
345 502
345 517
346 259
346 266
346 269
346 293
346 302
346 327
346 338
346 339
346 343
346 352
346 377
346 391
346 397
346 407
346 412
346 419
346 420
346 421
346 422
346 423
346 428
346 437
346 468
346 478
346 490
346 499
346 502
346 517
347 259
347 265
347 269
347 293
347 302
347 327
347 338
347 343
347 352
347 356
347 376
347 391
347 396
347 407
347 412
347 428
347 437
347 468
347 478
347 490
347 500
347 501
347 517
348 259
348 264
348 270
348 293
348 302
348 327
348 338
348 343
348 352
348 356
348 376
348 391
348 396
348 406
348 412
348 428
348 437
348 467
348 478
348 491
348 501
348 517
349 259
349 264
349 270
349 294
349 302
349 327
349 328
349 338
349 343
349 352
349 357
349 370
349 376
349 391
349 395
349 405
349 412
349 428
349 437
349 467
349 478
349 491
349 501
349 517
350 259
350 263
350 271
350 294
350 302
350 326
350 329
350 330
350 338
350 343
350 352
350 357
350 370
350 376
350 392
350 393
350 394
350 405
350 412
350 429
350 437
350 466
350 478
350 491
350 501
350 517
351 260
351 263
351 271
351 294
351 302
351 326
351 331
351 338
351 343
351 352
351 358
351 359
351 360
351 367
351 368
351 369
351 376
351 392
351 404
351 413
351 429
351 437
351 466
351 478
351 491
351 501
351 517
352 262
352 271
352 294
352 302
352 325
352 332
352 338
352 343
352 352
352 359
352 368
352 376
352 391
352 404
352 413
352 429
352 437
352 465
352 478
352 491
352 501
352 517
353 262
353 271
353 294
353 302
353 325
353 332
353 338
353 343
353 352
353 358
353 368
353 376
353 391
353 403
353 413
353 429
353 437
353 465
353 491
353 501
353 517
354 261
354 272
354 295
354 302
354 325
354 333
354 338
354 343
354 352
354 368
354 376
354 378
354 391
354 402
354 413
354 429
354 436
354 465
354 490
354 491
354 501
354 517
354 535
355 260
355 272
355 295
355 302
355 325
355 334
355 338
355 343
355 352
355 367
355 376
355 378
355 379
355 390
355 402
355 414
355 429
355 436
355 464
355 489
355 492
355 501
355 517
355 535
356 260
356 272
356 295
356 302
356 325
356 334
356 335
356 336
356 337
356 338
356 342
356 352
356 362
356 367
356 376
356 377
356 380
356 381
356 382
356 383
356 390
356 401
356 430
356 436
356 464
356 489
356 492
356 502
356 517
356 534
357 259
357 272
357 295
357 302
357 324
357 334
357 338
357 342
357 353
357 361
357 367
357 375
357 390
357 401
357 414
357 430
357 436
357 463
357 489
357 492
357 502
357 517
357 534
358 259
358 272
358 296
358 300
358 301
358 324
358 333
358 340
358 342
358 353
358 361
358 367
358 375
358 390
358 400
358 414
358 430
358 436
358 463
358 488
358 490
358 492
358 502
358 504
358 517
358 534
359 258
359 270
359 273
359 296
359 301
359 324
359 332
359 333
359 341
359 342
359 353
359 361
359 366
359 375
359 376
359 377
359 389
359 399
359 414
359 430
359 436
359 462
359 479
359 488
359 490
359 492
359 501
359 502
359 504
359 517
359 534
360 258
360 270
360 273
360 296
360 301
360 324
360 331
360 334
360 342
360 353
360 361
360 366
360 374
360 378
360 389
360 399
360 414
360 430
360 436
360 462
360 479
360 487
360 492
360 500
360 503
360 518
360 533
361 257
361 269
361 274
361 296
361 324
361 331
361 342
361 353
361 362
361 365
361 373
361 389
361 398
361 414
361 431
361 436
361 462
361 471
361 479
361 487
361 493
361 500
361 518
361 533
362 257
362 269
362 274
362 297
362 324
362 330
362 342
362 353
362 363
362 364
362 373
362 389
362 397
362 414
362 423
362 431
362 436
362 461
362 470
362 479
362 487
362 493
362 497
362 498
362 499
362 500
362 519
362 533
363 256
363 268
363 274
363 297
363 324
363 329
363 342
363 353
363 364
363 372
363 389
363 397
363 414
363 422
363 431
363 436
363 461
363 469
363 479
363 487
363 493
363 501
363 519
363 532
364 255
364 268
364 275
364 297
364 324
364 329
364 342
364 353
364 364
364 371
364 389
364 396
364 413
364 422
364 432
364 436
364 460
364 469
364 479
364 487
364 493
364 501
364 515
364 516
364 520
364 532
365 255
365 268
365 275
365 297
365 324
365 327
365 328
365 342
365 353
365 364
365 371
365 389
365 395
365 413
365 421
365 432
365 436
365 460
365 469
365 479
365 487
365 493
365 501
365 514
365 519
365 520
365 521
365 532
366 254
366 268
366 275
366 297
366 324
366 325
366 326
366 342
366 354
366 363
366 371
366 386
366 389
366 395
366 413
366 421
366 433
366 435
366 459
366 469
366 479
366 487
366 493
366 502
366 514
366 518
366 522
366 531
367 254
367 268
367 276
367 297
367 323
367 342
367 354
367 363
367 371
367 386
367 389
367 394
367 410
367 413
367 421
367 434
367 435
367 453
367 459
367 468
367 470
367 479
367 487
367 493
367 502
367 504
367 505
367 514
367 518
367 523
367 531
368 253
368 268
368 276
368 297
368 323
368 342
368 354
368 363
368 371
368 386
368 390
368 393
368 411
368 412
368 413
368 421
368 435
368 454
368 457
368 458
368 459
368 467
368 471
368 480
368 487
368 493
368 503
368 513
368 518
368 523
368 531
369 253
369 268
369 276
369 298
369 323
369 342
369 354
369 363
369 370
369 386
369 391
369 392
369 410
369 414
369 421
369 435
369 454
369 459
369 466
369 471
369 487
369 493
369 503
369 513
369 518
369 523
369 530
370 253
370 267
370 276
370 298
370 323
370 342
370 354
370 363
370 385
370 391
370 409
370 415
370 416
370 421
370 435
370 453
370 466
370 472
370 487
370 493
370 503
370 512
370 518
370 524
370 530
371 267
371 277
371 298
371 322
371 342
371 354
371 363
371 385
371 390
371 408
371 415
371 421
371 435
371 453
371 465
371 473
371 487
371 493
371 504
371 512
371 518
371 524
371 530
372 267
372 277
372 298
372 322
372 342
372 354
372 362
372 385
372 390
372 408
372 416
372 421
372 435
372 453
372 465
372 473
372 486
372 493
372 504
372 512
372 518
372 524
372 529
373 267
373 277
373 293
373 299
373 322
373 342
373 354
373 361
373 385
373 390
373 407
373 421
373 435
373 452
373 464
373 474
373 486
373 493
373 505
373 509
373 512
373 518
373 524
373 529
374 267
374 278
374 293
374 299
374 321
374 342
374 354
374 355
374 360
374 368
374 378
374 386
374 389
374 407
374 417
374 418
374 420
374 435
374 452
374 464
374 475
374 486
374 494
374 505
374 510
374 511
374 518
374 525
374 528
375 267
375 278
375 294
375 299
375 321
375 342
375 353
375 356
375 359
375 368
375 378
375 387
375 389
375 406
375 419
375 420
375 435
375 452
375 463
375 476
375 477
375 486
375 494
375 505
375 509
375 510
375 511
375 517
375 526
375 527
376 267
376 278
376 293
376 299
376 321
376 342
376 353
376 356
376 359
376 368
376 376
376 377
376 378
376 389
376 405
376 420
376 435
376 452
376 463
376 478
376 486
376 494
376 506
376 511
376 516
376 527
377 267
377 279
377 293
377 299
377 320
377 342
377 353
377 357
377 363
377 367
377 378
377 388
377 405
377 435
377 451
377 462
377 479
377 486
377 494
377 501
377 506
377 511
377 516
377 527
378 266
378 279
378 293
378 300
378 320
378 342
378 352
378 357
378 364
378 365
378 366
378 367
378 378
378 388
378 404
378 435
378 451
378 462
378 480
378 486
378 494
378 502
378 506
378 511
378 517
378 526
379 266
379 279
379 293
379 300
379 319
379 342
379 352
379 357
379 366
379 367
379 379
379 387
379 403
379 435
379 451
379 461
379 480
379 486
379 494
379 501
379 507
379 510
379 526
380 266
380 279
380 293
380 300
380 318
380 342
380 352
380 357
380 366
380 368
380 379
380 387
380 403
380 435
380 461
380 480
380 486
380 494
380 501
380 507
380 510
380 526
381 266
381 280
381 293
381 300
381 318
381 342
381 352
381 357
381 366
381 379
381 387
381 402
381 435
381 460
381 481
381 486
381 494
381 499
381 500
381 501
381 507
381 526
382 266
382 280
382 292
382 300
382 317
382 342
382 352
382 357
382 366
382 380
382 387
382 401
382 435
382 460
382 485
382 494
382 502
382 508
382 526
383 266
383 280
383 293
383 294
383 295
383 301
383 317
383 342
383 353
383 357
383 366
383 380
383 384
383 385
383 386
383 387
383 401
383 435
383 459
383 485
383 494
383 503
383 508
383 526
384 266
384 281
384 296
384 301
384 315
384 316
384 317
384 342
384 357
384 365
384 367
384 381
384 383
384 387
384 400
384 435
384 449
384 459
384 485
384 494
384 508
384 526
385 265
385 281
385 301
385 314
385 318
385 342
385 356
385 364
385 366
385 367
385 382
385 388
385 399
385 417
385 435
385 449
385 458
385 485
385 494
385 509
385 526
386 265
386 281
386 301
386 314
386 318
386 342
386 356
386 363
386 367
386 382
386 388
386 399
386 417
386 436
386 449
386 458
386 485
386 495
386 509
386 526
387 265
387 281
387 301
387 313
387 319
387 342
387 356
387 363
387 367
387 382
387 388
387 398
387 417
387 436
387 449
387 457
387 485
387 495
387 509
387 526
388 265
388 282
388 302
388 312
388 320
388 341
388 356
388 363
388 368
388 382
388 388
388 398
388 418
388 436
388 448
388 457
388 485
388 495
388 509
388 526
389 265
389 282
389 302
389 311
389 320
389 341
389 356
389 363
389 368
389 382
389 388
389 397
389 418
389 426
389 436
389 448
389 456
389 485
389 495
389 510
389 525
389 526
390 265
390 282
390 302
390 311
390 320
390 341
390 356
390 363
390 368
390 382
390 388
390 396
390 418
390 419
390 420
390 427
390 437
390 448
390 456
390 485
390 495
390 510
390 524
390 527
391 265
391 283
391 302
391 310
391 321
391 341
391 356
391 363
391 368
391 382
391 388
391 396
391 417
391 427
391 428
391 429
391 430
391 437
391 447
391 455
391 485
391 495
391 510
391 523
391 528
392 265
392 283
392 302
392 310
392 321
392 341
392 356
392 363
392 369
392 382
392 388
392 395
392 407
392 417
392 427
392 437
392 447
392 455
392 484
392 495
392 510
392 523
392 529
393 264
393 283
393 303
393 309
393 321
393 341
393 355
393 356
393 357
393 363
393 369
393 382
393 388
393 395
393 407
393 417
393 418
393 427
393 437
393 447
393 454
393 462
393 484
393 495
393 511
393 523
393 529
394 264
394 283
394 303
394 308
394 321
394 341
394 354
394 358
394 364
394 369
394 382
394 387
394 394
394 407
394 416
394 427
394 437
394 447
394 454
394 461
394 484
394 495
394 511
394 522
394 529
395 264
395 284
395 303
395 307
395 321
395 341
395 354
395 359
395 364
395 369
395 382
395 387
395 393
395 408
395 416
395 427
395 438
395 447
395 453
395 461
395 484
395 495
395 512
395 522
395 530
396 264
396 284
396 304
396 306
396 322
396 341
396 354
396 359
396 364
396 369
396 383
396 387
396 392
396 408
396 415
396 426
396 427
396 428
396 438
396 446
396 453
396 461
396 475
396 484
396 495
396 508
396 512
396 522
396 530
396 545
397 264
397 284
397 305
397 322
397 341
397 353
397 359
397 370
397 383
397 387
397 388
397 389
397 390
397 391
397 409
397 415
397 425
397 438
397 445
397 452
397 461
397 475
397 476
397 484
397 495
397 506
397 507
397 512
397 521
397 530
397 545
398 264
398 285
398 305
398 322
398 341
398 353
398 360
398 370
398 384
398 387
398 391
398 409
398 415
398 425
398 438
398 443
398 444
398 445
398 452
398 461
398 474
398 484
398 495
398 507
398 513
398 521
398 530
398 545
399 264
399 285
399 304
399 323
399 341
399 353
399 360
399 370
399 385
399 386
399 390
399 409
399 424
399 438
399 445
399 451
399 461
399 475
399 484
399 495
399 507
399 513
399 521
399 530
399 545
400 263
400 285
400 304
400 323
400 341
400 353
400 360
400 370
400 386
400 410
400 424
400 439
400 445
400 451
400 461
400 473
400 475
400 484
400 496
400 507
400 513
400 520
400 531
400 545
401 263
401 285
401 304
401 323
401 341
401 352
401 360
401 365
401 370
401 386
401 410
401 424
401 439
401 445
401 450
401 461
401 474
401 475
401 484
401 495
401 507
401 513
401 520
401 531
401 544
402 263
402 286
402 303
402 306
402 323
402 341
402 352
402 360
402 365
402 371
402 386
402 411
402 423
402 439
402 444
402 450
402 461
402 475
402 483
402 495
402 506
402 514
402 520
402 531
402 544
403 263
403 286
403 302
403 307
403 341
403 352
403 361
403 365
403 371
403 386
403 411
403 422
403 423
403 439
403 444
403 449
403 461
403 475
403 483
403 495
403 506
403 514
403 519
403 531
403 544
404 263
404 286
404 302
404 308
404 309
404 323
404 340
404 352
404 361
404 365
404 371
404 386
404 411
404 421
404 423
404 439
404 444
404 449
404 461
404 475
404 483
404 494
404 506
404 515
404 516
404 517
404 518
404 532
404 543
405 264
405 287
405 301
405 310
405 324
405 340
405 351
405 361
405 365
405 372
405 386
405 412
405 440
405 448
405 461
405 475
405 483
405 494
405 506
405 517
405 532
405 543
406 287
406 300
406 311
406 324
406 340
406 351
406 361
406 364
406 365
406 372
406 386
406 412
406 440
406 448
406 461
406 483
406 494
406 505
406 517
406 532
406 543
407 287
407 299
407 312
407 319
407 324
407 339
407 351
407 361
407 366
407 373
407 386
407 413
407 440
407 447
407 461
407 475
407 483
407 494
407 505
407 517
407 533
407 543
408 287
408 298
408 312
408 319
408 325
408 339
408 351
408 361
408 365
408 374
408 375
408 376
408 385
408 413
408 423
408 424
408 425
408 426
408 440
408 447
408 461
408 475
408 483
408 494
408 505
408 517
408 533
408 542
409 288
409 298
409 312
409 319
409 325
409 339
409 351
409 361
409 366
409 385
409 413
409 424
409 441
409 447
409 461
409 475
409 483
409 494
409 505
409 517
409 533
409 542
410 288
410 297
410 312
410 319
410 325
410 339
410 350
410 362
410 366
410 373
410 384
410 414
410 424
410 441
410 447
410 461
410 476
410 483
410 494
410 505
410 517
410 533
410 541
411 288
411 297
411 312
411 320
411 325
411 339
411 350
411 362
411 366
411 373
411 384
411 414
411 424
411 441
411 447
411 461
411 476
411 483
411 494
411 504
411 517
411 534
411 541
412 289
412 296
412 312
412 320
412 326
412 339
412 350
412 362
412 366
412 367
412 371
412 373
412 383
412 384
412 414
412 424
412 441
412 447
412 461
412 476
412 483
412 493
412 504
412 517
412 534
412 541
413 289
413 295
413 311
413 321
413 326
413 339
413 340
413 350
413 362
413 366
413 368
413 369
413 370
413 373
413 382
413 385
413 415
413 424
413 441
413 447
413 461
413 476
413 482
413 493
413 504
413 516
413 534
413 540
414 289
414 294
414 311
414 321
414 326
414 338
414 341
414 350
414 362
414 368
414 373
414 381
414 386
414 415
414 441
414 447
414 461
414 476
414 482
414 493
414 504
414 516
414 534
414 540
415 290
415 293
415 305
415 311
415 321
415 326
415 338
415 341
415 349
415 362
415 368
415 374
415 381
415 386
415 415
415 442
415 448
415 461
415 476
415 482
415 493
415 504
415 516
415 535
415 539
416 291
416 292
416 304
416 311
416 321
416 327
416 338
416 349
416 362
416 368
416 375
416 380
416 387
416 414
416 416
416 442
416 448
416 461
416 476
416 482
416 503
416 516
416 535
416 539
417 291
417 304
417 311
417 322
417 327
417 338
417 349
417 363
417 368
417 375
417 380
417 387
417 413
417 417
417 442
417 448
417 461
417 476
417 482
417 503
417 516
417 536
417 537
417 538
418 291
418 304
418 311
418 322
418 326
418 327
418 338
418 349
418 368
418 376
418 380
418 387
418 413
418 417
418 442
418 448
418 461
418 476
418 482
418 503
418 515
418 516
418 517
418 537
419 291
419 304
419 311
419 322
419 328
419 338
419 349
419 368
419 379
419 388
419 413
419 418
419 442
419 448
419 461
419 503
419 514
419 518
419 537
420 291
420 304
420 311
420 322
420 338
420 339
420 340
420 349
420 368
420 379
420 388
420 413
420 418
420 443
420 448
420 461
420 503
420 514
420 519
420 537
421 291
421 305
421 311
421 323
421 338
421 341
421 348
421 369
421 378
421 388
421 413
421 414
421 419
421 443
421 448
421 461
421 502
421 513
421 520
421 537
422 291
422 305
422 306
422 311
422 323
422 338
422 341
422 348
422 369
422 378
422 389
422 412
422 419
422 443
422 448
422 461
422 502
422 513
422 520
422 537
423 291
423 304
423 311
423 324
423 338
423 341
423 348
423 369
423 377
423 389
423 412
423 420
423 443
423 449
423 461
423 502
423 513
423 520
423 527
423 537
424 289
424 290
424 291
424 311
424 324
424 338
424 348
424 369
424 377
424 389
424 394
424 412
424 420
424 443
424 449
424 461
424 490
424 502
424 512
424 521
424 526
424 537
424 554
425 288
425 292
425 311
425 324
425 339
425 347
425 376
425 389
425 394
425 411
425 420
425 444
425 449
425 461
425 490
425 501
425 512
425 521
425 526
425 537
425 554
426 287
426 292
426 311
426 324
426 339
426 347
426 376
426 389
426 394
426 411
426 420
426 444
426 449
426 461
426 490
426 501
426 512
426 521
426 527
426 537
426 553
426 554
426 555
427 286
427 293
427 311
427 314
427 315
427 316
427 325
427 339
427 347
427 376
427 390
427 394
427 410
427 421
427 444
427 449
427 461
427 490
427 501
427 512
427 522
427 528
427 537
427 551
427 552
428 285
428 294
428 312
428 313
428 326
428 339
428 347
428 373
428 374
428 375
428 376
428 390
428 394
428 408
428 409
428 421
428 444
428 449
428 461
428 491
428 501
428 511
428 522
428 528
428 537
428 550
429 285
429 312
429 326
429 339
429 346
429 372
429 376
429 390
429 395
429 409
429 421
429 445
429 449
429 461
429 491
429 501
429 511
429 522
429 528
429 537
429 549
430 284
430 312
430 327
430 339
430 346
430 371
430 376
430 390
430 395
430 409
430 422
430 445
430 449
430 461
430 490
430 500
430 511
430 522
430 529
430 537
430 548
431 283
431 312
431 327
431 339
431 343
431 344
431 345
431 346
431 370
431 376
431 390
431 395
431 408
431 422
431 445
431 449
431 461
431 490
431 500
431 510
431 523
431 529
431 535
431 538
431 546
431 547
432 283
432 311
432 313
432 328
432 339
432 342
432 346
432 369
432 376
432 391
432 395
432 408
432 423
432 446
432 448
432 449
432 461
432 490
432 500
432 510
432 523
432 530
432 534
432 539
432 545
433 282
433 311
433 313
433 328
433 339
433 347
433 369
433 376
433 391
433 396
433 408
433 423
433 447
433 449
433 460
433 491
433 500
433 510
433 523
433 531
433 533
433 540
433 544
434 281
434 302
434 311
434 313
434 329
434 339
434 347
434 368
434 375
434 391
434 396
434 408
434 424
434 448
434 449
434 460
434 494
434 499
434 509
434 524
434 532
434 541
434 542
434 543
435 281
435 302
435 312
435 313
435 329
435 339
435 347
435 368
435 375
435 392
435 396
435 407
435 424
435 449
435 460
435 495
435 496
435 497
435 499
435 509
435 524
435 532
435 541
436 280
436 302
436 311
436 313
436 329
436 339
436 347
436 367
436 375
436 392
436 396
436 407
436 425
436 450
436 460
436 489
436 498
436 499
436 509
436 524
436 532
436 541
437 279
437 302
437 310
437 312
437 329
437 339
437 366
437 375
437 378
437 392
437 397
437 407
437 425
437 450
437 460
437 489
437 499
437 508
437 525
437 532
437 540
438 279
438 284
438 302
438 312
438 329
438 339
438 366
438 374
438 379
438 392
438 396
438 406
438 407
438 417
438 426
438 448
438 450
438 460
438 489
438 499
438 508
438 525
438 532
438 540
439 278
439 284
439 301
439 312
439 330
439 339
439 365
439 374
439 380
439 393
439 396
439 405
439 407
439 417
439 426
439 449
439 460
439 488
439 499
439 508
439 525
439 532
439 538
439 540
440 278
440 284
440 301
440 311
440 330
440 339
440 364
440 373
440 381
440 394
440 395
440 405
440 406
440 417
440 426
440 449
440 460
440 487
440 499
440 507
440 526
440 532
440 536
440 537
440 541
441 277
441 279
441 285
441 301
441 311
441 330
441 339
441 364
441 373
441 382
441 395
441 405
441 417
441 427
441 443
441 449
441 460
441 478
441 486
441 499
441 507
441 526
441 532
441 533
441 534
441 535
441 541
442 276
442 284
442 301
442 311
442 330
442 339
442 363
442 373
442 382
442 395
442 404
442 416
442 427
442 443
442 449
442 460
442 478
442 486
442 499
442 507
442 527
442 532
442 541
443 275
443 285
443 302
443 311
443 331
443 339
443 363
443 373
443 383
443 394
443 396
443 404
443 416
443 428
443 443
443 450
443 460
443 478
443 486
443 499
443 506
443 527
443 530
443 531
443 541
444 274
444 285
444 302
444 310
444 331
444 339
444 343
444 362
444 372
444 383
444 394
444 396
444 404
444 416
444 428
444 443
444 450
444 460
444 478
444 486
444 499
444 506
444 528
444 529
444 542
445 274
445 285
445 302
445 310
445 331
445 339
445 343
445 362
445 372
445 384
445 395
445 403
445 405
445 416
445 429
445 443
445 450
445 460
445 478
445 486
445 499
445 506
445 528
445 542
446 273
446 285
446 303
446 310
446 331
446 339
446 340
446 342
446 361
446 372
446 374
446 375
446 384
446 395
446 402
446 417
446 429
446 443
446 450
446 460
446 478
446 486
446 499
446 505
446 528
446 542
447 272
447 285
447 304
447 311
447 331
447 339
447 341
447 360
447 371
447 376
447 385
447 395
447 402
447 417
447 429
447 443
447 451
447 460
447 478
447 486
447 487
447 500
447 505
447 527
447 543
448 272
448 285
448 305
448 311
448 332
448 339
448 340
448 341
448 360
448 371
448 376
448 385
448 396
448 401
448 417
448 430
448 443
448 451
448 460
448 478
448 485
448 500
448 505
448 527
448 543
449 271
449 286
449 305
449 310
449 332
449 339
449 340
449 341
449 359
449 371
449 376
449 385
449 396
449 399
449 401
449 417
449 430
449 443
449 451
449 460
449 478
449 484
449 499
449 504
449 527
449 543
450 271
450 286
450 305
450 309
450 332
450 339
450 342
450 358
450 370
450 375
450 386
450 397
450 398
450 416
450 431
450 443
450 451
450 460
450 478
450 484
450 504
450 524
450 525
450 526
450 527
450 543
451 270
451 287
451 306
451 309
451 333
451 339
451 358
451 370
451 375
451 386
451 398
451 416
451 431
451 443
451 451
451 460
451 483
451 504
451 522
451 523
451 527
451 543
452 269
452 287
452 307
452 308
452 333
452 339
452 357
452 370
452 375
452 386
452 398
452 416
452 431
452 443
452 451
452 460
452 483
452 503
452 521
452 528
452 544
453 269
453 287
453 307
453 333
453 339
453 356
453 370
453 375
453 387
453 398
453 416
453 432
453 443
453 452
453 460
453 483
453 486
453 503
453 520
453 527
453 528
453 544
454 268
454 288
454 306
454 307
454 334
454 335
454 339
454 356
454 369
454 375
454 387
454 398
454 416
454 432
454 443
454 452
454 460
454 483
454 486
454 503
454 518
454 519
454 526
454 529
454 544
455 267
455 288
455 305
455 307
455 333
455 334
455 339
455 355
455 369
455 375
455 387
455 398
455 416
455 433
455 443
455 452
455 460
455 483
455 487
455 502
455 517
455 526
455 530
455 544
456 267
456 289
456 305
456 307
456 308
456 335
456 336
456 339
456 355
456 368
456 375
456 388
456 398
456 416
456 433
456 443
456 452
456 460
456 482
456 488
456 491
456 492
456 502
456 516
456 526
456 531
456 545
457 266
457 289
457 305
457 307
457 309
457 339
457 354
457 368
457 375
457 388
457 398
457 416
457 434
457 443
457 452
457 460
457 482
457 489
457 490
457 502
457 515
457 525
457 531
457 545
458 265
458 290
458 305
458 309
458 339
458 353
458 368
458 375
458 388
458 399
458 400
458 416
458 434
458 443
458 452
458 460
458 482
458 489
458 501
458 514
458 525
458 531
458 545
458 547
459 265
459 290
459 306
459 307
459 308
459 339
459 353
459 368
459 375
459 389
459 399
459 416
459 434
459 443
459 452
459 460
459 482
459 487
459 488
459 489
459 501
459 512
459 513
459 525
459 532
459 546
460 264
460 290
460 307
460 339
460 352
460 367
460 375
460 389
460 399
460 416
460 435
460 443
460 452
460 460
460 482
460 486
460 489
460 501
460 511
460 525
460 532
460 546
461 263
461 291
461 307
461 325
461 339
461 351
461 367
461 375
461 389
461 399
461 416
461 435
461 443
461 453
461 460
461 481
461 490
461 501
461 510
461 525
461 532
461 546
462 263
462 291
462 307
462 326
462 338
462 350
462 367
462 375
462 389
462 399
462 415
462 436
462 443
462 453
462 460
462 481
462 491
462 500
462 509
462 525
462 533
462 546
463 262
463 292
463 307
463 326
463 338
463 350
463 366
463 374
463 377
463 390
463 399
463 415
463 436
463 443
463 453
463 460
463 481
463 491
463 500
463 508
463 525
463 533
463 546
464 261
464 292
464 307
464 326
464 336
464 337
464 338
464 349
464 366
464 374
464 375
464 376
464 390
464 399
464 415
464 436
464 443
464 453
464 460
464 481
464 492
464 500
464 507
464 508
464 524
464 533
464 547
465 260
465 292
465 307
465 326
465 335
465 339
465 366
465 373
465 390
465 399
465 415
465 437
465 453
465 460
465 480
465 493
465 500
465 505
465 506
465 509
465 524
465 533
465 547
466 260
466 293
466 307
466 326
466 334
466 339
466 366
466 373
466 391
466 400
466 415
466 437
466 453
466 460
466 480
466 493
466 500
466 503
466 504
466 510
466 524
466 534
466 547
467 259
467 293
467 306
467 314
467 315
467 316
467 326
467 334
467 339
467 365
467 373
467 391
467 400
467 415
467 438
467 453
467 460
467 480
467 494
467 501
467 524
467 534
467 548
468 258
468 294
468 306
468 313
468 326
468 333
468 340
468 365
468 373
468 392
468 400
468 415
468 418
468 438
468 453
468 460
468 480
468 494
468 500
468 524
468 534
468 548
469 258
469 282
469 294
469 306
469 313
469 326
469 333
469 340
469 365
469 373
469 388
469 392
469 401
469 415
469 418
469 439
469 453
469 460
469 480
469 495
469 499
469 523
469 524
469 535
469 549
469 550
469 551
470 257
470 282
470 294
470 306
470 313
470 326
470 332
470 340
470 364
470 373
470 387
470 392
470 401
470 406
470 414
470 419
470 439
470 453
470 460
470 479
470 495
470 499
470 522
470 524
470 535
470 552
471 256
471 282
471 295
471 306
471 313
471 326
471 332
471 340
471 364
471 372
471 387
471 393
471 401
471 407
471 414
471 419
471 439
471 453
471 460
471 479
471 496
471 497
471 498
471 521
471 525
471 535
471 552
472 256
472 282
472 295
472 306
472 313
472 326
472 331
472 340
472 364
472 372
472 387
472 393
472 402
472 408
472 414
472 419
472 440
472 454
472 460
472 479
472 496
472 520
472 525
472 535
472 553
473 255
473 282
473 296
473 306
473 313
473 326
473 330
473 340
473 364
473 372
473 387
473 393
473 402
473 409
473 414
473 419
473 440
473 454
473 460
473 479
473 496
473 520
473 525
473 536
473 553
474 254
474 282
474 296
474 306
474 312
474 313
474 326
474 329
474 341
474 363
474 372
474 387
474 394
474 402
474 409
474 414
474 419
474 441
474 454
474 460
474 478
474 494
474 495
474 496
474 525
474 536
474 553
475 254
475 282
475 296
475 306
475 311
475 314
475 327
475 328
475 341
475 363
475 372
475 386
475 388
475 394
475 402
475 408
475 409
475 414
475 420
475 441
475 454
475 460
475 478
475 493
475 497
475 525
475 536
475 537
475 538
475 554
476 253
476 282
476 297
476 306
476 315
476 327
476 335
476 341
476 363
476 372
476 388
476 395
476 402
476 407
476 410
476 414
476 420
476 441
476 454
476 460
476 478
476 492
476 498
476 525
476 536
477 252
477 282
477 297
477 305
477 327
477 335
477 341
477 362
477 372
477 389
477 390
477 391
477 395
477 402
477 406
477 414
477 420
477 442
477 454
477 460
477 478
477 490
477 491
477 498
477 525
478 252
478 297
478 305
478 315
478 326
478 336
478 341
478 362
478 373
478 390
478 395
478 402
478 414
478 420
478 442
478 454
478 460
478 478
478 489
478 499
478 525
479 251
479 298
479 305
479 315
479 326
479 336
479 341
479 362
479 372
479 390
479 395
479 402
479 407
479 413
479 420
479 443
479 454
479 460
479 477
479 488
479 499
479 525
480 250
480 299
480 303
480 304
480 305
480 313
480 315
480 326
480 336
480 341
480 361
480 389
480 396
480 403
480 407
480 413
480 421
480 443
480 454
480 459
480 477
480 487
480 500
480 520
480 521
480 522
480 525
481 250
481 300
481 301
481 302
481 306
481 314
481 315
481 326
481 336
481 341
481 361
481 388
481 396
481 403
481 407
481 413
481 421
481 444
481 455
481 459
481 477
481 485
481 486
481 501
481 521
481 525
482 249
482 301
482 307
482 313
482 315
482 326
482 336
482 341
482 361
482 372
482 387
482 396
482 403
482 406
482 413
482 421
482 444
482 455
482 459
482 477
482 484
482 501
482 511
482 520
482 525
483 248
483 301
483 308
483 316
483 326
483 336
483 341
483 360
483 371
483 387
483 397
483 403
483 406
483 413
483 421
483 444
483 456
483 457
483 458
483 477
483 483
483 501
483 511
483 520
483 525
484 248
484 301
484 308
484 315
484 317
484 326
484 336
484 341
484 360
484 371
484 387
484 397
484 404
484 405
484 413
484 421
484 445
484 457
484 477
484 482
484 502
484 511
484 520
484 525
485 247
485 301
485 308
485 318
485 326
485 336
485 341
485 360
485 371
485 383
485 384
485 385
485 386
485 387
485 397
485 404
485 413
485 422
485 445
485 457
485 477
485 480
485 481
485 502
485 511
485 520
485 525
486 246
486 302
486 308
486 318
486 325
486 336
486 341
486 359
486 371
486 380
486 382
486 386
486 387
486 388
486 389
486 392
486 393
486 394
486 398
486 404
486 413
486 421
486 445
486 457
486 477
486 478
486 479
486 502
486 511
486 519
486 525
487 246
487 302
487 308
487 319
487 325
487 337
487 341
487 359
487 365
487 371
487 381
487 386
487 390
487 391
487 398
487 404
487 413
487 446
487 457
487 477
487 503
487 511
487 519
487 525
488 245
488 302
488 308
488 325
488 337
488 341
488 359
488 366
488 371
488 386
488 391
488 398
488 404
488 413
488 446
488 457
488 476
488 503
488 511
488 519
488 525
489 244
489 302
489 309
489 325
489 337
489 341
489 359
489 366
489 371
489 386
489 391
489 399
489 405
489 412
489 447
489 457
489 476
489 503
489 511
489 518
489 525
490 244
490 302
490 309
490 324
490 325
490 337
490 341
490 358
490 366
490 371
490 386
490 391
490 399
490 405
490 412
490 447
490 457
490 475
490 504
490 511
490 518
490 525
491 243
491 303
491 309
491 322
491 323
491 325
491 337
491 341
491 358
491 366
491 370
491 386
491 391
491 400
491 405
491 412
491 438
491 447
491 457
491 475
491 504
491 511
491 518
491 525
492 242
492 303
492 309
492 321
492 326
492 337
492 341
492 358
492 366
492 370
492 386
492 387
492 390
492 391
492 396
492 400
492 405
492 412
492 437
492 448
492 457
492 474
492 505
492 511
492 518
492 525
493 242
493 303
493 309
493 321
493 326
493 338
493 341
493 357
493 366
493 370
493 381
493 382
493 383
493 384
493 385
493 392
493 393
493 394
493 395
493 400
493 405
493 412
493 437
493 448
493 457
493 474
493 505
493 511
493 518
493 525
494 241
494 302
494 303
494 309
494 320
494 326
494 341
494 357
494 366
494 370
494 379
494 380
494 385
494 393
494 401
494 405
494 412
494 436
494 449
494 457
494 474
494 506
494 510
494 517
494 525
495 240
495 301
495 304
495 309
495 320
495 326
495 341
495 357
495 366
495 370
495 378
495 385
495 393
495 401
495 404
495 412
495 436
495 449
495 457
495 474
495 506
495 510
495 517
495 525
496 240
496 281
496 301
496 304
496 309
496 319
496 326
496 341
496 356
496 366
496 370
496 378
496 385
496 393
496 401
496 412
496 424
496 435
496 450
496 457
496 474
496 507
496 510
496 517
496 525
497 239
497 280
497 301
497 302
497 304
497 308
497 319
497 326
497 341
497 356
497 366
497 377
497 385
497 393
497 394
497 402
497 412
497 424
497 434
497 450
497 458
497 473
497 508
497 509
497 517
497 525
498 238
498 280
498 301
498 303
498 305
498 306
498 307
498 318
498 326
498 341
498 356
498 366
498 377
498 378
498 385
498 392
498 395
498 396
498 397
498 402
498 412
498 424
498 434
498 450
498 458
498 473
498 509
498 517
498 524
499 238
499 251
499 280
499 301
499 302
499 304
499 307
499 318
499 326
499 341
499 356
499 366
499 376
499 385
499 391
499 402
499 411
499 424
499 433
499 451
499 458
499 473
499 509
499 516
499 524
500 237
500 252
500 280
500 300
500 307
500 317
500 326
500 340
500 355
500 366
500 376
500 384
500 403
500 411
500 424
500 432
500 451
500 458
500 473
500 509
500 516
500 524
501 236
501 252
501 280
501 300
501 307
501 317
501 326
501 340
501 355
501 366
501 375
501 384
501 397
501 403
501 411
501 424
501 432
501 451
501 458
501 473
501 510
501 511
501 514
501 515
501 516
501 524
502 236
502 251
502 280
502 299
502 307
502 316
502 327
502 340
502 355
502 367
502 374
502 384
502 397
502 399
502 403
502 411
502 424
502 432
502 452
502 458
502 472
502 510
502 512
502 513
502 515
502 516
502 517
502 521
502 523
502 525
503 235
503 251
503 280
503 299
503 307
503 315
503 320
503 327
503 340
503 354
503 367
503 374
503 384
503 397
503 398
503 404
503 410
503 424
503 431
503 453
503 458
503 472
503 511
503 514
503 518
503 519
503 520
503 525
504 234
504 251
504 280
504 299
504 307
504 315
504 321
504 327
504 340
504 354
504 367
504 374
504 384
504 396
504 404
504 410
504 424
504 431
504 454
504 458
504 472
504 511
504 520
504 525
505 234
505 250
505 280
505 298
505 306
505 308
505 309
505 314
505 321
505 327
505 340
505 354
505 366
505 373
505 377
505 383
505 395
505 404
505 410
505 425
505 430
505 455
505 456
505 458
505 472
505 511
505 520
505 525
506 233
506 250
506 280
506 298
506 305
506 310
506 313
506 321
506 327
506 340
506 353
506 366
506 372
506 378
506 381
506 382
506 383
506 395
506 405
506 410
506 425
506 430
506 457
506 458
506 471
506 511
506 519
506 525
507 232
507 250
507 280
507 298
507 305
507 310
507 313
507 321
507 327
507 340
507 353
507 366
507 379
507 380
507 383
507 395
507 405
507 410
507 425
507 430
507 458
507 471
507 504
507 512
507 519
507 525
508 232
508 280
508 298
508 305
508 311
508 312
508 322
508 327
508 340
508 353
508 366
508 379
508 383
508 395
508 406
508 409
508 425
508 430
508 458
508 471
508 504
508 512
508 519
508 525
509 231
509 280
509 298
509 305
509 311
509 322
509 327
509 340
509 352
509 366
509 379
509 383
509 395
509 407
509 408
509 425
509 430
509 458
509 471
509 504
509 512
509 518
509 525
510 230
510 280
510 298
510 305
510 311
510 322
510 327
510 340
510 352
510 366
510 378
510 383
510 394
510 395
510 401
510 407
510 426
510 430
510 458
510 471
510 504
510 512
510 518
510 525
511 230
511 280
511 298
511 305
511 311
511 323
511 327
511 340
511 352
511 366
511 378
511 383
511 393
511 396
511 401
511 407
511 427
511 430
511 458
511 470
511 505
511 512
511 518
511 525
512 229
512 280
512 297
512 305
512 311
512 324
512 327
512 340
512 352
512 365
512 378
512 383
512 393
512 396
512 401
512 407
512 428
512 430
512 458
512 470
512 505
512 512
512 517
512 525
513 280
513 297
513 305
513 311
513 327
513 340
513 351
513 365
513 378
513 382
513 392
513 397
513 401
513 408
513 428
513 430
513 458
513 470
513 505
513 507
513 511
513 517
513 525
514 280
514 297
514 305
514 311
514 327
514 340
514 351
514 365
514 377
514 379
514 380
514 381
514 382
514 391
514 399
514 400
514 401
514 408
514 427
514 430
514 458
514 470
514 504
514 508
514 509
514 510
514 511
514 517
514 525
515 280
515 297
515 305
515 311
515 327
515 340
515 351
515 365
515 377
515 382
515 391
515 401
515 408
515 430
515 458
515 470
515 505
515 511
515 517
515 525
516 280
516 297
516 305
516 311
516 327
516 340
516 350
516 364
516 376
516 382
516 391
516 401
516 408
516 430
516 458
516 469
516 504
516 510
516 517
516 524
517 279
517 297
517 306
517 311
517 327
517 340
517 350
517 364
517 376
517 382
517 391
517 401
517 409
517 430
517 459
517 469
517 504
517 510
517 516
517 524
518 279
518 297
518 306
518 307
518 308
518 309
518 310
518 311
518 312
518 327
518 340
518 350
518 364
518 375
518 382
518 401
518 409
518 430
518 459
518 469
518 504
518 511
518 516
518 524
519 279
519 297
519 306
519 313
519 327
519 339
519 349
519 363
519 375
519 382
519 401
519 409
519 430
519 459
519 469
519 504
519 516
519 517
519 524
520 296
520 306
520 311
520 314
520 327
520 339
520 349
520 363
520 375
520 382
520 401
520 410
520 430
520 459
520 468
520 504
520 515
520 518
520 524
521 296
521 306
521 311
521 315
521 327
521 339
521 349
521 363
521 374
521 382
521 401
521 410
521 430
521 459
521 468
521 514
521 518
521 524
522 296
522 306
522 311
522 315
522 327
522 339
522 349
522 362
522 374
522 382
522 400
522 410
522 430
522 459
522 468
522 514
522 519
522 524
523 296
523 306
523 311
523 316
523 327
523 339
523 348
523 362
523 374
523 381
523 400
523 410
523 430
523 460
523 468
523 514
523 520
523 524
524 296
524 305
524 311
524 316
524 327
524 339
524 348
524 362
524 373
524 381
524 400
524 410
524 430
524 460
524 468
524 513
524 524
525 296
525 305
525 311
525 317
525 327
525 339
525 348
525 362
525 373
525 381
525 400
525 410
525 430
525 460
525 467
525 513
525 524
526 296
526 305
526 311
526 317
526 327
526 339
526 347
526 361
526 373
526 380
526 400
526 410
526 430
526 460
526 467
526 512
526 524
527 295
527 305
527 312
527 318
527 327
527 339
527 347
527 361
527 373
527 380
527 400
527 410
527 430
527 460
527 467
527 512
527 524
528 295
528 304
528 312
528 318
528 327
528 339
528 347
528 361
528 373
528 380
528 400
528 410
528 430
528 460
528 461
528 466
528 512
528 524
529 295
529 304
529 312
529 318
529 327
529 331
529 332
529 339
529 346
529 361
529 373
529 380
529 400
529 410
529 430
529 460
529 462
529 463
529 464
529 466
529 512
529 524
530 295
530 304
530 312
530 319
530 327
530 333
530 339
530 346
530 360
530 381
530 400
530 410
530 430
530 460
530 466
530 511
530 524
531 295
531 304
531 312
531 319
531 327
531 333
531 339
531 346
531 360
531 381
531 399
531 410
531 411
531 430
531 460
531 466
531 511
531 524
532 295
532 304
532 312
532 320
532 327
532 333
532 338
532 346
532 360
532 380
532 399
532 409
532 412
532 430
532 460
532 466
532 511
532 524
533 295
533 302
533 303
533 304
533 312
533 320
533 327
533 334
533 338
533 345
533 360
533 380
533 399
533 408
533 413
533 430
533 460
533 466
533 510
533 524
534 295
534 301
534 304
534 312
534 321
534 327
534 334
534 338
534 345
534 359
534 380
534 399
534 408
534 414
534 430
534 460
534 466
534 510
534 524
535 294
535 300
535 305
535 312
535 321
535 327
535 335
535 337
535 344
535 359
535 379
535 399
535 408
535 414
535 430
535 460
535 465
535 493
535 509
535 524
536 294
536 299
536 306
536 312
536 321
536 327
536 336
536 337
536 344
536 359
536 379
536 399
536 408
536 415
536 430
536 460
536 465
536 492
536 509
536 524
537 294
537 299
537 306
537 312
537 322
537 327
537 337
537 344
537 358
537 379
537 399
537 408
537 415
537 430
537 461
537 465
537 492
537 508
537 524
538 295
538 299
538 306
538 312
538 322
538 327
538 337
538 344
538 358
538 379
538 399
538 408
538 415
538 431
538 461
538 464
538 482
538 491
538 508
538 525
539 298
539 306
539 312
539 323
539 327
539 337
539 344
539 357
539 379
539 399
539 408
539 416
539 431
539 462
539 463
539 481
539 491
539 507
539 525
540 297
540 306
540 313
540 324
540 326
540 337
540 343
540 378
540 399
540 407
540 416
540 431
540 462
540 480
540 491
540 507
540 524
540 526
540 527
541 297
541 306
541 313
541 326
541 337
541 343
541 378
541 399
541 407
541 416
541 431
541 462
541 480
541 490
541 507
541 524
541 528
542 297
542 306
542 313
542 326
542 337
542 343
542 378
542 399
542 407
542 417
542 431
542 462
542 479
542 490
542 507
542 524
542 529
543 296
543 306
543 313
543 326
543 337
543 342
543 378
543 398
543 407
543 417
543 431
543 462
543 479
543 490
543 507
543 524
543 529
544 296
544 306
544 313
544 326
544 337
544 342
544 378
544 398
544 407
544 417
544 431
544 462
544 479
544 489
544 507
544 524
544 529
545 295
545 306
545 313
545 326
545 337
545 341
545 378
545 398
545 407
545 414
545 418
545 431
545 462
545 478
545 489
545 506
545 508
545 524
545 530
546 295
546 306
546 313
546 326
546 337
546 340
546 377
546 378
546 379
546 398
546 407
546 413
546 418
546 432
546 462
546 478
546 488
546 506
546 508
546 524
546 531
547 294
547 306
547 313
547 327
547 338
547 339
547 368
547 376
547 398
547 406
547 413
547 418
547 432
547 462
547 478
547 488
547 506
547 508
547 524
547 531
548 294
548 306
548 313
548 327
548 338
548 368
548 375
548 398
548 406
548 411
548 412
548 419
548 433
548 462
548 477
548 488
548 506
548 524
548 531
549 293
549 306
549 313
549 327
549 338
549 368
549 375
549 398
549 406
549 412
549 419
549 433
549 434
549 462
549 477
549 487
549 507
549 524
549 532
550 293
550 306
550 313
550 327
550 338
550 368
550 374
550 398
550 406
550 412
550 419
550 433
550 435
550 462
550 476
550 487
550 507
550 524
550 532
551 292
551 306
551 313
551 327
551 338
551 367
551 374
551 406
551 412
551 420
551 433
551 435
551 462
551 476
551 487
551 507
551 524
551 533
552 292
552 306
552 313
552 327
552 337
552 367
552 374
552 398
552 406
552 412
552 420
552 432
552 434
552 436
552 462
552 476
552 486
552 506
552 508
552 524
552 533
553 291
553 306
553 314
553 327
553 337
553 367
553 373
553 397
553 405
553 412
553 420
553 432
553 436
553 461
553 475
553 486
553 506
553 509
553 524
553 534
554 291
554 306
554 314
554 327
554 337
554 367
554 372
554 397
554 405
554 412
554 421
554 432
554 436
554 461
554 475
554 486
554 505
554 509
554 524
554 534
555 290
555 306
555 314
555 327
555 337
555 367
555 372
555 397
555 405
555 412
555 421
555 422
555 423
555 432
555 437
555 461
555 475
555 485
555 505
555 509
555 524
555 535
556 290
556 306
556 314
556 327
556 337
556 366
556 371
556 397
556 405
556 411
556 421
556 431
556 437
556 461
556 474
556 485
556 505
556 510
556 524
556 535
557 289
557 306
557 314
557 327
557 337
557 366
557 369
557 370
557 397
557 405
557 411
557 431
557 437
557 460
557 474
557 485
557 505
557 510
557 523
557 536
558 289
558 306
558 314
558 327
558 337
558 366
558 397
558 405
558 411
558 431
558 438
558 445
558 460
558 474
558 484
558 505
558 510
558 523
558 536
559 288
559 306
559 314
559 327
559 337
559 338
559 366
559 397
559 405
559 411
559 431
559 438
559 446
559 448
559 449
559 473
559 484
559 505
559 510
559 522
559 537
560 288
560 306
560 314
560 327
560 336
560 339
560 366
560 397
560 404
560 411
560 431
560 438
560 447
560 473
560 484
560 505
560 510
560 521
560 537
561 287
561 306
561 314
561 327
561 336
561 340
561 365
561 397
561 404
561 411
561 431
561 438
561 447
561 473
561 483
561 505
561 510
561 522
561 538
562 287
562 306
562 314
562 327
562 335
562 341
562 365
562 396
562 404
562 411
562 431
562 438
562 446
562 472
562 483
562 505
562 510
562 538
563 286
563 306
563 314
563 327
563 335
563 341
563 365
563 396
563 404
563 411
563 431
563 438
563 446
563 472
563 483
563 505
563 510
563 539
564 286
564 306
564 314
564 327
564 335
564 341
564 365
564 396
564 404
564 411
564 431
564 438
564 446
564 471
564 482
564 510
564 539
565 285
565 306
565 314
565 327
565 335
565 341
565 364
565 395
565 404
565 411
565 431
565 438
565 446
565 471
565 482
565 510
565 539
566 285
566 306
566 315
566 327
566 335
566 342
566 364
566 395
566 404
566 410
566 430
566 438
566 471
566 481
566 510
566 540
567 284
567 306
567 315
567 327
567 335
567 342
567 364
567 395
567 403
567 410
567 430
567 439
567 470
567 481
567 510
567 540
568 284
568 306
568 315
568 327
568 335
568 342
568 364
568 395
568 403
568 410
568 430
568 439
568 470
568 481
568 510
568 541
569 283
569 306
569 315
569 327
569 335
569 342
569 364
569 394
569 403
569 410
569 430
569 439
569 470
569 480
569 510
569 541
570 283
570 306
570 315
570 327
570 334
570 343
570 363
570 394
570 403
570 410
570 430
570 439
570 469
570 480
570 510
570 542
571 282
571 306
571 315
571 327
571 334
571 343
571 363
571 394
571 403
571 410
571 430
571 439
571 469
571 480
571 510
571 542
572 282
572 306
572 315
572 327
572 334
572 343
572 363
572 393
572 403
572 410
572 430
572 439
572 468
572 479
572 510
572 543
573 281
573 306
573 315
573 327
573 334
573 343
573 363
573 393
573 403
573 410
573 430
573 439
573 468
573 479
573 510
573 543
574 280
574 306
574 315
574 327
574 334
574 344
574 363
574 393
574 403
574 410
574 430
574 439
574 468
574 479
574 510
574 544
575 280
575 306
575 315
575 327
575 334
575 344
575 362
575 392
575 402
575 410
575 430
575 439
575 467
575 478
575 510
575 544
576 280
576 306
576 315
576 327
576 334
576 344
576 362
576 392
576 402
576 410
576 430
576 439
576 467
576 478
576 510
576 545
577 306
577 315
577 327
577 334
577 344
577 362
577 392
577 402
577 409
577 430
577 440
577 467
577 478
577 510
577 545
578 306
578 315
578 327
578 334
578 344
578 362
578 391
578 402
578 409
578 429
578 430
578 440
578 466
578 477
578 510
578 545
579 306
579 316
579 327
579 334
579 345
579 362
579 391
579 402
579 409
579 428
579 430
579 440
579 466
579 477
579 510
579 546
580 306
580 316
580 327
580 334
580 345
580 361
580 391
580 402
580 409
580 427
580 430
580 440
580 466
580 477
580 510
580 546
581 307
581 316
581 327
581 334
581 345
581 361
581 390
581 401
581 409
581 427
581 431
581 440
581 465
581 476
581 510
581 547
582 307
582 316
582 327
582 333
582 346
582 361
582 390
582 393
582 401
582 409
582 427
582 431
582 440
582 465
582 476
582 510
582 547
583 307
583 316
583 327
583 333
583 346
583 361
583 390
583 393
583 401
583 409
583 426
583 431
583 440
583 464
583 476
583 510
583 548
584 307
584 316
584 327
584 333
584 346
584 361
584 389
584 394
584 401
584 409
584 426
584 431
584 440
584 464
584 474
584 475
584 510
584 548
585 307
585 316
585 327
585 333
585 346
585 360
585 389
585 394
585 401
585 409
585 426
585 431
585 440
585 464
585 510
585 549
586 307
586 316
586 333
586 347
586 360
586 389
586 394
586 401
586 408
586 425
586 431
586 440
586 463
586 510
586 550
587 307
587 316
587 333
587 347
587 360
587 388
587 394
587 401
587 408
587 425
587 432
587 441
587 463
587 510
588 307
588 316
588 333
588 347
588 360
588 388
588 394
588 401
588 408
588 425
588 432
588 441
588 463
588 510
589 306
589 316
589 333
589 347
589 360
589 388
589 394
589 400
589 408
589 425
589 432
589 441
589 462
589 510
590 316
590 332
590 347
590 359
590 387
590 394
590 400
590 408
590 424
590 432
590 441
590 462
590 510
591 317
591 332
591 348
591 359
591 387
591 393
591 400
591 408
591 424
591 432
591 441
591 462
591 510
592 317
592 332
592 348
592 359
592 387
592 393
592 400
592 408
592 424
592 432
592 441
592 461
592 510
593 318
593 332
593 348
593 359
593 386
593 393
593 400
593 407
593 424
593 432
593 441
593 461
594 332
594 348
594 359
594 386
594 393
594 400
594 407
594 424
594 432
594 441
594 460
595 332
595 349
595 358
595 386
595 393
595 400
595 407
595 423
595 432
595 441
595 460
596 332
596 349
596 358
596 385
596 393
596 399
596 407
596 423
596 432
596 442
596 460
597 332
597 349
597 358
597 385
597 393
597 399
597 407
597 423
597 432
597 442
597 459
598 332
598 349
598 358
598 385
598 393
598 399
598 407
598 423
598 432
598 442
598 459
599 331
599 350
599 358
599 384
599 393
599 399
599 407
599 423
599 431
599 442
599 459
600 331
600 350
600 357
600 384
600 392
600 399
600 407
600 422
600 442
600 458
601 331
601 350
601 357
601 384
601 392
601 399
601 406
601 422
601 442
601 458
602 331
602 350
602 357
602 383
602 392
602 399
602 406
602 422
602 442
602 458
603 331
603 351
603 357
603 383
603 392
603 399
603 406
603 422
603 442
603 457
604 331
604 351
604 356
604 383
604 392
604 398
604 406
604 421
604 442
604 457
605 331
605 351
605 356
605 382
605 392
605 398
605 406
605 421
605 442
605 456
606 331
606 347
606 352
606 356
606 382
606 392
606 398
606 406
606 421
606 442
606 456
607 331
607 346
607 352
607 355
607 382
607 392
607 398
607 406
607 421
607 443
607 456
608 331
608 345
608 353
608 355
608 381
608 392
608 398
608 406
608 420
608 443
608 455
609 331
609 345
609 354
609 381
609 392
609 398
609 406
609 420
609 443
609 455
610 330
610 344
610 354
610 381
610 392
610 398
610 406
610 420
610 443
610 455
611 330
611 344
611 354
611 380
611 392
611 398
611 406
611 420
611 443
611 454
612 330
612 343
612 354
612 380
612 391
612 398
612 406
612 420
612 443
612 454
613 330
613 343
613 354
613 380
613 391
613 397
613 405
613 419
613 443
613 454
614 330
614 343
614 354
614 380
614 391
614 397
614 405
614 419
614 443
614 453
615 330
615 342
615 354
615 379
615 391
615 397
615 405
615 419
615 444
615 453
616 330
616 342
616 343
616 354
616 391
616 397
616 405
616 419
616 444
616 452
617 330
617 341
617 354
617 391
617 397
617 405
617 418
617 444
618 330
618 354
618 391
618 397
618 404
618 418
618 444
619 329
619 354
619 391
619 396
619 404
619 418
619 444
620 329
620 340
620 341
620 353
620 390
620 396
620 404
620 418
620 444
621 329
621 339
621 353
621 390
621 396
621 404
621 417
622 329
622 339
622 353
622 390
622 396
622 404
622 417
623 329
623 338
623 353
623 396
623 404
623 417
624 338
624 353
624 396
624 404
624 417
625 337
625 352
625 395
625 404
625 417
626 336
626 352
626 395
626 404
626 416
627 336
627 352
627 395
627 404
627 416
628 336
628 352
628 395
628 404
628 416
629 335
629 352
629 395
629 403
629 416
630 335
630 351
630 394
630 403
630 415
631 334
631 351
631 394
631 403
631 415
632 334
632 351
632 394
632 403
632 415
633 333
633 351
633 394
633 403
633 415
634 333
634 350
634 394
634 403
634 415
635 332
635 350
635 394
635 403
635 414
636 332
636 349
636 394
636 403
636 414
637 393
637 402
637 414
638 392
638 402
638 414
639 392
639 402
639 413
640 392
640 402
640 413
641 392
641 402
641 413
642 391
642 402
642 413
643 391
643 402
643 412
644 391
644 402
644 412
645 391
645 402
645 412
646 391
646 402
646 412
647 391
647 402
647 411
648 390
648 402
648 411
649 390
649 402
649 411
650 390
650 402
650 411
651 390
651 402
651 410
652 390
652 401
653 390
653 401
654 389
654 401
655 389
655 401
656 389
656 401
657 389
657 401
658 389
658 401
659 389
659 401
660 389
660 401
661 388
662 388
663 388
664 388
665 388
666 388
667 387
668 387
669 387
670 387
671 387
672 387
673 386
674 386
675 386
676 386
677 386
678 386
679 385
680 385
681 385
682 385
683 385
684 385
685 384
686 384
687 384
688 384
689 384
690 384
691 384
692 383
693 383
694 383
695 383
696 383
697 383
698 382
699 382
700 382
701 382
702 382
703 382
704 381
705 381
706 381
707 381
708 381
709 381
