# Supplementary material for: The Filament Sensor for Near Real-Time Detection of Cytoskeletal Fiber Structures
Source: PLoS One. 2015 May 21;10(5):e0126346. doi: 10.1371/journal.pone.0126346 (PMC4440737; doi:10.1371/journal.pone.0126346)
Supplement: S1 File — This comprises the FilamentSensor, the benchmark database, the output of the compared programs, several auxiliary scripts, and the evaluation results of the program outputs. (ZIP) [file pone.0126346.s001.zip › supporting_information/ground_truth/simulated/CID/simulated_cell_05_pixels]

206 473
207 472
208 471
209 470
210 469
211 469
212 468
213 355
213 467
214 355
214 466
215 354
215 465
216 353
216 465
217 352
217 464
218 351
218 463
219 350
219 462
220 349
220 461
221 348
221 461
222 347
222 354
222 460
222 478
223 346
223 354
223 459
223 477
224 345
224 353
224 458
224 477
225 345
225 352
225 457
225 466
225 477
226 344
226 351
226 457
226 466
226 476
227 343
227 350
227 456
227 466
227 476
228 343
228 348
228 349
228 455
228 465
228 475
229 343
229 347
229 430
229 454
229 465
229 475
230 341
230 342
230 343
230 346
230 429
230 453
230 464
230 474
231 340
231 344
231 345
231 428
231 453
231 463
231 474
232 339
232 344
232 427
232 452
232 462
232 474
233 338
233 344
233 426
233 451
233 461
233 473
234 337
234 343
234 425
234 450
234 460
234 473
235 336
235 342
235 425
235 449
235 459
235 472
236 335
236 341
236 424
236 449
236 458
236 472
237 334
237 340
237 423
237 448
237 457
237 471
238 334
238 340
238 423
238 447
238 456
238 471
239 333
239 334
239 339
239 422
239 446
239 455
239 470
240 332
240 335
240 336
240 337
240 338
240 421
240 445
240 454
240 470
241 274
241 332
241 421
241 444
241 453
241 469
242 274
242 331
242 333
242 420
242 444
242 453
242 468
243 274
243 329
243 330
243 331
243 332
243 420
243 443
243 452
243 467
244 273
244 328
244 419
244 420
244 421
244 442
244 451
244 466
245 273
245 328
245 418
245 441
245 450
245 465
245 476
245 477
245 478
245 479
245 480
246 272
246 328
246 417
246 441
246 449
246 461
246 462
246 463
246 464
246 475
247 272
247 328
247 416
247 440
247 448
247 459
247 460
247 475
248 271
248 327
248 416
248 439
248 446
248 447
248 458
248 465
248 473
248 474
249 270
249 327
249 410
249 415
249 438
249 445
249 457
249 466
249 472
250 269
250 326
250 409
250 414
250 438
250 444
250 455
250 456
250 466
250 471
251 269
251 325
251 408
251 414
251 437
251 443
251 454
251 466
251 467
251 468
251 469
251 470
252 269
252 324
252 407
252 413
252 436
252 443
252 453
252 465
253 306
253 307
253 323
253 402
253 403
253 406
253 413
253 435
253 442
253 451
253 452
253 464
254 305
254 321
254 322
254 404
254 405
254 412
254 435
254 440
254 441
254 450
254 464
255 305
255 320
255 405
255 412
255 435
255 439
255 448
255 449
255 463
255 523
255 524
256 304
256 319
256 406
256 411
256 433
256 434
256 435
256 436
256 437
256 438
256 447
256 461
256 463
256 522
257 303
257 318
257 410
257 432
257 435
257 437
257 445
257 446
257 462
257 522
258 302
258 317
258 410
258 432
258 436
258 444
258 461
258 521
259 302
259 317
259 409
259 431
259 435
259 443
259 460
259 521
260 301
260 314
260 315
260 316
260 408
260 431
260 434
260 441
260 442
260 448
260 460
260 520
261 299
261 300
261 313
261 407
261 429
261 430
261 431
261 434
261 440
261 449
261 459
261 520
262 298
262 312
262 407
262 428
262 432
262 433
262 434
262 436
262 437
262 438
262 439
262 450
262 459
262 519
263 298
263 312
263 406
263 428
263 432
263 435
263 450
263 458
263 518
264 297
264 311
264 405
264 428
264 431
264 445
264 450
264 457
264 517
265 295
265 296
265 297
265 303
265 310
265 331
265 405
265 428
265 430
265 444
265 451
265 456
265 483
265 511
265 512
265 513
265 514
265 515
265 516
265 517
266 294
266 298
266 299
266 303
266 309
266 331
266 404
266 428
266 429
266 445
266 451
266 452
266 453
266 454
266 455
266 456
266 482
266 509
266 510
266 517
267 262
267 292
267 293
267 298
267 300
267 301
267 302
267 303
267 308
267 316
267 331
267 403
267 427
267 442
267 443
267 444
267 451
267 456
267 480
267 481
267 506
267 507
267 508
268 262
268 291
268 300
268 304
268 307
268 316
268 330
268 402
268 426
268 441
268 450
268 456
268 478
268 479
268 504
268 505
269 261
269 289
269 290
269 300
269 306
269 315
269 330
269 401
269 425
269 439
269 440
269 449
269 456
269 477
269 501
269 502
269 503
270 260
270 288
270 299
270 305
270 314
270 329
270 401
270 424
270 440
270 447
270 448
270 455
270 476
270 477
270 499
270 500
271 260
271 287
271 299
271 304
271 313
271 329
271 357
271 400
271 423
271 440
271 446
271 455
271 475
271 478
271 497
271 498
272 260
272 286
272 297
272 298
272 303
272 312
272 328
272 357
272 400
272 421
272 422
272 445
272 454
272 474
272 494
272 495
272 496
273 259
273 286
273 295
273 296
273 302
273 311
273 327
273 357
273 399
273 420
273 437
273 438
273 439
273 440
273 441
273 444
273 454
273 473
273 491
273 492
273 493
274 259
274 285
274 294
274 301
274 310
274 327
274 356
274 398
274 419
274 442
274 443
274 454
274 472
274 489
274 490
275 258
275 284
275 293
275 301
275 309
275 326
275 356
275 397
275 418
275 441
275 453
275 471
275 487
275 488
275 498
276 258
276 282
276 283
276 292
276 309
276 325
276 355
276 397
276 417
276 441
276 453
276 469
276 470
276 484
276 485
276 486
276 498
276 499
276 511
277 257
277 281
277 292
277 306
277 307
277 308
277 325
277 355
277 396
277 417
277 430
277 440
277 452
277 468
277 482
277 483
277 497
277 500
277 510
278 280
278 291
278 305
278 324
278 354
278 395
278 416
278 429
278 438
278 439
278 452
278 467
278 479
278 480
278 481
278 497
278 508
278 510
279 279
279 291
279 295
279 303
279 304
279 309
279 324
279 354
279 395
279 415
279 429
279 437
279 451
279 466
279 477
279 478
279 497
279 509
280 256
280 278
280 291
280 295
280 302
280 309
280 323
280 353
280 394
280 414
280 428
280 436
280 450
280 474
280 475
280 476
280 497
280 509
281 255
281 277
281 290
281 292
281 294
281 295
281 296
281 297
281 298
281 299
281 301
281 309
281 323
281 352
281 387
281 393
281 413
281 428
281 434
281 435
281 450
281 472
281 473
281 497
281 509
282 254
282 276
282 286
282 288
282 289
282 290
282 291
282 300
282 301
282 308
282 322
282 352
282 387
282 392
282 412
282 428
282 433
282 450
282 470
282 471
282 497
282 508
283 254
283 275
283 287
283 291
283 301
283 307
283 321
283 351
283 363
283 386
283 392
283 411
283 429
283 432
283 449
283 467
283 468
283 469
283 508
284 253
284 273
284 274
284 286
284 291
284 302
284 307
284 321
284 351
284 363
284 386
284 391
284 410
284 424
284 429
284 431
284 449
284 464
284 465
284 466
284 507
285 253
285 272
285 286
285 291
285 306
285 320
285 350
285 362
285 385
285 390
285 410
285 422
285 423
285 429
285 430
285 448
285 462
285 463
285 507
286 252
286 271
286 286
286 292
286 304
286 305
286 319
286 350
286 361
286 385
286 390
286 409
286 420
286 421
286 429
286 436
286 448
286 459
286 460
286 461
286 506
287 252
287 270
287 286
287 292
287 303
287 319
287 349
287 360
287 384
287 389
287 408
287 418
287 419
287 429
287 436
287 448
287 457
287 458
287 506
288 252
288 269
288 286
288 292
288 302
288 318
288 349
288 359
288 384
288 388
288 401
288 402
288 403
288 404
288 407
288 417
288 429
288 436
288 437
288 438
288 439
288 440
288 441
288 449
288 455
288 456
288 506
289 251
289 268
289 285
289 292
289 293
289 294
289 300
289 301
289 318
289 348
289 358
289 383
289 387
289 400
289 405
289 406
289 416
289 429
289 435
289 453
289 454
289 505
290 250
290 267
290 279
290 280
290 281
290 282
290 283
290 284
290 285
290 292
290 293
290 299
290 317
290 348
290 357
290 382
290 383
290 384
290 386
290 398
290 399
290 405
290 416
290 429
290 435
290 449
290 450
290 451
290 452
290 505
291 250
291 266
291 280
291 281
291 285
291 291
291 293
291 296
291 297
291 298
291 316
291 347
291 357
291 381
291 385
291 397
291 405
291 415
291 422
291 429
291 447
291 448
291 486
291 504
292 250
292 264
292 265
292 280
292 281
292 282
292 286
292 294
292 297
292 316
292 347
292 356
292 380
292 385
292 395
292 396
292 404
292 415
292 422
292 423
292 424
292 446
292 475
292 476
292 477
292 486
292 487
292 488
292 504
293 263
293 274
293 280
293 285
293 286
293 287
293 290
293 294
293 296
293 315
293 346
293 355
293 379
293 384
293 394
293 403
293 415
293 421
293 444
293 445
293 474
293 485
293 504
294 262
294 275
294 279
294 288
294 289
294 290
294 295
294 315
294 346
294 355
294 379
294 384
294 393
294 402
294 416
294 420
294 443
294 473
294 485
294 503
295 261
295 275
295 279
295 290
295 294
295 314
295 345
295 354
295 379
295 384
295 391
295 392
295 402
295 409
295 416
295 419
295 438
295 439
295 440
295 441
295 442
295 443
295 471
295 472
295 484
295 503
296 260
296 274
296 276
296 279
296 291
296 292
296 293
296 313
296 345
296 353
296 378
296 384
296 385
296 390
296 401
296 409
296 416
296 417
296 418
296 435
296 436
296 437
296 443
296 470
296 483
296 502
297 259
297 277
297 278
297 279
297 281
297 291
297 313
297 344
297 352
297 378
297 379
297 383
297 388
297 389
297 400
297 409
297 415
297 433
297 434
297 443
297 469
297 483
297 502
298 258
298 278
298 279
298 280
298 284
298 290
298 312
298 344
298 351
298 377
298 384
298 387
298 392
298 399
298 404
298 405
298 406
298 407
298 408
298 409
298 414
298 431
298 432
298 443
298 467
298 468
298 482
298 501
299 258
299 277
299 281
299 282
299 283
299 284
299 289
299 311
299 343
299 351
299 377
299 384
299 386
299 392
299 398
299 410
299 412
299 413
299 429
299 430
299 442
299 465
299 466
299 481
299 500
300 256
300 257
300 258
300 275
300 276
300 285
300 286
300 287
300 288
300 311
300 343
300 350
300 377
300 385
300 386
300 392
300 397
300 413
300 426
300 427
300 428
300 441
300 464
300 481
300 499
301 255
301 259
301 271
301 272
301 273
301 274
301 287
301 310
301 342
301 349
301 377
301 386
301 392
301 396
301 412
301 424
301 425
301 440
301 462
301 463
301 480
301 499
302 254
302 259
302 270
302 287
302 310
302 342
302 348
302 377
302 378
302 379
302 380
302 386
302 392
302 395
302 411
302 421
302 422
302 423
302 439
302 461
302 479
302 498
302 529
302 530
303 252
303 253
303 260
303 270
303 286
303 309
303 341
303 347
303 377
303 386
303 393
303 394
303 419
303 420
303 438
303 460
303 479
303 497
303 528
304 251
304 261
304 269
304 286
304 308
304 341
304 347
304 376
304 386
304 393
304 416
304 417
304 418
304 438
304 458
304 459
304 496
304 528
305 250
305 268
305 269
305 284
305 285
305 286
305 294
305 308
305 340
305 346
305 375
305 386
305 392
305 413
305 414
305 415
305 435
305 438
305 457
305 496
305 527
306 248
306 249
306 267
306 269
306 283
306 287
306 295
306 307
306 340
306 345
306 375
306 386
306 391
306 410
306 411
306 412
306 433
306 434
306 438
306 456
306 495
306 526
307 247
307 265
307 266
307 270
307 281
307 282
307 288
307 296
307 297
307 298
307 307
307 339
307 344
307 374
307 390
307 408
307 409
307 432
307 436
307 438
307 454
307 455
307 494
307 526
308 246
308 264
308 271
308 272
308 280
308 287
308 296
308 306
308 338
308 344
308 374
308 386
308 389
308 406
308 407
308 431
308 437
308 450
308 453
308 494
308 525
309 244
309 245
309 263
309 271
309 278
309 279
309 297
309 305
309 338
309 372
309 373
309 386
309 388
309 403
309 404
309 405
309 430
309 437
309 451
309 452
309 493
309 524
310 243
310 263
310 270
310 277
310 296
310 305
310 337
310 371
310 386
310 387
310 401
310 402
310 429
310 437
310 451
310 490
310 491
310 492
310 493
310 524
311 242
311 269
311 276
311 296
311 304
311 337
311 371
311 386
311 400
311 428
311 436
311 451
311 473
311 474
311 475
311 489
311 493
311 523
312 241
312 268
312 275
312 296
312 303
312 336
312 370
312 385
312 399
312 427
312 436
312 451
312 472
312 488
312 493
312 522
312 537
313 240
313 259
313 260
313 261
313 262
313 263
313 264
313 267
313 272
313 274
313 296
313 303
313 336
313 370
313 385
313 397
313 398
313 426
313 435
313 450
313 452
313 471
313 487
313 492
313 522
313 536
314 240
314 258
314 266
314 273
314 302
314 335
314 369
314 384
314 396
314 425
314 434
314 446
314 453
314 470
314 485
314 486
314 492
314 521
314 535
315 238
315 239
315 257
315 266
315 272
315 302
315 335
315 368
315 384
315 391
315 395
315 424
315 434
315 445
315 452
315 453
315 454
315 455
315 456
315 457
315 458
315 469
315 484
315 491
315 520
315 534
316 237
316 257
316 265
316 271
316 301
316 334
316 367
316 383
316 392
316 394
316 423
316 433
316 443
316 444
316 451
316 468
316 483
316 491
316 520
316 533
317 236
317 255
317 256
317 264
317 265
317 267
317 270
317 271
317 300
317 334
317 366
317 382
317 392
317 393
317 422
317 433
317 441
317 442
317 450
317 467
317 482
317 491
317 519
317 532
318 235
318 254
318 263
318 266
318 268
318 269
318 272
318 300
318 333
318 366
318 381
318 391
318 421
318 433
318 440
318 449
318 467
318 481
318 490
318 518
318 530
318 531
319 234
319 253
319 262
319 267
319 299
319 333
319 365
319 381
319 389
319 390
319 421
319 432
319 439
319 440
319 448
319 466
319 479
319 480
319 490
319 517
319 529
320 233
320 252
320 261
320 266
320 299
320 332
320 364
320 380
320 388
320 417
320 420
320 432
320 437
320 438
320 440
320 446
320 447
320 466
320 478
320 489
320 517
320 529
321 232
321 252
321 261
321 265
321 298
321 332
321 363
321 379
321 416
321 418
321 420
321 432
321 436
321 445
321 465
321 477
321 489
321 516
321 528
322 231
322 251
322 264
322 281
322 297
322 331
322 357
322 358
322 359
322 360
322 362
322 379
322 419
322 431
322 444
322 464
322 476
322 488
322 515
322 527
323 230
323 250
323 251
323 260
323 263
323 282
323 297
323 331
323 356
323 362
323 378
323 419
323 431
323 443
323 464
323 476
323 488
323 526
324 229
324 252
324 259
324 263
324 283
324 296
324 330
324 355
324 362
324 377
324 419
324 430
324 442
324 463
324 475
324 487
324 525
325 228
325 259
325 262
325 282
325 283
325 284
325 289
325 290
325 296
325 330
325 354
325 363
325 375
325 376
325 418
325 430
325 441
325 462
325 474
325 487
325 524
326 227
326 258
326 260
326 261
326 281
326 285
326 286
326 287
326 288
326 295
326 329
326 353
326 364
326 368
326 376
326 417
326 429
326 439
326 440
326 461
326 473
326 486
326 523
327 226
327 258
327 259
327 260
327 261
327 280
327 286
327 294
327 329
327 353
327 365
327 366
327 367
327 376
327 417
327 428
327 438
327 461
327 472
327 486
327 522
328 224
328 225
328 256
328 257
328 261
328 279
328 285
328 294
328 328
328 352
328 367
328 375
328 416
328 418
328 428
328 437
328 460
328 471
328 485
328 521
329 223
329 255
329 261
329 279
329 285
329 293
329 327
329 351
329 367
329 375
329 415
329 427
329 436
329 459
329 471
329 485
329 520
330 222
330 254
330 262
330 278
330 284
330 292
330 327
330 350
330 374
330 414
330 426
330 435
330 458
330 470
330 484
330 519
331 221
331 254
331 262
331 278
331 283
331 292
331 326
331 349
331 355
331 356
331 357
331 374
331 413
331 426
331 434
331 458
331 469
331 484
331 518
332 220
332 253
332 254
332 262
332 277
332 283
332 291
332 326
332 348
332 354
332 373
332 413
332 426
332 433
332 457
332 468
332 483
332 517
333 219
333 252
333 255
333 262
333 277
333 283
333 291
333 325
333 348
333 353
333 372
333 412
333 417
333 426
333 432
333 456
333 468
333 482
334 218
334 251
334 262
334 276
334 283
334 290
334 325
334 347
334 352
334 372
334 411
334 418
334 426
334 431
334 454
334 455
334 467
334 482
334 515
335 216
335 217
335 251
335 262
335 275
335 283
335 290
335 324
335 346
335 347
335 351
335 371
335 411
335 416
335 417
335 418
335 419
335 420
335 427
335 429
335 430
335 455
335 466
335 482
335 515
336 215
336 249
336 250
336 251
336 262
336 274
336 283
336 289
336 323
336 345
336 348
336 351
336 370
336 410
336 421
336 422
336 423
336 428
336 454
336 465
336 481
336 514
337 214
337 244
337 247
337 248
337 252
337 262
337 274
337 283
337 288
337 323
337 345
337 350
337 370
337 409
337 426
337 427
337 453
337 465
337 481
337 486
337 487
337 500
337 514
338 213
338 245
338 246
338 259
338 262
338 273
338 288
338 323
338 344
338 349
338 369
338 408
338 425
338 452
338 464
338 480
338 485
338 499
338 514
339 212
339 244
339 260
339 261
339 262
339 273
339 287
339 322
339 343
339 348
339 368
339 408
339 424
339 451
339 463
339 480
339 485
339 499
339 513
339 514
339 515
340 211
340 244
340 260
340 262
340 272
340 281
340 286
340 321
340 342
340 348
340 368
340 407
340 423
340 451
340 462
340 480
340 484
340 499
340 512
341 210
341 243
341 249
341 261
341 271
341 276
341 277
341 278
341 279
341 280
341 286
341 321
341 341
341 347
341 367
341 406
341 422
341 451
341 462
341 480
341 483
341 499
341 511
342 209
342 242
342 249
342 258
342 261
342 271
342 277
342 285
342 320
342 340
342 346
342 367
342 405
342 421
342 450
342 461
342 480
342 481
342 482
342 498
342 511
343 207
343 208
343 241
343 248
343 259
343 260
343 270
343 277
343 284
343 319
343 339
343 345
343 366
343 404
343 420
343 449
343 461
343 479
343 498
343 511
344 206
344 238
344 240
344 248
344 259
344 269
344 277
344 284
344 315
344 316
344 319
344 339
344 344
344 365
344 403
344 419
344 448
344 460
344 479
344 498
344 499
344 504
344 510
345 205
345 238
345 239
345 248
345 259
345 268
345 276
345 283
345 314
345 319
345 339
345 344
345 362
345 364
345 402
345 418
345 447
345 460
345 478
345 497
345 500
345 501
345 502
345 503
345 504
345 510
346 204
346 237
346 247
346 258
346 268
346 275
346 283
346 313
346 319
346 337
346 338
346 343
346 363
346 402
346 417
346 460
346 478
346 496
346 505
346 506
346 509
347 203
347 236
347 246
347 257
347 267
347 275
347 282
347 312
347 318
347 336
347 342
347 363
347 401
347 416
347 446
347 460
347 477
347 496
347 508
348 202
348 234
348 235
348 244
348 245
348 257
348 266
348 281
348 311
348 318
348 336
348 342
348 363
348 400
348 414
348 415
348 445
348 447
348 459
348 476
348 495
348 496
348 507
349 201
349 233
349 243
349 257
349 266
349 281
349 310
349 317
349 335
349 355
349 356
349 362
349 399
349 413
349 445
349 446
349 448
349 449
349 450
349 451
349 459
349 476
349 494
349 497
349 498
349 507
350 200
350 232
350 243
350 257
350 263
350 265
350 280
350 310
350 317
350 334
350 354
350 362
350 399
350 412
350 444
350 458
350 475
350 494
350 499
350 507
350 599
351 199
351 231
351 242
351 256
351 264
351 280
351 309
351 316
351 333
351 345
351 353
351 362
351 397
351 398
351 399
351 410
351 411
351 415
351 443
351 457
351 474
351 494
351 500
351 506
351 599
352 198
352 230
352 242
352 256
352 264
352 279
352 308
352 316
352 332
352 346
352 351
352 352
352 361
352 395
352 396
352 400
352 409
352 416
352 417
352 442
352 457
352 473
352 493
352 501
352 505
352 598
353 197
353 229
353 241
353 255
353 263
353 278
353 307
353 315
353 330
353 331
353 346
353 350
353 361
353 390
353 394
353 401
353 402
353 408
353 416
353 442
353 456
353 473
353 493
353 505
353 598
354 196
354 228
354 254
354 262
354 266
354 278
354 306
354 315
354 329
354 346
354 348
354 349
354 361
354 390
354 393
354 403
354 407
354 415
354 441
354 456
354 472
354 492
354 504
354 598
355 227
355 254
355 262
355 267
355 278
355 305
355 314
355 329
355 346
355 347
355 360
355 388
355 389
355 393
355 404
355 405
355 406
355 415
355 440
355 455
355 472
355 491
355 503
355 597
356 224
356 225
356 226
356 254
356 261
356 267
356 277
356 305
356 314
356 328
356 345
356 360
356 387
356 393
356 404
356 415
356 439
356 455
356 471
356 491
356 502
356 537
356 538
356 597
357 222
357 223
357 236
357 239
357 254
357 261
357 268
357 276
357 304
357 313
357 327
357 345
357 359
357 386
357 392
357 403
357 414
357 438
357 454
357 471
357 490
357 501
357 536
357 596
358 221
358 237
358 238
358 254
358 260
358 268
358 276
358 303
358 313
358 327
358 332
358 344
358 358
358 385
358 392
358 402
358 414
358 438
358 453
358 470
358 490
358 501
358 536
358 596
359 221
359 237
359 254
359 260
359 267
359 268
359 275
359 302
359 312
359 326
359 333
359 336
359 337
359 338
359 344
359 358
359 384
359 386
359 391
359 401
359 413
359 437
359 453
359 469
359 490
359 491
359 500
359 535
359 596
360 221
360 237
360 254
360 259
360 264
360 265
360 266
360 269
360 274
360 301
360 312
360 325
360 333
360 334
360 335
360 344
360 357
360 380
360 383
360 387
360 391
360 400
360 413
360 436
360 452
360 469
360 489
360 499
360 534
360 595
361 221
361 237
361 254
361 258
361 273
361 300
361 311
361 325
361 333
361 343
361 357
361 381
361 382
361 388
361 390
361 399
361 413
361 436
361 451
361 468
361 488
361 489
361 498
361 533
361 595
362 221
362 236
362 237
362 254
362 255
362 256
362 257
362 272
362 300
362 310
362 325
362 332
362 343
362 356
362 382
362 389
362 398
362 412
362 435
362 451
362 467
362 487
362 490
362 497
362 532
362 594
363 238
363 253
363 272
363 299
363 310
363 331
363 343
363 356
363 383
363 389
363 397
363 412
363 435
363 451
363 467
363 487
363 491
363 497
363 532
363 594
364 251
364 252
364 271
364 298
364 309
364 330
364 342
364 355
364 387
364 390
364 395
364 396
364 411
364 434
364 450
364 466
364 486
364 491
364 496
364 531
364 593
365 252
365 270
365 297
365 309
365 329
365 342
365 354
365 385
365 386
365 391
365 394
365 410
365 434
365 449
365 465
365 485
365 491
365 495
365 530
365 593
366 252
366 269
366 297
366 308
366 328
366 342
366 354
366 386
366 393
366 410
366 434
366 449
366 465
366 485
366 494
366 529
366 593
367 252
367 268
367 296
367 307
367 328
367 342
367 353
367 386
367 392
367 409
367 430
367 433
367 434
367 435
367 448
367 464
367 484
367 493
367 528
367 592
368 252
368 267
368 295
368 306
368 327
368 342
368 352
368 386
368 391
368 409
368 431
368 432
368 448
368 463
368 484
368 493
368 528
368 592
369 250
369 251
369 266
369 294
369 306
369 318
369 326
369 342
369 352
369 386
369 390
369 408
369 431
369 447
369 463
369 484
369 492
369 528
369 591
370 251
370 263
370 264
370 265
370 266
370 294
370 306
370 317
370 325
370 341
370 351
370 387
370 388
370 389
370 405
370 407
370 430
370 447
370 463
370 472
370 483
370 491
370 591
371 250
371 262
371 266
371 293
371 305
371 317
371 324
371 341
371 350
371 387
371 406
371 429
371 446
371 462
371 472
371 483
371 490
371 581
371 582
371 583
371 584
371 585
371 586
371 590
372 245
372 250
372 260
372 261
372 267
372 292
372 301
372 304
372 317
372 324
372 341
372 350
372 386
372 406
372 429
372 445
372 462
372 472
372 483
372 489
372 580
372 590
373 246
373 247
373 248
373 249
373 259
373 267
373 291
373 302
373 303
373 316
373 317
373 322
373 323
373 324
373 340
373 350
373 385
373 391
373 406
373 428
373 445
373 458
373 459
373 460
373 461
373 473
373 482
373 483
373 484
373 488
373 525
373 579
373 590
374 247
374 258
374 267
374 290
374 301
374 315
374 317
374 321
374 325
374 340
374 349
374 384
374 392
374 404
374 405
374 427
374 444
374 457
374 461
374 474
374 481
374 487
374 524
374 578
374 589
375 247
375 257
375 268
375 290
375 300
375 312
375 314
375 318
375 320
375 326
375 340
375 349
375 383
375 393
375 394
375 395
375 403
375 426
375 444
375 456
375 461
375 474
375 475
375 476
375 486
375 501
375 502
375 503
375 523
375 577
375 578
375 589
376 247
376 256
376 289
376 300
376 312
376 313
376 319
376 327
376 340
376 349
376 382
376 396
376 402
376 425
376 443
376 455
376 460
376 472
376 473
376 485
376 499
376 500
376 523
376 576
376 579
376 589
377 247
377 255
377 288
377 300
377 312
377 319
377 327
377 340
377 348
377 381
377 397
377 398
377 399
377 400
377 401
377 425
377 442
377 454
377 460
377 471
377 485
377 498
377 522
377 575
377 580
377 588
378 247
378 254
378 287
378 312
378 319
378 327
378 339
378 348
378 380
378 389
378 390
378 397
378 424
378 442
378 454
378 460
378 483
378 484
378 496
378 497
378 521
378 574
378 579
378 588
379 247
379 253
379 286
379 311
379 318
379 339
379 347
379 379
379 388
379 391
379 397
379 416
379 423
379 441
379 453
379 459
379 479
379 482
379 495
379 520
379 574
379 587
380 247
380 251
380 252
380 286
380 310
380 317
380 339
380 347
380 377
380 378
380 388
380 396
380 413
380 414
380 415
380 423
380 440
380 452
380 458
380 478
380 480
380 481
380 482
380 493
380 494
380 519
380 572
380 573
380 586
381 247
381 248
381 249
381 250
381 285
381 309
381 317
381 339
381 346
381 376
381 388
381 395
381 415
381 422
381 440
381 451
381 458
381 478
381 479
381 482
381 492
381 518
381 571
381 586
382 246
382 284
382 309
382 316
382 338
382 346
382 375
382 388
382 395
382 416
382 417
382 421
382 440
382 450
382 458
382 478
382 490
382 491
382 518
382 571
382 586
383 245
383 283
383 295
383 309
383 315
383 338
383 345
383 374
383 389
383 393
383 394
383 418
383 420
383 439
383 450
383 457
383 478
383 489
383 517
383 570
383 585
384 245
384 282
384 295
384 309
384 338
384 345
384 373
384 390
384 392
384 419
384 439
384 449
384 457
384 478
384 487
384 488
384 516
384 569
384 585
385 244
385 282
385 296
385 297
385 298
385 299
385 300
385 305
385 338
385 344
385 372
385 390
385 391
385 419
385 438
385 448
385 456
385 477
385 486
385 515
385 568
385 584
386 243
386 281
386 295
386 301
386 302
386 303
386 304
386 313
386 314
386 315
386 337
386 344
386 353
386 371
386 390
386 419
386 437
386 447
386 456
386 477
386 484
386 485
386 513
386 514
386 567
386 584
387 243
387 280
387 295
387 312
387 337
387 344
387 353
387 369
387 370
387 389
387 418
387 419
387 437
387 446
387 455
387 477
387 482
387 483
387 514
387 566
387 584
388 242
388 280
388 294
388 311
388 337
388 344
388 351
388 352
388 353
388 354
388 368
388 388
388 417
388 420
388 436
388 446
388 455
388 477
388 478
388 479
388 480
388 481
388 513
388 565
388 583
389 242
389 279
389 293
389 310
389 336
389 344
389 350
389 367
389 387
389 416
389 421
389 436
389 445
389 455
389 476
389 513
389 564
389 583
390 241
390 278
390 293
390 309
390 336
390 344
390 350
390 366
390 386
390 415
390 421
390 435
390 444
390 454
390 475
390 512
390 564
390 583
391 241
391 277
391 291
391 292
391 308
391 335
391 343
391 344
391 348
391 349
391 364
391 365
391 385
391 415
391 422
391 435
391 443
391 453
391 474
391 475
391 511
391 543
391 563
391 582
392 240
392 276
392 290
392 307
392 335
392 345
392 346
392 347
392 363
392 371
392 383
392 384
392 415
392 434
392 442
392 453
392 473
392 476
392 510
392 514
392 542
392 562
392 582
393 239
393 275
393 307
393 334
393 346
393 362
393 370
393 382
393 415
393 433
393 438
393 442
393 453
393 472
393 509
393 515
393 541
393 542
393 543
393 561
393 582
394 239
394 274
394 306
394 334
394 343
394 344
394 345
394 361
394 369
394 381
394 414
394 433
394 438
394 441
394 452
394 471
394 515
394 516
394 517
394 518
394 539
394 540
394 560
394 581
395 238
395 274
395 305
395 333
395 342
395 359
395 360
395 368
395 380
395 414
395 432
395 439
395 440
395 452
395 470
395 515
395 537
395 538
395 559
395 581
396 238
396 273
396 295
396 303
396 304
396 333
396 341
396 358
396 368
396 380
396 413
396 432
396 439
396 452
396 469
396 514
396 536
396 558
396 580
397 237
397 272
397 296
397 297
397 302
397 333
397 338
397 339
397 340
397 357
397 367
397 372
397 379
397 413
397 431
397 438
397 451
397 452
397 453
397 468
397 513
397 534
397 535
397 557
397 580
398 237
398 271
398 298
398 299
398 300
398 301
398 312
398 332
398 340
398 356
398 366
398 372
398 377
398 378
398 412
398 431
398 438
398 450
398 467
398 512
398 533
398 556
398 579
399 237
399 270
399 311
399 331
399 332
399 340
399 355
399 366
399 372
399 376
399 411
399 430
399 437
399 449
399 465
399 466
399 511
399 532
399 556
399 579
400 236
400 270
400 294
400 295
400 297
400 310
400 330
400 333
400 340
400 354
400 364
400 365
400 372
400 373
400 374
400 375
400 410
400 430
400 437
400 449
400 464
400 511
400 530
400 531
400 544
400 545
400 546
400 547
400 548
400 549
400 550
400 555
400 579
401 233
401 234
401 235
401 236
401 269
401 292
401 293
401 298
401 300
401 310
401 330
401 334
401 339
401 340
401 341
401 342
401 353
401 363
401 372
401 410
401 430
401 435
401 436
401 437
401 438
401 448
401 461
401 462
401 463
401 464
401 508
401 509
401 510
401 529
401 543
401 554
401 578
402 232
402 236
402 268
402 291
402 299
402 300
402 309
402 329
402 335
402 338
402 343
402 352
402 368
402 370
402 371
402 372
402 409
402 429
402 434
402 439
402 448
402 459
402 460
402 464
402 509
402 527
402 528
402 542
402 553
402 578
403 231
403 236
403 267
403 291
403 299
403 300
403 301
403 308
403 328
403 335
403 336
403 337
403 343
403 350
403 351
403 369
403 372
403 408
403 429
403 434
403 439
403 448
403 458
403 465
403 508
403 526
403 541
403 552
403 577
404 230
404 236
404 266
404 290
404 298
404 308
404 328
404 335
404 343
404 349
404 369
404 372
404 408
404 429
404 433
404 448
404 456
404 457
404 465
404 508
404 524
404 525
404 540
404 551
404 577
405 229
405 236
405 265
405 290
405 295
405 297
405 308
405 327
405 335
405 348
405 362
405 369
405 407
405 429
405 432
405 447
405 454
405 455
405 465
405 506
405 507
405 508
405 523
405 538
405 539
405 550
405 576
406 228
406 236
406 265
406 288
406 289
406 290
406 291
406 292
406 293
406 294
406 307
406 327
406 335
406 345
406 347
406 361
406 363
406 366
406 368
406 407
406 429
406 430
406 431
406 432
406 453
406 464
406 505
406 509
406 522
406 537
406 549
406 576
407 228
407 236
407 264
407 280
407 281
407 282
407 283
407 284
407 285
407 286
407 287
407 292
407 303
407 307
407 326
407 334
407 345
407 346
407 347
407 360
407 361
407 362
407 367
407 368
407 429
407 432
407 451
407 452
407 464
407 496
407 497
407 498
407 499
407 500
407 501
407 502
407 504
407 510
407 521
407 536
407 548
407 576
408 227
408 235
408 263
408 286
408 293
408 303
408 307
408 326
408 334
408 345
408 347
408 359
408 368
408 428
408 433
408 450
408 464
408 503
408 510
408 519
408 520
408 535
408 548
408 575
409 226
409 235
409 262
409 286
409 293
409 303
409 325
409 333
409 347
409 358
409 367
409 425
409 426
409 427
409 428
409 434
409 448
409 449
409 463
409 502
409 510
409 518
409 548
409 575
410 226
410 235
410 261
410 285
410 294
410 303
410 325
410 332
410 348
410 358
410 367
410 426
410 427
410 428
410 434
410 447
410 463
410 502
410 517
410 543
410 546
410 547
410 574
411 225
411 234
411 261
411 278
411 285
411 293
411 294
411 303
411 324
411 332
411 357
411 367
411 426
411 429
411 434
411 445
411 446
411 462
411 501
411 516
411 544
411 545
411 574
412 224
412 234
412 260
412 279
412 280
412 285
412 292
412 295
412 296
412 298
412 299
412 303
412 324
412 332
412 357
412 366
412 425
412 429
412 434
412 435
412 436
412 444
412 462
412 495
412 500
412 515
412 574
413 224
413 234
413 259
413 278
413 284
413 285
413 292
413 295
413 297
413 302
413 323
413 331
413 356
413 365
413 425
413 430
413 431
413 434
413 442
413 443
413 461
413 493
413 496
413 497
413 498
413 499
413 513
413 514
413 515
413 573
414 223
414 233
414 259
414 274
414 275
414 276
414 277
414 283
414 286
414 291
414 292
414 296
414 302
414 323
414 331
414 355
414 356
414 365
414 424
414 441
414 461
414 492
414 496
414 498
414 510
414 511
414 512
414 515
414 517
414 573
415 223
415 233
415 258
415 277
415 283
415 290
415 292
415 297
415 302
415 322
415 330
415 353
415 354
415 357
415 358
415 364
415 424
415 439
415 440
415 460
415 492
415 497
415 509
415 516
415 517
415 542
415 572
416 222
416 232
416 257
416 277
416 282
416 289
416 291
416 300
416 301
416 302
416 321
416 330
416 351
416 352
416 359
416 364
416 422
416 423
416 438
416 460
416 491
416 492
416 496
416 508
416 517
416 542
416 572
417 221
417 232
417 256
417 278
417 279
417 280
417 282
417 288
417 299
417 303
417 321
417 324
417 329
417 350
417 360
417 363
417 421
417 437
417 459
417 490
417 493
417 494
417 495
417 507
417 517
417 541
417 571
418 221
418 232
418 256
418 281
418 288
418 297
418 298
418 304
418 320
418 324
418 328
418 348
418 349
418 363
418 420
418 434
418 435
418 436
418 437
418 458
418 489
418 495
418 505
418 506
418 517
418 518
418 519
418 520
418 541
418 571
419 220
419 231
419 255
419 280
419 298
419 320
419 325
419 326
419 327
419 328
419 345
419 346
419 347
419 351
419 363
419 399
419 420
419 432
419 433
419 438
419 458
419 488
419 495
419 504
419 517
419 539
419 540
419 571
420 219
420 231
420 280
420 298
420 319
420 325
420 328
420 341
420 347
420 352
420 362
420 399
420 419
420 431
420 438
420 457
420 487
420 496
420 503
420 516
420 538
420 570
421 219
421 230
421 280
421 298
421 319
421 324
421 328
421 341
421 352
421 358
421 362
421 399
421 419
421 429
421 430
421 439
421 456
421 487
421 501
421 502
421 516
421 537
421 570
422 218
422 230
422 272
422 279
422 298
422 319
422 323
422 328
422 341
422 348
422 350
422 351
422 352
422 357
422 362
422 399
422 400
422 401
422 419
422 428
422 440
422 447
422 456
422 486
422 500
422 515
422 536
422 569
423 217
423 230
423 272
423 279
423 297
423 298
423 299
423 319
423 320
423 321
423 322
423 328
423 339
423 341
423 348
423 349
423 353
423 356
423 361
423 398
423 402
423 403
423 417
423 418
423 419
423 427
423 440
423 447
423 455
423 485
423 499
423 515
423 536
423 569
424 272
424 278
424 279
424 296
424 318
424 328
424 340
424 348
424 354
424 355
424 356
424 361
424 397
424 416
424 419
424 425
424 426
424 441
424 442
424 443
424 444
424 445
424 446
424 447
424 448
424 454
424 497
424 498
424 514
424 535
424 568
425 272
425 277
425 280
425 295
425 318
425 328
425 335
425 339
425 354
425 355
425 356
425 357
425 360
425 396
425 416
425 420
425 422
425 423
425 424
425 427
425 441
425 454
425 496
425 514
425 534
425 568
426 271
426 276
426 281
426 294
426 317
426 328
426 336
426 337
426 338
426 354
426 359
426 395
426 416
426 420
426 421
426 454
426 494
426 495
426 513
426 533
426 568
427 270
427 276
427 282
427 293
427 317
427 327
427 336
427 349
427 350
427 351
427 352
427 354
427 359
427 395
427 416
427 420
427 453
427 455
427 493
427 513
427 532
427 567
428 269
428 276
428 283
428 284
428 285
428 292
428 316
428 327
428 348
428 353
428 359
428 394
428 416
428 417
428 418
428 419
428 432
428 453
428 456
428 492
428 503
428 512
428 531
428 567
429 269
429 276
429 292
429 316
429 327
429 347
429 356
429 359
429 393
429 415
429 431
429 452
429 490
429 491
429 503
429 511
429 528
429 530
429 567
430 268
430 275
430 291
430 315
430 327
430 347
430 357
430 358
430 359
430 360
430 361
430 392
430 413
430 414
430 430
430 452
430 488
430 489
430 503
430 511
430 529
430 566
431 264
431 265
431 266
431 267
431 268
431 275
431 291
431 314
431 327
431 347
431 391
431 412
431 430
431 448
431 451
431 481
431 487
431 503
431 510
431 528
431 566
432 268
432 269
432 270
432 274
432 291
432 314
432 326
432 346
432 347
432 348
432 349
432 391
432 412
432 429
432 448
432 451
432 482
432 483
432 484
432 485
432 486
432 503
432 510
432 527
432 565
433 263
433 268
433 273
433 287
433 313
433 326
433 345
433 350
433 351
433 357
433 390
433 411
433 428
433 449
433 450
433 484
433 503
433 509
433 526
433 565
434 262
434 268
434 272
434 286
434 288
434 289
434 312
434 326
434 343
434 344
434 352
434 357
434 389
434 410
434 428
434 449
434 484
434 503
434 509
434 525
434 565
435 260
435 261
435 268
435 271
435 288
435 311
435 325
435 342
435 356
435 388
435 408
435 409
435 410
435 427
435 448
435 503
435 508
435 525
435 564
436 259
436 266
436 267
436 269
436 271
436 288
436 311
436 325
436 343
436 356
436 388
436 407
436 411
436 426
436 447
436 493
436 494
436 495
436 496
436 497
436 498
436 501
436 502
436 508
436 524
436 564
437 259
437 269
437 270
437 287
437 288
437 289
437 296
437 297
437 310
437 325
437 342
437 355
437 387
437 406
437 411
437 426
437 446
437 491
437 492
437 507
437 522
437 523
437 563
438 258
438 269
438 286
438 294
438 295
438 298
438 310
438 322
438 323
438 324
438 325
438 342
438 355
438 386
438 405
438 411
438 425
438 446
438 489
438 490
438 506
438 521
438 563
439 257
439 269
439 286
439 293
439 298
439 309
439 325
439 342
439 355
439 386
439 404
439 412
439 425
439 446
439 487
439 488
439 506
439 520
439 563
440 255
440 256
440 257
440 262
440 268
440 285
440 299
440 308
440 318
440 325
440 342
440 354
440 385
440 403
440 411
440 424
440 446
440 485
440 486
440 506
440 519
440 562
441 253
441 254
441 257
441 263
441 268
441 282
441 285
441 298
441 308
441 318
441 342
441 346
441 353
441 385
441 402
441 411
441 423
441 445
441 483
441 484
441 505
441 518
441 562
442 264
442 268
442 283
442 284
442 286
442 297
442 307
442 315
442 316
442 317
442 342
442 347
442 348
442 349
442 350
442 351
442 352
442 384
442 385
442 397
442 398
442 399
442 400
442 401
442 402
442 411
442 423
442 445
442 481
442 482
442 505
442 517
442 561
443 265
443 267
443 283
443 306
443 314
443 341
443 348
443 383
443 386
443 395
443 396
443 402
443 411
443 422
443 444
443 479
443 480
443 504
443 517
443 561
444 266
444 283
444 306
444 313
444 341
444 348
444 382
444 387
444 388
444 394
444 402
444 410
444 411
444 412
444 421
444 443
444 476
444 477
444 478
444 503
444 516
444 560
445 266
445 282
445 305
445 313
445 340
445 347
445 381
445 393
445 401
445 409
445 421
445 443
445 475
445 503
445 515
445 560
446 249
446 265
446 282
446 304
446 312
446 347
446 350
446 380
446 391
446 392
446 401
446 409
446 420
446 426
446 439
446 440
446 441
446 442
446 453
446 472
446 473
446 474
446 502
446 559
447 248
447 265
447 281
447 302
447 303
447 312
447 347
447 350
447 352
447 379
447 390
447 400
447 409
447 419
447 426
447 438
447 442
447 450
447 451
447 452
447 470
447 471
447 502
447 559
448 247
448 264
448 280
448 297
448 300
448 301
448 312
448 346
448 351
448 378
448 389
448 400
448 419
448 426
448 442
448 449
448 469
448 502
448 558
449 246
449 264
449 280
449 298
449 299
449 311
449 346
449 351
449 378
449 388
449 399
449 418
449 426
449 441
449 448
449 467
449 468
449 501
449 558
450 244
450 245
450 263
450 279
450 298
450 311
450 345
450 350
450 377
450 387
450 397
450 398
450 418
450 425
450 441
450 447
450 466
450 500
450 557
451 243
451 262
451 298
451 310
451 345
451 350
451 376
451 385
451 386
451 396
451 417
451 425
451 440
451 446
451 464
451 465
451 500
451 557
452 242
452 262
452 297
452 310
452 344
452 349
452 375
452 384
452 395
452 416
452 425
452 440
452 446
452 462
452 463
452 499
452 557
453 241
453 261
453 297
453 310
453 344
453 349
453 374
453 382
453 383
453 395
453 416
453 424
453 440
453 445
453 459
453 460
453 461
453 499
453 556
454 240
454 260
454 296
454 309
454 343
454 349
454 374
454 381
454 394
454 395
454 415
454 424
454 439
454 441
454 444
454 457
454 458
454 464
454 498
454 556
455 239
455 257
455 258
455 259
455 295
455 309
455 343
455 349
455 380
455 396
455 414
455 423
455 438
455 443
455 456
455 464
455 497
455 555
456 238
456 258
456 294
456 308
456 342
456 349
456 378
456 379
456 414
456 423
456 438
456 443
456 454
456 455
456 464
456 497
456 555
457 237
457 258
457 293
457 308
457 341
457 349
457 373
457 374
457 375
457 376
457 377
457 413
457 422
457 437
457 443
457 452
457 453
457 464
457 496
457 555
458 236
458 258
458 292
458 307
458 341
458 348
458 372
458 412
458 422
458 428
458 437
458 444
458 450
458 451
458 464
458 495
458 554
459 234
459 235
459 258
459 291
459 307
459 340
459 371
459 412
459 421
459 422
459 427
459 437
459 448
459 449
459 463
459 495
459 531
459 532
459 554
460 233
460 257
460 273
460 291
460 307
460 340
460 370
460 411
460 420
460 423
460 426
460 436
460 444
460 445
460 446
460 447
460 463
460 495
460 530
460 554
461 257
461 272
461 290
461 306
461 339
461 369
461 410
461 420
461 423
461 425
461 437
461 443
461 462
461 494
461 529
461 553
462 256
462 271
462 289
462 306
462 339
462 345
462 346
462 347
462 368
462 410
462 420
462 424
462 437
462 441
462 442
462 462
462 494
462 529
462 553
463 256
463 271
463 288
463 305
463 338
463 343
463 344
463 367
463 409
463 424
463 436
463 438
463 439
463 440
463 462
463 493
463 528
463 552
463 575
464 255
464 270
464 287
464 305
464 338
464 344
464 366
464 409
464 423
464 424
464 425
464 437
464 461
464 493
464 528
464 552
464 574
465 255
465 270
465 287
465 305
465 337
465 344
465 366
465 408
465 422
465 435
465 436
465 461
465 492
465 527
465 552
465 574
466 254
466 269
466 286
466 304
466 337
466 343
466 364
466 365
466 407
466 434
466 460
466 492
466 527
466 551
466 574
467 254
467 268
467 285
467 304
467 336
467 343
467 363
467 407
467 433
467 460
467 491
467 526
467 551
467 573
468 253
468 268
468 284
468 303
468 336
468 342
468 362
468 406
468 431
468 432
468 459
468 490
468 526
468 550
468 572
469 253
469 267
469 283
469 303
469 335
469 340
469 342
469 361
469 405
469 430
469 459
469 490
469 525
469 550
469 572
470 252
470 267
470 283
470 303
470 335
470 341
470 342
470 359
470 360
470 405
470 426
470 427
470 428
470 429
470 458
470 490
470 524
470 550
470 571
471 251
471 266
471 282
471 302
471 334
471 343
471 358
471 402
471 404
471 423
471 424
471 425
471 430
471 458
471 489
471 515
471 516
471 517
471 524
471 549
471 571
472 251
472 265
472 281
472 302
472 334
472 344
472 345
472 346
472 347
472 348
472 356
472 357
472 403
472 421
472 422
472 431
472 457
472 488
472 513
472 514
472 523
472 532
472 549
472 570
473 250
473 264
473 280
473 301
473 333
473 355
473 403
473 420
473 431
473 457
473 488
473 512
473 523
473 532
473 548
473 569
474 250
474 263
474 264
474 279
474 301
474 333
474 354
474 402
474 418
474 419
474 430
474 457
474 487
474 512
474 522
474 532
474 548
474 569
475 249
475 260
475 261
475 262
475 264
475 278
475 301
475 332
475 352
475 353
475 402
475 416
475 417
475 430
475 456
475 487
475 511
475 522
475 532
475 548
475 569
476 249
476 259
476 277
476 300
476 331
476 351
476 396
476 401
476 414
476 415
476 430
476 456
476 486
476 511
476 521
476 532
476 547
476 568
477 249
477 276
477 300
477 331
477 350
477 355
477 395
477 401
477 412
477 413
477 429
477 455
477 486
477 510
477 520
477 532
477 533
477 536
477 547
477 568
478 248
478 276
478 299
478 330
478 348
478 349
478 355
478 356
478 357
478 394
478 400
478 410
478 411
478 429
478 455
478 485
478 510
478 520
478 532
478 534
478 535
478 536
478 546
478 567
479 275
479 299
479 330
479 347
479 355
479 393
479 400
479 408
479 409
479 428
479 454
479 485
479 509
479 519
479 536
479 546
479 567
480 274
480 298
480 329
480 345
480 346
480 354
480 392
480 400
480 406
480 407
480 428
480 454
480 484
480 509
480 519
480 536
480 537
480 538
480 539
480 545
480 566
481 273
481 298
481 329
481 339
481 343
481 344
481 353
481 391
481 400
481 403
481 404
481 405
481 427
481 453
481 483
481 508
481 518
481 536
481 545
481 565
482 272
482 298
482 328
482 340
482 341
482 342
482 352
482 390
482 399
482 400
482 401
482 402
482 412
482 426
482 453
482 483
482 508
482 518
482 536
482 544
482 565
483 272
483 297
483 328
483 351
483 390
483 398
483 413
483 426
483 446
483 447
483 452
483 482
483 507
483 517
483 536
483 544
483 564
484 271
484 297
484 327
484 351
484 389
484 397
484 412
484 425
484 445
484 452
484 481
484 506
484 517
484 535
484 544
484 561
484 564
485 270
485 296
485 326
485 350
485 395
485 396
485 412
485 424
485 444
485 451
485 481
485 506
485 516
485 535
485 543
485 562
485 563
486 269
486 296
486 326
486 349
486 394
486 411
486 422
486 423
486 443
486 451
486 480
486 505
486 515
486 535
486 543
486 563
487 268
487 296
487 326
487 348
487 393
487 411
487 423
487 442
487 451
487 480
487 505
487 515
487 534
487 543
487 563
488 268
488 296
488 324
488 325
488 326
488 347
488 391
488 392
488 409
488 410
488 411
488 422
488 441
488 450
488 479
488 504
488 514
488 534
488 542
488 563
488 564
489 267
489 326
489 346
489 390
489 405
489 408
489 411
489 421
489 440
489 450
489 479
489 503
489 514
489 533
489 542
489 562
489 565
489 566
489 567
490 266
490 346
490 386
490 387
490 388
490 389
490 404
490 406
490 407
490 421
490 440
490 449
490 459
490 479
490 503
490 513
490 533
490 541
490 561
491 265
491 345
491 384
491 385
491 390
491 406
491 420
491 439
491 449
491 457
491 458
491 459
491 478
491 502
491 513
491 532
491 541
491 559
491 560
492 264
492 316
492 344
492 382
492 383
492 390
492 406
492 420
492 438
492 449
492 455
492 456
492 459
492 477
492 502
492 512
492 525
492 532
492 541
492 560
493 263
493 315
493 343
493 381
493 390
493 405
493 419
493 437
493 449
493 453
493 454
493 467
493 477
493 501
493 512
493 524
493 532
493 540
493 559
494 262
494 315
494 342
494 379
494 380
494 389
494 404
494 418
494 436
494 449
494 450
494 451
494 452
494 467
494 476
494 501
494 511
494 524
494 531
494 540
494 559
495 262
495 314
495 341
495 377
495 378
495 389
495 404
495 418
495 435
495 449
495 467
495 476
495 500
495 510
495 523
495 531
495 539
495 558
496 261
496 314
496 340
496 375
496 376
496 388
496 403
496 417
496 435
496 447
496 448
496 463
496 464
496 465
496 466
496 467
496 475
496 500
496 510
496 523
496 530
496 539
496 558
497 260
497 314
497 340
497 373
497 374
497 388
497 403
497 417
497 434
497 446
497 468
497 475
497 499
497 500
497 509
497 522
497 530
497 539
497 557
498 259
498 313
498 339
498 371
498 372
498 387
498 403
498 416
498 433
498 445
498 469
498 470
498 474
498 498
498 501
498 508
498 522
498 529
498 538
498 557
499 258
499 312
499 339
499 368
499 369
499 370
499 386
499 403
499 415
499 432
499 443
499 444
499 474
499 498
499 502
499 503
499 508
499 521
499 529
499 538
499 556
500 257
500 312
500 339
500 366
500 367
500 386
500 402
500 415
500 431
500 441
500 442
500 473
500 497
500 508
500 521
500 529
500 537
500 555
501 257
501 311
501 337
501 338
501 339
501 364
501 365
501 385
501 400
501 401
501 414
501 431
501 440
501 473
501 497
501 507
501 520
501 528
501 537
501 555
502 256
502 311
502 336
502 339
502 362
502 363
502 384
502 393
502 399
502 413
502 430
502 438
502 439
502 472
502 496
502 507
502 519
502 528
502 537
502 554
503 255
503 310
503 336
503 361
503 384
503 393
503 397
503 398
503 412
503 430
503 436
503 437
503 472
503 496
503 506
503 519
503 527
503 536
503 554
504 254
504 309
504 335
504 359
504 360
504 383
504 394
504 395
504 396
504 412
504 430
504 434
504 435
504 471
504 495
504 505
504 518
504 527
504 536
504 554
505 253
505 309
505 334
505 357
505 358
505 383
505 393
505 411
505 429
505 430
505 431
505 432
505 433
505 471
505 495
505 505
505 518
505 527
505 535
505 553
506 253
506 309
506 333
506 355
506 356
506 372
506 382
506 392
506 411
506 428
506 470
506 494
506 504
506 517
506 526
506 535
506 553
507 252
507 308
507 332
507 354
507 369
507 370
507 371
507 381
507 391
507 410
507 427
507 469
507 494
507 504
507 517
507 526
507 534
507 552
508 251
508 308
508 331
508 352
508 353
508 370
508 381
508 389
508 390
508 409
508 426
508 469
508 493
508 503
508 516
508 525
508 534
508 552
509 250
509 308
509 331
509 350
509 351
509 369
509 380
509 388
509 391
509 399
509 409
509 424
509 425
509 468
509 492
509 503
509 515
509 525
509 534
509 551
510 249
510 306
510 307
510 330
510 347
510 348
510 349
510 368
510 379
510 387
510 398
510 408
510 423
510 468
510 492
510 502
510 515
510 524
510 533
510 550
511 248
511 329
511 345
511 346
511 368
511 379
511 386
511 392
511 393
511 394
511 397
511 407
511 422
511 467
511 491
511 501
511 514
511 524
511 533
511 550
512 247
512 328
512 343
512 344
512 367
512 378
512 385
512 395
512 396
512 407
512 421
512 467
512 491
512 501
512 513
512 524
512 532
512 549
513 246
513 327
513 341
513 342
513 366
513 378
513 385
513 396
513 406
513 420
513 466
513 490
513 500
513 513
513 523
513 532
513 548
514 246
514 327
514 339
514 340
514 366
514 377
514 390
514 395
514 406
514 419
514 466
514 490
514 500
514 512
514 523
514 530
514 531
514 548
515 245
515 326
515 337
515 338
515 347
515 361
515 362
515 365
515 376
515 385
515 390
515 395
515 405
515 418
515 465
515 490
515 499
515 512
515 522
515 531
515 547
516 326
516 335
516 336
516 346
516 363
516 364
516 376
516 386
516 387
516 388
516 389
516 394
516 405
516 417
516 465
516 489
516 499
516 511
516 522
516 531
516 546
517 333
517 334
517 345
517 361
517 362
517 375
517 388
517 389
517 390
517 391
517 392
517 393
517 405
517 406
517 412
517 413
517 414
517 415
517 416
517 465
517 489
517 498
517 511
517 521
517 530
517 546
518 331
518 332
518 344
518 362
518 375
518 388
518 393
518 404
518 410
518 411
518 416
518 466
518 488
518 498
518 510
518 521
518 530
518 546
519 328
519 329
519 330
519 343
519 361
519 374
519 388
519 393
519 404
519 407
519 408
519 409
519 415
519 466
519 488
519 497
519 510
519 520
519 529
519 545
520 324
520 325
520 326
520 327
520 342
520 361
520 373
520 389
520 404
520 405
520 406
520 415
520 466
520 484
520 485
520 486
520 487
520 488
520 496
520 509
520 520
520 529
520 545
521 300
521 323
521 341
521 360
521 372
521 402
521 403
521 414
521 467
521 483
521 489
521 496
521 509
521 520
521 529
521 544
522 300
522 322
522 340
522 359
522 372
522 401
522 414
522 489
522 490
522 491
522 495
522 508
522 519
522 528
522 544
523 299
523 321
523 338
523 339
523 359
523 371
523 382
523 400
523 413
523 484
523 489
523 495
523 507
523 519
523 528
523 543
524 299
524 320
524 321
524 322
524 337
524 358
524 370
524 383
524 399
524 412
524 484
524 488
524 494
524 507
524 518
524 527
524 543
525 298
525 312
525 313
525 314
525 319
525 336
525 357
525 370
525 382
525 398
525 411
525 484
525 485
525 486
525 487
525 493
525 506
525 518
525 527
525 541
525 542
526 298
526 311
526 318
526 335
526 356
526 369
526 382
526 397
526 410
526 484
526 493
526 505
526 517
526 526
526 542
527 298
527 311
527 317
527 356
527 369
527 381
527 396
527 409
527 478
527 484
527 492
527 503
527 505
527 517
527 526
527 541
528 296
528 297
528 309
528 310
528 311
528 316
528 355
528 368
528 381
528 395
528 408
528 426
528 427
528 477
528 478
528 483
528 492
528 504
528 517
528 525
528 541
529 295
529 300
529 301
529 302
529 303
529 308
529 312
529 315
529 354
529 367
529 380
529 390
529 391
529 392
529 393
529 394
529 407
529 425
529 476
529 478
529 483
529 491
529 504
529 516
529 524
529 540
530 302
530 307
530 314
530 353
530 367
530 378
530 379
530 388
530 389
530 394
530 406
530 423
530 424
530 475
530 478
530 482
530 491
530 503
530 516
530 523
530 540
531 302
531 307
531 314
531 352
531 366
531 387
531 394
531 405
531 422
531 475
531 479
531 480
531 481
531 490
531 503
531 515
531 523
531 539
532 303
532 313
532 351
532 365
532 387
532 394
532 405
532 421
532 474
532 480
532 490
532 502
532 515
532 522
532 538
533 304
533 312
533 351
533 365
533 384
533 385
533 386
533 387
533 393
533 404
533 420
533 474
533 480
533 489
533 502
533 515
533 521
533 538
534 304
534 311
534 350
534 364
534 382
534 383
534 388
534 389
534 393
534 403
534 418
534 419
534 473
534 479
534 489
534 501
534 514
534 520
534 537
535 305
535 311
535 349
535 363
535 380
535 381
535 392
535 402
535 417
535 472
535 479
535 488
535 501
535 514
535 519
535 537
536 310
536 349
536 363
536 377
536 378
536 379
536 391
536 402
536 416
536 479
536 487
536 500
536 513
536 536
537 308
537 309
537 348
537 362
537 376
537 391
537 401
537 415
537 479
537 487
537 499
537 513
537 536
538 309
538 347
538 361
538 374
538 375
538 390
538 400
538 414
538 478
538 486
538 499
538 512
538 535
539 308
539 346
539 361
539 373
539 389
539 399
539 413
539 477
539 486
539 498
539 512
539 535
540 346
540 360
540 371
540 372
540 389
540 398
540 411
540 412
540 476
540 485
540 498
540 512
540 534
541 345
541 360
541 370
541 388
541 398
541 410
541 476
541 485
541 497
541 511
541 534
542 344
542 359
542 368
542 369
542 387
542 397
542 409
542 475
542 484
542 497
542 511
542 533
543 343
543 359
543 366
543 367
543 387
543 396
543 408
543 475
543 483
543 495
543 496
543 510
543 533
544 342
544 358
544 359
544 365
544 386
544 395
544 406
544 407
544 474
544 483
544 496
544 510
544 533
545 341
545 357
545 359
545 363
545 364
545 385
545 394
545 405
545 473
545 482
545 496
545 509
545 532
546 341
546 359
546 361
546 362
546 385
546 393
546 404
546 473
546 481
546 496
546 509
546 532
547 340
547 359
547 385
547 393
547 403
547 472
547 481
547 495
547 508
547 531
548 339
548 357
548 358
548 384
548 392
548 402
548 471
548 481
548 495
548 508
549 339
549 356
549 384
549 391
549 401
549 471
549 479
549 480
549 481
549 495
549 508
550 338
550 354
550 355
550 381
550 382
550 383
550 384
550 385
550 387
550 390
550 399
550 400
550 471
550 481
550 495
550 507
551 337
551 353
551 386
551 389
551 398
551 470
551 495
551 507
552 337
552 351
552 352
552 387
552 388
552 397
552 470
552 506
553 337
553 349
553 350
553 387
553 396
553 419
553 469
553 506
554 347
554 348
554 387
554 396
554 418
554 469
554 505
555 346
555 386
555 417
555 468
555 505
556 344
556 345
556 385
556 415
556 416
556 467
556 505
557 342
557 343
557 384
557 414
557 467
557 504
558 341
558 383
558 413
558 466
558 497
558 504
559 341
559 383
559 412
559 465
559 496
559 503
560 382
560 411
560 465
560 492
560 496
560 503
561 381
561 464
561 493
561 494
561 495
561 503
562 381
562 464
562 492
562 502
563 380
563 463
563 491
563 502
564 379
564 463
564 490
564 501
565 378
565 462
565 489
565 501
566 377
566 462
566 489
566 500
567 376
567 461
567 488
567 500
568 375
568 460
568 487
568 499
569 374
569 458
569 459
569 486
569 499
570 374
570 457
570 485
570 499
571 373
571 456
571 498
572 372
572 455
572 498
573 371
573 454
573 497
574 370
574 454
574 497
575 370
575 453
575 496
576 369
576 452
576 496
577 368
577 451
577 496
578 368
578 451
578 495
579 368
579 450
579 495
580 449
580 494
581 449
581 494
582 446
582 447
582 448
582 493
583 447
583 493
584 448
584 493
585 492
586 492
587 491
588 491
589 491
590 490
591 490
592 489
593 489
594 488
595 488
596 487
597 487
598 487
599 486
600 486
601 485
602 485
603 484
604 484
605 484
606 483
607 483
608 482
609 482
610 482
611 481
612 481
613 480
614 479
615 479
616 479
617 480
