# Supplementary material for: The Filament Sensor for Near Real-Time Detection of Cytoskeletal Fiber Structures
Source: PLoS One. 2015 May 21;10(5):e0126346. doi: 10.1371/journal.pone.0126346 (PMC4440737; doi:10.1371/journal.pone.0126346)
Supplement: S1 File — This comprises the FilamentSensor, the benchmark database, the output of the compared programs, several auxiliary scripts, and the evaluation results of the program outputs. (ZIP) [file pone.0126346.s001.zip › supporting_information/ground_truth/simulated/CID/simulated_cell_02_graph]

(2	1): 1.41
(1	2): 1.41
(3	2): 1.00
(2	3): 1.00
(4	3): 1.00
(3	4): 1.00
(5	4): 1.41
(4	5): 1.41
(6	5): 1.00
(5	6): 1.00
(7	6): 1.00
(6	7): 1.00
(8	7): 1.41
(7	8): 1.41
(9	8): 1.00
(8	9): 1.00
(10	9): 1.41
(9	10): 1.41
(11	10): 1.00
(10	11): 1.00
(12	11): 1.41
(11	12): 1.41
(13	12): 1.00
(12	13): 1.00
(14	13): 1.00
(13	14): 1.00
(15	14): 1.41
(14	15): 1.41
(16	15): 1.00
(15	16): 1.00
(17	16): 1.41
(16	17): 1.41
(18	17): 1.00
(17	18): 1.00
(19	18): 1.00
(18	19): 1.00
(20	19): 1.41
(19	20): 1.41
(21	20): 1.41
(20	21): 1.41
(22	21): 1.00
(21	22): 1.00
(23	22): 1.41
(22	23): 1.41
(24	23): 1.00
(23	24): 1.00
(25	24): 1.00
(24	25): 1.00
(28	25): 1.41
(27	26): 1.00
(26	27): 1.00
(28	27): 1.00
(25	28): 1.41
(27	28): 1.00
(29	28): 1.00
(28	29): 1.00
(30	29): 1.41
(29	30): 1.41
(31	30): 1.00
(30	31): 1.00
(32	31): 1.00
(31	32): 1.00
(33	32): 1.00
(32	33): 1.00
(34	33): 1.00
(42	33): 1.41
(33	34): 1.00
(35	34): 1.00
(34	35): 1.00
(36	35): 1.00
(35	36): 1.00
(37	36): 1.00
(36	37): 1.00
(38	37): 1.00
(37	38): 1.00
(39	38): 1.00
(38	39): 1.00
(40	39): 1.00
(39	40): 1.00
(41	40): 1.00
(40	41): 1.00
(33	42): 1.41
(43	42): 1.00
(42	43): 1.00
(44	43): 1.41
(43	44): 1.41
(46	44): 1.00
(47	45): 1.41
(44	46): 1.00
(48	46): 1.00
(45	47): 1.41
(55	47): 1.00
(46	48): 1.00
(56	48): 1.41
(57	48): 1.41
(50	49): 1.00
(61	49): 1.41
(49	50): 1.00
(51	50): 1.00
(50	51): 1.00
(52	51): 1.00
(51	52): 1.00
(53	52): 1.00
(52	53): 1.00
(54	53): 1.00
(53	54): 1.00
(47	55): 1.00
(62	55): 1.41
(48	56): 1.41
(63	56): 1.41
(48	57): 1.41
(59	58): 1.00
(68	58): 1.41
(58	59): 1.00
(60	59): 1.00
(59	60): 1.00
(61	60): 1.00
(49	61): 1.41
(60	61): 1.00
(55	62): 1.41
(69	62): 1.00
(56	63): 1.41
(70	63): 1.00
(65	64): 1.00
(74	64): 1.41
(64	65): 1.00
(66	65): 1.00
(65	66): 1.00
(67	66): 1.00
(66	67): 1.00
(68	67): 1.00
(58	68): 1.41
(67	68): 1.00
(62	69): 1.00
(75	69): 1.00
(63	70): 1.00
(76	70): 1.41
(72	71): 1.00
(81	71): 1.41
(71	72): 1.00
(73	72): 1.00
(72	73): 1.00
(74	73): 1.00
(64	74): 1.41
(73	74): 1.00
(69	75): 1.00
(82	75): 1.41
(70	76): 1.41
(83	76): 1.41
(78	77): 1.00
(87	77): 1.41
(77	78): 1.00
(79	78): 1.00
(78	79): 1.00
(80	79): 1.00
(79	80): 1.00
(81	80): 1.00
(71	81): 1.41
(80	81): 1.00
(75	82): 1.41
(88	82): 1.00
(76	83): 1.41
(91	83): 1.41
(85	84): 1.00
(95	84): 1.41
(84	85): 1.00
(86	85): 1.00
(85	86): 1.00
(87	86): 1.00
(77	87): 1.41
(86	87): 1.00
(82	88): 1.00
(96	88): 1.00
(90	89): 1.00
(99	89): 1.41
(89	90): 1.00
(91	90): 1.00
(83	91): 1.41
(90	91): 1.00
(93	92): 1.00
(103	92): 1.41
(92	93): 1.00
(94	93): 1.00
(93	94): 1.00
(95	94): 1.00
(84	95): 1.41
(94	95): 1.00
(88	96): 1.00
(104	96): 1.41
(98	97): 1.00
(106	97): 1.41
(97	98): 1.00
(99	98): 1.00
(89	99): 1.41
(98	99): 1.00
(101	100): 1.00
(110	100): 1.41
(100	101): 1.00
(102	101): 1.00
(101	102): 1.00
(103	102): 1.00
(92	103): 1.41
(102	103): 1.00
(96	104): 1.41
(111	104): 1.00
(106	105): 1.00
(113	105): 1.41
(97	106): 1.41
(105	106): 1.00
(108	107): 1.00
(118	107): 1.41
(107	108): 1.00
(109	108): 1.00
(108	109): 1.00
(110	109): 1.00
(100	110): 1.41
(109	110): 1.00
(104	111): 1.00
(119	111): 1.00
(113	112): 1.00
(121	112): 1.41
(105	113): 1.41
(112	113): 1.00
(115	114): 1.00
(125	114): 1.41
(114	115): 1.00
(116	115): 1.00
(115	116): 1.00
(117	116): 1.00
(116	117): 1.00
(118	117): 1.00
(107	118): 1.41
(117	118): 1.00
(111	119): 1.00
(126	119): 1.00
(121	120): 1.00
(129	120): 1.41
(112	121): 1.41
(120	121): 1.00
(123	122): 1.00
(134	122): 1.41
(122	123): 1.00
(124	123): 1.00
(123	124): 1.00
(125	124): 1.00
(114	125): 1.41
(124	125): 1.00
(119	126): 1.00
(128	127): 1.00
(136	127): 1.41
(127	128): 1.00
(129	128): 1.00
(120	129): 1.41
(128	129): 1.00
(131	130): 1.00
(140	130): 1.41
(130	131): 1.00
(132	131): 1.00
(131	132): 1.00
(133	132): 1.00
(132	133): 1.00
(134	133): 1.00
(122	134): 1.41
(133	134): 1.00
(136	135): 1.00
(142	135): 1.41
(127	136): 1.41
(135	136): 1.00
(138	137): 1.00
(147	137): 1.41
(137	138): 1.00
(139	138): 1.00
(138	139): 1.00
(140	139): 1.00
(130	140): 1.41
(139	140): 1.00
(142	141): 1.00
(148	141): 1.41
(135	142): 1.41
(141	142): 1.00
(144	143): 1.00
(152	143): 1.41
(143	144): 1.00
(145	144): 1.00
(144	145): 1.00
(146	145): 1.00
(145	146): 1.00
(147	146): 1.00
(137	147): 1.41
(146	147): 1.00
(141	148): 1.41
(153	148): 1.41
(150	149): 1.00
(158	149): 1.41
(149	150): 1.00
(151	150): 1.00
(150	151): 1.00
(152	151): 1.00
(143	152): 1.41
(151	152): 1.00
(148	153): 1.41
(159	153): 1.41
(155	154): 1.00
(163	154): 1.41
(154	155): 1.00
(156	155): 1.00
(155	156): 1.00
(157	156): 1.00
(156	157): 1.00
(158	157): 1.00
(149	158): 1.41
(157	158): 1.00
(153	159): 1.41
(166	159): 1.41
(161	160): 1.00
(171	160): 1.41
(160	161): 1.00
(162	161): 1.00
(161	162): 1.00
(163	162): 1.00
(154	163): 1.41
(162	163): 1.00
(165	164): 1.00
(175	164): 1.41
(164	165): 1.00
(166	165): 1.00
(159	166): 1.41
(165	166): 1.00
(176	166): 1.41
(168	167): 1.00
(180	167): 1.41
(167	168): 1.00
(169	168): 1.00
(168	169): 1.00
(170	169): 1.00
(169	170): 1.00
(171	170): 1.00
(160	171): 1.41
(170	171): 1.00
(173	172): 1.00
(184	172): 1.41
(172	173): 1.00
(174	173): 1.00
(173	174): 1.00
(175	174): 1.00
(164	175): 1.41
(174	175): 1.00
(166	176): 1.41
(177	176): 1.00
(176	177): 1.00
(178	177): 1.00
(177	178): 1.00
(179	178): 1.00
(178	179): 1.00
(180	179): 1.00
(167	180): 1.41
(179	180): 1.00
(185	181): 1.00
(186	182): 1.41
(184	183): 1.00
(188	183): 1.41
(172	184): 1.41
(183	184): 1.00
(181	185): 1.00
(189	185): 1.41
(182	186): 1.41
(190	186): 1.00
(188	187): 1.00
(195	187): 1.41
(183	188): 1.41
(187	188): 1.00
(185	189): 1.41
(196	189): 1.00
(186	190): 1.00
(191	190): 1.00
(202	190): 1.00
(190	191): 1.00
(192	191): 1.00
(191	192): 1.00
(194	193): 1.00
(204	193): 1.41
(193	194): 1.00
(195	194): 1.00
(187	195): 1.41
(194	195): 1.00
(189	196): 1.00
(205	196): 1.00
(198	197): 1.00
(212	197): 1.41
(197	198): 1.00
(199	198): 1.00
(198	199): 1.00
(200	199): 1.00
(199	200): 1.00
(201	200): 1.00
(200	201): 1.00
(202	201): 1.00
(190	202): 1.00
(201	202): 1.00
(213	202): 1.00
(204	203): 1.00
(216	203): 1.41
(193	204): 1.41
(203	204): 1.00
(196	205): 1.00
(206	205): 1.00
(219	205): 1.00
(205	206): 1.00
(207	206): 1.00
(206	207): 1.00
(208	207): 1.00
(207	208): 1.00
(209	208): 1.00
(208	209): 1.00
(210	209): 1.00
(209	210): 1.00
(211	210): 1.00
(210	211): 1.00
(212	211): 1.00
(197	212): 1.41
(211	212): 1.00
(202	213): 1.00
(221	213): 1.41
(215	214): 1.00
(223	214): 1.41
(214	215): 1.00
(216	215): 1.00
(203	216): 1.41
(215	216): 1.00
(218	217): 1.00
(227	217): 1.41
(217	218): 1.00
(219	218): 1.00
(205	219): 1.00
(218	219): 1.00
(220	219): 1.00
(219	220): 1.00
(228	220): 1.41
(213	221): 1.41
(229	221): 1.41
(223	222): 1.00
(231	222): 1.41
(214	223): 1.41
(222	223): 1.00
(225	224): 1.00
(236	224): 1.41
(224	225): 1.00
(226	225): 1.00
(225	226): 1.00
(227	226): 1.00
(217	227): 1.41
(226	227): 1.00
(220	228): 1.41
(221	229): 1.41
(231	230): 1.00
(239	230): 1.41
(222	231): 1.41
(230	231): 1.00
(233	232): 1.00
(244	232): 1.41
(232	233): 1.00
(234	233): 1.00
(233	234): 1.00
(235	234): 1.00
(234	235): 1.00
(236	235): 1.00
(224	236): 1.41
(235	236): 1.00
(238	237): 1.00
(246	237): 1.41
(237	238): 1.00
(239	238): 1.00
(230	239): 1.41
(238	239): 1.00
(241	240): 1.00
(253	240): 1.41
(240	241): 1.00
(242	241): 1.00
(241	242): 1.00
(243	242): 1.00
(242	243): 1.00
(244	243): 1.00
(232	244): 1.41
(243	244): 1.00
(246	245): 1.00
(255	245): 1.41
(237	246): 1.41
(245	246): 1.00
(256	247): 1.00
(249	248): 1.00
(263	248): 1.41
(248	249): 1.00
(250	249): 1.00
(249	250): 1.00
(251	250): 1.00
(250	251): 1.00
(252	251): 1.00
(251	252): 1.00
(253	252): 1.00
(240	253): 1.41
(252	253): 1.00
(264	254): 1.00
(245	255): 1.41
(265	255): 1.41
(247	256): 1.00
(266	256): 1.00
(258	257): 1.00
(272	257): 1.41
(257	258): 1.00
(259	258): 1.00
(258	259): 1.00
(260	259): 1.00
(259	260): 1.00
(261	260): 1.00
(260	261): 1.00
(262	261): 1.00
(261	262): 1.00
(263	262): 1.00
(248	263): 1.41
(262	263): 1.00
(254	264): 1.00
(273	264): 1.41
(255	265): 1.41
(274	265): 1.41
(256	266): 1.00
(267	266): 1.00
(275	266): 1.41
(266	267): 1.00
(268	267): 1.00
(267	268): 1.00
(269	268): 1.00
(276	268): 1.00
(268	269): 1.00
(270	269): 1.00
(269	270): 1.00
(271	270): 1.00
(270	271): 1.00
(272	271): 1.00
(257	272): 1.41
(271	272): 1.00
(264	273): 1.41
(277	273): 1.00
(265	274): 1.41
(282	274): 1.00
(266	275): 1.41
(286	275): 1.00
(268	276): 1.00
(287	276): 1.41
(273	277): 1.00
(288	277): 1.41
(279	278): 1.00
(290	278): 1.41
(278	279): 1.00
(280	279): 1.00
(279	280): 1.00
(281	280): 1.00
(280	281): 1.00
(282	281): 1.00
(274	282): 1.00
(281	282): 1.00
(291	282): 1.00
(284	283): 1.00
(294	283): 1.41
(283	284): 1.00
(285	284): 1.00
(284	285): 1.00
(286	285): 1.00
(275	286): 1.00
(285	286): 1.00
(295	286): 1.00
(276	287): 1.41
(277	288): 1.41
(303	288): 1.41
(290	289): 1.00
(306	289): 1.41
(278	290): 1.41
(289	290): 1.00
(282	291): 1.00
(307	291): 1.41
(293	292): 1.00
(310	292): 1.41
(292	293): 1.00
(294	293): 1.00
(283	294): 1.41
(293	294): 1.00
(286	295): 1.00
(311	295): 1.00
(297	296): 1.00
(315	296): 1.41
(296	297): 1.00
(298	297): 1.00
(297	298): 1.00
(299	298): 1.00
(298	299): 1.00
(300	299): 1.00
(299	300): 1.00
(301	300): 1.00
(300	301): 1.00
(302	301): 1.00
(301	302): 1.00
(303	302): 1.00
(288	303): 1.41
(302	303): 1.00
(316	303): 1.00
(305	304): 1.00
(319	304): 1.41
(304	305): 1.00
(306	305): 1.00
(289	306): 1.41
(305	306): 1.00
(291	307): 1.41
(308	307): 1.00
(307	308): 1.00
(309	308): 1.00
(320	308): 1.00
(308	309): 1.00
(310	309): 1.00
(292	310): 1.41
(309	310): 1.00
(295	311): 1.00
(313	312): 1.00
(323	312): 1.41
(312	313): 1.00
(314	313): 1.00
(313	314): 1.00
(315	314): 1.00
(296	315): 1.41
(314	315): 1.00
(303	316): 1.00
(324	316): 1.00
(318	317): 1.00
(327	317): 1.41
(317	318): 1.00
(319	318): 1.00
(304	319): 1.41
(318	319): 1.00
(308	320): 1.00
(328	320): 1.00
(329	321): 1.41
(323	322): 1.00
(330	322): 1.41
(312	323): 1.41
(322	323): 1.00
(316	324): 1.00
(331	324): 1.00
(326	325): 1.00
(333	325): 1.41
(325	326): 1.00
(327	326): 1.00
(317	327): 1.41
(326	327): 1.00
(320	328): 1.00
(334	328): 1.00
(321	329): 1.41
(336	329): 1.41
(322	330): 1.41
(336	330): 1.41
(324	331): 1.00
(341	331): 1.00
(333	332): 1.00
(344	332): 1.41
(325	333): 1.41
(332	333): 1.00
(328	334): 1.00
(345	334): 1.41
(346	335): 1.00
(329	336): 1.41
(330	336): 1.41
(347	336): 1.00
(338	337): 1.00
(348	337): 1.41
(337	338): 1.00
(339	338): 1.00
(338	339): 1.00
(340	339): 1.00
(339	340): 1.00
(331	341): 1.00
(349	341): 1.00
(343	342): 1.00
(352	342): 1.41
(342	343): 1.00
(344	343): 1.00
(332	344): 1.41
(343	344): 1.00
(334	345): 1.41
(353	345): 1.41
(335	346): 1.00
(355	346): 1.00
(336	347): 1.00
(362	347): 1.00
(337	348): 1.41
(363	348): 1.41
(341	349): 1.00
(364	349): 1.41
(351	350): 1.00
(367	350): 1.41
(350	351): 1.00
(352	351): 1.00
(342	352): 1.41
(351	352): 1.00
(345	353): 1.41
(368	353): 1.00
(355	354): 1.00
(371	354): 1.41
(346	355): 1.00
(354	355): 1.00
(356	355): 1.00
(372	355): 1.00
(355	356): 1.00
(357	356): 1.00
(356	357): 1.00
(358	357): 1.00
(357	358): 1.00
(359	358): 1.00
(373	358): 1.00
(358	359): 1.00
(361	360): 1.00
(360	361): 1.00
(362	361): 1.00
(347	362): 1.00
(361	362): 1.00
(374	362): 1.00
(348	363): 1.41
(375	363): 1.41
(349	364): 1.41
(376	364): 1.00
(366	365): 1.00
(381	365): 1.41
(365	366): 1.00
(367	366): 1.00
(350	367): 1.41
(366	367): 1.00
(353	368): 1.00
(382	368): 1.00
(370	369): 1.00
(383	369): 1.41
(369	370): 1.00
(371	370): 1.00
(354	371): 1.41
(370	371): 1.00
(355	372): 1.00
(384	372): 1.00
(358	373): 1.00
(385	373): 1.00
(362	374): 1.00
(386	374): 1.00
(363	375): 1.41
(390	375): 1.41
(364	376): 1.00
(391	376): 1.00
(378	377): 1.00
(397	377): 1.41
(377	378): 1.00
(379	378): 1.00
(378	379): 1.00
(398	379): 1.41
(381	380): 1.00
(403	380): 1.41
(365	381): 1.41
(380	381): 1.00
(368	382): 1.00
(407	382): 1.00
(369	383): 1.41
(408	383): 1.41
(372	384): 1.00
(373	385): 1.00
(409	385): 1.41
(374	386): 1.00
(387	386): 1.00
(412	386): 1.00
(386	387): 1.00
(388	387): 1.00
(387	388): 1.00
(413	388): 1.41
(390	389): 1.00
(414	389): 1.41
(375	390): 1.41
(389	390): 1.00
(376	391): 1.00
(415	391): 1.41
(393	392): 1.00
(420	392): 1.41
(392	393): 1.00
(394	393): 1.00
(393	394): 1.00
(395	394): 1.00
(394	395): 1.00
(396	395): 1.00
(395	396): 1.00
(397	396): 1.00
(377	397): 1.41
(396	397): 1.00
(379	398): 1.41
(399	398): 1.00
(398	399): 1.00
(400	399): 1.00
(399	400): 1.00
(401	400): 1.00
(421	400): 1.00
(400	401): 1.00
(402	401): 1.00
(401	402): 1.00
(403	402): 1.00
(380	403): 1.41
(402	403): 1.00
(405	404): 1.00
(422	404): 1.41
(404	405): 1.00
(406	405): 1.00
(405	406): 1.00
(407	406): 1.00
(382	407): 1.00
(406	407): 1.00
(423	407): 1.41
(383	408): 1.41
(425	408): 1.41
(385	409): 1.41
(410	409): 1.00
(409	410): 1.00
(411	410): 1.00
(410	411): 1.00
(426	411): 1.41
(386	412): 1.00
(429	412): 1.41
(388	413): 1.41
(414	413): 1.00
(389	414): 1.41
(413	414): 1.00
(391	415): 1.41
(430	415): 1.00
(417	416): 1.00
(435	416): 1.41
(416	417): 1.00
(418	417): 1.00
(417	418): 1.00
(419	418): 1.00
(418	419): 1.00
(420	419): 1.00
(392	420): 1.41
(419	420): 1.00
(400	421): 1.00
(437	421): 1.41
(404	422): 1.41
(440	422): 1.41
(407	423): 1.41
(424	423): 1.00
(423	424): 1.00
(441	424): 1.41
(408	425): 1.41
(411	426): 1.41
(427	426): 1.00
(426	427): 1.00
(428	427): 1.00
(427	428): 1.00
(429	428): 1.00
(412	429): 1.41
(428	429): 1.00
(442	429): 1.00
(415	430): 1.00
(443	430): 1.41
(432	431): 1.00
(448	431): 1.41
(431	432): 1.00
(433	432): 1.00
(432	433): 1.00
(434	433): 1.00
(433	434): 1.00
(435	434): 1.00
(416	435): 1.41
(434	435): 1.00
(449	436): 1.41
(421	437): 1.41
(450	437): 1.41
(451	438): 1.00
(440	439): 1.00
(452	439): 1.41
(422	440): 1.41
(439	440): 1.00
(424	441): 1.41
(453	441): 1.00
(429	442): 1.00
(454	442): 1.00
(430	443): 1.41
(455	443): 1.41
(445	444): 1.00
(460	444): 1.41
(444	445): 1.00
(446	445): 1.00
(445	446): 1.00
(447	446): 1.00
(446	447): 1.00
(448	447): 1.00
(431	448): 1.41
(447	448): 1.00
(436	449): 1.41
(461	449): 1.41
(437	450): 1.41
(463	450): 1.41
(438	451): 1.00
(464	451): 1.00
(439	452): 1.41
(466	452): 1.41
(441	453): 1.00
(467	453): 1.41
(442	454): 1.00
(468	454): 1.00
(443	455): 1.41
(457	456): 1.00
(474	456): 1.41
(456	457): 1.00
(458	457): 1.00
(457	458): 1.00
(459	458): 1.00
(458	459): 1.00
(460	459): 1.00
(444	460): 1.41
(459	460): 1.00
(449	461): 1.41
(462	461): 1.00
(461	462): 1.00
(463	462): 1.00
(450	463): 1.41
(462	463): 1.00
(451	464): 1.00
(475	464): 1.00
(477	465): 1.41
(452	466): 1.41
(479	466): 1.41
(453	467): 1.41
(454	468): 1.00
(483	468): 1.41
(489	469): 1.41
(471	470): 1.00
(470	471): 1.00
(472	471): 1.00
(471	472): 1.00
(473	472): 1.00
(472	473): 1.00
(474	473): 1.00
(456	474): 1.41
(473	474): 1.00
(464	475): 1.00
(491	475): 1.00
(494	476): 1.41
(465	477): 1.41
(495	477): 1.41
(479	478): 1.00
(496	478): 1.41
(466	479): 1.41
(478	479): 1.00
(481	480): 1.00
(480	481): 1.00
(482	481): 1.00
(481	482): 1.00
(483	482): 1.00
(468	483): 1.41
(482	483): 1.00
(497	483): 1.00
(485	484): 1.00
(504	484): 1.41
(484	485): 1.00
(486	485): 1.00
(485	486): 1.00
(487	486): 1.00
(486	487): 1.00
(488	487): 1.00
(487	488): 1.00
(489	488): 1.00
(469	489): 1.41
(488	489): 1.00
(491	490): 1.00
(506	490): 1.41
(475	491): 1.00
(490	491): 1.00
(492	491): 1.00
(491	492): 1.00
(493	492): 1.00
(492	493): 1.00
(494	493): 1.00
(476	494): 1.41
(493	494): 1.00
(477	495): 1.41
(507	495): 1.41
(478	496): 1.41
(507	496): 1.41
(483	497): 1.00
(508	497): 1.00
(510	498): 1.41
(500	499): 1.00
(516	499): 1.41
(499	500): 1.00
(501	500): 1.00
(500	501): 1.00
(502	501): 1.00
(501	502): 1.00
(503	502): 1.00
(502	503): 1.00
(504	503): 1.00
(484	504): 1.41
(503	504): 1.00
(506	505): 1.00
(517	505): 1.41
(490	506): 1.41
(505	506): 1.00
(495	507): 1.41
(496	507): 1.41
(518	507): 1.41
(497	508): 1.00
(519	508): 1.00
(520	509): 1.41
(498	510): 1.41
(521	510): 1.00
(512	511): 1.00
(527	511): 1.41
(511	512): 1.00
(513	512): 1.00
(512	513): 1.00
(514	513): 1.00
(513	514): 1.00
(515	514): 1.00
(514	515): 1.00
(516	515): 1.00
(499	516): 1.41
(515	516): 1.00
(505	517): 1.41
(530	517): 1.41
(507	518): 1.41
(531	518): 1.41
(508	519): 1.00
(532	519): 1.00
(509	520): 1.41
(521	520): 1.00
(510	521): 1.00
(520	521): 1.00
(533	521): 1.00
(523	522): 1.00
(539	522): 1.41
(522	523): 1.00
(524	523): 1.00
(523	524): 1.00
(525	524): 1.00
(524	525): 1.00
(526	525): 1.00
(525	526): 1.00
(527	526): 1.00
(511	527): 1.41
(526	527): 1.00
(529	528): 1.00
(542	528): 1.41
(528	529): 1.00
(530	529): 1.00
(517	530): 1.41
(529	530): 1.00
(518	531): 1.41
(543	531): 1.41
(519	532): 1.00
(547	532): 1.00
(521	533): 1.00
(548	533): 1.00
(535	534): 1.00
(554	534): 1.41
(534	535): 1.00
(536	535): 1.00
(535	536): 1.00
(537	536): 1.00
(536	537): 1.00
(538	537): 1.00
(537	538): 1.00
(539	538): 1.00
(522	539): 1.41
(538	539): 1.00
(555	540): 1.41
(542	541): 1.00
(560	541): 1.41
(528	542): 1.41
(541	542): 1.00
(531	543): 1.41
(561	543): 1.41
(545	544): 1.00
(562	544): 1.41
(544	545): 1.00
(546	545): 1.00
(545	546): 1.00
(563	546): 1.41
(532	547): 1.00
(568	547): 1.00
(533	548): 1.00
(569	548): 1.41
(550	549): 1.00
(574	549): 1.41
(549	550): 1.00
(551	550): 1.00
(550	551): 1.00
(552	551): 1.00
(551	552): 1.00
(553	552): 1.00
(552	553): 1.00
(554	553): 1.00
(534	554): 1.41
(553	554): 1.00
(540	555): 1.41
(575	555): 1.00
(557	556): 1.00
(577	556): 1.41
(556	557): 1.00
(558	557): 1.00
(557	558): 1.00
(559	558): 1.00
(558	559): 1.00
(560	559): 1.00
(541	560): 1.41
(559	560): 1.00
(578	560): 1.00
(543	561): 1.41
(579	561): 1.41
(544	562): 1.41
(580	562): 1.00
(546	563): 1.41
(564	563): 1.00
(563	564): 1.00
(565	564): 1.00
(564	565): 1.00
(566	565): 1.00
(565	566): 1.00
(567	566): 1.00
(566	567): 1.00
(547	568): 1.00
(581	568): 1.00
(548	569): 1.41
(582	569): 1.00
(571	570): 1.00
(585	570): 1.41
(570	571): 1.00
(572	571): 1.00
(571	572): 1.00
(573	572): 1.00
(572	573): 1.00
(574	573): 1.00
(549	574): 1.41
(573	574): 1.00
(555	575): 1.00
(576	575): 1.00
(586	575): 1.00
(575	576): 1.00
(577	576): 1.00
(556	577): 1.41
(576	577): 1.00
(560	578): 1.00
(587	578): 1.00
(561	579): 1.41
(588	579): 1.41
(562	580): 1.00
(589	580): 1.00
(568	581): 1.00
(590	581): 1.00
(569	582): 1.00
(591	582): 1.00
(584	583): 1.00
(603	583): 1.41
(583	584): 1.00
(585	584): 1.00
(570	585): 1.41
(584	585): 1.00
(575	586): 1.00
(604	586): 1.00
(578	587): 1.00
(605	587): 1.00
(579	588): 1.41
(607	588): 1.41
(580	589): 1.00
(608	589): 1.00
(581	590): 1.00
(609	590): 1.00
(582	591): 1.00
(610	591): 1.41
(593	592): 1.00
(615	592): 1.41
(592	593): 1.00
(594	593): 1.00
(593	594): 1.00
(595	594): 1.00
(594	595): 1.00
(596	595): 1.00
(595	596): 1.00
(597	596): 1.00
(596	597): 1.00
(598	597): 1.00
(597	598): 1.00
(599	598): 1.00
(598	599): 1.00
(600	599): 1.00
(599	600): 1.00
(601	600): 1.00
(600	601): 1.00
(602	601): 1.00
(601	602): 1.00
(603	602): 1.00
(583	603): 1.41
(602	603): 1.00
(616	603): 1.00
(586	604): 1.00
(617	604): 1.41
(587	605): 1.00
(618	605): 1.00
(607	606): 1.00
(619	606): 1.41
(588	607): 1.41
(606	607): 1.00
(589	608): 1.00
(620	608): 1.41
(590	609): 1.00
(621	609): 1.41
(591	610): 1.41
(622	610): 1.00
(612	611): 1.00
(629	611): 1.41
(611	612): 1.00
(613	612): 1.00
(612	613): 1.00
(614	613): 1.00
(613	614): 1.00
(615	614): 1.00
(592	615): 1.41
(614	615): 1.00
(603	616): 1.00
(630	616): 1.00
(604	617): 1.41
(631	617): 1.41
(605	618): 1.00
(632	618): 1.00
(606	619): 1.41
(633	619): 1.41
(608	620): 1.41
(634	620): 1.00
(609	621): 1.41
(635	621): 1.00
(610	622): 1.00
(636	622): 1.41
(624	623): 1.00
(641	623): 1.41
(623	624): 1.00
(625	624): 1.00
(624	625): 1.00
(626	625): 1.00
(625	626): 1.00
(627	626): 1.00
(626	627): 1.00
(628	627): 1.00
(627	628): 1.00
(629	628): 1.00
(611	629): 1.41
(628	629): 1.00
(616	630): 1.00
(642	630): 1.00
(617	631): 1.41
(618	632): 1.00
(643	632): 1.00
(619	633): 1.41
(644	633): 1.41
(620	634): 1.00
(645	634): 1.41
(621	635): 1.00
(646	635): 1.00
(622	636): 1.41
(647	636): 1.00
(638	637): 1.00
(654	637): 1.41
(637	638): 1.00
(639	638): 1.00
(638	639): 1.00
(640	639): 1.00
(639	640): 1.00
(641	640): 1.00
(623	641): 1.41
(640	641): 1.00
(630	642): 1.00
(655	642): 1.41
(632	643): 1.00
(658	643): 1.41
(633	644): 1.41
(659	644): 1.41
(634	645): 1.41
(660	645): 1.00
(635	646): 1.00
(661	646): 1.00
(636	647): 1.00
(662	647): 1.41
(649	648): 1.00
(667	648): 1.41
(648	649): 1.00
(650	649): 1.00
(649	650): 1.00
(651	650): 1.00
(650	651): 1.00
(652	651): 1.00
(651	652): 1.00
(653	652): 1.00
(652	653): 1.00
(654	653): 1.00
(637	654): 1.41
(653	654): 1.00
(642	655): 1.41
(668	655): 1.00
(669	656): 1.00
(658	657): 1.00
(670	657): 1.41
(643	658): 1.41
(657	658): 1.00
(644	659): 1.41
(671	659): 1.41
(645	660): 1.00
(672	660): 1.00
(646	661): 1.00
(673	661): 1.00
(647	662): 1.41
(664	663): 1.00
(679	663): 1.41
(663	664): 1.00
(665	664): 1.00
(664	665): 1.00
(666	665): 1.00
(665	666): 1.00
(667	666): 1.00
(648	667): 1.41
(666	667): 1.00
(655	668): 1.00
(680	668): 1.41
(656	669): 1.00
(681	669): 1.41
(657	670): 1.41
(685	670): 1.41
(659	671): 1.41
(686	671): 1.41
(660	672): 1.00
(687	672): 1.41
(661	673): 1.00
(688	673): 1.00
(675	674): 1.00
(694	674): 1.41
(674	675): 1.00
(676	675): 1.00
(675	676): 1.00
(677	676): 1.00
(676	677): 1.00
(678	677): 1.00
(677	678): 1.00
(679	678): 1.00
(663	679): 1.41
(678	679): 1.00
(668	680): 1.41
(695	680): 1.00
(669	681): 1.41
(682	681): 1.00
(681	682): 1.00
(683	682): 1.00
(682	683): 1.00
(684	683): 1.00
(683	684): 1.00
(696	684): 1.41
(670	685): 1.41
(671	686): 1.41
(704	686): 1.00
(672	687): 1.41
(705	687): 1.41
(673	688): 1.00
(706	688): 1.41
(690	689): 1.00
(712	689): 1.41
(689	690): 1.00
(691	690): 1.00
(690	691): 1.00
(692	691): 1.00
(691	692): 1.00
(693	692): 1.00
(692	693): 1.00
(694	693): 1.00
(674	694): 1.41
(693	694): 1.00
(680	695): 1.00
(713	695): 1.41
(684	696): 1.41
(697	696): 1.00
(696	697): 1.00
(698	697): 1.00
(697	698): 1.00
(699	698): 1.00
(698	699): 1.00
(700	699): 1.00
(699	700): 1.00
(701	700): 1.00
(700	701): 1.00
(702	701): 1.00
(701	702): 1.00
(703	702): 1.00
(702	703): 1.00
(714	703): 1.41
(686	704): 1.00
(718	704): 1.00
(687	705): 1.41
(719	705): 1.00
(688	706): 1.41
(720	706): 1.00
(708	707): 1.00
(731	707): 1.41
(707	708): 1.00
(709	708): 1.00
(708	709): 1.00
(710	709): 1.00
(709	710): 1.00
(711	710): 1.00
(710	711): 1.00
(712	711): 1.00
(689	712): 1.41
(711	712): 1.00
(695	713): 1.41
(732	713): 1.00
(703	714): 1.41
(715	714): 1.00
(714	715): 1.00
(716	715): 1.00
(715	716): 1.00
(717	716): 1.00
(716	717): 1.00
(733	717): 1.41
(704	718): 1.00
(741	718): 1.00
(705	719): 1.00
(742	719): 1.00
(706	720): 1.00
(721	720): 1.00
(743	720): 1.41
(720	721): 1.00
(722	721): 1.00
(721	722): 1.00
(723	722): 1.00
(722	723): 1.00
(724	723): 1.00
(723	724): 1.00
(725	724): 1.00
(724	725): 1.00
(726	725): 1.00
(725	726): 1.00
(727	726): 1.00
(726	727): 1.00
(728	727): 1.00
(727	728): 1.00
(729	728): 1.00
(728	729): 1.00
(730	729): 1.00
(729	730): 1.00
(731	730): 1.00
(707	731): 1.41
(730	731): 1.00
(713	732): 1.00
(744	732): 1.41
(717	733): 1.41
(734	733): 1.00
(733	734): 1.00
(735	734): 1.00
(734	735): 1.00
(736	735): 1.00
(735	736): 1.00
(737	736): 1.00
(736	737): 1.00
(745	737): 1.41
(739	738): 1.00
(747	738): 1.41
(738	739): 1.00
(740	739): 1.00
(739	740): 1.00
(741	740): 1.00
(718	741): 1.00
(740	741): 1.00
(748	741): 1.41
(719	742): 1.00
(750	742): 1.00
(720	743): 1.41
(751	743): 1.00
(732	744): 1.41
(752	744): 1.00
(737	745): 1.41
(756	745): 1.41
(747	746): 1.00
(757	746): 1.41
(738	747): 1.41
(746	747): 1.00
(741	748): 1.41
(749	748): 1.00
(748	749): 1.00
(758	749): 1.41
(742	750): 1.00
(743	751): 1.00
(763	751): 1.41
(744	752): 1.00
(764	752): 1.41
(754	753): 1.00
(766	753): 1.41
(753	754): 1.00
(755	754): 1.00
(754	755): 1.00
(745	756): 1.41
(757	756): 1.00
(767	756): 1.00
(746	757): 1.41
(756	757): 1.00
(749	758): 1.41
(759	758): 1.00
(758	759): 1.00
(760	759): 1.00
(759	760): 1.00
(761	760): 1.00
(760	761): 1.00
(762	761): 1.00
(761	762): 1.00
(768	762): 1.41
(751	763): 1.41
(775	763): 1.00
(752	764): 1.41
(776	764): 1.00
(766	765): 1.00
(778	765): 1.41
(753	766): 1.41
(765	766): 1.00
(756	767): 1.00
(779	767): 1.41
(762	768): 1.41
(769	768): 1.00
(768	769): 1.00
(770	769): 1.00
(769	770): 1.00
(771	770): 1.00
(770	771): 1.00
(772	771): 1.00
(771	772): 1.00
(773	772): 1.00
(772	773): 1.00
(774	773): 1.00
(773	774): 1.00
(780	774): 1.41
(763	775): 1.00
(788	775): 1.00
(764	776): 1.00
(789	776): 1.41
(778	777): 1.00
(792	777): 1.41
(765	778): 1.41
(777	778): 1.00
(767	779): 1.41
(793	779): 1.41
(774	780): 1.41
(781	780): 1.00
(780	781): 1.00
(782	781): 1.00
(781	782): 1.00
(783	782): 1.00
(782	783): 1.00
(784	783): 1.00
(783	784): 1.00
(785	784): 1.00
(784	785): 1.00
(786	785): 1.00
(785	786): 1.00
(787	786): 1.00
(786	787): 1.00
(794	787): 1.41
(775	788): 1.00
(801	788): 1.00
(776	789): 1.41
(802	789): 1.00
(791	790): 1.00
(805	790): 1.41
(790	791): 1.00
(792	791): 1.00
(777	792): 1.41
(791	792): 1.00
(779	793): 1.41
(807	793): 1.41
(787	794): 1.41
(795	794): 1.00
(794	795): 1.00
(796	795): 1.00
(795	796): 1.00
(797	796): 1.00
(796	797): 1.00
(798	797): 1.00
(797	798): 1.00
(799	798): 1.00
(798	799): 1.00
(800	799): 1.00
(799	800): 1.00
(808	800): 1.41
(788	801): 1.00
(814	801): 1.41
(789	802): 1.00
(815	802): 1.00
(804	803): 1.00
(818	803): 1.41
(803	804): 1.00
(805	804): 1.00
(790	805): 1.41
(804	805): 1.00
(807	806): 1.00
(819	806): 1.41
(793	807): 1.41
(806	807): 1.00
(800	808): 1.41
(809	808): 1.00
(808	809): 1.00
(810	809): 1.00
(809	810): 1.00
(811	810): 1.00
(810	811): 1.00
(812	811): 1.00
(811	812): 1.00
(813	812): 1.00
(812	813): 1.00
(820	813): 1.41
(801	814): 1.41
(802	815): 1.00
(826	815): 1.41
(817	816): 1.00
(829	816): 1.41
(816	817): 1.00
(818	817): 1.00
(803	818): 1.41
(817	818): 1.00
(806	819): 1.41
(830	819): 1.41
(813	820): 1.41
(821	820): 1.00
(820	821): 1.00
(822	821): 1.00
(821	822): 1.00
(823	822): 1.00
(822	823): 1.00
(824	823): 1.00
(823	824): 1.00
(825	824): 1.00
(824	825): 1.00
(831	825): 1.41
(815	826): 1.41
(838	826): 1.00
(828	827): 1.00
(841	827): 1.41
(827	828): 1.00
(829	828): 1.00
(816	829): 1.41
(828	829): 1.00
(819	830): 1.41
(842	830): 1.41
(825	831): 1.41
(832	831): 1.00
(831	832): 1.00
(833	832): 1.00
(832	833): 1.00
(834	833): 1.00
(833	834): 1.00
(835	834): 1.00
(834	835): 1.00
(836	835): 1.00
(835	836): 1.00
(837	836): 1.00
(836	837): 1.00
(843	837): 1.41
(826	838): 1.00
(850	838): 1.41
(840	839): 1.00
(853	839): 1.41
(839	840): 1.00
(841	840): 1.00
(827	841): 1.41
(840	841): 1.00
(830	842): 1.41
(854	842): 1.41
(837	843): 1.41
(844	843): 1.00
(843	844): 1.00
(845	844): 1.00
(844	845): 1.00
(846	845): 1.00
(845	846): 1.00
(847	846): 1.00
(846	847): 1.00
(848	847): 1.00
(847	848): 1.00
(849	848): 1.00
(848	849): 1.00
(855	849): 1.41
(838	850): 1.41
(861	850): 1.00
(852	851): 1.00
(864	851): 1.41
(851	852): 1.00
(853	852): 1.00
(839	853): 1.41
(852	853): 1.00
(842	854): 1.41
(865	854): 1.41
(849	855): 1.41
(856	855): 1.00
(855	856): 1.00
(857	856): 1.00
(856	857): 1.00
(858	857): 1.00
(857	858): 1.00
(859	858): 1.00
(858	859): 1.00
(860	859): 1.00
(859	860): 1.00
(867	860): 1.41
(850	861): 1.00
(875	861): 1.41
(863	862): 1.00
(878	862): 1.41
(862	863): 1.00
(864	863): 1.00
(851	864): 1.41
(863	864): 1.00
(854	865): 1.41
(879	865): 1.41
(881	866): 1.00
(860	867): 1.41
(868	867): 1.00
(867	868): 1.00
(869	868): 1.00
(868	869): 1.00
(870	869): 1.00
(869	870): 1.00
(871	870): 1.00
(870	871): 1.00
(872	871): 1.00
(871	872): 1.00
(873	872): 1.00
(872	873): 1.00
(874	873): 1.00
(873	874): 1.00
(882	874): 1.41
(861	875): 1.41
(887	875): 1.00
(877	876): 1.00
(890	876): 1.41
(876	877): 1.00
(878	877): 1.00
(862	878): 1.41
(877	878): 1.00
(865	879): 1.41
(891	879): 1.41
(892	880): 1.00
(866	881): 1.00
(893	881): 1.00
(874	882): 1.41
(883	882): 1.00
(882	883): 1.00
(884	883): 1.00
(883	884): 1.00
(885	884): 1.00
(884	885): 1.00
(886	885): 1.00
(885	886): 1.00
(894	886): 1.41
(875	887): 1.00
(900	887): 1.41
(889	888): 1.00
(903	888): 1.41
(888	889): 1.00
(890	889): 1.00
(876	890): 1.41
(889	890): 1.00
(879	891): 1.41
(904	891): 1.41
(880	892): 1.00
(905	892): 1.00
(881	893): 1.00
(906	893): 1.41
(886	894): 1.41
(895	894): 1.00
(894	895): 1.00
(896	895): 1.00
(895	896): 1.00
(897	896): 1.00
(896	897): 1.00
(898	897): 1.00
(897	898): 1.00
(899	898): 1.00
(898	899): 1.00
(907	899): 1.41
(887	900): 1.41
(915	900): 1.00
(902	901): 1.00
(918	901): 1.41
(901	902): 1.00
(903	902): 1.00
(888	903): 1.41
(902	903): 1.00
(891	904): 1.41
(919	904): 1.41
(892	905): 1.00
(920	905): 1.00
(893	906): 1.41
(921	906): 1.00
(899	907): 1.41
(908	907): 1.00
(907	908): 1.00
(909	908): 1.00
(908	909): 1.00
(910	909): 1.00
(909	910): 1.00
(911	910): 1.00
(910	911): 1.00
(912	911): 1.00
(911	912): 1.00
(913	912): 1.00
(912	913): 1.00
(914	913): 1.00
(913	914): 1.00
(922	914): 1.41
(900	915): 1.00
(927	915): 1.41
(917	916): 1.00
(930	916): 1.41
(916	917): 1.00
(918	917): 1.00
(901	918): 1.41
(917	918): 1.00
(904	919): 1.41
(932	919): 1.41
(905	920): 1.00
(933	920): 1.00
(906	921): 1.00
(934	921): 1.00
(914	922): 1.41
(923	922): 1.00
(922	923): 1.00
(924	923): 1.00
(923	924): 1.00
(925	924): 1.00
(924	925): 1.00
(926	925): 1.00
(925	926): 1.00
(915	927): 1.41
(936	927): 1.00
(929	928): 1.00
(939	928): 1.41
(928	929): 1.00
(930	929): 1.00
(916	930): 1.41
(929	930): 1.00
(932	931): 1.00
(940	931): 1.41
(919	932): 1.41
(931	932): 1.00
(920	933): 1.00
(941	933): 1.41
(921	934): 1.00
(942	934): 1.00
(943	935): 1.00
(927	936): 1.00
(944	936): 1.41
(938	937): 1.00
(947	937): 1.41
(937	938): 1.00
(939	938): 1.00
(928	939): 1.41
(938	939): 1.00
(931	940): 1.41
(948	940): 1.41
(933	941): 1.41
(949	941): 1.00
(934	942): 1.00
(950	942): 1.00
(935	943): 1.00
(951	943): 1.41
(936	944): 1.41
(953	944): 1.00
(946	945): 1.00
(956	945): 1.41
(945	946): 1.00
(947	946): 1.00
(937	947): 1.41
(946	947): 1.00
(940	948): 1.41
(957	948): 1.41
(941	949): 1.00
(958	949): 1.41
(942	950): 1.00
(959	950): 1.00
(943	951): 1.41
(961	951): 1.00
(964	952): 1.00
(944	953): 1.00
(966	953): 1.00
(955	954): 1.00
(969	954): 1.41
(954	955): 1.00
(956	955): 1.00
(945	956): 1.41
(955	956): 1.00
(948	957): 1.41
(970	957): 1.41
(949	958): 1.41
(977	958): 1.00
(950	959): 1.00
(978	959): 1.00
(961	960): 1.00
(980	960): 1.41
(951	961): 1.00
(960	961): 1.00
(962	961): 1.00
(961	962): 1.00
(963	962): 1.00
(962	963): 1.00
(964	963): 1.00
(952	964): 1.00
(963	964): 1.00
(981	964): 1.00
(982	965): 1.41
(953	966): 1.00
(983	966): 1.41
(968	967): 1.00
(986	967): 1.41
(967	968): 1.00
(969	968): 1.00
(954	969): 1.41
(968	969): 1.00
(957	970): 1.41
(987	970): 1.41
(972	971): 1.00
(995	971): 1.41
(971	972): 1.00
(973	972): 1.00
(972	973): 1.00
(974	973): 1.00
(973	974): 1.00
(975	974): 1.00
(974	975): 1.00
(976	975): 1.00
(975	976): 1.00
(958	977): 1.00
(996	977): 1.41
(959	978): 1.00
(997	978): 1.41
(980	979): 1.00
(960	980): 1.41
(979	980): 1.00
(964	981): 1.00
(998	981): 1.41
(965	982): 1.41
(1001	982): 1.00
(966	983): 1.41
(1002	983): 1.00
(985	984): 1.00
(1005	984): 1.41
(984	985): 1.00
(986	985): 1.00
(967	986): 1.41
(985	986): 1.00
(970	987): 1.41
(1006	987): 1.41
(989	988): 1.00
(1012	988): 1.41
(988	989): 1.00
(990	989): 1.00
(989	990): 1.00
(991	990): 1.00
(990	991): 1.00
(992	991): 1.00
(991	992): 1.00
(993	992): 1.00
(992	993): 1.00
(994	993): 1.00
(993	994): 1.00
(995	994): 1.00
(971	995): 1.41
(994	995): 1.00
(977	996): 1.41
(978	997): 1.41
(981	998): 1.41
(1013	998): 1.41
(1000	999): 1.00
(1017	999): 1.41
(999	1000): 1.00
(1001	1000): 1.00
(982	1001): 1.00
(1000	1001): 1.00
(1018	1001): 1.00
(983	1002): 1.00
(1019	1002): 1.41
(1004	1003): 1.00
(1022	1003): 1.41
(1003	1004): 1.00
(1005	1004): 1.00
(984	1005): 1.41
(1004	1005): 1.00
(987	1006): 1.41
(1024	1006): 1.41
(1008	1007): 1.00
(1030	1007): 1.41
(1007	1008): 1.00
(1009	1008): 1.00
(1008	1009): 1.00
[truncated: 8,876 more rows]
