# Supplementary material for: The Filament Sensor for Near Real-Time Detection of Cytoskeletal Fiber Structures
Source: PLoS One. 2015 May 21;10(5):e0126346. doi: 10.1371/journal.pone.0126346 (PMC4440737; doi:10.1371/journal.pone.0126346)
Supplement: S1 File — This comprises the FilamentSensor, the benchmark database, the output of the compared programs, several auxiliary scripts, and the evaluation results of the program outputs. (ZIP) [file pone.0126346.s001.zip › supporting_information/ground_truth/simulated/CID/simulated_cell_04_graph]

(2	1): 1.00
(1	2): 1.00
(3	2): 1.41
(2	3): 1.41
(4	3): 1.41
(3	4): 1.41
(5	4): 1.00
(4	5): 1.00
(6	5): 1.00
(5	6): 1.00
(7	6): 1.00
(6	7): 1.00
(8	7): 1.41
(7	8): 1.41
(9	8): 1.00
(8	9): 1.00
(10	9): 1.00
(9	10): 1.00
(11	10): 1.00
(10	11): 1.00
(13	11): 1.41
(14	12): 1.41
(11	13): 1.41
(15	13): 1.00
(12	14): 1.41
(16	14): 1.41
(13	15): 1.00
(17	15): 1.00
(14	16): 1.41
(18	16): 1.00
(15	17): 1.00
(19	17): 1.00
(16	18): 1.00
(20	18): 1.41
(17	19): 1.00
(21	19): 1.00
(18	20): 1.41
(22	20): 1.00
(19	21): 1.00
(23	21): 1.41
(20	22): 1.00
(24	22): 1.41
(21	23): 1.41
(25	23): 1.00
(22	24): 1.41
(28	24): 1.41
(23	25): 1.00
(29	25): 1.00
(30	26): 1.41
(31	27): 1.00
(24	28): 1.41
(32	28): 1.41
(25	29): 1.00
(33	29): 1.00
(26	30): 1.41
(34	30): 1.41
(27	31): 1.00
(35	31): 1.00
(28	32): 1.41
(36	32): 1.00
(29	33): 1.00
(37	33): 1.41
(30	34): 1.41
(38	34): 1.00
(31	35): 1.00
(39	35): 1.41
(32	36): 1.00
(40	36): 1.41
(33	37): 1.41
(41	37): 1.00
(34	38): 1.00
(42	38): 1.41
(35	39): 1.41
(43	39): 1.00
(36	40): 1.41
(44	40): 1.41
(37	41): 1.00
(45	41): 1.00
(38	42): 1.41
(46	42): 1.41
(39	43): 1.00
(47	43): 1.41
(40	44): 1.41
(48	44): 1.00
(41	45): 1.00
(49	45): 1.00
(42	46): 1.41
(50	46): 1.41
(43	47): 1.41
(51	47): 1.00
(44	48): 1.00
(52	48): 1.41
(45	49): 1.00
(53	49): 1.41
(46	50): 1.41
(54	50): 1.41
(47	51): 1.00
(55	51): 1.00
(48	52): 1.41
(49	53): 1.41
(56	53): 1.00
(50	54): 1.41
(57	54): 1.41
(51	55): 1.00
(58	55): 1.41
(53	56): 1.00
(59	56): 1.00
(54	57): 1.41
(60	57): 1.41
(55	58): 1.41
(62	58): 1.41
(56	59): 1.00
(63	59): 1.00
(57	60): 1.41
(61	60): 1.00
(60	61): 1.00
(58	62): 1.41
(64	62): 1.00
(59	63): 1.00
(65	63): 1.41
(62	64): 1.00
(66	64): 1.41
(63	65): 1.41
(67	65): 1.00
(64	66): 1.41
(68	66): 1.00
(65	67): 1.00
(69	67): 1.00
(66	68): 1.00
(70	68): 1.41
(67	69): 1.00
(71	69): 1.00
(68	70): 1.41
(72	70): 1.00
(69	71): 1.00
(75	71): 1.41
(70	72): 1.00
(79	72): 1.41
(80	73): 1.41
(81	74): 1.41
(71	75): 1.41
(82	75): 1.00
(77	76): 1.00
(76	77): 1.00
(78	77): 1.00
(77	78): 1.00
(83	78): 1.41
(72	79): 1.41
(84	79): 1.41
(73	80): 1.41
(88	80): 1.00
(74	81): 1.41
(89	81): 1.00
(75	82): 1.00
(90	82): 1.00
(78	83): 1.41
(91	83): 1.00
(79	84): 1.41
(85	84): 1.00
(84	85): 1.00
(86	85): 1.00
(85	86): 1.00
(87	86): 1.00
(86	87): 1.00
(88	87): 1.00
(80	88): 1.00
(87	88): 1.00
(92	88): 1.00
(81	89): 1.00
(93	89): 1.00
(82	90): 1.00
(94	90): 1.00
(83	91): 1.00
(95	91): 1.41
(88	92): 1.00
(96	92): 1.00
(89	93): 1.00
(97	93): 1.41
(90	94): 1.00
(98	94): 1.41
(91	95): 1.41
(99	95): 1.41
(92	96): 1.00
(100	96): 1.00
(93	97): 1.41
(101	97): 1.00
(94	98): 1.41
(102	98): 1.00
(95	99): 1.41
(103	99): 1.41
(96	100): 1.00
(104	100): 1.00
(97	101): 1.00
(105	101): 1.00
(98	102): 1.00
(107	102): 1.00
(99	103): 1.41
(108	103): 1.41
(100	104): 1.00
(109	104): 1.41
(101	105): 1.00
(110	105): 1.00
(112	106): 1.41
(102	107): 1.00
(113	107): 1.00
(103	108): 1.41
(114	108): 1.00
(104	109): 1.41
(115	109): 1.00
(105	110): 1.00
(116	110): 1.41
(117	111): 1.41
(106	112): 1.41
(118	112): 1.41
(107	113): 1.00
(119	113): 1.00
(108	114): 1.00
(120	114): 1.41
(109	115): 1.00
(121	115): 1.00
(110	116): 1.41
(122	116): 1.00
(111	117): 1.41
(123	117): 1.00
(112	118): 1.41
(124	118): 1.00
(113	119): 1.00
(125	119): 1.41
(114	120): 1.41
(126	120): 1.41
(115	121): 1.00
(127	121): 1.00
(116	122): 1.00
(128	122): 1.00
(117	123): 1.00
(129	123): 1.41
(118	124): 1.00
(130	124): 1.00
(119	125): 1.41
(131	125): 1.00
(120	126): 1.41
(132	126): 1.41
(121	127): 1.00
(133	127): 1.00
(122	128): 1.00
(134	128): 1.00
(123	129): 1.41
(135	129): 1.41
(124	130): 1.00
(136	130): 1.00
(125	131): 1.00
(137	131): 1.00
(126	132): 1.41
(138	132): 1.41
(127	133): 1.00
(139	133): 1.00
(128	134): 1.00
(140	134): 1.41
(129	135): 1.41
(141	135): 1.00
(130	136): 1.00
(142	136): 1.41
(131	137): 1.00
(143	137): 1.00
(132	138): 1.41
(144	138): 1.41
(133	139): 1.00
(145	139): 1.00
(134	140): 1.41
(146	140): 1.00
(135	141): 1.00
(147	141): 1.41
(136	142): 1.41
(148	142): 1.00
(137	143): 1.00
(149	143): 1.41
(138	144): 1.41
(150	144): 1.41
(139	145): 1.00
(151	145): 1.00
(140	146): 1.00
(152	146): 1.00
(141	147): 1.41
(154	147): 1.41
(142	148): 1.00
(155	148): 1.00
(143	149): 1.41
(156	149): 1.00
(144	150): 1.41
(157	150): 1.41
(145	151): 1.00
(158	151): 1.00
(146	152): 1.00
(159	152): 1.00
(160	153): 1.41
(147	154): 1.41
(161	154): 1.41
(148	155): 1.00
(162	155): 1.41
(149	156): 1.00
(163	156): 1.00
(150	157): 1.41
(164	157): 1.41
(151	158): 1.00
(166	158): 1.00
(152	159): 1.00
(167	159): 1.00
(153	160): 1.41
(168	160): 1.00
(154	161): 1.41
(169	161): 1.41
(155	162): 1.41
(170	162): 1.00
(156	163): 1.00
(171	163): 1.00
(157	164): 1.41
(165	164): 1.00
(164	165): 1.00
(158	166): 1.00
(172	166): 1.00
(159	167): 1.00
(173	167): 1.41
(160	168): 1.00
(174	168): 1.00
(161	169): 1.41
(175	169): 1.41
(162	170): 1.00
(176	170): 1.00
(163	171): 1.00
(177	171): 1.41
(166	172): 1.00
(178	172): 1.00
(167	173): 1.41
(179	173): 1.00
(168	174): 1.00
(180	174): 1.00
(169	175): 1.41
(181	175): 1.41
(170	176): 1.00
(182	176): 1.41
(171	177): 1.41
(183	177): 1.00
(172	178): 1.00
(185	178): 1.41
(173	179): 1.00
(186	179): 1.00
(174	180): 1.00
(187	180): 1.00
(175	181): 1.41
(188	181): 1.41
(176	182): 1.41
(189	182): 1.00
(177	183): 1.00
(190	183): 1.00
(191	184): 1.00
(178	185): 1.41
(192	185): 1.00
(179	186): 1.00
(193	186): 1.00
(180	187): 1.00
(194	187): 1.41
(181	188): 1.41
(195	188): 1.41
(182	189): 1.00
(196	189): 1.00
(183	190): 1.00
(197	190): 1.00
(184	191): 1.00
(198	191): 1.00
(185	192): 1.00
(199	192): 1.00
(186	193): 1.00
(200	193): 1.41
(187	194): 1.41
(201	194): 1.00
(188	195): 1.41
(202	195): 1.41
(189	196): 1.00
(203	196): 1.00
(190	197): 1.00
(204	197): 1.41
(191	198): 1.00
(205	198): 1.41
(192	199): 1.00
(206	199): 1.00
(193	200): 1.41
(207	200): 1.00
(194	201): 1.00
(208	201): 1.00
(195	202): 1.41
(196	203): 1.00
(209	203): 1.00
(197	204): 1.41
(210	204): 1.00
(198	205): 1.41
(211	205): 1.00
(199	206): 1.00
(212	206): 1.00
(200	207): 1.00
(213	207): 1.00
(201	208): 1.00
(214	208): 1.00
(203	209): 1.00
(215	209): 1.41
(204	210): 1.00
(216	210): 1.00
(205	211): 1.00
(217	211): 1.41
(206	212): 1.00
(218	212): 1.00
(207	213): 1.00
(219	213): 1.41
(208	214): 1.00
(220	214): 1.00
(209	215): 1.41
(221	215): 1.00
(210	216): 1.00
(222	216): 1.00
(211	217): 1.41
(223	217): 1.00
(212	218): 1.00
(224	218): 1.00
(213	219): 1.41
(225	219): 1.00
(214	220): 1.00
(226	220): 1.41
(215	221): 1.00
(231	221): 1.00
(216	222): 1.00
(232	222): 1.41
(217	223): 1.00
(233	223): 1.41
(218	224): 1.00
(234	224): 1.00
(219	225): 1.00
(236	225): 1.00
(220	226): 1.41
(237	226): 1.00
(228	227): 1.00
(227	228): 1.00
(229	228): 1.00
(228	229): 1.00
(230	229): 1.00
(229	230): 1.00
(238	230): 1.41
(221	231): 1.00
(241	231): 1.00
(222	232): 1.41
(242	232): 1.00
(223	233): 1.41
(243	233): 1.00
(224	234): 1.00
(244	234): 1.00
(245	235): 1.00
(225	236): 1.00
(246	236): 1.41
(226	237): 1.00
(247	237): 1.00
(230	238): 1.41
(239	238): 1.00
(238	239): 1.00
(240	239): 1.00
(239	240): 1.00
(251	240): 1.41
(231	241): 1.00
(254	241): 1.41
(232	242): 1.00
(255	242): 1.00
(233	243): 1.00
(256	243): 1.41
(234	244): 1.00
(257	244): 1.00
(235	245): 1.00
(258	245): 1.00
(236	246): 1.41
(259	246): 1.00
(237	247): 1.00
(260	247): 1.00
(261	248): 1.41
(262	249): 1.00
(263	250): 1.00
(240	251): 1.41
(252	251): 1.00
(251	252): 1.00
(253	252): 1.00
(252	253): 1.00
(264	253): 1.41
(241	254): 1.41
(267	254): 1.00
(242	255): 1.00
(268	255): 1.00
(243	256): 1.41
(269	256): 1.41
(244	257): 1.00
(270	257): 1.00
(245	258): 1.00
(271	258): 1.41
(246	259): 1.00
(272	259): 1.00
(247	260): 1.00
(274	260): 1.41
(248	261): 1.41
(275	261): 1.00
(249	262): 1.00
(276	262): 1.00
(250	263): 1.00
(277	263): 1.41
(253	264): 1.41
(265	264): 1.00
(264	265): 1.00
(266	265): 1.00
(265	266): 1.00
(278	266): 1.41
(254	267): 1.00
(283	267): 1.00
(255	268): 1.00
(285	268): 1.00
(256	269): 1.41
(286	269): 1.00
(257	270): 1.00
(288	270): 1.00
(258	271): 1.41
(289	271): 1.00
(259	272): 1.00
(290	272): 1.41
(291	273): 1.41
(292	273): 1.41
(260	274): 1.41
(293	274): 1.00
(261	275): 1.00
(294	275): 1.41
(262	276): 1.00
(295	276): 1.41
(263	277): 1.41
(296	277): 1.00
(266	278): 1.41
(279	278): 1.00
(278	279): 1.00
(280	279): 1.00
(279	280): 1.00
(281	280): 1.00
(280	281): 1.00
(297	281): 1.41
(283	282): 1.00
(267	283): 1.00
(282	283): 1.00
(300	283): 1.41
(300	284): 1.41
(268	285): 1.00
(301	285): 1.41
(269	286): 1.00
(302	286): 1.41
(303	287): 1.00
(270	288): 1.00
(304	288): 1.00
(271	289): 1.00
(305	289): 1.00
(272	290): 1.41
(291	290): 1.00
(306	290): 1.00
(273	291): 1.41
(290	291): 1.00
(273	292): 1.41
(307	292): 1.41
(274	293): 1.00
(308	293): 1.00
(275	294): 1.41
(310	294): 1.00
(276	295): 1.41
(311	295): 1.41
(277	296): 1.00
(312	296): 1.00
(281	297): 1.41
(298	297): 1.00
(297	298): 1.00
(299	298): 1.00
(298	299): 1.00
(313	299): 1.41
(283	300): 1.41
(284	300): 1.41
(318	300): 1.00
(285	301): 1.41
(319	301): 1.00
(286	302): 1.41
(287	303): 1.00
(320	303): 1.00
(288	304): 1.00
(322	304): 1.00
(289	305): 1.00
(323	305): 1.00
(290	306): 1.00
(324	306): 1.00
(292	307): 1.41
(325	307): 1.41
(293	308): 1.00
(326	308): 1.00
(327	309): 1.00
(294	310): 1.00
(328	310): 1.00
(295	311): 1.41
(329	311): 1.41
(296	312): 1.00
(330	312): 1.00
(299	313): 1.41
(314	313): 1.00
(313	314): 1.00
(315	314): 1.00
(314	315): 1.00
(316	315): 1.00
(315	316): 1.00
(317	316): 1.00
(316	317): 1.00
(331	317): 1.41
(300	318): 1.00
(334	318): 1.00
(301	319): 1.00
(335	319): 1.00
(303	320): 1.00
(321	320): 1.00
(336	320): 1.41
(320	321): 1.00
(337	321): 1.41
(304	322): 1.00
(338	322): 1.00
(305	323): 1.00
(341	323): 1.00
(306	324): 1.00
(342	324): 1.00
(307	325): 1.41
(343	325): 1.41
(308	326): 1.00
(344	326): 1.41
(309	327): 1.00
(345	327): 1.00
(310	328): 1.00
(349	328): 1.41
(311	329): 1.41
(350	329): 1.41
(312	330): 1.00
(352	330): 1.41
(317	331): 1.41
(332	331): 1.00
(331	332): 1.00
(333	332): 1.00
(332	333): 1.00
(353	333): 1.41
(318	334): 1.00
(357	334): 1.41
(319	335): 1.00
(358	335): 1.00
(320	336): 1.41
(360	336): 1.41
(321	337): 1.41
(361	337): 1.41
(322	338): 1.00
(366	338): 1.00
(340	339): 1.00
(339	340): 1.00
(341	340): 1.00
(323	341): 1.00
(340	341): 1.00
(367	341): 1.41
(324	342): 1.00
(368	342): 1.00
(325	343): 1.41
(369	343): 1.41
(326	344): 1.41
(370	344): 1.00
(327	345): 1.00
(346	345): 1.00
(371	345): 1.00
(345	346): 1.00
(347	346): 1.00
(346	347): 1.00
(348	347): 1.00
(347	348): 1.00
(372	348): 1.41
(328	349): 1.41
(373	349): 1.00
(329	350): 1.41
(374	350): 1.00
(375	351): 1.41
(330	352): 1.41
(376	352): 1.00
(333	353): 1.41
(354	353): 1.00
(353	354): 1.00
(355	354): 1.00
(354	355): 1.00
(356	355): 1.00
(355	356): 1.00
(377	356): 1.41
(334	357): 1.41
(380	357): 1.00
(335	358): 1.00
(381	358): 1.41
(360	359): 1.00
(397	359): 1.41
(336	360): 1.41
(359	360): 1.00
(337	361): 1.41
(362	361): 1.00
(361	362): 1.00
(363	362): 1.00
(362	363): 1.00
(364	363): 1.00
(363	364): 1.00
(365	364): 1.00
(364	365): 1.00
(338	366): 1.00
(398	366): 1.00
(341	367): 1.41
(399	367): 1.41
(342	368): 1.00
(400	368): 1.00
(343	369): 1.41
(401	369): 1.41
(344	370): 1.00
(402	370): 1.00
(345	371): 1.00
(348	372): 1.41
(403	372): 1.41
(349	373): 1.00
(404	373): 1.41
(350	374): 1.00
(405	374): 1.41
(351	375): 1.41
(406	375): 1.41
(352	376): 1.00
(409	376): 1.00
(356	377): 1.41
(378	377): 1.00
(377	378): 1.00
(379	378): 1.00
(378	379): 1.00
(410	379): 1.41
(357	380): 1.00
(413	380): 1.00
(358	381): 1.41
(414	381): 1.00
(383	382): 1.00
(430	382): 1.41
(382	383): 1.00
(384	383): 1.00
(383	384): 1.00
(385	384): 1.00
(384	385): 1.00
(386	385): 1.00
(385	386): 1.00
(387	386): 1.00
(386	387): 1.00
(388	387): 1.00
(387	388): 1.00
(389	388): 1.00
(388	389): 1.00
(390	389): 1.00
(389	390): 1.00
(391	390): 1.00
(390	391): 1.00
(431	391): 1.41
(393	392): 1.00
(433	392): 1.41
(392	393): 1.00
(394	393): 1.00
(393	394): 1.00
(395	394): 1.00
(394	395): 1.00
(396	395): 1.00
(395	396): 1.00
(397	396): 1.00
(359	397): 1.41
(396	397): 1.00
(366	398): 1.00
(434	398): 1.41
(367	399): 1.41
(435	399): 1.41
(368	400): 1.00
(436	400): 1.41
(369	401): 1.41
(437	401): 1.00
(370	402): 1.00
(438	402): 1.41
(372	403): 1.41
(439	403): 1.41
(373	404): 1.41
(440	404): 1.00
(374	405): 1.41
(441	405): 1.41
(375	406): 1.41
(407	406): 1.00
(406	407): 1.00
(408	407): 1.00
(407	408): 1.00
(442	408): 1.41
(376	409): 1.00
(443	409): 1.00
(379	410): 1.41
(411	410): 1.00
(410	411): 1.00
(412	411): 1.00
(411	412): 1.00
(444	412): 1.41
(380	413): 1.00
(449	413): 1.00
(381	414): 1.00
(455	414): 1.41
(416	415): 1.00
(415	416): 1.00
(417	416): 1.00
(416	417): 1.00
(418	417): 1.00
(417	418): 1.00
(419	418): 1.00
(418	419): 1.00
(420	419): 1.00
(419	420): 1.00
(421	420): 1.00
(420	421): 1.00
(422	421): 1.00
(421	422): 1.00
(423	422): 1.00
(422	423): 1.00
(424	423): 1.00
(423	424): 1.00
(425	424): 1.00
(424	425): 1.00
(426	425): 1.00
(425	426): 1.00
(427	426): 1.00
(426	427): 1.00
(428	427): 1.00
(427	428): 1.00
(429	428): 1.00
(428	429): 1.00
(430	429): 1.00
(382	430): 1.41
(429	430): 1.00
(391	431): 1.41
(432	431): 1.00
(431	432): 1.00
(433	432): 1.00
(456	432): 1.00
(392	433): 1.41
(432	433): 1.00
(398	434): 1.41
(457	434): 1.00
(399	435): 1.41
(458	435): 1.00
(400	436): 1.41
(459	436): 1.00
(401	437): 1.00
(460	437): 1.41
(402	438): 1.41
(461	438): 1.00
(403	439): 1.41
(462	439): 1.41
(404	440): 1.00
(464	440): 1.00
(405	441): 1.41
(465	441): 1.41
(408	442): 1.41
(466	442): 1.41
(409	443): 1.00
(469	443): 1.00
(412	444): 1.41
(445	444): 1.00
(444	445): 1.00
(446	445): 1.00
(445	446): 1.00
(471	447): 1.00
(449	448): 1.00
(413	449): 1.00
(448	449): 1.00
(450	449): 1.00
(449	450): 1.00
(451	450): 1.00
(450	451): 1.00
(452	451): 1.00
(451	452): 1.00
(453	452): 1.00
(452	453): 1.00
(454	453): 1.00
(453	454): 1.00
(414	455): 1.41
(472	455): 1.00
(432	456): 1.00
(473	456): 1.41
(434	457): 1.00
(474	457): 1.00
(435	458): 1.00
(475	458): 1.41
(436	459): 1.00
(476	459): 1.00
(437	460): 1.41
(477	460): 1.41
(438	461): 1.00
(478	461): 1.00
(439	462): 1.41
(483	463): 1.41
(440	464): 1.00
(484	464): 1.00
(441	465): 1.41
(485	465): 1.41
(442	466): 1.41
(467	466): 1.00
(466	467): 1.00
(468	467): 1.00
(467	468): 1.00
(486	468): 1.41
(443	469): 1.00
(490	469): 1.00
(471	470): 1.00
(447	471): 1.00
(470	471): 1.00
(492	471): 1.41
(455	472): 1.00
(493	472): 1.00
(456	473): 1.41
(494	473): 1.00
(457	474): 1.00
(495	474): 1.00
(458	475): 1.41
(496	475): 1.00
(459	476): 1.00
(497	476): 1.00
(460	477): 1.41
(498	477): 1.00
(461	478): 1.00
(499	478): 1.00
(480	479): 1.00
(505	479): 1.41
(479	480): 1.00
(481	480): 1.00
(480	481): 1.00
(482	481): 1.00
(481	482): 1.00
(483	482): 1.00
(463	483): 1.41
(482	483): 1.00
(464	484): 1.00
(507	484): 1.00
(465	485): 1.41
(508	485): 1.41
(468	486): 1.41
(487	486): 1.00
(486	487): 1.00
(488	487): 1.00
(487	488): 1.00
(489	488): 1.00
(488	489): 1.00
(490	489): 1.00
(469	490): 1.00
(489	490): 1.00
(509	490): 1.00
(510	491): 1.00
(471	492): 1.41
(511	492): 1.41
(472	493): 1.00
(512	493): 1.00
(473	494): 1.00
(513	494): 1.00
(474	495): 1.00
(514	495): 1.00
(475	496): 1.00
(515	496): 1.41
(476	497): 1.00
(516	497): 1.00
(477	498): 1.00
(517	498): 1.41
(478	499): 1.00
(518	499): 1.00
(501	500): 1.00
(525	500): 1.41
(500	501): 1.00
(502	501): 1.00
(501	502): 1.00
(503	502): 1.00
(502	503): 1.00
(504	503): 1.00
(503	504): 1.00
(505	504): 1.00
(479	505): 1.41
(504	505): 1.00
(526	506): 1.41
(484	507): 1.00
(531	507): 1.00
(485	508): 1.41
(532	508): 1.41
(490	509): 1.00
(533	509): 1.41
(491	510): 1.00
(534	510): 1.00
(492	511): 1.41
(535	511): 1.41
(493	512): 1.00
(536	512): 1.00
(494	513): 1.00
(537	513): 1.41
(495	514): 1.00
(538	514): 1.00
(496	515): 1.41
(539	515): 1.41
(497	516): 1.00
(540	516): 1.00
(498	517): 1.41
(541	517): 1.41
(499	518): 1.00
(542	518): 1.00
(520	519): 1.00
(519	520): 1.00
(543	520): 1.41
(522	521): 1.00
(550	521): 1.41
(521	522): 1.00
(523	522): 1.00
(522	523): 1.00
(524	523): 1.00
(523	524): 1.00
(525	524): 1.00
(500	525): 1.41
(524	525): 1.00
(506	526): 1.41
(527	526): 1.00
(526	527): 1.00
(528	527): 1.00
(527	528): 1.00
(529	528): 1.00
(528	529): 1.00
(530	529): 1.00
(529	530): 1.00
(531	530): 1.00
(507	531): 1.00
(530	531): 1.00
(551	531): 1.41
(508	532): 1.41
(552	532): 1.41
(509	533): 1.41
(553	533): 1.00
(510	534): 1.00
(554	534): 1.41
(511	535): 1.41
(555	535): 1.41
(512	536): 1.00
(556	536): 1.41
(513	537): 1.41
(557	537): 1.00
(514	538): 1.00
(558	538): 1.00
(515	539): 1.41
(516	540): 1.00
(559	540): 1.00
(517	541): 1.41
(560	541): 1.41
(518	542): 1.00
(561	542): 1.00
(520	543): 1.41
(562	543): 1.00
(545	544): 1.00
(567	544): 1.41
(544	545): 1.00
(546	545): 1.00
(545	546): 1.00
(547	546): 1.00
(546	547): 1.00
(548	547): 1.00
(547	548): 1.00
(549	548): 1.00
(548	549): 1.00
(550	549): 1.00
(521	550): 1.41
(549	550): 1.00
(531	551): 1.41
(568	551): 1.41
(532	552): 1.41
(569	552): 1.41
(533	553): 1.00
(570	553): 1.41
(534	554): 1.41
(571	554): 1.00
(535	555): 1.41
(572	555): 1.41
(536	556): 1.41
(573	556): 1.00
(537	557): 1.00
(574	557): 1.41
(538	558): 1.00
(575	558): 1.00
(540	559): 1.00
(576	559): 1.00
(541	560): 1.41
(577	560): 1.41
(542	561): 1.00
(578	561): 1.41
(543	562): 1.00
(579	562): 1.00
(564	563): 1.00
(587	563): 1.41
(563	564): 1.00
(565	564): 1.00
(564	565): 1.00
(566	565): 1.00
(565	566): 1.00
(567	566): 1.00
(544	567): 1.41
(566	567): 1.00
(551	568): 1.41
(588	568): 1.41
(552	569): 1.41
(590	569): 1.00
(553	570): 1.41
(591	570): 1.41
(554	571): 1.00
(592	571): 1.41
(555	572): 1.41
(593	572): 1.41
(556	573): 1.00
(594	573): 1.00
(557	574): 1.41
(595	574): 1.00
(558	575): 1.00
(596	575): 1.00
(559	576): 1.00
(597	576): 1.00
(560	577): 1.41
(598	577): 1.41
(561	578): 1.41
(600	578): 1.00
(562	579): 1.00
(601	579): 1.00
(581	580): 1.00
(606	580): 1.41
(580	581): 1.00
(582	581): 1.00
(581	582): 1.00
(583	582): 1.00
(582	583): 1.00
(584	583): 1.00
(583	584): 1.00
(585	584): 1.00
(584	585): 1.00
(586	585): 1.00
(585	586): 1.00
(587	586): 1.00
(563	587): 1.41
(586	587): 1.00
(568	588): 1.41
(589	588): 1.00
(588	589): 1.00
(607	589): 1.41
(569	590): 1.00
(570	591): 1.41
(613	591): 1.00
(571	592): 1.41
(614	592): 1.00
(572	593): 1.41
(615	593): 1.41
(573	594): 1.00
(616	594): 1.00
(574	595): 1.00
(617	595): 1.00
(575	596): 1.00
(618	596): 1.00
(576	597): 1.00
(619	597): 1.00
(577	598): 1.41
(620	598): 1.41
(621	599): 1.41
(578	600): 1.00
(622	600): 1.00
(579	601): 1.00
(623	601): 1.00
(603	602): 1.00
(629	602): 1.41
(602	603): 1.00
(604	603): 1.00
(603	604): 1.00
(605	604): 1.00
(604	605): 1.00
(606	605): 1.00
(580	606): 1.41
(605	606): 1.00
(589	607): 1.41
(608	607): 1.00
(630	607): 1.00
(607	608): 1.00
(609	608): 1.00
(608	609): 1.00
(610	609): 1.00
(609	610): 1.00
(611	610): 1.00
(610	611): 1.00
(612	611): 1.00
(611	612): 1.00
(631	612): 1.41
(591	613): 1.00
(634	613): 1.00
(592	614): 1.00
(635	614): 1.00
(593	615): 1.41
(636	615): 1.41
(594	616): 1.00
(638	616): 1.41
(595	617): 1.00
(639	617): 1.41
(596	618): 1.00
(640	618): 1.00
(597	619): 1.00
(641	619): 1.41
(598	620): 1.41
(642	620): 1.00
(599	621): 1.41
(643	621): 1.00
(600	622): 1.00
(644	622): 1.00
(601	623): 1.00
(624	623): 1.00
(652	623): 1.00
(623	624): 1.00
(625	624): 1.00
(624	625): 1.00
(626	625): 1.00
(625	626): 1.00
(627	626): 1.00
(626	627): 1.00
(628	627): 1.00
(627	628): 1.00
(629	628): 1.00
(602	629): 1.41
(628	629): 1.00
(607	630): 1.00
(654	630): 1.00
(612	631): 1.41
(632	631): 1.00
(631	632): 1.00
(633	632): 1.00
(632	633): 1.00
(655	633): 1.41
(613	634): 1.00
(659	634): 1.00
(614	635): 1.00
(660	635): 1.00
(615	636): 1.41
(637	636): 1.00
(636	637): 1.00
(661	637): 1.41
(616	638): 1.41
(662	638): 1.00
(617	639): 1.41
(663	639): 1.00
(618	640): 1.00
(664	640): 1.00
(619	641): 1.41
(665	641): 1.00
(620	642): 1.00
(666	642): 1.41
(621	643): 1.00
(667	643): 1.41
(622	644): 1.00
(645	644): 1.00
(669	644): 1.41
(644	645): 1.00
(646	645): 1.00
(645	646): 1.00
(647	646): 1.00
(646	647): 1.00
(648	647): 1.00
(647	648): 1.00
(649	648): 1.00
(648	649): 1.00
(650	649): 1.00
(649	650): 1.00
(651	650): 1.00
(650	651): 1.00
(652	651): 1.00
(623	652): 1.00
(651	652): 1.00
(670	652): 1.00
(671	653): 1.41
(630	654): 1.00
(673	654): 1.00
(633	655): 1.41
(656	655): 1.00
(655	656): 1.00
(657	656): 1.00
(656	657): 1.00
(658	657): 1.00
(657	658): 1.00
(674	658): 1.41
(634	659): 1.00
(677	659): 1.41
(635	660): 1.00
(678	660): 1.41
(637	661): 1.41
(679	661): 1.41
(638	662): 1.00
(680	662): 1.00
(639	663): 1.00
(681	663): 1.41
(640	664): 1.00
(682	664): 1.00
(641	665): 1.00
(683	665): 1.41
(642	666): 1.41
(684	666): 1.41
(643	667): 1.41
(685	667): 1.00
(669	668): 1.00
(689	668): 1.41
(644	669): 1.41
(668	669): 1.00
(652	670): 1.00
(690	670): 1.00
(653	671): 1.41
(691	671): 1.00
(692	672): 1.41
(654	673): 1.00
(693	673): 1.00
(658	674): 1.41
(675	674): 1.00
(674	675): 1.00
(676	675): 1.00
(675	676): 1.00
(694	676): 1.41
(659	677): 1.41
(697	677): 1.00
(660	678): 1.41
(698	678): 1.00
(661	679): 1.41
(699	679): 1.41
(662	680): 1.00
(701	680): 1.00
(663	681): 1.41
(702	681): 1.41
(664	682): 1.00
(703	682): 1.00
(665	683): 1.41
(704	683): 1.00
(666	684): 1.41
(705	684): 1.41
(667	685): 1.00
(706	685): 1.00
(687	686): 1.00
(714	686): 1.41
(686	687): 1.00
(688	687): 1.00
(687	688): 1.00
(689	688): 1.00
(668	689): 1.41
(688	689): 1.00
(670	690): 1.00
(715	690): 1.00
(671	691): 1.00
(716	691): 1.41
(672	692): 1.41
(717	692): 1.41
(673	693): 1.00
(718	693): 1.41
(676	694): 1.41
(695	694): 1.00
(694	695): 1.00
(696	695): 1.00
(695	696): 1.00
(719	696): 1.41
(677	697): 1.00
(721	697): 1.00
(678	698): 1.00
(722	698): 1.00
(679	699): 1.41
(700	699): 1.00
(699	700): 1.00
(723	700): 1.41
(680	701): 1.00
(724	701): 1.00
(681	702): 1.41
(725	702): 1.41
(682	703): 1.00
(726	703): 1.00
(683	704): 1.00
(727	704): 1.41
(684	705): 1.41
(728	705): 1.00
(685	706): 1.00
(707	706): 1.00
(730	706): 1.41
(706	707): 1.00
(708	707): 1.00
(707	708): 1.00
(709	708): 1.00
(708	709): 1.00
(710	709): 1.00
(709	710): 1.00
(711	710): 1.00
(710	711): 1.00
(712	711): 1.00
(711	712): 1.00
(713	712): 1.00
(712	713): 1.00
(714	713): 1.00
(686	714): 1.41
(713	714): 1.00
(690	715): 1.00
(731	715): 1.00
(691	716): 1.41
(732	716): 1.00
(692	717): 1.41
(733	717): 1.41
(693	718): 1.41
(734	718): 1.00
(696	719): 1.41
(720	719): 1.00
(719	720): 1.00
(735	720): 1.41
(697	721): 1.00
(738	721): 1.00
(698	722): 1.00
(739	722): 1.41
(700	723): 1.41
(740	723): 1.41
(701	724): 1.00
(741	724): 1.41
(702	725): 1.41
(742	725): 1.00
(703	726): 1.00
(743	726): 1.41
(704	727): 1.41
(744	727): 1.00
(705	728): 1.00
(747	728): 1.00
(730	729): 1.00
(750	729): 1.41
(706	730): 1.41
(729	730): 1.00
(715	731): 1.00
(751	731): 1.41
(716	732): 1.00
(752	732): 1.41
(717	733): 1.41
(753	733): 1.41
(718	734): 1.00
(756	734): 1.00
(720	735): 1.41
(736	735): 1.00
(735	736): 1.00
(737	736): 1.00
(736	737): 1.00
(757	737): 1.41
(721	738): 1.00
(763	738): 1.00
(722	739): 1.41
(764	739): 1.00
(723	740): 1.41
(765	740): 1.41
(724	741): 1.41
(767	741): 1.00
(725	742): 1.00
(768	742): 1.41
(726	743): 1.41
(769	743): 1.00
(727	744): 1.00
(770	744): 1.00
(746	745): 1.00
(774	745): 1.41
(745	746): 1.00
(747	746): 1.00
(728	747): 1.00
(746	747): 1.00
(748	747): 1.00
(747	748): 1.00
(749	748): 1.00
(748	749): 1.00
(775	749): 1.41
(729	750): 1.41
(776	750): 1.41
(731	751): 1.41
(777	751): 1.00
(732	752): 1.41
(778	752): 1.41
(733	753): 1.41
(754	753): 1.00
(753	754): 1.00
(755	754): 1.00
(754	755): 1.00
(779	755): 1.41
(734	756): 1.00
(780	756): 1.41
(737	757): 1.41
(758	757): 1.00
(781	757): 1.41
(757	758): 1.00
(759	758): 1.00
(758	759): 1.00
(760	759): 1.00
(759	760): 1.00
(761	760): 1.00
(760	761): 1.00
(762	761): 1.00
(761	762): 1.00
(782	762): 1.41
(738	763): 1.00
(739	764): 1.00
(785	764): 1.41
(740	765): 1.41
(786	765): 1.41
(788	766): 1.00
(741	767): 1.00
(789	767): 1.00
(742	768): 1.41
(790	768): 1.41
(743	769): 1.00
(791	769): 1.00
(744	770): 1.00
(792	770): 1.00
(772	771): 1.00
(797	771): 1.41
(771	772): 1.00
(773	772): 1.00
(772	773): 1.00
(774	773): 1.00
(745	774): 1.41
(773	774): 1.00
(749	775): 1.41
(776	775): 1.00
(750	776): 1.41
(775	776): 1.00
(798	776): 1.00
(751	777): 1.00
(799	777): 1.00
(752	778): 1.41
(800	778): 1.41
(755	779): 1.41
(801	779): 1.41
(756	780): 1.41
(802	780): 1.00
(757	781): 1.41
(803	781): 1.00
(762	782): 1.41
(783	782): 1.00
(782	783): 1.00
(784	783): 1.00
(783	784): 1.00
(804	784): 1.41
(764	785): 1.41
(808	785): 1.41
(765	786): 1.41
(787	786): 1.00
(786	787): 1.00
(809	787): 1.41
(766	788): 1.00
(810	788): 1.00
(767	789): 1.00
(811	789): 1.00
(768	790): 1.41
(769	791): 1.00
(812	791): 1.00
(770	792): 1.00
(816	792): 1.41
(817	792): 1.41
(794	793): 1.00
(793	794): 1.00
(795	794): 1.00
(794	795): 1.00
(796	795): 1.00
(795	796): 1.00
(797	796): 1.00
(771	797): 1.41
(796	797): 1.00
(776	798): 1.00
(818	798): 1.00
(777	799): 1.00
(819	799): 1.00
(778	800): 1.41
(820	800): 1.00
(779	801): 1.41
(822	801): 1.00
(780	802): 1.00
(823	802): 1.41
(781	803): 1.00
(824	803): 1.00
(784	804): 1.41
(805	804): 1.00
(804	805): 1.00
(806	805): 1.00
(805	806): 1.00
(807	806): 1.00
(806	807): 1.00
(825	807): 1.41
(785	808): 1.41
(827	808): 1.41
(787	809): 1.41
(829	809): 1.41
(788	810): 1.00
(830	810): 1.00
(789	811): 1.00
(831	811): 1.00
(791	812): 1.00
(832	812): 1.00
(814	813): 1.00
(837	813): 1.41
(813	814): 1.00
(815	814): 1.00
(814	815): 1.00
(816	815): 1.00
(792	816): 1.41
(815	816): 1.00
(792	817): 1.41
(838	817): 1.00
(798	818): 1.00
(839	818): 1.41
(799	819): 1.00
(840	819): 1.00
(800	820): 1.00
(841	820): 1.41
(842	821): 1.00
(801	822): 1.00
(802	823): 1.41
(843	823): 1.00
(803	824): 1.00
(844	824): 1.00
(807	825): 1.41
(826	825): 1.00
(825	826): 1.00
(845	826): 1.41
(808	827): 1.41
(828	827): 1.00
(827	828): 1.00
(847	828): 1.41
(809	829): 1.41
(849	829): 1.41
(810	830): 1.00
(851	830): 1.00
(811	831): 1.00
(852	831): 1.00
(812	832): 1.00
(854	832): 1.00
(834	833): 1.00
(857	833): 1.41
(833	834): 1.00
(835	834): 1.00
(834	835): 1.00
(836	835): 1.00
(835	836): 1.00
(837	836): 1.00
(813	837): 1.41
(836	837): 1.00
(817	838): 1.00
(858	838): 1.00
(818	839): 1.41
(859	839): 1.41
(819	840): 1.00
(861	840): 1.00
(820	841): 1.41
(862	841): 1.41
(821	842): 1.00
(863	842): 1.41
(823	843): 1.00
(864	843): 1.41
(824	844): 1.00
(865	844): 1.41
(826	845): 1.41
(846	845): 1.00
(845	846): 1.00
(866	846): 1.41
(828	847): 1.41
(848	847): 1.00
(847	848): 1.00
(868	848): 1.41
(829	849): 1.41
(850	849): 1.00
(849	850): 1.00
(875	850): 1.41
(830	851): 1.00
(876	851): 1.41
(831	852): 1.00
(877	852): 1.41
(878	853): 1.41
(832	854): 1.00
(881	854): 1.00
(856	855): 1.00
(855	856): 1.00
(857	856): 1.00
(833	857): 1.41
(856	857): 1.00
(838	858): 1.00
(882	858): 1.41
(839	859): 1.41
(883	859): 1.41
(884	860): 1.00
(840	861): 1.00
(885	861): 1.00
(841	862): 1.41
(886	862): 1.41
(842	863): 1.41
(887	863): 1.00
(843	864): 1.41
(888	864): 1.00
(844	865): 1.41
(889	865): 1.41
(846	866): 1.41
(867	866): 1.00
(866	867): 1.00
(890	867): 1.41
(848	868): 1.41
(895	868): 1.41
(870	869): 1.00
(869	870): 1.00
(871	870): 1.00
(870	871): 1.00
(872	871): 1.00
(871	872): 1.00
(873	872): 1.00
(872	873): 1.00
(874	873): 1.00
(873	874): 1.00
(897	874): 1.41
(850	875): 1.41
(901	875): 1.41
(851	876): 1.41
(902	876): 1.00
(852	877): 1.41
(903	877): 1.00
(853	878): 1.41
(879	878): 1.00
(905	878): 1.41
(878	879): 1.00
(880	879): 1.00
(879	880): 1.00
(854	881): 1.00
(906	881): 1.00
(858	882): 1.41
(907	882): 1.00
(859	883): 1.41
(908	883): 1.41
(860	884): 1.00
(910	884): 1.00
(861	885): 1.00
(912	885): 1.00
(862	886): 1.41
(913	886): 1.41
(863	887): 1.00
(914	887): 1.00
(864	888): 1.00
(915	888): 1.41
(865	889): 1.41
(916	889): 1.00
(867	890): 1.41
(891	890): 1.00
(890	891): 1.00
(892	891): 1.00
(891	892): 1.00
(893	892): 1.00
(892	893): 1.00
(894	893): 1.00
(893	894): 1.00
(917	894): 1.41
(868	895): 1.41
(896	895): 1.00
(895	896): 1.00
(921	896): 1.41
(874	897): 1.41
(898	897): 1.00
(897	898): 1.00
(899	898): 1.00
(898	899): 1.00
(900	899): 1.00
(899	900): 1.00
(924	900): 1.41
(875	901): 1.41
(929	901): 1.41
(876	902): 1.00
(930	902): 1.00
(877	903): 1.00
(931	903): 1.00
(905	904): 1.00
(938	904): 1.41
(878	905): 1.41
(904	905): 1.00
(881	906): 1.00
(939	906): 1.00
(882	907): 1.00
(940	907): 1.41
(883	908): 1.41
(909	908): 1.00
(908	909): 1.00
(910	909): 1.00
(884	910): 1.00
(909	910): 1.00
(941	910): 1.00
(942	911): 1.00
(885	912): 1.00
(943	912): 1.00
(886	913): 1.41
(944	913): 1.41
(887	914): 1.00
(945	914): 1.41
(888	915): 1.41
(946	915): 1.00
(889	916): 1.00
(947	916): 1.41
(894	917): 1.41
(918	917): 1.00
(917	918): 1.00
(919	918): 1.00
(918	919): 1.00
(920	919): 1.00
(919	920): 1.00
(949	920): 1.41
(896	921): 1.41
(922	921): 1.00
(921	922): 1.00
(923	922): 1.00
(922	923): 1.00
(952	923): 1.41
(900	924): 1.41
(925	924): 1.00
(924	925): 1.00
(926	925): 1.00
(925	926): 1.00
(927	926): 1.00
(926	927): 1.00
(928	927): 1.00
(927	928): 1.00
(954	928): 1.41
(901	929): 1.41
(959	929): 1.41
(960	929): 1.41
(902	930): 1.00
(962	930): 1.00
(903	931): 1.00
(963	931): 1.00
(933	932): 1.00
(969	932): 1.41
(932	933): 1.00
(934	933): 1.00
(933	934): 1.00
(935	934): 1.00
(934	935): 1.00
(936	935): 1.00
(935	936): 1.00
(937	936): 1.00
(936	937): 1.00
(938	937): 1.00
(904	938): 1.41
(937	938): 1.00
(906	939): 1.00
(970	939): 1.00
(907	940): 1.41
(971	940): 1.00
(910	941): 1.00
(972	941): 1.00
(911	942): 1.00
(973	942): 1.00
(912	943): 1.00
(975	943): 1.00
(913	944): 1.41
(914	945): 1.41
(976	945): 1.41
(915	946): 1.00
(977	946): 1.00
(916	947): 1.41
(978	947): 1.41
(979	948): 1.00
(920	949): 1.41
(950	949): 1.00
(949	950): 1.00
(951	950): 1.00
(950	951): 1.00
(980	951): 1.41
(923	952): 1.41
(953	952): 1.00
(952	953): 1.00
(984	953): 1.41
(928	954): 1.41
(955	954): 1.00
(954	955): 1.00
(956	955): 1.00
(955	956): 1.00
(957	956): 1.00
(956	957): 1.00
(986	957): 1.41
(959	958): 1.00
(988	958): 1.41
(929	959): 1.41
(958	959): 1.00
(929	960): 1.41
(961	960): 1.00
(960	961): 1.00
(989	961): 1.41
(930	962): 1.00
(931	963): 1.00
(990	963): 1.00
(965	964): 1.00
(996	964): 1.41
(964	965): 1.00
(966	965): 1.00
(965	966): 1.00
(967	966): 1.00
(966	967): 1.00
(968	967): 1.00
(967	968): 1.00
(969	968): 1.00
(932	969): 1.41
(968	969): 1.00
(939	970): 1.00
(997	970): 1.00
(940	971): 1.00
(998	971): 1.00
(941	972): 1.00
(999	972): 1.41
(942	973): 1.00
(974	973): 1.00
(999	973): 1.41
(973	974): 1.00
(1000	974): 1.41
(943	975): 1.00
(1001	975): 1.00
(945	976): 1.41
(1002	976): 1.41
(946	977): 1.00
(1003	977): 1.41
(947	978): 1.41
(1004	978): 1.41
(948	979): 1.00
(1005	979): 1.00
(951	980): 1.41
(981	980): 1.00
(980	981): 1.00
(982	981): 1.00
(981	982): 1.00
(983	982): 1.00
(982	983): 1.00
(1006	983): 1.41
(953	984): 1.41
(985	984): 1.00
(984	985): 1.00
(1009	985): 1.41
(957	986): 1.41
(987	986): 1.00
(986	987): 1.00
(988	987): 1.00
(958	988): 1.41
(987	988): 1.00
(961	989): 1.41
(1011	989): 1.41
(963	990): 1.00
(1013	990): 1.41
(992	991): 1.00
(1016	991): 1.41
(991	992): 1.00
(993	992): 1.00
(992	993): 1.00
(994	993): 1.00
(993	994): 1.00
(995	994): 1.00
(994	995): 1.00
(996	995): 1.00
(964	996): 1.41
(995	996): 1.00
(970	997): 1.00
(1017	997): 1.00
(971	998): 1.00
(1018	998): 1.41
(972	999): 1.41
(973	999): 1.41
(1019	999): 1.41
(974	1000): 1.41
(975	1001): 1.00
(1021	1001): 1.00
(976	1002): 1.41
(1022	1002): 1.00
(977	1003): 1.41
(1024	1003): 1.00
(978	1004): 1.41
(1025	1004): 1.41
(979	1005): 1.00
(1026	1005): 1.00
(983	1006): 1.41
(1007	1006): 1.00
(1006	1007): 1.00
(1008	1007): 1.00
(1007	1008): 1.00
(1028	1008): 1.41
(985	1009): 1.41
(1010	1009): 1.00
(1009	1010): 1.00
(1031	1010): 1.41
(989	1011): 1.41
(1012	1011): 1.00
(1011	1012): 1.00
(1034	1012): 1.41
(990	1013): 1.41
(1035	1013): 1.41
(1015	1014): 1.00
(1040	1014): 1.41
(1014	1015): 1.00
(1016	1015): 1.00
(991	1016): 1.41
(1015	1016): 1.00
(997	1017): 1.00
(1042	1017): 1.00
(998	1018): 1.41
[truncated: 7,888 more rows]
