# Supplementary material for: The Filament Sensor for Near Real-Time Detection of Cytoskeletal Fiber Structures
Source: PLoS One. 2015 May 21;10(5):e0126346. doi: 10.1371/journal.pone.0126346 (PMC4440737; doi:10.1371/journal.pone.0126346)
Supplement: S1 File — This comprises the FilamentSensor, the benchmark database, the output of the compared programs, several auxiliary scripts, and the evaluation results of the program outputs. (ZIP) [file pone.0126346.s001.zip › supporting_information/ground_truth/simulated/CID/simulated_cell_05_graph]

(2	1): 1.41
(1	2): 1.41
(3	2): 1.41
(2	3): 1.41
(4	3): 1.41
(3	4): 1.41
(5	4): 1.41
(4	5): 1.41
(6	5): 1.00
(5	6): 1.00
(7	6): 1.41
(6	7): 1.41
(9	7): 1.41
(10	8): 1.00
(7	9): 1.41
(11	9): 1.41
(8	10): 1.00
(12	10): 1.41
(9	11): 1.41
(13	11): 1.41
(10	12): 1.41
(14	12): 1.41
(11	13): 1.41
(15	13): 1.00
(12	14): 1.41
(16	14): 1.41
(13	15): 1.00
(17	15): 1.41
(14	16): 1.41
(18	16): 1.41
(15	17): 1.41
(19	17): 1.41
(16	18): 1.41
(20	18): 1.41
(17	19): 1.41
(21	19): 1.41
(18	20): 1.41
(22	20): 1.41
(19	21): 1.41
(23	21): 1.41
(20	22): 1.41
(24	22): 1.41
(21	23): 1.41
(25	23): 1.00
(22	24): 1.41
(26	24): 1.41
(23	25): 1.00
(28	25): 1.41
(24	26): 1.41
(30	26): 1.41
(31	27): 1.00
(25	28): 1.41
(32	28): 1.41
(33	29): 1.41
(26	30): 1.41
(34	30): 1.41
(27	31): 1.00
(35	31): 1.41
(28	32): 1.41
(36	32): 1.41
(29	33): 1.41
(37	33): 1.00
(30	34): 1.41
(38	34): 1.00
(31	35): 1.41
(39	35): 1.41
(32	36): 1.41
(40	36): 1.41
(33	37): 1.00
(42	37): 1.00
(34	38): 1.00
(43	38): 1.41
(35	39): 1.41
(44	39): 1.41
(36	40): 1.41
(45	40): 1.00
(46	41): 1.00
(37	42): 1.00
(47	42): 1.41
(38	43): 1.41
(48	43): 1.41
(39	44): 1.41
(49	44): 1.41
(40	45): 1.00
(50	45): 1.41
(41	46): 1.00
(51	46): 1.00
(42	47): 1.41
(52	47): 1.00
(43	48): 1.41
(53	48): 1.00
(44	49): 1.41
(55	49): 1.41
(45	50): 1.41
(56	50): 1.41
(46	51): 1.00
(57	51): 1.41
(47	52): 1.00
(58	52): 1.41
(48	53): 1.00
(59	53): 1.00
(55	54): 1.00
(60	54): 1.41
(49	55): 1.41
(54	55): 1.00
(50	56): 1.41
(62	56): 1.41
(51	57): 1.41
(63	57): 1.00
(52	58): 1.41
(64	58): 1.00
(53	59): 1.00
(67	59): 1.00
(54	60): 1.41
(68	60): 1.41
(69	61): 1.41
(56	62): 1.41
(70	62): 1.41
(57	63): 1.00
(71	63): 1.41
(58	64): 1.00
(72	64): 1.41
(66	65): 1.00
(73	65): 1.41
(65	66): 1.00
(67	66): 1.00
(59	67): 1.00
(66	67): 1.00
(74	67): 1.41
(60	68): 1.41
(75	68): 1.41
(61	69): 1.41
(76	69): 1.41
(62	70): 1.41
(77	70): 1.00
(63	71): 1.41
(78	71): 1.41
(64	72): 1.41
(79	72): 1.00
(65	73): 1.41
(80	73): 1.41
(67	74): 1.41
(75	74): 1.00
(81	74): 1.00
(68	75): 1.41
(74	75): 1.00
(69	76): 1.41
(82	76): 1.41
(70	77): 1.00
(83	77): 1.41
(71	78): 1.41
(84	78): 1.41
(72	79): 1.00
(85	79): 1.00
(73	80): 1.41
(86	80): 1.41
(74	81): 1.00
(87	81): 1.00
(76	82): 1.41
(88	82): 1.41
(77	83): 1.41
(89	83): 1.41
(78	84): 1.41
(90	84): 1.41
(79	85): 1.00
(91	85): 1.41
(80	86): 1.41
(92	86): 1.41
(81	87): 1.00
(93	87): 1.41
(82	88): 1.41
(94	88): 1.41
(83	89): 1.41
(95	89): 1.41
(84	90): 1.41
(96	90): 1.41
(85	91): 1.41
(97	91): 1.00
(86	92): 1.41
(98	92): 1.41
(87	93): 1.41
(99	93): 1.41
(88	94): 1.41
(100	94): 1.00
(89	95): 1.41
(101	95): 1.41
(90	96): 1.41
(102	96): 1.41
(91	97): 1.00
(103	97): 1.41
(92	98): 1.41
(104	98): 1.41
(93	99): 1.41
(105	99): 1.41
(94	100): 1.00
(106	100): 1.41
(95	101): 1.41
(107	101): 1.00
(96	102): 1.41
(108	102): 1.41
(97	103): 1.41
(109	103): 1.00
(98	104): 1.41
(110	104): 1.41
(99	105): 1.41
(111	105): 1.41
(100	106): 1.41
(112	106): 1.41
(101	107): 1.00
(113	107): 1.41
(102	108): 1.41
(114	108): 1.41
(103	109): 1.00
(115	109): 1.41
(104	110): 1.41
(116	110): 1.00
(105	111): 1.41
(117	111): 1.00
(106	112): 1.41
(118	112): 1.00
(107	113): 1.41
(119	113): 1.41
(108	114): 1.41
(120	114): 1.41
(109	115): 1.41
(121	115): 1.00
(110	116): 1.00
(123	116): 1.00
(111	117): 1.00
(124	117): 1.41
(112	118): 1.00
(125	118): 1.41
(113	119): 1.41
(126	119): 1.41
(114	120): 1.41
(127	120): 1.41
(115	121): 1.00
(128	121): 1.41
(123	122): 1.00
(129	122): 1.41
(116	123): 1.00
(122	123): 1.00
(130	123): 1.41
(117	124): 1.41
(118	125): 1.41
(134	125): 1.41
(119	126): 1.41
(135	126): 1.41
(120	127): 1.41
(136	127): 1.41
(121	128): 1.41
(137	128): 1.00
(122	129): 1.41
(139	129): 1.00
(123	130): 1.41
(131	130): 1.00
(130	131): 1.00
(132	131): 1.00
(131	132): 1.00
(133	132): 1.00
(132	133): 1.00
(125	134): 1.41
(140	134): 1.00
(126	135): 1.41
(141	135): 1.41
(127	136): 1.41
(142	136): 1.41
(128	137): 1.00
(143	137): 1.41
(144	138): 1.00
(129	139): 1.00
(145	139): 1.41
(134	140): 1.00
(147	140): 1.41
(135	141): 1.41
(148	141): 1.00
(136	142): 1.41
(149	142): 1.00
(137	143): 1.41
(150	143): 1.41
(138	144): 1.00
(151	144): 1.00
(139	145): 1.41
(154	145): 1.00
(155	146): 1.41
(140	147): 1.41
(156	147): 1.00
(141	148): 1.00
(157	148): 1.41
(142	149): 1.00
(158	149): 1.41
(143	150): 1.41
(159	150): 1.41
(144	151): 1.00
(160	151): 1.41
(153	152): 1.00
(161	152): 1.41
(152	153): 1.00
(154	153): 1.00
(145	154): 1.00
(153	154): 1.00
(155	154): 1.00
(146	155): 1.41
(154	155): 1.00
(147	156): 1.00
(163	156): 1.00
(148	157): 1.41
(165	157): 1.41
(149	158): 1.41
(166	158): 1.41
(150	159): 1.41
(167	159): 1.41
(151	160): 1.41
(168	160): 1.00
(152	161): 1.41
(169	161): 1.00
(163	162): 1.00
(170	162): 1.41
(156	163): 1.00
(162	163): 1.00
(164	163): 1.00
(163	164): 1.00
(157	165): 1.41
(171	165): 1.41
(158	166): 1.41
(172	166): 1.41
(159	167): 1.41
(173	167): 1.41
(160	168): 1.00
(179	168): 1.41
(161	169): 1.00
(180	169): 1.00
(162	170): 1.41
(181	170): 1.41
(165	171): 1.41
(182	171): 1.00
(166	172): 1.41
(183	172): 1.41
(167	173): 1.41
(187	173): 1.41
(175	174): 1.00
(188	174): 1.41
(174	175): 1.00
(176	175): 1.00
(175	176): 1.00
(177	176): 1.00
(176	177): 1.00
(178	177): 1.00
(177	178): 1.00
(168	179): 1.41
(189	179): 1.00
(169	180): 1.00
(190	180): 1.00
(170	181): 1.41
(191	181): 1.41
(171	182): 1.00
(192	182): 1.41
(172	183): 1.41
(193	183): 1.41
(185	184): 1.00
(195	184): 1.41
(184	185): 1.00
(186	185): 1.00
(185	186): 1.00
(187	186): 1.00
(173	187): 1.41
(186	187): 1.00
(174	188): 1.41
(196	188): 1.00
(179	189): 1.00
(197	189): 1.41
(180	190): 1.00
(198	190): 1.41
(181	191): 1.41
(199	191): 1.00
(182	192): 1.41
(200	192): 1.41
(183	193): 1.41
(202	193): 1.41
(195	194): 1.00
(203	194): 1.41
(184	195): 1.41
(194	195): 1.00
(188	196): 1.00
(206	196): 1.41
(189	197): 1.41
(207	197): 1.41
(190	198): 1.41
(208	198): 1.00
(191	199): 1.00
(210	199): 1.41
(192	200): 1.41
(211	200): 1.41
(202	201): 1.00
(212	201): 1.41
(193	202): 1.41
(201	202): 1.00
(194	203): 1.41
(213	203): 1.41
(214	204): 1.41
(206	205): 1.00
(215	205): 1.41
(196	206): 1.41
(205	206): 1.00
(197	207): 1.41
(216	207): 1.41
(198	208): 1.00
(217	208): 1.41
(218	209): 1.41
(199	210): 1.41
(219	210): 1.41
(200	211): 1.41
(220	211): 1.00
(201	212): 1.41
(221	212): 1.41
(203	213): 1.41
(223	213): 1.41
(204	214): 1.41
(224	214): 1.00
(205	215): 1.41
(225	215): 1.41
(207	216): 1.41
(226	216): 1.00
(208	217): 1.41
(227	217): 1.41
(209	218): 1.41
(228	218): 1.41
(210	219): 1.41
(229	219): 1.00
(211	220): 1.00
(230	220): 1.41
(212	221): 1.41
(231	221): 1.41
(223	222): 1.00
(232	222): 1.41
(213	223): 1.41
(222	223): 1.00
(214	224): 1.00
(233	224): 1.00
(215	225): 1.41
(237	225): 1.41
(216	226): 1.00
(238	226): 1.00
(217	227): 1.41
(239	227): 1.41
(218	228): 1.41
(240	228): 1.41
(219	229): 1.00
(241	229): 1.41
(220	230): 1.41
(242	230): 1.41
(221	231): 1.41
(243	231): 1.00
(222	232): 1.41
(244	232): 1.41
(224	233): 1.00
(234	233): 1.00
(245	233): 1.41
(233	234): 1.00
(235	234): 1.00
(234	235): 1.00
(236	235): 1.00
(235	236): 1.00
(237	236): 1.00
(225	237): 1.41
(236	237): 1.00
(226	238): 1.00
(227	239): 1.41
(248	239): 1.41
(228	240): 1.41
(251	240): 1.41
(229	241): 1.41
(252	241): 1.00
(230	242): 1.41
(253	242): 1.41
(231	243): 1.00
(254	243): 1.41
(232	244): 1.41
(256	244): 1.41
(233	245): 1.41
(257	245): 1.41
(247	246): 1.00
(258	246): 1.41
(246	247): 1.00
(239	248): 1.41
(260	248): 1.41
(250	249): 1.00
(249	250): 1.00
(261	250): 1.41
(240	251): 1.41
(262	251): 1.41
(241	252): 1.00
(263	252): 1.41
(242	253): 1.41
(264	253): 1.00
(243	254): 1.41
(266	254): 1.41
(256	255): 1.00
(267	255): 1.41
(244	256): 1.41
(255	256): 1.00
(245	257): 1.41
(268	257): 1.00
(246	258): 1.41
(269	258): 1.00
(260	259): 1.00
(270	259): 1.41
(248	260): 1.41
(259	260): 1.00
(250	261): 1.41
(262	261): 1.00
(251	262): 1.41
(261	262): 1.00
(271	262): 1.00
(252	263): 1.41
(272	263): 1.00
(253	264): 1.00
(273	264): 1.00
(266	265): 1.00
(274	265): 1.41
(254	266): 1.41
(265	266): 1.00
(255	267): 1.41
(276	267): 1.41
(257	268): 1.00
(277	268): 1.41
(258	269): 1.00
(280	269): 1.41
(259	270): 1.41
(281	270): 1.41
(262	271): 1.00
(282	271): 1.41
(263	272): 1.00
(283	272): 1.41
(264	273): 1.00
(286	273): 1.00
(265	274): 1.41
(289	274): 1.41
(276	275): 1.00
(290	275): 1.41
(267	276): 1.41
(275	276): 1.00
(268	277): 1.41
(292	277): 1.00
(279	278): 1.00
(293	278): 1.41
(278	279): 1.00
(269	280): 1.41
(294	280): 1.41
(270	281): 1.41
(295	281): 1.41
(271	282): 1.41
(272	283): 1.41
(296	283): 1.41
(285	284): 1.00
(297	284): 1.41
(284	285): 1.00
(286	285): 1.00
(273	286): 1.00
(285	286): 1.00
(287	286): 1.00
(298	286): 1.00
(286	287): 1.00
(288	287): 1.00
(287	288): 1.00
(289	288): 1.00
(299	288): 1.00
(274	289): 1.41
(288	289): 1.00
(275	290): 1.41
(301	290): 1.41
(302	291): 1.41
(277	292): 1.00
(302	292): 1.41
(278	293): 1.41
(303	293): 1.00
(280	294): 1.41
(304	294): 1.41
(281	295): 1.41
(305	295): 1.41
(283	296): 1.41
(306	296): 1.00
(284	297): 1.41
(307	297): 1.00
(286	298): 1.00
(308	298): 1.41
(288	299): 1.00
(301	300): 1.00
(309	300): 1.41
(290	301): 1.41
(300	301): 1.00
(291	302): 1.41
(292	302): 1.41
(310	302): 1.41
(293	303): 1.00
(311	303): 1.41
(294	304): 1.41
(312	304): 1.00
(295	305): 1.41
(313	305): 1.00
(296	306): 1.00
(314	306): 1.41
(297	307): 1.00
(315	307): 1.41
(298	308): 1.41
(316	308): 1.41
(300	309): 1.41
(317	309): 1.41
(302	310): 1.41
(318	310): 1.41
(303	311): 1.41
(319	311): 1.00
(304	312): 1.00
(320	312): 1.41
(305	313): 1.00
(323	313): 1.41
(306	314): 1.41
(324	314): 1.41
(307	315): 1.41
(325	315): 1.00
(308	316): 1.41
(326	316): 1.41
(309	317): 1.41
(328	317): 1.41
(310	318): 1.41
(330	318): 1.00
(311	319): 1.00
(331	319): 1.41
(312	320): 1.41
(333	320): 1.41
(322	321): 1.00
(334	321): 1.41
(321	322): 1.00
(323	322): 1.00
(313	323): 1.41
(322	323): 1.00
(314	324): 1.41
(335	324): 1.41
(315	325): 1.00
(338	325): 1.00
(316	326): 1.41
(339	326): 1.00
(328	327): 1.00
(340	327): 1.41
(317	328): 1.41
(327	328): 1.00
(341	329): 1.41
(318	330): 1.00
(342	330): 1.41
(319	331): 1.41
(343	331): 1.00
(333	332): 1.00
(344	332): 1.41
(320	333): 1.41
(332	333): 1.00
(321	334): 1.41
(345	334): 1.41
(324	335): 1.41
(346	335): 1.00
(337	336): 1.00
(347	336): 1.41
(336	337): 1.00
(338	337): 1.00
(325	338): 1.00
(337	338): 1.00
(326	339): 1.00
(350	339): 1.00
(327	340): 1.41
(354	340): 1.41
(329	341): 1.41
(355	341): 1.41
(330	342): 1.41
(356	342): 1.00
(331	343): 1.00
(357	343): 1.41
(332	344): 1.41
(358	344): 1.00
(334	345): 1.41
(359	345): 1.00
(335	346): 1.00
(360	346): 1.41
(336	347): 1.41
(361	347): 1.00
(349	348): 1.00
(362	348): 1.00
(348	349): 1.00
(350	349): 1.00
(339	350): 1.00
(349	350): 1.00
(363	350): 1.41
(352	351): 1.00
(363	351): 1.41
(351	352): 1.00
(353	352): 1.00
(352	353): 1.00
(354	353): 1.00
(340	354): 1.41
(353	354): 1.00
(341	355): 1.41
(364	355): 1.00
(342	356): 1.00
(365	356): 1.41
(343	357): 1.41
(366	357): 1.41
(344	358): 1.00
(367	358): 1.41
(345	359): 1.00
(368	359): 1.41
(346	360): 1.41
(369	360): 1.41
(347	361): 1.00
(370	361): 1.00
(348	362): 1.00
(371	362): 1.41
(350	363): 1.41
(351	363): 1.41
(355	364): 1.00
(373	364): 1.00
(356	365): 1.41
(374	365): 1.41
(357	366): 1.41
(375	366): 1.41
(358	367): 1.41
(378	367): 1.00
(359	368): 1.41
(380	368): 1.41
(360	369): 1.41
(382	369): 1.00
(361	370): 1.00
(383	370): 1.00
(362	371): 1.41
(385	372): 1.41
(364	373): 1.00
(386	373): 1.41
(365	374): 1.41
(387	374): 1.41
(366	375): 1.41
(395	375): 1.00
(377	376): 1.00
(396	376): 1.41
(376	377): 1.00
(378	377): 1.00
(367	378): 1.00
(377	378): 1.00
(397	378): 1.41
(399	379): 1.00
(368	380): 1.41
(400	380): 1.41
(401	381): 1.00
(369	382): 1.00
(402	382): 1.41
(370	383): 1.00
(403	383): 1.00
(404	384): 1.41
(372	385): 1.41
(405	385): 1.41
(373	386): 1.41
(406	386): 1.00
(374	387): 1.41
(411	387): 1.00
(412	388): 1.41
(390	389): 1.00
(414	389): 1.41
(389	390): 1.00
(391	390): 1.00
(390	391): 1.00
(392	391): 1.00
(391	392): 1.00
(393	392): 1.00
(392	393): 1.00
(394	393): 1.00
(393	394): 1.00
(395	394): 1.00
(375	395): 1.00
(394	395): 1.00
(415	395): 1.00
(376	396): 1.41
(418	396): 1.41
(378	397): 1.41
(398	397): 1.00
(419	397): 1.00
(397	398): 1.00
(420	398): 1.41
(379	399): 1.00
(423	399): 1.00
(380	400): 1.41
(424	400): 1.41
(381	401): 1.00
(426	401): 1.00
(382	402): 1.41
(427	402): 1.41
(383	403): 1.00
(404	403): 1.00
(428	403): 1.41
(384	404): 1.41
(403	404): 1.00
(385	405): 1.41
(431	405): 1.41
(386	406): 1.00
(407	406): 1.00
(432	406): 1.00
(406	407): 1.00
(408	407): 1.00
(407	408): 1.00
(409	408): 1.00
(408	409): 1.00
(410	409): 1.00
(409	410): 1.00
(411	410): 1.00
(387	411): 1.00
(410	411): 1.00
(433	411): 1.00
(388	412): 1.41
(435	412): 1.41
(414	413): 1.00
(438	413): 1.41
(389	414): 1.41
(413	414): 1.00
(395	415): 1.00
(439	416): 1.00
(418	417): 1.00
(440	417): 1.41
(396	418): 1.41
(417	418): 1.00
(397	419): 1.00
(398	420): 1.41
(421	420): 1.00
(441	420): 1.00
(420	421): 1.00
(422	421): 1.00
(421	422): 1.00
(423	422): 1.00
(399	423): 1.00
(422	423): 1.00
(442	423): 1.41
(400	424): 1.41
(443	424): 1.41
(444	425): 1.00
(401	426): 1.00
(445	426): 1.41
(402	427): 1.41
(446	427): 1.41
(403	428): 1.41
(447	428): 1.41
(430	429): 1.00
(448	429): 1.41
(429	430): 1.00
(431	430): 1.00
(405	431): 1.41
(430	431): 1.00
(406	432): 1.00
(449	432): 1.41
(411	433): 1.00
(450	433): 1.00
(435	434): 1.00
(452	434): 1.41
(412	435): 1.41
(434	435): 1.00
(437	436): 1.00
(454	436): 1.41
(436	437): 1.00
(438	437): 1.00
(413	438): 1.41
(437	438): 1.00
(416	439): 1.00
(455	439): 1.41
(417	440): 1.41
(457	440): 1.41
(420	441): 1.00
(458	441): 1.00
(423	442): 1.41
(424	443): 1.41
(459	443): 1.41
(425	444): 1.00
(460	444): 1.41
(426	445): 1.41
(461	445): 1.00
(427	446): 1.41
(462	446): 1.41
(428	447): 1.41
(463	447): 1.41
(429	448): 1.41
(465	448): 1.41
(432	449): 1.41
(466	449): 1.41
(433	450): 1.00
(467	450): 1.00
(452	451): 1.00
(468	451): 1.41
(434	452): 1.41
(451	452): 1.00
(454	453): 1.00
(471	453): 1.41
(436	454): 1.41
(453	454): 1.00
(439	455): 1.41
(472	455): 1.41
(457	456): 1.00
(473	456): 1.41
(440	457): 1.41
(456	457): 1.00
(441	458): 1.00
(474	458): 1.41
(443	459): 1.41
(475	459): 1.41
(444	460): 1.41
(476	460): 1.41
(445	461): 1.00
(477	461): 1.41
(446	462): 1.41
(478	462): 1.00
(447	463): 1.41
(479	463): 1.41
(465	464): 1.00
(448	465): 1.41
(464	465): 1.00
(480	465): 1.00
(449	466): 1.41
(482	466): 1.41
(450	467): 1.00
(483	467): 1.41
(451	468): 1.41
(485	468): 1.00
(470	469): 1.00
(487	469): 1.41
(469	470): 1.00
(471	470): 1.00
(453	471): 1.41
(470	471): 1.00
(455	472): 1.41
(488	472): 1.00
(456	473): 1.41
(489	473): 1.41
(458	474): 1.41
(490	474): 1.00
(459	475): 1.41
(491	475): 1.41
(460	476): 1.41
(492	476): 1.41
(461	477): 1.41
(493	477): 1.00
(462	478): 1.00
(495	478): 1.41
(463	479): 1.41
(496	479): 1.41
(465	480): 1.00
(497	480): 1.00
(482	481): 1.00
(498	481): 1.41
(466	482): 1.41
(481	482): 1.00
(467	483): 1.41
(499	483): 1.00
(485	484): 1.00
(500	484): 1.41
(468	485): 1.00
(484	485): 1.00
(501	485): 1.41
(487	486): 1.00
(503	486): 1.41
(469	487): 1.41
(486	487): 1.00
(472	488): 1.00
(504	488): 1.00
(473	489): 1.41
(505	489): 1.41
(474	490): 1.00
(507	490): 1.41
(475	491): 1.41
(508	491): 1.41
(476	492): 1.41
(509	492): 1.41
(477	493): 1.00
(510	493): 1.41
(511	494): 1.00
(478	495): 1.41
(512	495): 1.00
(479	496): 1.41
(514	496): 1.41
(480	497): 1.00
(481	498): 1.41
(515	498): 1.41
(483	499): 1.00
(516	499): 1.41
(484	500): 1.41
(517	500): 1.41
(485	501): 1.41
(503	502): 1.00
(520	502): 1.41
(486	503): 1.41
(502	503): 1.00
(488	504): 1.00
(521	504): 1.41
(489	505): 1.41
(522	505): 1.00
(507	506): 1.00
(524	506): 1.41
(490	507): 1.41
(506	507): 1.00
(491	508): 1.41
(525	508): 1.41
(492	509): 1.41
(526	509): 1.41
(493	510): 1.41
(527	510): 1.41
(494	511): 1.00
(528	511): 1.00
(495	512): 1.00
(529	512): 1.41
(514	513): 1.00
(530	513): 1.41
(496	514): 1.41
(513	514): 1.00
(498	515): 1.41
(536	515): 1.41
(499	516): 1.41
(537	516): 1.00
(500	517): 1.41
(538	517): 1.41
(519	518): 1.00
(541	518): 1.41
(518	519): 1.00
(520	519): 1.00
(502	520): 1.41
(519	520): 1.00
(504	521): 1.41
(542	521): 1.00
(505	522): 1.00
(543	522): 1.41
(524	523): 1.00
(544	523): 1.41
(506	524): 1.41
(523	524): 1.00
(508	525): 1.41
(545	525): 1.41
(509	526): 1.41
(546	526): 1.41
(510	527): 1.41
(547	527): 1.00
(511	528): 1.00
(548	528): 1.41
(512	529): 1.41
(549	529): 1.41
(513	530): 1.41
(550	530): 1.41
(532	531): 1.00
(531	532): 1.00
(533	532): 1.00
(532	533): 1.00
(534	533): 1.00
(533	534): 1.00
(535	534): 1.00
(534	535): 1.00
(551	535): 1.41
(515	536): 1.41
(552	536): 1.41
(516	537): 1.00
(553	537): 1.00
(517	538): 1.41
(554	538): 1.41
(540	539): 1.00
(556	539): 1.41
(539	540): 1.00
(541	540): 1.00
(518	541): 1.41
(540	541): 1.00
(521	542): 1.00
(557	542): 1.41
(522	543): 1.41
(558	543): 1.41
(523	544): 1.41
(559	544): 1.41
(525	545): 1.41
(560	545): 1.00
(526	546): 1.41
(561	546): 1.41
(527	547): 1.00
(562	547): 1.41
(528	548): 1.41
(563	548): 1.00
(529	549): 1.41
(564	549): 1.41
(530	550): 1.41
(565	550): 1.41
(535	551): 1.41
(552	551): 1.00
(566	551): 1.41
(536	552): 1.41
(551	552): 1.00
(537	553): 1.00
(567	553): 1.41
(538	554): 1.41
(568	554): 1.41
(556	555): 1.00
(570	555): 1.41
(539	556): 1.41
(555	556): 1.00
(542	557): 1.41
(572	557): 1.00
(543	558): 1.41
(574	558): 1.41
(544	559): 1.41
(575	559): 1.41
(545	560): 1.00
(546	561): 1.41
(576	561): 1.00
(547	562): 1.41
(577	562): 1.41
(548	563): 1.00
(578	563): 1.41
(549	564): 1.41
(579	564): 1.00
(550	565): 1.41
(580	565): 1.41
(551	566): 1.41
(581	566): 1.00
(553	567): 1.41
(582	567): 1.00
(554	568): 1.41
(584	568): 1.41
(570	569): 1.00
(587	569): 1.41
(555	570): 1.41
(569	570): 1.00
(588	571): 1.00
(557	572): 1.00
(591	572): 1.41
(574	573): 1.00
(592	573): 1.41
(558	574): 1.41
(573	574): 1.00
(559	575): 1.41
(593	575): 1.00
(561	576): 1.00
(596	576): 1.41
(562	577): 1.41
(597	577): 1.00
(563	578): 1.41
(598	578): 1.00
(564	579): 1.00
(599	579): 1.41
(565	580): 1.41
(600	580): 1.00
(566	581): 1.00
(602	581): 1.41
(567	582): 1.00
(603	582): 1.41
(584	583): 1.00
(604	583): 1.41
(568	584): 1.41
(583	584): 1.00
(586	585): 1.00
(606	585): 1.41
(585	586): 1.00
(587	586): 1.00
(569	587): 1.41
(586	587): 1.00
(571	588): 1.00
(589	588): 1.00
(607	588): 1.41
(588	589): 1.00
(608	589): 1.41
(609	590): 1.41
(572	591): 1.41
(573	592): 1.41
(610	592): 1.41
(575	593): 1.00
(611	593): 1.41
(595	594): 1.00
(612	594): 1.41
(594	595): 1.00
(596	595): 1.00
(576	596): 1.41
(595	596): 1.00
(577	597): 1.00
(613	597): 1.41
(578	598): 1.00
(614	598): 1.41
(579	599): 1.41
(615	599): 1.41
(580	600): 1.00
(616	600): 1.41
(617	601): 1.41
(581	602): 1.41
(619	602): 1.41
(582	603): 1.41
(620	603): 1.00
(583	604): 1.41
(621	604): 1.41
(606	605): 1.00
(624	605): 1.41
(585	606): 1.41
(605	606): 1.00
(588	607): 1.41
(625	607): 1.00
(589	608): 1.41
(590	609): 1.41
(627	609): 1.00
(592	610): 1.41
(628	610): 1.41
(593	611): 1.41
(629	611): 1.00
(594	612): 1.41
(632	612): 1.41
(597	613): 1.41
(634	613): 1.00
(598	614): 1.41
(635	614): 1.00
(599	615): 1.41
(636	615): 1.00
(600	616): 1.41
(637	616): 1.41
(601	617): 1.41
(638	617): 1.00
(619	618): 1.00
(639	618): 1.41
(602	619): 1.41
(618	619): 1.00
(603	620): 1.00
(640	620): 1.41
(604	621): 1.41
(641	621): 1.41
(623	622): 1.00
(643	622): 1.41
(622	623): 1.00
(624	623): 1.00
(605	624): 1.41
(623	624): 1.00
(607	625): 1.00
(644	625): 1.00
(645	626): 1.41
(609	627): 1.00
(645	627): 1.41
(610	628): 1.41
(647	628): 1.41
(611	629): 1.00
(648	629): 1.00
(649	630): 1.00
(632	631): 1.00
(650	631): 1.41
(612	632): 1.41
(631	632): 1.00
(651	633): 1.00
(613	634): 1.00
(652	634): 1.41
(614	635): 1.00
(653	635): 1.41
(615	636): 1.00
(654	636): 1.41
(616	637): 1.41
(655	637): 1.41
(617	638): 1.00
(656	638): 1.41
(618	639): 1.41
(657	639): 1.41
(620	640): 1.41
(658	640): 1.41
(621	641): 1.41
(643	642): 1.00
(661	642): 1.41
(622	643): 1.41
(642	643): 1.00
(625	644): 1.00
(662	644): 1.00
(626	645): 1.41
(627	645): 1.41
(663	645): 1.00
(664	646): 1.41
(628	647): 1.41
(665	647): 1.41
(629	648): 1.00
(666	648): 1.41
(630	649): 1.00
(669	649): 1.00
(631	650): 1.41
(674	650): 1.41
(633	651): 1.00
(675	651): 1.00
(634	652): 1.41
(676	652): 1.00
(635	653): 1.41
(677	653): 1.41
(636	654): 1.41
(679	654): 1.41
(637	655): 1.41
(680	655): 1.41
(638	656): 1.41
(681	656): 1.00
(639	657): 1.41
(683	657): 1.41
(640	658): 1.41
(684	658): 1.00
(660	659): 1.00
(686	659): 1.41
(659	660): 1.00
(661	660): 1.00
(642	661): 1.41
(660	661): 1.00
(644	662): 1.00
(687	662): 1.00
(645	663): 1.00
(688	663): 1.00
(646	664): 1.41
(689	664): 1.41
(647	665): 1.41
(690	665): 1.41
(648	666): 1.41
(694	666): 1.00
(695	667): 1.41
(669	668): 1.00
(649	669): 1.00
(668	669): 1.00
(670	669): 1.00
(669	670): 1.00
(671	670): 1.00
(670	671): 1.00
(672	671): 1.00
(671	672): 1.00
(673	672): 1.00
(672	673): 1.00
(696	673): 1.41
(650	674): 1.41
(697	674): 1.00
(651	675): 1.00
(698	675): 1.41
(652	676): 1.00
(699	676): 1.41
(653	677): 1.41
(700	677): 1.00
(701	678): 1.00
(654	679): 1.41
(702	679): 1.41
(655	680): 1.41
(703	680): 1.41
(656	681): 1.00
(704	681): 1.00
(683	682): 1.00
(705	682): 1.41
(657	683): 1.41
(682	683): 1.00
(658	684): 1.00
(706	684): 1.00
(686	685): 1.00
(708	685): 1.41
(659	686): 1.41
(685	686): 1.00
(662	687): 1.00
(709	687): 1.00
(663	688): 1.00
(710	688): 1.41
(664	689): 1.41
(711	689): 1.00
(665	690): 1.41
(712	690): 1.41
(713	691): 1.41
(693	692): 1.00
(713	692): 1.41
(692	693): 1.00
(694	693): 1.00
(666	694): 1.00
(693	694): 1.00
(695	694): 1.00
(667	695): 1.41
(694	695): 1.00
(714	695): 1.00
(673	696): 1.41
(697	696): 1.00
(674	697): 1.00
(696	697): 1.00
(715	697): 1.00
(675	698): 1.41
(716	698): 1.41
(676	699): 1.41
(717	699): 1.41
(677	700): 1.00
(718	700): 1.41
(678	701): 1.00
(720	701): 1.41
(679	702): 1.41
(721	702): 1.00
(680	703): 1.41
(722	703): 1.41
(681	704): 1.00
(723	704): 1.41
(682	705): 1.41
(724	705): 1.41
(684	706): 1.00
(725	706): 1.41
(708	707): 1.00
(728	707): 1.41
(685	708): 1.41
(707	708): 1.00
(687	709): 1.00
(688	710): 1.41
(729	710): 1.00
(689	711): 1.00
(730	711): 1.41
(690	712): 1.41
(732	712): 1.41
(691	713): 1.41
(692	713): 1.41
(733	713): 1.41
(695	714): 1.00
(734	714): 1.00
(697	715): 1.00
(735	715): 1.41
(698	716): 1.41
(736	716): 1.00
(699	717): 1.41
(737	717): 1.00
(700	718): 1.41
(738	718): 1.00
(739	719): 1.00
(701	720): 1.41
(740	720): 1.00
(702	721): 1.00
(741	721): 1.41
(703	722): 1.41
(742	722): 1.41
(704	723): 1.41
(744	723): 1.00
(705	724): 1.41
(745	724): 1.41
(706	725): 1.41
(746	725): 1.00
(727	726): 1.00
(749	726): 1.41
(726	727): 1.00
(728	727): 1.00
(707	728): 1.41
(727	728): 1.00
(710	729): 1.00
(750	729): 1.41
(711	730): 1.41
(751	730): 1.00
(732	731): 1.00
(752	731): 1.41
(712	732): 1.41
(731	732): 1.00
(713	733): 1.41
(753	733): 1.00
(714	734): 1.00
(754	734): 1.00
(715	735): 1.41
(716	736): 1.00
(755	736): 1.41
(717	737): 1.00
(756	737): 1.41
(718	738): 1.00
(757	738): 1.41
(719	739): 1.00
(758	739): 1.41
(720	740): 1.00
(759	740): 1.41
(721	741): 1.41
(760	741): 1.41
(722	742): 1.41
(761	742): 1.00
(763	743): 1.41
(723	744): 1.00
(764	744): 1.00
(724	745): 1.41
(765	745): 1.41
(725	746): 1.00
(766	746): 1.41
(748	747): 1.00
(768	747): 1.41
(747	748): 1.00
(749	748): 1.00
(726	749): 1.41
(748	749): 1.00
(729	750): 1.41
(769	750): 1.00
(730	751): 1.00
(770	751): 1.41
(731	752): 1.41
(771	752): 1.41
(733	753): 1.00
(772	753): 1.00
(734	754): 1.00
(773	754): 1.41
(736	755): 1.41
(775	755): 1.41
(737	756): 1.41
(776	756): 1.41
(738	757): 1.41
(777	757): 1.00
(739	758): 1.41
(778	758): 1.41
(740	759): 1.41
(779	759): 1.00
(741	760): 1.41
(780	760): 1.00
(742	761): 1.00
(781	761): 1.41
(763	762): 1.00
(783	762): 1.41
(743	763): 1.41
(762	763): 1.00
(744	764): 1.00
(765	764): 1.00
(784	764): 1.00
(745	765): 1.41
(764	765): 1.00
(746	766): 1.41
(786	766): 1.00
(768	767): 1.00
(789	767): 1.41
(747	768): 1.41
(767	768): 1.00
(750	769): 1.00
(790	769): 1.41
(751	770): 1.41
(791	770): 1.00
(752	771): 1.41
(792	771): 1.41
(753	772): 1.00
(793	772): 1.00
(754	773): 1.41
(794	773): 1.00
(775	774): 1.00
(795	774): 1.41
(755	775): 1.41
(774	775): 1.00
(756	776): 1.41
(796	776): 1.00
(757	777): 1.00
(797	777): 1.41
(758	778): 1.41
(798	778): 1.41
(759	779): 1.00
(799	779): 1.41
(760	780): 1.00
(800	780): 1.41
(761	781): 1.41
(801	781): 1.41
(783	782): 1.00
(803	782): 1.41
(762	783): 1.41
(782	783): 1.00
(764	784): 1.00
(804	784): 1.00
(805	785): 1.00
(766	786): 1.00
(806	786): 1.00
(788	787): 1.00
(808	787): 1.41
(787	788): 1.00
(789	788): 1.00
(767	789): 1.41
(788	789): 1.00
(769	790): 1.41
(809	790): 1.00
(770	791): 1.00
(810	791): 1.00
(771	792): 1.41
(811	792): 1.41
(772	793): 1.00
(812	793): 1.00
(773	794): 1.00
(813	794): 1.00
(774	795): 1.41
(814	795): 1.41
(776	796): 1.00
(815	796): 1.41
(777	797): 1.41
(816	797): 1.00
(778	798): 1.41
(817	798): 1.41
(779	799): 1.41
(818	799): 1.00
(780	800): 1.41
(819	800): 1.41
(781	801): 1.41
(824	801): 1.41
(803	802): 1.00
(825	802): 1.41
(782	803): 1.41
(802	803): 1.00
(784	804): 1.00
(826	804): 1.00
(785	805): 1.00
(827	805): 1.00
(786	806): 1.00
(833	806): 1.41
(808	807): 1.00
(835	807): 1.41
(787	808): 1.41
(807	808): 1.00
(790	809): 1.00
(836	809): 1.00
(791	810): 1.00
(837	810): 1.41
(792	811): 1.41
(838	811): 1.41
(793	812): 1.00
(839	812): 1.41
(794	813): 1.00
(840	813): 1.00
(795	814): 1.41
(844	814): 1.41
(796	815): 1.41
(845	815): 1.00
(797	816): 1.00
(846	816): 1.41
(798	817): 1.41
(847	817): 1.41
(799	818): 1.00
(848	818): 1.41
(800	819): 1.41
(849	819): 1.41
(821	820): 1.00
(850	820): 1.41
(820	821): 1.00
(822	821): 1.00
(821	822): 1.00
(823	822): 1.00
(822	823): 1.00
(851	823): 1.41
(801	824): 1.41
(852	824): 1.41
(802	825): 1.41
(853	825): 1.41
(804	826): 1.00
(854	826): 1.00
(805	827): 1.00
(828	827): 1.00
(855	827): 1.41
(827	828): 1.00
(829	828): 1.00
(828	829): 1.00
(830	829): 1.00
(829	830): 1.00
(831	830): 1.00
(830	831): 1.00
(832	831): 1.00
(831	832): 1.00
(806	833): 1.41
(835	834): 1.00
(857	834): 1.41
(807	835): 1.41
(834	835): 1.00
(809	836): 1.00
(858	836): 1.41
(810	837): 1.41
(859	837): 1.41
(811	838): 1.41
(860	838): 1.41
(812	839): 1.41
(867	839): 1.00
(813	840): 1.00
(841	840): 1.00
(868	840): 1.00
(840	841): 1.00
(842	841): 1.00
(869	841): 1.00
(841	842): 1.00
(844	843): 1.00
(870	843): 1.41
(814	844): 1.41
(843	844): 1.00
(815	845): 1.00
(871	845): 1.41
(816	846): 1.41
(872	846): 1.00
(817	847): 1.41
(873	847): 1.41
(818	848): 1.41
(875	848): 1.00
(819	849): 1.41
(877	849): 1.41
(820	850): 1.41
(879	850): 1.41
(823	851): 1.41
(852	851): 1.00
(880	851): 1.00
(824	852): 1.41
(851	852): 1.00
(825	853): 1.41
(881	853): 1.00
(826	854): 1.00
(882	854): 1.00
(827	855): 1.41
(883	855): 1.00
(857	856): 1.00
(887	856): 1.41
(834	857): 1.41
(856	857): 1.00
(836	858): 1.41
(888	858): 1.00
(837	859): 1.41
(889	859): 1.00
(838	860): 1.41
(890	860): 1.41
(862	861): 1.00
(861	862): 1.00
(863	862): 1.00
(891	862): 1.00
(862	863): 1.00
(864	863): 1.00
(863	864): 1.00
(865	864): 1.00
(864	865): 1.00
(866	865): 1.00
(865	866): 1.00
(867	866): 1.00
(839	867): 1.00
(866	867): 1.00
(893	867): 1.00
(840	868): 1.00
(894	868): 1.41
(841	869): 1.00
(895	869): 1.00
(843	870): 1.41
(898	870): 1.41
(845	871): 1.41
(899	871): 1.41
(846	872): 1.00
(900	872): 1.41
(847	873): 1.41
(901	873): 1.00
(875	874): 1.00
(902	874): 1.41
(848	875): 1.00
(874	875): 1.00
(876	875): 1.00
(875	876): 1.00
(903	876): 1.41
(849	877): 1.41
(903	877): 1.41
(879	878): 1.00
(904	878): 1.41
(850	879): 1.41
(878	879): 1.00
(851	880): 1.00
(905	880): 1.00
(853	881): 1.00
(906	881): 1.41
(854	882): 1.00
(908	882): 1.00
(855	883): 1.00
(885	884): 1.00
(910	884): 1.41
(884	885): 1.00
(886	885): 1.00
(885	886): 1.00
(887	886): 1.00
(856	887): 1.41
(886	887): 1.00
(858	888): 1.00
(912	888): 1.41
(859	889): 1.00
(913	889): 1.00
(860	890): 1.41
(915	890): 1.41
(862	891): 1.00
(892	891): 1.00
(916	891): 1.00
(891	892): 1.00
(867	893): 1.00
(919	893): 1.41
(868	894): 1.41
(869	895): 1.00
(920	895): 1.41
(897	896): 1.00
(896	897): 1.00
(898	897): 1.00
(921	897): 1.00
(870	898): 1.41
(897	898): 1.00
(871	899): 1.41
(922	899): 1.00
(872	900): 1.41
(923	900): 1.00
(873	901): 1.00
(924	901): 1.41
(874	902): 1.41
(925	902): 1.41
(876	903): 1.41
(877	903): 1.41
(926	903): 1.00
(878	904): 1.41
(928	904): 1.41
(880	905): 1.00
(929	905): 1.41
(881	906): 1.41
(930	906): 1.00
(931	907): 1.00
(882	908): 1.00
(910	909): 1.00
(934	909): 1.41
(884	910): 1.41
(909	910): 1.00
(938	911): 1.00
(888	912): 1.41
(941	912): 1.00
(889	913): 1.00
(915	914): 1.00
(942	914): 1.41
(890	915): 1.41
(914	915): 1.00
(891	916): 1.00
(917	916): 1.00
(944	916): 1.00
(916	917): 1.00
(918	917): 1.00
(917	918): 1.00
(893	919): 1.41
(946	919): 1.00
(895	920): 1.41
(949	920): 1.00
(897	921): 1.00
(950	921): 1.41
(899	922): 1.00
(951	922): 1.41
(900	923): 1.00
(952	923): 1.41
(901	924): 1.41
(953	924): 1.41
(902	925): 1.41
(954	925): 1.41
(903	926): 1.00
(955	926): 1.41
(928	927): 1.00
(956	927): 1.41
(904	928): 1.41
(927	928): 1.00
(905	929): 1.41
(957	929): 1.41
(906	930): 1.00
(958	930): 1.00
(907	931): 1.00
(932	931): 1.00
(959	931): 1.41
(931	932): 1.00
(933	932): 1.00
(932	933): 1.00
(909	934): 1.41
(961	934): 1.41
(936	935): 1.00
(962	935): 1.41
(935	936): 1.00
(937	936): 1.00
(936	937): 1.00
(911	938): 1.00
(939	938): 1.00
(963	938): 1.41
(938	939): 1.00
(940	939): 1.00
(939	940): 1.00
(912	941): 1.00
(964	941): 1.00
(914	942): 1.41
(965	942): 1.41
(966	943): 1.41
(916	944): 1.00
(967	944): 1.41
(946	945): 1.00
(919	946): 1.00
(945	946): 1.00
(947	946): 1.00
(946	947): 1.00
(968	947): 1.41
(970	948): 1.00
(920	949): 1.00
(971	949): 1.41
(921	950): 1.41
(971	950): 1.41
(922	951): 1.41
(972	951): 1.00
(923	952): 1.41
(973	952): 1.00
(924	953): 1.41
(974	953): 1.00
(925	954): 1.41
(975	954): 1.00
(926	955): 1.41
(976	955): 1.00
(927	956): 1.41
(977	956): 1.41
(929	957): 1.41
(978	957): 1.41
(930	958): 1.00
(979	958): 1.41
(931	959): 1.41
(980	959): 1.41
(961	960): 1.00
(981	960): 1.41
(934	961): 1.41
(960	961): 1.00
(935	962): 1.41
(982	962): 1.41
(938	963): 1.41
(983	963): 1.00
(941	964): 1.00
(984	964): 1.41
(942	965): 1.41
(985	965): 1.41
(943	966): 1.41
(986	966): 1.00
(944	967): 1.41
(987	967): 1.00
(947	968): 1.41
(969	968): 1.00
(968	969): 1.00
(970	969): 1.00
(948	970): 1.00
(969	970): 1.00
(988	970): 1.00
(949	971): 1.41
(950	971): 1.41
(989	971): 1.41
(951	972): 1.00
(990	972): 1.41
(952	973): 1.00
(991	973): 1.41
(953	974): 1.00
(992	974): 1.41
(954	975): 1.00
(993	975): 1.00
(955	976): 1.00
(994	976): 1.00
(956	977): 1.41
(996	977): 1.41
(957	978): 1.41
(997	978): 1.00
(958	979): 1.41
(999	979): 1.00
(959	980): 1.41
(1000	980): 1.41
(960	981): 1.41
(1006	981): 1.00
(962	982): 1.41
(1008	982): 1.41
(963	983): 1.00
(1009	983): 1.41
(964	984): 1.41
(1010	984): 1.00
(965	985): 1.41
(1011	985): 1.41
(966	986): 1.00
(1012	986): 1.41
(1013	986): 1.41
(967	987): 1.00
(1014	987): 1.00
(970	988): 1.00
(1015	988): 1.41
(971	989): 1.41
(972	990): 1.41
(1018	990): 1.41
(973	991): 1.41
(1019	991): 1.00
(974	992): 1.41
(1020	992): 1.41
(975	993): 1.00
(1021	993): 1.41
(976	994): 1.00
(1022	994): 1.00
(996	995): 1.00
(1024	995): 1.41
(977	996): 1.41
(995	996): 1.00
(978	997): 1.00
(1025	997): 1.41
(1026	998): 1.00
(979	999): 1.00
(1027	999): 1.00
(980	1000): 1.41
(1029	1000): 1.41
(1002	1001): 1.00
(1032	1001): 1.41
(1001	1002): 1.00
(1003	1002): 1.00
(1002	1003): 1.00
(1004	1003): 1.00
(1003	1004): 1.00
(1005	1004): 1.00
(1004	1005): 1.00
(1006	1005): 1.00
(981	1006): 1.00
(1005	1006): 1.00
(1033	1006): 1.00
(1008	1007): 1.00
(1034	1007): 1.41
(982	1008): 1.41
(1007	1008): 1.00
(983	1009): 1.41
(1035	1009): 1.41
(984	1010): 1.00
(1036	1010): 1.41
(985	1011): 1.41
(1037	1011): 1.41
(986	1012): 1.41
(986	1013): 1.41
(1038	1013): 1.41
(987	1014): 1.00
(1040	1014): 1.00
(988	1015): 1.41
(1016	1015): 1.00
(1042	1015): 1.00
[truncated: 10,962 more rows]
