# Supplementary material for: The Filament Sensor for Near Real-Time Detection of Cytoskeletal Fiber Structures
Source: PLoS One. 2015 May 21;10(5):e0126346. doi: 10.1371/journal.pone.0126346 (PMC4440737; doi:10.1371/journal.pone.0126346)
Supplement: S1 File — This comprises the FilamentSensor, the benchmark database, the output of the compared programs, several auxiliary scripts, and the evaluation results of the program outputs. (ZIP) [file pone.0126346.s001.zip › supporting_information/ground_truth/simulated/CID/simulated_cell_03_pixels]

133 321
134 320
134 321
135 322
136 323
137 324
138 325
138 326
139 327
140 328
141 329
141 369
142 330
142 369
143 331
143 369
144 332
144 370
145 333
145 370
146 334
146 370
147 335
147 371
148 336
148 371
149 337
149 371
150 338
150 339
150 372
151 340
151 372
152 341
152 372
153 342
153 373
154 343
154 373
155 344
155 373
156 345
156 374
157 295
157 346
157 374
158 296
158 297
158 298
158 347
158 374
159 299
159 300
159 342
159 345
159 346
159 347
159 348
159 375
160 301
160 302
160 303
160 343
160 344
160 349
160 350
160 375
161 304
161 305
161 351
161 376
162 306
162 307
162 352
162 353
162 376
163 308
163 354
163 376
164 309
164 310
164 311
164 355
164 356
164 360
164 361
164 362
164 377
165 312
165 313
165 357
165 358
165 359
165 363
165 364
165 377
166 314
166 315
166 358
166 365
166 366
166 377
167 316
167 317
167 358
167 378
168 318
168 319
168 359
168 378
169 320
169 321
169 322
169 360
169 378
170 303
170 323
170 324
170 361
170 378
171 304
171 305
171 325
171 326
171 332
171 362
171 363
171 379
172 306
172 327
172 328
172 329
172 333
172 364
172 379
173 307
173 330
173 331
173 332
173 365
173 380
174 308
174 332
174 366
174 367
174 380
174 385
175 309
175 310
175 333
175 334
175 368
175 380
175 386
175 387
176 311
176 312
176 313
176 314
176 315
176 316
176 317
176 335
176 336
176 337
176 368
176 381
176 388
176 389
176 390
177 318
177 319
177 320
177 338
177 339
177 340
177 369
177 376
177 381
177 391
178 321
178 341
178 342
178 343
178 370
178 371
178 372
178 375
178 381
178 392
178 393
179 322
179 323
179 324
179 344
179 345
179 373
179 374
179 382
179 394
179 395
179 396
179 397
180 323
180 325
180 346
180 373
180 382
180 398
181 322
181 326
181 327
181 328
181 329
181 330
181 347
181 348
181 373
181 382
181 399
181 400
181 402
182 321
182 331
182 332
182 349
182 374
182 383
182 401
182 403
183 333
183 334
183 335
183 350
183 351
183 352
183 375
183 383
183 403
183 404
183 405
183 406
184 336
184 337
184 338
184 353
184 354
184 355
184 356
184 357
184 358
184 376
184 383
184 403
184 407
184 408
185 339
185 359
185 360
185 377
185 383
185 409
185 410
185 411
186 340
186 341
186 342
186 361
186 362
186 378
186 379
186 384
186 412
186 413
187 343
187 344
187 345
187 363
187 380
187 384
187 414
187 415
188 346
188 347
188 364
188 384
188 416
188 417
189 348
189 365
189 366
189 385
189 418
189 419
190 348
190 349
190 350
190 351
190 367
190 385
190 420
190 421
190 422
191 347
191 352
191 369
191 370
191 385
191 423
191 424
191 425
192 352
192 353
192 354
192 355
192 356
192 357
192 358
192 359
192 367
192 371
192 372
192 377
192 386
192 401
192 426
193 352
193 360
193 361
193 362
193 363
193 367
193 373
193 377
193 386
193 402
193 403
193 404
193 405
193 406
193 427
193 428
193 429
194 353
194 364
194 365
194 366
194 374
194 375
194 376
194 377
194 386
194 402
194 404
194 407
194 430
194 431
195 367
195 373
195 378
195 379
195 380
195 387
195 403
195 408
195 409
195 432
195 433
196 368
196 374
196 381
196 387
196 400
196 410
196 434
196 435
197 368
197 369
197 370
197 371
197 387
197 398
197 399
197 411
197 412
197 436
197 437
197 438
197 439
197 440
198 348
198 366
198 367
198 372
198 373
198 386
198 388
198 397
198 413
198 414
198 415
198 441
199 349
199 365
199 374
199 385
199 388
199 398
199 416
199 442
199 443
200 350
200 374
200 385
200 388
200 397
200 444
200 445
201 314
201 351
201 374
201 386
201 387
201 389
201 397
201 446
201 447
202 314
202 352
202 353
202 354
202 374
202 389
202 398
202 423
202 448
202 449
202 450
203 315
203 316
203 355
203 359
203 375
203 376
203 377
203 384
203 385
203 390
203 398
203 413
203 414
203 415
203 422
203 423
203 451
203 452
204 317
204 356
204 359
204 378
204 379
204 380
204 381
204 382
204 383
204 390
204 398
204 416
204 417
204 420
204 424
204 453
204 454
204 455
205 318
205 319
205 357
205 358
205 359
205 384
205 390
205 395
205 396
205 397
205 398
205 399
205 418
205 419
205 425
205 456
205 457
206 320
206 359
206 385
206 386
206 391
206 394
206 400
206 418
206 426
206 427
206 428
206 458
206 459
206 460
207 321
207 322
207 360
207 391
207 401
207 427
207 461
207 462
208 323
208 391
208 402
208 403
208 427
208 463
208 464
209 324
209 392
209 402
209 404
209 405
209 465
209 466
209 467
210 325
210 326
210 392
210 402
210 406
210 468
210 469
211 253
211 327
211 392
211 399
211 400
211 402
211 404
211 405
211 406
211 407
211 420
211 421
211 422
211 423
211 424
211 470
211 471
212 252
212 328
212 329
212 393
212 398
212 401
212 402
212 403
212 408
212 414
212 415
212 416
212 417
212 418
212 419
212 472
212 473
212 474
213 252
213 330
213 393
213 402
213 409
213 410
213 411
213 412
213 413
213 419
213 475
213 476
214 253
214 331
214 332
214 393
214 401
214 409
214 411
214 413
214 419
214 477
214 478
215 254
215 333
215 394
215 412
215 413
215 420
215 479
215 480
216 255
216 334
216 394
216 413
216 421
216 481
216 482
217 256
217 335
217 395
217 413
217 421
217 422
217 423
217 424
217 425
217 426
217 427
217 428
217 483
217 484
218 257
218 302
218 303
218 335
218 395
218 414
218 415
218 420
218 429
218 485
219 257
219 301
219 304
219 305
219 335
219 338
219 395
219 407
219 416
219 417
219 418
219 419
219 430
219 431
220 258
220 283
220 306
220 307
220 308
220 309
220 339
220 340
220 341
220 379
220 384
220 396
220 407
220 411
220 419
220 422
220 432
220 433
220 434
221 259
221 283
221 308
221 342
221 379
221 380
221 381
221 382
221 383
221 396
221 408
221 409
221 410
221 420
221 423
221 431
221 435
221 436
222 260
222 283
222 309
222 343
222 379
222 383
222 396
222 409
222 410
222 411
222 412
222 413
222 414
222 421
222 422
222 430
222 437
223 261
223 284
223 310
223 344
223 345
223 383
223 397
223 409
223 422
223 438
223 439
223 440
224 262
224 284
224 311
224 312
224 346
224 383
224 397
224 409
224 422
224 441
224 442
225 263
225 285
225 313
225 347
225 383
225 389
225 398
225 423
225 443
225 444
226 264
226 286
226 313
226 348
226 349
226 382
226 389
226 398
226 424
226 428
226 445
226 446
227 265
227 286
227 314
227 350
227 351
227 387
227 388
227 389
227 398
227 425
227 428
227 447
227 448
228 265
228 287
228 315
228 352
228 389
228 399
228 426
228 427
228 449
228 450
229 266
229 267
229 287
229 316
229 337
229 353
229 354
229 390
229 399
229 427
229 451
229 452
229 453
230 268
230 288
230 317
230 338
230 355
230 391
230 399
230 427
230 454
230 455
231 258
231 289
231 339
231 340
231 341
231 356
231 390
231 400
231 428
231 456
231 457
231 458
232 259
232 289
232 342
232 343
232 344
232 357
232 358
232 388
232 389
232 400
232 429
232 459
232 460
233 260
233 261
233 290
233 345
233 346
233 359
233 401
233 430
233 461
233 462
234 262
234 263
234 264
234 265
234 290
234 401
234 431
234 463
234 464
235 266
235 267
235 268
235 269
235 291
235 362
235 380
235 402
235 432
235 465
235 466
235 467
236 270
236 271
236 272
236 292
236 363
236 364
236 377
236 378
236 379
236 402
236 422
236 433
236 434
236 435
236 438
236 468
236 469
237 273
237 292
237 365
237 379
237 403
237 423
237 433
237 436
237 437
237 470
237 471
238 274
238 275
238 292
238 365
238 379
238 403
238 424
238 433
238 437
238 472
238 473
239 276
239 277
239 278
239 279
239 280
239 293
239 328
239 366
239 380
239 404
239 425
239 433
239 438
239 474
239 475
239 476
240 281
240 282
240 283
240 284
240 285
240 293
240 329
240 367
240 380
240 404
240 405
240 406
240 425
240 433
240 439
240 477
240 478
240 479
241 286
241 287
241 288
241 289
241 294
241 330
241 368
241 380
241 404
241 407
241 426
241 433
241 440
241 441
241 480
241 481
242 290
242 291
242 292
242 293
242 294
242 331
242 369
242 370
242 371
242 380
242 404
242 408
242 427
242 434
242 442
242 482
242 483
242 484
243 295
243 296
243 332
243 372
243 373
243 374
243 375
243 378
243 379
243 380
243 381
243 382
243 383
243 404
243 409
243 428
243 435
243 436
243 443
243 482
243 485
243 486
243 487
244 297
244 298
244 333
244 384
244 385
244 386
244 404
244 409
244 428
244 444
244 445
244 482
244 488
244 489
245 297
245 299
245 300
245 334
245 387
245 388
245 389
245 404
245 410
245 429
245 446
245 482
245 490
246 283
246 298
246 301
246 302
246 335
246 336
246 390
246 391
246 392
246 404
246 411
246 429
246 447
246 483
246 484
246 491
246 492
246 493
247 283
247 296
247 303
247 304
247 305
247 306
247 307
247 337
247 393
247 394
247 395
247 404
247 411
247 428
247 448
247 485
247 494
247 495
248 283
248 296
248 301
248 308
248 309
248 310
248 311
248 338
248 396
248 397
248 398
248 403
248 412
248 428
248 449
248 486
249 283
249 297
249 298
249 299
249 300
249 312
249 313
249 314
249 339
249 399
249 400
249 401
249 402
249 403
249 412
249 449
249 487
249 488
250 284
250 299
250 315
250 316
250 404
250 405
250 412
250 450
250 489
250 490
250 491
251 285
251 298
251 299
251 317
251 318
251 319
251 320
251 321
251 390
251 406
251 407
251 412
251 451
252 285
252 300
252 322
252 323
252 324
252 391
252 408
252 409
252 410
252 411
252 412
252 494
253 286
253 300
253 325
253 326
253 327
253 392
253 413
253 414
253 460
253 461
253 495
254 287
254 301
254 328
254 329
254 330
254 393
254 408
254 415
254 416
254 462
254 496
254 497
254 498
255 288
255 302
255 331
255 332
255 333
255 394
255 408
255 417
255 418
255 419
255 463
255 499
256 289
256 302
256 334
256 335
256 342
256 395
256 396
256 408
256 420
256 421
256 422
256 423
256 424
256 464
256 500
256 501
257 290
257 291
257 303
257 337
257 338
257 343
257 397
257 408
257 420
257 425
257 426
257 427
257 428
257 465
257 502
258 292
258 304
258 339
258 340
258 341
258 342
258 343
258 344
258 398
258 408
258 429
258 430
258 466
258 467
258 503
258 504
258 505
259 293
259 294
259 304
259 345
259 346
259 347
259 409
259 419
259 431
259 432
259 468
259 506
259 507
260 295
260 296
260 297
260 303
260 348
260 349
260 350
260 409
260 420
260 433
260 434
260 435
260 469
260 508
261 298
261 299
261 351
261 352
261 409
261 420
261 436
261 437
261 470
261 471
262 300
262 301
262 302
262 353
262 354
262 355
262 410
262 420
262 438
262 439
262 440
262 441
262 442
262 443
262 472
262 510
262 511
263 303
263 304
263 356
263 357
263 410
263 421
263 444
263 445
263 446
263 473
263 512
263 513
264 297
264 305
264 306
264 358
264 359
264 360
264 410
264 422
264 439
264 447
264 448
264 449
264 474
264 514
264 515
265 297
265 307
265 308
265 411
265 422
265 439
265 450
265 451
265 452
265 475
265 476
265 516
265 517
266 297
266 309
266 310
266 311
266 382
266 411
266 423
266 439
266 453
266 454
266 455
266 477
266 478
266 518
266 519
267 298
267 299
267 312
267 313
267 382
267 411
267 424
267 439
267 456
267 457
267 458
267 520
267 521
268 287
268 300
268 314
268 315
268 383
268 412
268 424
268 440
268 459
268 460
268 461
268 522
269 287
269 301
269 316
269 317
269 318
269 384
269 412
269 425
269 441
269 462
269 463
269 464
269 523
269 524
270 287
270 302
270 319
270 320
270 385
270 413
270 426
270 441
270 465
270 466
270 467
270 468
270 525
270 526
271 288
271 302
271 321
271 322
271 386
271 413
271 426
271 442
271 469
271 470
271 527
271 528
272 289
272 303
272 304
272 323
272 324
272 325
272 363
272 387
272 413
272 427
272 443
272 471
272 472
272 473
272 529
273 289
273 305
273 326
273 327
273 364
273 388
273 389
273 414
273 428
273 444
273 474
273 475
274 289
274 305
274 328
274 329
274 330
274 365
274 366
274 390
274 414
274 428
274 445
274 476
275 290
275 306
275 322
275 331
275 332
275 367
275 391
275 414
275 429
275 446
275 477
275 478
276 290
276 307
276 322
276 333
276 334
276 368
276 392
276 414
276 429
276 447
276 479
276 480
277 291
277 308
277 309
277 315
277 318
277 321
277 335
277 336
277 337
277 369
277 393
277 415
277 424
277 430
277 448
277 481
277 482
277 483
278 291
278 310
278 311
278 312
278 313
278 316
278 317
278 320
278 338
278 339
278 370
278 371
278 372
278 394
278 416
278 425
278 430
278 449
278 484
278 485
278 486
278 487
278 491
279 292
279 318
279 319
279 340
279 341
279 342
279 395
279 396
279 426
279 431
279 450
279 488
279 489
279 490
280 292
280 319
280 343
280 344
280 397
280 426
280 432
280 450
280 490
280 492
281 292
281 319
281 345
281 346
281 374
281 398
281 427
281 432
281 451
281 491
282 293
282 320
282 347
282 348
282 349
282 375
282 399
282 427
282 433
282 452
282 492
283 293
283 320
283 329
283 350
283 351
283 376
283 400
283 428
283 434
283 453
283 493
283 494
284 294
284 320
284 329
284 352
284 353
284 354
284 377
284 401
284 429
284 435
284 454
284 495
284 496
284 497
285 294
285 320
285 329
285 355
285 356
285 378
285 402
285 429
285 435
285 455
285 498
285 499
286 281
286 294
286 320
286 329
286 357
286 358
286 379
286 403
286 430
286 436
286 456
286 500
286 501
286 502
287 282
287 295
287 319
287 321
287 330
287 359
287 360
287 361
287 380
287 404
287 405
287 429
287 431
287 436
287 457
287 503
287 504
288 282
288 295
288 320
288 321
288 331
288 362
288 363
288 381
288 406
288 431
288 437
288 458
288 505
288 506
288 507
289 282
289 295
289 321
289 332
289 364
289 365
289 366
289 382
289 383
289 384
289 385
289 407
289 432
289 438
289 459
289 508
289 509
290 283
290 296
290 321
290 322
290 323
290 332
290 339
290 367
290 368
290 384
290 408
290 432
290 438
290 460
290 510
290 511
291 284
291 296
291 321
291 324
291 333
291 340
291 356
291 369
291 370
291 385
291 409
291 433
291 439
291 460
291 512
292 284
292 296
292 325
292 334
292 341
292 356
292 371
292 372
292 373
292 410
292 411
292 433
292 440
292 461
292 513
292 514
293 285
293 297
293 325
293 335
293 342
293 356
293 374
293 375
293 412
293 434
293 440
293 462
293 515
294 286
294 298
294 299
294 325
294 343
294 356
294 376
294 377
294 413
294 435
294 441
294 463
294 516
295 287
295 300
295 301
295 326
295 334
295 344
295 356
295 378
295 379
295 414
295 435
295 441
295 464
295 517
296 287
296 302
296 303
296 327
296 333
296 345
296 357
296 380
296 381
296 382
296 415
296 436
296 437
296 442
296 465
296 518
297 288
297 304
297 305
297 306
297 328
297 333
297 346
297 357
297 383
297 384
297 385
297 416
297 443
297 466
297 519
298 289
298 307
298 322
298 328
298 332
298 337
298 338
298 340
298 347
298 358
298 386
298 387
298 417
298 418
298 437
298 444
298 466
298 520
299 289
299 308
299 309
299 323
299 329
299 330
299 331
299 339
299 340
299 348
299 359
299 388
299 389
299 419
299 438
299 444
299 467
299 521
299 522
300 290
300 310
300 311
300 312
300 322
300 330
300 341
300 349
300 360
300 390
300 391
300 420
300 439
300 445
300 468
300 523
301 291
301 313
301 314
301 321
301 330
301 342
301 350
301 361
301 392
301 393
301 421
301 439
301 445
301 469
301 524
301 525
302 291
302 315
302 316
302 317
302 320
302 331
302 343
302 351
302 361
302 394
302 395
302 422
302 440
302 446
302 470
302 526
303 292
303 314
303 318
303 319
303 320
303 321
303 332
303 333
303 342
303 343
303 352
303 362
303 396
303 423
303 440
303 446
303 471
303 527
304 293
304 322
304 323
304 332
304 334
304 335
304 336
304 337
304 344
304 353
304 362
304 424
304 440
304 447
304 472
305 293
305 303
305 324
305 325
305 329
305 330
305 331
305 332
305 333
305 338
305 344
305 354
305 363
305 425
305 441
305 448
305 472
306 294
306 303
306 326
306 327
306 328
306 333
306 355
306 364
306 426
306 427
306 442
306 448
306 473
307 295
307 303
307 328
307 334
307 346
307 356
307 365
307 428
307 442
307 449
307 474
308 296
308 303
308 329
308 334
308 347
308 357
308 366
308 429
308 443
308 475
309 296
309 303
309 328
309 334
309 339
309 345
309 346
309 347
309 348
309 349
309 358
309 366
309 430
309 444
309 476
310 297
310 304
310 333
310 334
310 335
310 339
310 343
310 344
310 350
310 359
310 367
310 381
310 431
310 445
310 477
311 298
311 305
311 306
311 336
311 337
311 338
311 339
311 340
311 341
311 342
311 360
311 367
311 382
311 432
311 445
311 478
312 244
312 298
312 307
312 339
312 340
312 360
312 368
312 382
312 433
312 446
312 478
313 245
313 299
313 308
313 339
313 340
313 361
313 369
313 383
313 434
313 435
313 447
313 479
314 246
314 300
314 309
314 310
314 338
314 340
314 362
314 370
314 383
314 436
314 480
315 247
315 301
315 311
315 340
315 341
315 342
315 362
315 363
315 371
315 384
315 437
315 465
315 466
315 467
315 468
315 469
315 470
315 471
315 472
315 473
315 474
315 475
315 476
315 477
315 481
316 248
316 301
316 312
316 313
316 339
316 343
316 361
316 364
316 371
316 384
316 438
316 482
316 483
316 487
316 488
316 489
316 490
316 491
316 492
316 493
316 494
316 495
317 249
317 250
317 302
317 308
317 314
317 339
317 344
317 361
317 365
317 372
317 385
317 439
317 484
317 485
317 486
317 496
317 497
317 498
317 499
317 500
317 501
317 502
317 503
317 504
317 505
317 506
317 507
317 508
317 509
317 510
317 511
318 251
318 308
318 315
318 339
318 345
318 346
318 361
318 366
318 367
318 372
318 385
318 393
318 440
318 486
318 512
318 513
318 514
318 515
318 516
318 517
318 518
318 519
318 520
318 521
318 522
318 523
319 252
319 308
319 316
319 339
319 347
319 348
319 349
319 361
319 368
319 373
319 386
319 393
319 441
319 486
319 524
319 525
319 526
319 527
319 528
319 529
319 530
319 531
319 532
319 533
319 534
319 535
319 536
319 537
319 538
319 539
319 540
319 541
319 548
320 253
320 254
320 309
320 317
320 318
320 350
320 351
320 361
320 369
320 370
320 371
320 372
320 386
320 394
320 442
320 443
320 486
320 542
320 543
320 544
320 545
320 546
320 547
321 255
321 309
321 319
321 352
321 353
321 372
321 386
321 395
321 444
321 487
322 256
322 309
322 320
322 354
322 355
322 372
322 387
322 396
322 445
322 487
323 257
323 258
323 309
323 321
323 322
323 349
323 356
323 357
323 373
323 388
323 397
323 446
323 488
324 259
324 309
324 323
324 350
324 358
324 359
324 374
324 388
324 397
324 447
324 489
325 260
325 309
325 320
325 324
325 344
325 350
325 360
325 361
325 374
325 398
325 399
325 448
325 490
326 261
326 310
326 319
326 325
326 326
326 344
326 350
326 360
326 362
326 363
326 364
326 375
326 400
326 449
326 491
327 262
327 263
327 311
327 318
327 319
327 327
327 344
327 350
327 360
327 365
327 366
327 376
327 401
327 450
327 492
328 264
328 312
328 313
328 314
328 315
328 316
328 317
328 319
328 328
328 342
328 343
328 344
328 349
328 350
328 351
328 352
328 358
328 360
328 367
328 368
328 369
328 376
328 402
328 403
328 451
328 452
328 493
329 265
329 266
329 314
329 320
329 329
329 340
329 341
329 345
329 353
329 357
329 360
329 370
329 371
329 376
329 377
329 378
329 404
329 453
329 494
330 267
330 314
330 320
330 330
330 331
330 345
330 354
330 355
330 356
330 361
330 362
330 372
330 373
330 374
330 375
330 379
330 405
330 454
330 495
331 268
331 315
331 318
331 321
331 332
331 346
331 354
331 363
331 380
331 406
331 407
331 455
331 496
332 269
332 270
332 315
332 316
332 317
332 322
332 333
332 334
332 347
332 348
332 349
332 350
332 351
332 352
332 353
332 364
332 381
332 408
332 410
332 456
332 497
333 271
333 315
333 323
333 335
333 351
333 365
333 382
333 409
333 457
333 458
333 498
334 272
334 315
334 324
334 336
334 351
334 366
334 383
334 409
334 459
335 273
335 315
335 325
335 337
335 352
335 353
335 354
335 367
335 384
335 410
335 460
336 274
336 315
336 325
336 338
336 355
336 356
336 368
336 371
336 376
336 385
336 411
336 461
337 275
337 276
337 316
337 326
337 339
337 340
337 357
337 369
337 371
337 375
337 376
337 386
337 412
337 462
338 277
338 316
338 327
338 341
338 358
338 370
338 377
338 387
338 412
338 463
339 278
339 316
339 328
339 342
339 359
339 360
339 370
339 378
339 388
339 413
339 464
340 279
340 316
340 329
340 343
340 344
340 361
340 370
340 379
340 380
340 389
340 414
340 422
340 465
340 466
341 280
341 281
341 317
341 330
341 345
341 361
341 371
341 381
341 390
341 415
341 422
341 467
342 282
342 317
342 331
342 346
342 347
342 348
342 362
342 363
342 364
342 371
342 382
342 383
342 391
342 397
342 416
342 423
342 468
343 283
343 284
343 318
343 331
343 349
343 363
343 365
343 366
343 371
343 384
343 392
343 393
343 394
343 395
343 396
343 398
343 399
343 417
343 418
343 424
343 425
343 469
344 285
344 318
344 332
344 349
344 364
344 367
344 372
344 385
344 394
344 400
344 401
344 419
344 426
344 470
345 286
345 333
345 350
345 364
345 367
345 368
345 369
345 370
345 371
345 372
345 373
345 386
345 387
345 394
345 402
345 420
345 427
345 471
346 287
346 288
346 319
346 334
346 351
346 352
346 366
346 374
346 375
346 388
346 389
346 394
346 403
346 421
346 428
346 472
347 289
347 319
347 335
347 353
347 364
347 365
347 366
347 376
347 390
347 395
347 404
347 405
347 422
347 429
347 473
348 320
348 336
348 339
348 354
348 366
348 377
348 396
348 403
348 406
348 407
348 423
348 430
348 474
349 320
349 337
349 338
349 355
349 356
349 365
349 378
349 397
349 398
349 402
349 408
349 424
349 431
349 475
349 476
350 241
350 242
350 243
350 244
350 245
350 246
350 247
350 248
350 320
350 338
350 357
350 365
350 379
350 399
350 400
350 401
350 408
350 409
350 410
350 425
350 431
350 477
351 249
351 250
351 251
351 252
351 253
351 254
351 255
351 256
351 257
351 258
351 259
351 260
351 275
351 276
351 277
351 321
351 338
351 358
351 361
351 380
351 401
351 408
351 411
351 412
351 425
351 432
351 433
351 478
352 261
352 262
352 263
352 264
352 265
352 266
352 271
352 272
352 273
352 274
352 278
352 279
352 321
352 339
352 359
352 360
352 361
352 380
352 401
352 408
352 413
352 414
352 426
352 434
352 479
352 480
353 267
353 268
353 269
353 270
353 280
353 281
353 322
353 340
353 361
353 381
353 382
353 401
353 415
353 416
353 417
353 427
353 435
353 481
354 282
354 322
354 340
354 362
354 383
354 402
354 418
354 419
354 428
354 436
354 481
355 282
355 283
355 284
355 285
355 286
355 287
355 322
355 341
355 363
355 384
355 403
355 420
355 421
355 422
355 428
355 437
356 281
356 288
356 289
356 322
356 342
356 364
356 365
356 385
356 386
356 404
356 423
356 424
356 425
356 426
356 427
356 428
356 429
356 438
356 446
356 447
357 290
357 291
357 292
357 303
357 316
357 318
357 323
357 343
357 366
357 370
357 387
357 388
357 389
357 405
357 425
357 430
357 439
357 448
358 293
358 294
358 303
358 306
358 307
358 310
358 311
358 316
358 317
358 322
358 323
358 343
358 367
358 368
358 369
358 390
358 391
358 406
358 425
358 431
358 432
358 440
358 449
359 295
359 296
359 304
359 305
359 309
359 314
359 315
359 324
359 325
359 326
359 327
359 328
359 329
359 330
359 342
359 344
359 370
359 387
359 392
359 393
359 406
359 426
359 433
359 441
359 442
359 450
360 297
360 298
360 299
360 303
360 310
360 311
360 312
360 313
360 315
360 331
360 332
360 333
360 334
360 335
360 336
360 337
360 338
360 339
360 340
360 341
360 345
360 371
360 387
360 394
360 407
360 426
360 428
360 432
360 434
360 435
360 451
361 300
361 301
361 302
361 303
361 308
361 309
361 316
361 346
361 372
361 388
361 395
361 396
361 408
361 425
361 427
361 436
361 452
362 304
362 307
362 347
362 353
362 354
362 373
362 388
362 397
362 409
362 437
362 453
363 305
363 306
363 307
363 348
363 351
363 352
363 355
363 356
363 357
363 374
363 378
363 388
363 398
363 399
363 410
363 431
363 438
363 454
364 307
364 311
364 349
364 350
364 375
364 376
364 377
364 388
364 400
364 411
364 432
364 433
364 439
364 454
365 308
365 309
365 310
365 329
365 330
365 331
365 332
365 350
365 377
365 389
365 401
365 402
365 412
365 432
365 434
365 435
365 438
365 439
365 440
365 455
366 311
366 312
366 333
366 334
366 350
366 377
366 390
366 403
366 404
366 413
366 436
366 437
366 441
366 456
367 313
367 335
367 336
367 337
367 338
367 339
367 351
367 361
367 378
367 391
367 405
367 414
367 415
367 442
367 457
368 314
368 315
368 340
368 341
368 342
368 351
368 359
368 360
368 362
368 379
368 391
368 406
368 416
368 443
368 458
369 316
369 317
369 318
369 343
369 352
369 357
369 358
369 363
369 380
369 392
369 407
369 408
369 416
369 444
369 459
370 319
370 344
370 353
370 356
370 364
370 381
370 393
370 409
370 417
370 445
370 459
371 320
371 321
371 345
371 346
371 353
371 365
371 366
371 382
371 394
371 410
371 411
371 417
371 446
371 460
372 256
372 322
372 323
372 324
372 347
372 348
372 349
372 350
372 351
372 352
372 353
372 354
372 367
372 368
372 369
372 370
372 371
372 382
372 394
372 412
372 418
372 447
372 461
372 489
373 256
373 304
373 325
373 326
373 355
373 370
373 383
373 395
373 413
373 414
373 415
373 416
373 417
373 418
373 419
373 448
373 462
373 463
373 489
374 256
374 305
374 306
374 327
374 328
374 356
374 371
374 383
374 394
374 396
374 403
374 420
374 449
374 450
374 464
374 490
375 257
375 307
375 329
375 330
375 331
375 357
375 384
375 397
375 403
375 421
375 422
375 451
375 464
375 491
376 257
376 308
376 332
376 358
376 385
376 397
376 398
376 399
376 400
376 401
376 402
376 403
376 423
376 452
376 465
376 490
376 492
377 258
377 309
377 333
377 334
377 359
377 385
377 397
377 403
377 424
377 453
377 466
377 467
377 493
378 258
378 310
378 332
378 335
378 336
378 337
378 360
378 361
378 386
378 425
378 454
378 455
378 468
378 492
378 493
379 258
379 311
379 333
379 338
379 339
379 362
379 387
379 426
379 456
379 457
379 458
379 461
379 469
379 494
380 259
380 312
380 313
380 333
380 340
380 341
380 342
380 363
380 387
380 392
380 393
380 394
380 395
380 396
380 427
380 459
380 460
380 470
380 495
381 259
381 314
381 333
381 343
381 344
381 364
381 365
381 366
381 367
381 368
381 369
381 376
381 388
381 391
381 397
381 428
381 461
381 471
382 260
382 315
382 333
382 345
382 346
382 365
382 370
382 371
382 372
382 373
382 375
382 389
382 398
382 429
382 438
382 439
382 440
382 441
382 442
382 471
383 260
383 316
383 334
383 347
383 348
383 365
383 374
383 375
383 390
383 399
383 403
383 429
383 430
383 431
383 443
383 444
383 445
383 446
383 472
384 261
384 317
384 335
384 336
384 349
384 350
384 365
384 376
384 377
384 390
384 399
384 404
384 429
384 432
384 433
384 447
384 448
384 449
384 473
385 261
385 318
385 319
385 337
385 351
385 352
385 353
385 366
385 378
385 379
385 380
385 391
385 392
385 400
385 405
385 434
385 435
385 450
385 451
385 474
386 262
386 320
386 338
386 354
386 355
386 366
386 381
386 382
386 395
386 400
386 406
386 407
386 408
386 409
386 410
386 436
386 452
386 453
386 475
387 262
387 321
387 322
387 339
387 356
387 357
387 367
387 383
387 384
387 385
387 394
387 400
387 411
387 412
387 413
387 437
387 438
387 454
387 476
387 494
387 495
388 263
388 323
388 340
388 341
388 358
388 359
388 368
388 386
388 387
388 393
388 401
388 412
388 439
388 440
388 455
388 456
388 477
388 496
388 497
389 263
389 275
389 276
389 277
389 323
389 342
389 360
389 368
389 388
389 389
389 390
389 391
389 392
389 401
389 413
389 441
389 457
389 458
389 478
389 498
389 499
389 513
389 514
389 515
389 516
390 263
390 278
390 279
390 280
390 281
390 324
390 325
390 343
390 344
390 361
390 362
390 369
390 392
390 400
390 416
390 442
390 443
390 459
390 460
390 479
390 500
390 501
390 502
390 503
390 517
391 264
391 282
391 326
391 345
391 363
391 369
391 393
391 394
391 399
391 417
391 418
391 419
391 420
391 421
391 437
391 444
391 445
391 461
391 480
391 504
391 505
391 518
392 264
392 282
392 327
392 346
392 364
392 370
392 395
392 396
392 397
392 398
392 422
392 423
392 436
392 437
392 446
392 462
392 463
392 481
392 506
392 507
392 518
393 265
393 328
393 329
393 347
393 365
393 371
393 399
393 424
393 438
393 439
393 447
393 464
393 465
393 482
393 508
393 509
393 519
393 520
393 521
393 522
394 265
394 330
394 348
394 349
394 350
394 366
394 372
394 400
394 401
394 425
394 440
394 448
394 451
394 466
394 467
394 483
394 510
394 511
395 266
395 288
395 289
395 290
395 291
395 292
395 331
395 351
395 366
395 373
395 402
395 403
395 404
395 426
395 441
395 449
395 450
395 468
395 469
395 484
395 512
395 513
395 514
396 266
396 287
396 293
396 294
396 332
396 333
396 367
396 374
396 375
396 405
396 406
396 427
396 428
396 442
396 450
396 470
396 471
396 485
396 515
396 516
396 517
397 267
397 287
397 295
397 296
397 334
397 335
397 353
397 368
397 376
397 407
397 408
397 429
397 430
397 431
397 437
397 443
397 449
397 450
397 451
397 452
397 472
397 486
397 518
397 519
398 267
398 287
398 297
398 353
398 368
398 377
398 409
398 432
398 436
398 437
398 448
398 453
398 454
398 473
398 474
398 486
398 520
398 521
398 522
398 529
399 268
399 287
399 298
399 299
399 336
399 354
399 355
399 368
399 378
399 430
399 433
399 438
399 447
399 455
399 456
399 475
399 476
399 487
399 523
399 524
399 525
399 526
399 527
399 528
400 268
400 287
400 300
400 301
400 337
400 356
400 357
400 358
400 359
400 360
400 368
400 379
400 381
400 382
400 383
400 384
400 430
400 433
400 439
400 440
400 457
400 458
400 477
400 478
400 488
401 269
401 288
401 302
401 303
401 338
401 369
401 380
401 385
401 386
401 387
401 430
401 432
401 441
401 442
401 443
401 444
401 459
401 460
401 479
401 480
401 489
401 530
402 269
402 288
402 304
402 339
402 370
402 380
402 388
402 389
402 390
402 431
402 441
402 461
402 462
402 481
402 482
402 490
402 531
403 269
403 289
403 305
403 306
403 340
403 370
403 380
403 391
403 392
403 431
403 449
403 463
403 464
403 483
403 484
403 532
404 270
404 289
404 307
404 308
404 341
404 342
404 371
404 381
404 393
404 394
404 416
404 431
404 450
404 451
404 465
404 466
404 485
404 486
404 491
404 533
405 270
405 290
405 309
405 310
405 343
405 372
405 381
405 395
405 396
405 414
405 415
405 416
405 431
405 452
405 453
405 467
405 468
405 487
405 488
405 489
405 490
405 534
405 535
406 271
406 290
406 311
406 312
406 313
406 314
406 315
406 316
406 344
406 372
406 382
406 397
406 398
406 416
406 431
406 454
406 455
406 469
406 470
406 491
406 536
407 271
407 291
407 317
407 318
407 345
407 373
407 383
407 399
407 400
407 417
407 431
407 456
407 457
407 471
407 472
407 492
407 493
407 537
407 538
408 272
408 292
408 319
408 320
408 321
408 346
408 373
408 384
408 401
408 402
408 418
408 431
408 458
408 473
408 474
408 494
409 272
409 292
409 313
409 322
409 323
409 347
409 348
409 374
409 385
409 403
409 404
409 405
409 418
409 431
409 459
409 460
409 475
409 476
409 495
409 496
410 273
410 293
410 314
410 324
410 325
410 349
410 350
410 351
410 352
410 375
410 386
410 406
410 407
410 419
410 432
410 461
410 477
410 497
411 273
411 293
411 315
411 316
411 326
411 327
411 375
411 386
411 408
411 409
411 420
411 433
411 462
411 463
411 478
411 485
411 498
411 499
412 274
412 294
412 317
412 328
412 329
412 376
412 387
412 410
412 421
412 434
412 464
412 465
412 479
412 485
412 500
413 274
413 294
413 318
413 319
413 330
413 348
413 377
413 388
413 411
413 412
413 413
413 421
413 466
413 467
413 480
413 484
413 485
413 486
413 487
413 501
413 511
413 512
414 275
414 295
414 320
414 348
414 377
414 389
414 414
414 468
414 481
414 488
414 489
414 490
414 502
414 503
414 513
415 275
415 296
415 321
415 349
415 378
415 390
415 469
415 482
415 491
415 492
415 504
415 513
416 275
416 296
416 322
416 323
416 350
416 351
416 379
416 390
416 470
416 483
416 493
416 494
416 504
416 514
417 276
417 297
417 324
417 325
417 352
417 379
417 391
417 471
417 484
417 485
417 495
417 496
417 497
417 504
417 515
418 276
418 297
418 326
418 353
418 380
418 392
418 472
418 486
418 498
418 499
418 504
418 515
419 277
419 297
419 327
419 328
419 354
419 381
419 393
419 442
419 473
419 487
419 488
419 500
419 501
419 502
419 503
419 504
419 516
420 277
420 298
420 329
420 355
420 381
420 394
420 443
420 474
420 475
420 489
420 505
420 506
420 517
421 278
421 299
421 330
421 331
421 356
421 382
421 394
421 444
421 476
421 490
421 491
421 507
421 517
422 278
422 299
422 332
422 357
422 383
422 395
422 429
422 445
422 477
422 492
422 508
422 509
422 517
423 279
423 300
423 333
423 334
423 358
423 366
423 383
423 396
423 429
423 446
423 478
423 479
423 493
423 494
423 510
424 279
424 301
424 335
424 359
424 360
424 366
424 384
424 397
424 430
424 447
424 448
424 480
424 495
424 511
425 279
425 301
425 336
425 337
425 361
425 367
425 384
425 398
425 430
425 449
425 481
425 496
425 497
425 512
426 280
426 302
426 338
426 339
426 362
426 366
426 367
426 385
426 398
426 431
426 450
426 482
426 483
426 498
426 499
426 513
427 280
427 302
427 340
427 363
427 364
427 365
427 367
427 386
427 399
427 431
427 451
427 484
427 500
427 514
427 515
428 281
428 303
428 341
428 366
428 386
428 400
428 432
428 451
428 452
428 485
428 501
428 502
428 516
428 520
428 521
429 281
429 303
429 342
429 343
429 367
429 387
429 401
429 433
429 451
429 453
429 486
429 487
429 503
429 517
429 518
429 519
429 522
429 523
429 524
430 282
430 304
430 344
430 345
430 367
430 388
430 402
430 434
430 435
430 436
430 454
430 488
430 504
430 505
430 518
430 525
430 526
431 282
431 299
431 304
431 346
431 368
431 388
431 403
431 435
431 455
431 489
431 506
431 518
431 527
431 528
432 283
432 298
432 299
432 305
432 347
432 369
432 389
432 403
432 435
432 456
432 490
432 507
432 508
432 519
432 529
432 530
433 283
433 300
433 303
433 304
433 305
433 348
433 349
433 370
433 390
433 404
433 436
433 457
433 491
433 492
433 509
433 519
433 531
433 532
433 533
434 284
434 301
434 302
434 305
434 350
434 371
434 390
434 405
434 437
434 458
434 493
434 510
434 511
434 520
434 521
434 534
434 535
435 284
435 306
435 351
435 352
435 372
435 391
435 406
435 438
435 459
435 512
435 513
435 522
435 536
435 537
435 538
436 285
436 307
436 353
436 354
436 373
436 392
436 407
436 439
436 440
436 460
436 514
436 522
436 539
437 285
437 308
437 355
437 374
437 375
437 392
437 407
437 430
437 461
437 462
437 515
437 516
437 523
438 285
438 309
438 356
438 376
438 393
438 408
438 429
438 463
438 517
438 518
438 524
439 286
439 310
439 357
439 358
439 377
439 393
439 409
439 429
439 464
439 519
439 525
440 286
440 311
440 312
440 357
440 359
440 378
440 394
440 410
440 429
440 465
440 520
440 521
440 522
440 523
440 524
440 525
440 526
441 287
441 311
441 313
441 314
441 315
441 316
441 317
441 360
441 361
441 362
441 379
441 395
441 411
441 429
441 466
441 527
442 287
442 312
442 318
442 319
442 363
442 380
442 381
442 395
442 411
442 430
442 467
442 468
442 528
443 288
443 312
443 320
443 321
443 382
443 396
443 412
443 431
443 469
443 529
444 288
444 312
444 322
444 323
444 324
444 383
444 396
444 413
444 431
444 470
444 530
445 289
445 312
445 325
445 326
445 384
445 397
445 414
445 432
445 471
445 531
446 289
446 313
446 327
446 328
446 385
446 398
446 414
446 433
446 472
446 532
447 290
447 313
447 329
447 330
447 386
447 398
447 433
447 473
447 533
448 290
448 313
448 331
448 332
448 333
448 387
448 399
448 434
448 443
448 474
448 475
448 534
449 291
449 314
449 334
449 388
449 389
449 400
449 435
449 444
449 476
449 535
450 291
450 315
450 335
450 336
450 390
450 400
450 435
450 445
450 536
451 291
451 316
451 337
451 338
451 391
451 401
451 436
451 446
451 537
452 292
452 303
452 316
452 392
452 402
452 437
452 447
452 450
452 538
453 292
453 303
453 317
453 342
453 393
453 402
453 437
453 448
453 449
453 450
453 539
454 293
454 304
454 317
454 343
454 344
454 394
454 403
454 438
454 450
454 540
455 293
455 305
455 306
455 318
455 345
455 346
455 347
455 395
455 404
455 439
455 541
456 294
456 307
456 318
456 348
456 349
456 396
456 404
456 439
456 541
457 278
457 294
457 308
457 309
457 319
457 350
457 351
457 397
457 405
457 440
457 451
457 542
458 279
458 295
458 310
458 311
458 319
458 352
458 398
458 399
458 405
458 441
458 451
458 543
459 279
459 295
459 312
459 313
459 319
459 353
459 354
459 400
459 404
459 406
459 441
459 451
459 544
460 280
460 296
460 314
460 315
460 319
460 355
460 401
460 403
460 407
460 442
460 452
460 453
460 545
461 281
461 296
461 316
461 317
461 318
461 319
461 356
461 401
461 402
461 403
461 408
461 443
461 454
461 546
462 281
462 296
462 320
462 357
462 401
462 403
462 408
462 443
462 454
462 547
463 282
463 297
463 321
463 358
463 359
463 360
463 361
463 362
463 404
463 408
463 444
463 455
463 548
464 283
464 297
464 322
464 359
464 363
464 364
464 365
464 366
464 408
464 445
464 456
464 549
465 283
465 298
465 323
465 358
465 367
465 368
465 388
465 389
465 390
465 391
465 392
465 409
465 445
465 457
465 458
465 459
465 460
466 284
466 298
466 324
466 358
466 369
466 393
466 410
466 446
466 458
467 285
467 299
467 325
467 357
467 370
467 371
467 394
467 411
467 447
467 458
468 286
468 299
468 326
468 372
468 373
468 395
468 411
468 448
469 286
469 300
469 327
469 374
469 375
469 396
469 412
469 449
470 287
470 300
470 328
470 329
470 330
470 331
470 332
470 376
470 377
470 378
470 397
470 398
470 413
470 450
470 453
470 454
470 455
470 456
470 457
470 458
471 288
471 301
471 328
471 333
471 379
471 380
471 381
471 399
471 414
471 450
471 459
471 460
472 289
472 301
472 328
472 334
472 335
472 382
472 383
472 400
472 414
472 451
472 461
472 462
473 290
473 291
473 302
473 326
473 327
473 336
473 337
473 384
473 401
473 402
473 415
473 451
473 463
473 464
474 302
474 338
474 385
474 386
474 387
474 403
474 416
474 452
474 460
474 465
474 466
474 467
474 468
475 294
475 303
475 339
475 340
475 388
475 389
475 404
475 416
475 453
475 458
475 459
475 460
475 469
475 470
476 293
476 303
476 341
476 342
476 390
476 391
476 405
476 406
476 417
476 453
476 461
476 464
476 471
477 294
477 303
477 343
477 344
477 392
477 393
477 407
477 418
477 454
477 462
477 463
477 472
477 473
477 474
478 294
478 304
478 345
478 394
478 395
478 408
478 409
478 418
478 454
478 463
478 472
478 475
478 511
479 294
479 295
479 304
479 346
479 347
479 356
479 396
479 410
479 455
479 464
479 465
479 471
479 511
480 266
480 294
480 296
480 305
480 348
480 349
480 357
480 397
480 398
480 399
480 411
480 456
480 466
480 467
480 468
480 469
480 470
480 511
481 265
481 296
481 305
481 350
481 358
481 400
481 401
481 402
481 411
481 412
481 457
481 470
481 512
482 266
482 297
482 306
482 351
482 352
482 357
482 359
482 403
482 404
482 410
482 413
482 414
482 457
482 470
482 513
483 267
483 268
483 297
483 306
483 353
483 354
483 355
483 356
483 360
483 405
483 406
483 415
483 458
483 471
483 514
484 269
484 270
484 271
484 298
484 307
484 359
484 360
484 361
484 407
484 408
484 416
484 458
484 472
484 515
485 272
485 273
485 299
485 307
485 362
485 409
485 417
485 459
485 473
485 474
485 475
485 476
485 477
485 516
486 274
486 300
486 308
486 363
486 364
486 410
486 411
486 412
486 413
486 418
486 419
486 460
486 476
486 517
487 275
487 276
487 308
487 365
487 420
487 460
487 476
487 518
487 519
488 277
488 278
488 279
488 280
488 302
488 308
488 366
488 367
488 421
488 422
488 423
488 461
488 520
489 281
489 282
489 283
489 303
489 309
489 368
489 424
489 462
489 476
490 284
490 303
490 309
490 369
490 425
490 462
490 476
491 285
491 304
491 305
491 306
491 307
491 309
491 370
491 426
491 435
491 436
491 437
491 438
491 439
491 442
491 443
491 444
491 445
491 463
491 475
492 286
492 287
492 288
492 308
492 310
492 371
492 427
492 434
492 440
492 441
492 446
492 447
492 464
492 475
492 481
492 482
492 483
492 484
493 289
493 290
493 310
493 372
493 373
493 427
493 428
493 440
493 448
493 449
493 464
493 474
493 482
493 485
493 486
493 487
494 291
494 292
494 311
494 374
494 426
494 429
494 439
494 450
494 465
494 470
494 471
494 474
494 481
494 488
494 489
494 490
494 491
495 293
495 311
495 375
495 429
495 438
495 451
495 452
495 466
495 469
495 472
495 473
495 474
496 294
496 295
496 298
496 311
496 376
496 430
496 437
496 453
496 466
496 474
497 296
497 297
497 312
497 377
497 431
497 436
497 454
497 455
497 467
497 474
497 501
498 297
498 312
498 378
498 379
498 432
498 436
498 456
498 468
498 474
498 501
499 296
499 313
499 314
499 315
499 380
499 433
499 434
499 435
499 441
499 457
499 458
499 468
499 474
499 502
500 312
500 321
500 368
500 381
500 434
500 440
500 441
500 459
500 469
500 474
500 503
500 504
501 312
501 322
501 323
501 368
501 382
501 402
501 403
501 404
501 434
501 439
501 441
501 459
501 470
501 505
501 506
502 312
502 322
502 368
502 383
502 384
502 405
502 406
502 407
502 434
502 442
502 460
502 466
502 470
502 480
502 507
502 508
503 312
503 322
503 368
503 385
503 408
503 409
503 410
503 411
503 434
503 442
503 461
503 465
503 471
503 480
503 509
504 313
504 321
504 322
504 323
504 324
504 369
504 386
504 412
504 413
504 414
504 415
504 416
504 417
504 434
504 442
504 462
504 463
504 464
504 465
504 472
504 480
504 510
504 511
505 314
505 315
505 316
505 320
505 322
505 370
505 387
505 418
505 419
505 420
505 421
505 422
505 442
505 465
505 473
505 479
505 512
505 513
505 514
506 317
506 322
506 370
506 388
506 389
506 442
506 465
506 468
506 474
506 478
506 479
506 480
506 515
507 318
507 319
507 320
507 321
507 322
507 371
507 390
507 433
507 466
507 467
507 475
507 476
507 477
507 481
507 482
507 483
507 484
507 516
507 517
508 319
508 322
508 372
508 391
508 434
508 435
508 441
508 446
508 467
508 476
508 485
508 486
508 487
508 488
508 489
508 518
509 319
509 323
509 324
509 372
509 392
509 436
509 437
509 438
509 439
509 440
509 447
509 468
509 471
509 476
509 490
509 491
509 492
509 519
509 520
509 521
510 319
510 325
510 373
510 393
510 448
510 469
510 470
510 475
510 493
510 494
510 495
510 502
510 503
510 522
510 523
511 319
511 325
511 326
511 327
511 373
511 394
511 395
511 448
511 471
511 475
511 496
511 497
511 504
511 505
511 506
511 507
511 508
511 509
511 510
511 511
511 512
511 524
511 525
512 320
512 324
512 328
512 374
512 396
512 447
512 448
512 449
512 450
512 451
512 452
512 453
512 472
512 475
512 498
512 499
512 502
512 506
512 513
512 514
512 526
512 527
513 321
513 324
513 329
513 374
513 397
513 446
513 475
513 490
513 500
513 501
513 502
513 505
513 515
513 528
513 529
514 322
514 330
514 331
514 375
514 398
514 399
514 473
514 474
514 475
514 490
514 503
514 504
514 530
515 322
515 332
515 375
515 400
515 401
515 402
515 403
515 475
515 490
515 505
515 506
515 531
515 532
516 323
516 333
516 376
516 476
516 491
516 492
516 507
516 508
516 533
516 534
517 323
517 334
517 337
517 338
517 339
517 377
517 477
517 493
517 509
517 510
517 535
518 324
518 335
518 336
518 377
518 440
518 478
518 479
518 494
518 511
518 512
518 513
518 536
518 537
519 325
519 336
519 378
519 440
519 480
519 494
519 514
519 515
519 538
519 539
520 326
520 336
520 378
520 440
520 481
520 495
520 516
520 517
520 518
520 540
520 541
521 327
521 337
521 379
521 441
521 482
521 496
521 502
521 503
521 519
521 520
521 521
521 542
521 543
522 328
522 337
522 379
522 441
522 483
522 497
522 498
522 499
522 501
522 522
522 523
522 544
522 545
523 329
523 338
523 380
523 441
523 484
523 500
523 501
523 524
523 525
523 526
523 546
523 547
524 330
524 339
524 380
524 442
524 485
524 486
524 501
524 527
524 528
524 529
524 548
525 330
525 339
525 381
525 410
525 411
525 412
525 442
525 487
525 502
525 530
525 531
525 549
525 550
526 330
526 340
526 381
526 411
526 413
526 414
526 442
526 488
526 502
526 532
526 551
526 552
527 331
527 341
527 382
527 412
527 415
527 416
527 443
527 489
527 503
527 504
527 505
527 553
528 332
528 342
528 383
528 443
528 490
528 504
528 554
528 555
529 333
529 343
529 383
529 443
529 491
529 492
529 505
529 556
529 557
530 334
530 344
530 384
530 444
530 493
530 505
530 558
530 559
531 334
531 344
531 384
531 444
531 494
531 506
532 335
532 345
532 385
532 444
532 495
532 507
533 336
533 345
533 385
533 445
533 496
533 508
534 337
534 386
534 445
534 497
534 509
535 337
535 386
535 445
535 498
535 499
535 510
536 338
536 387
536 445
536 500
536 511
537 339
537 387
537 446
537 501
537 512
538 340
538 388
538 446
538 512
539 340
539 389
539 446
540 341
540 390
540 447
541 308
541 309
541 342
541 390
541 447
542 310
542 311
542 312
542 343
542 391
542 447
543 313
543 314
543 315
543 343
543 392
543 448
544 316
544 317
544 318
544 344
544 393
544 448
545 319
545 320
545 321
545 345
545 393
545 448
546 322
546 323
546 324
546 346
546 393
546 449
547 325
547 326
547 327
547 394
547 396
547 398
547 449
548 328
548 329
548 330
548 395
548 399
548 449
549 331
549 332
549 395
549 400
549 450
550 333
550 334
550 335
550 395
550 401
550 450
551 336
551 337
551 338
551 395
551 401
551 450
552 339
552 340
552 341
552 396
552 402
552 451
553 342
553 343
553 344
553 397
553 403
553 451
554 345
554 346
554 347
554 397
554 404
554 451
555 348
555 349
555 350
555 398
555 404
555 452
556 351
556 352
556 353
556 398
556 405
556 452
557 354
557 355
557 356
557 357
557 399
557 406
557 407
557 452
558 358
558 359
558 399
558 408
558 452
559 360
559 361
559 362
559 400
559 409
559 453
560 363
560 364
560 365
560 400
560 410
560 453
561 345
561 366
561 367
561 401
561 411
561 412
561 453
562 346
562 347
562 348
562 368
562 369
562 370
562 401
562 413
562 454
563 349
563 350
563 351
563 371
563 372
563 373
563 402
563 414
563 454
564 331
564 332
564 352
564 353
564 354
564 374
564 403
564 415
564 416
564 454
565 333
565 355
565 356
565 357
565 403
565 417
565 455
565 456
566 334
566 358
566 359
566 360
566 361
566 404
566 418
566 419
566 420
566 421
567 335
567 362
567 363
567 364
567 404
567 418
567 422
567 423
567 427
568 336
568 365
568 366
568 367
568 405
568 418
568 424
568 425
568 426
569 337
569 338
569 368
569 369
569 370
569 405
569 418
569 426
570 339
570 371
570 372
570 406
570 418
570 427
570 428
571 340
571 373
571 374
571 375
571 407
571 419
571 429
572 341
572 376
572 377
572 378
572 379
572 407
572 420
572 430
572 431
573 342
573 380
573 381
573 382
573 408
573 421
573 432
573 441
573 442
573 443
573 444
573 445
574 343
574 383
574 384
574 385
574 386
574 408
574 421
574 433
574 434
574 440
574 446
574 447
574 448
575 344
575 345
575 387
575 388
575 389
575 409
575 422
575 435
575 449
575 450
575 451
576 346
576 390
576 391
576 392
576 409
576 423
576 424
576 436
576 437
576 438
576 452
576 453
576 454
577 347
577 393
577 394
577 395
577 410
577 425
577 439
577 440
577 455
577 456
577 457
578 348
578 396
578 397
578 398
578 410
578 425
578 441
578 442
578 458
578 459
579 349
579 399
579 400
579 401
579 410
579 426
579 443
579 460
579 461
579 462
580 350
580 402
580 403
580 404
580 405
580 410
580 427
580 444
580 463
580 464
581 351
581 406
581 407
581 408
581 409
581 410
581 428
581 445
581 446
581 465
581 466
581 467
582 352
582 384
582 411
582 412
582 429
582 447
582 448
582 468
582 469
582 470
582 478
582 479
582 480
583 353
583 385
583 413
583 430
583 449
583 471
583 472
583 473
583 476
583 481
583 482
583 483
583 484
584 354
584 355
584 386
584 414
584 431
584 432
584 450
584 451
584 474
584 475
584 485
584 486
584 487
585 356
585 387
585 415
585 452
585 488
585 489
586 357
586 388
586 416
586 417
586 418
586 419
586 420
586 421
586 422
586 423
586 424
586 453
586 454
586 490
586 491
586 492
587 358
587 389
587 417
587 425
587 426
587 427
587 455
587 456
588 359
588 390
588 417
588 428
588 429
588 430
588 457
588 458
589 360
589 391
589 394
589 417
589 431
589 432
589 433
589 434
589 459
589 460
590 361
590 392
590 393
590 394
590 417
590 435
590 436
590 461
591 362
591 392
591 395
591 418
591 437
591 462
591 463
592 363
592 395
592 418
592 438
592 464
593 364
593 419
593 439
593 465
593 466
594 365
594 419
594 440
594 467
594 468
595 366
595 367
595 420
595 441
595 469
596 368
596 421
596 441
596 470
596 471
597 369
597 401
597 421
597 442
597 472
597 473
598 370
598 402
598 403
598 422
598 443
598 474
598 475
599 371
599 404
599 422
599 444
599 476
600 372
600 405
600 423
600 445
600 477
600 478
601 373
601 406
601 407
601 423
601 446
601 479
602 374
602 408
602 424
602 447
602 480
602 481
603 375
603 376
603 409
603 424
603 448
603 482
604 377
604 410
604 425
604 449
604 483
604 484
605 378
605 411
605 412
605 425
605 449
605 485
605 486
606 379
606 413
606 426
606 450
606 487
606 488
607 380
607 414
607 451
607 489
608 381
608 382
608 415
608 452
608 490
608 491
609 383
609 416
609 453
609 492
609 493
610 383
610 417
610 454
610 494
611 384
611 385
611 418
611 455
611 495
611 496
612 386
612 419
612 420
612 456
612 497
612 498
613 387
613 421
613 457
613 499
613 500
614 388
614 422
614 458
614 501
615 389
615 458
615 502
615 503
616 390
616 459
616 504
617 391
617 460
617 505
617 506
618 392
618 393
618 461
618 507
619 394
619 462
620 395
620 463
621 396
621 415
621 464
622 397
622 415
622 465
623 398
623 416
623 466
624 399
624 400
624 416
624 466
625 401
625 417
625 467
626 402
626 418
626 468
627 403
627 419
627 469
628 404
628 419
628 470
629 405
629 420
629 471
630 406
630 421
630 472
631 407
631 408
631 421
631 473
632 409
632 422
632 474
633 410
633 423
633 475
634 411
634 424
634 475
635 412
635 425
635 476
636 413
636 425
636 477
637 414
637 426
637 478
638 415
638 416
638 427
638 479
639 417
639 428
639 480
640 481
641 482
642 482
643 483
644 484
645 485
646 486
647 487
648 488
649 488
650 489
651 490
651 491
652 492
653 492
654 493
655 494
656 495
657 496
658 497
659 498
660 499
661 499
662 500
663 501
