# Supplementary material for: The Filament Sensor for Near Real-Time Detection of Cytoskeletal Fiber Structures
Source: PLoS One. 2015 May 21;10(5):e0126346. doi: 10.1371/journal.pone.0126346 (PMC4440737; doi:10.1371/journal.pone.0126346)
Supplement: S1 File — This comprises the FilamentSensor, the benchmark database, the output of the compared programs, several auxiliary scripts, and the evaluation results of the program outputs. (ZIP) [file pone.0126346.s001.zip › supporting_information/ground_truth/simulated/CID/simulated_cell_07_pixels]

230 419
230 420
231 418
232 417
233 416
233 462
234 415
234 462
235 414
235 460
235 461
236 413
236 458
236 459
237 412
237 456
237 457
238 411
238 455
239 410
239 454
240 409
240 452
240 453
241 300
241 408
241 451
242 300
242 407
242 450
243 299
243 406
243 448
243 449
244 298
244 320
244 405
244 447
245 298
245 319
245 404
245 445
245 446
246 297
246 319
246 403
246 444
247 296
247 319
247 401
247 402
247 442
247 443
248 295
248 318
248 400
248 441
249 295
249 318
249 399
249 439
249 440
250 317
250 398
250 438
251 316
251 396
251 397
251 436
251 437
252 316
252 395
252 435
253 315
253 390
253 391
253 392
253 393
253 394
253 433
253 434
254 315
254 388
254 389
254 394
254 432
255 314
255 386
255 387
255 393
255 430
255 431
256 314
256 383
256 384
256 385
256 393
256 429
256 499
257 313
257 381
257 382
257 392
257 427
257 428
257 498
257 516
257 527
258 313
258 380
258 391
258 426
258 497
258 516
258 526
259 312
259 378
259 379
259 390
259 424
259 425
259 440
259 497
259 515
259 525
260 312
260 369
260 370
260 371
260 375
260 376
260 377
260 388
260 389
260 423
260 440
260 496
260 514
260 524
261 311
261 368
261 372
261 373
261 374
261 387
261 422
261 441
261 495
261 513
261 523
262 311
262 366
262 367
262 386
262 397
262 420
262 421
262 440
262 495
262 512
262 522
263 310
263 365
263 386
263 396
263 419
263 440
263 494
263 511
263 522
264 309
264 364
264 384
264 385
264 394
264 395
264 417
264 418
264 439
264 494
264 510
264 521
265 309
265 363
265 383
265 392
265 393
265 416
265 438
265 493
265 509
265 520
266 308
266 360
266 361
266 362
266 363
266 382
266 390
266 391
266 415
266 438
266 493
266 509
266 519
266 573
266 574
267 308
267 358
267 359
267 363
267 388
267 389
267 414
267 437
267 492
267 508
267 518
267 572
268 307
268 356
268 357
268 363
268 387
268 413
268 436
268 491
268 507
268 517
268 571
269 307
269 355
269 363
269 385
269 386
269 412
269 436
269 491
269 506
269 516
269 570
270 306
270 353
270 354
270 363
270 383
270 384
270 411
270 412
270 435
270 490
270 505
270 515
270 568
270 569
271 305
271 351
271 352
271 362
271 381
271 382
271 407
271 408
271 409
271 410
271 412
271 435
271 490
271 504
271 515
271 567
272 305
272 349
272 350
272 362
272 380
272 405
272 406
272 411
272 412
272 434
272 489
272 504
272 514
272 566
273 304
273 347
273 348
273 362
273 378
273 379
273 404
273 412
273 434
273 489
273 503
273 513
273 565
274 304
274 346
274 361
274 376
274 377
274 403
274 412
274 434
274 488
274 502
274 512
274 564
275 303
275 344
275 345
275 361
275 375
275 401
275 402
275 411
275 488
275 502
275 511
275 563
276 303
276 343
276 360
276 373
276 374
276 400
276 411
276 487
276 501
276 511
277 302
277 341
277 342
277 359
277 372
277 398
277 399
277 411
277 486
277 500
277 510
278 302
278 339
278 340
278 359
278 370
278 371
278 397
278 411
278 429
278 430
278 486
278 499
278 509
279 301
279 338
279 358
279 368
279 369
279 395
279 396
279 410
279 428
279 485
279 498
279 508
280 301
280 336
280 337
280 358
280 367
280 394
280 410
280 427
280 485
280 498
280 507
281 300
281 335
281 358
281 366
281 393
281 410
281 427
281 484
281 498
281 506
282 300
282 333
282 334
282 364
282 365
282 391
282 392
282 409
282 426
282 484
282 498
282 505
283 299
283 332
283 362
283 363
283 390
283 409
283 425
283 483
283 497
283 504
284 251
284 299
284 330
284 331
284 357
284 360
284 361
284 389
284 409
284 425
284 477
284 478
284 482
284 497
284 503
285 251
285 252
285 298
285 329
285 358
285 359
285 387
285 388
285 408
285 424
285 475
285 476
285 479
285 480
285 482
285 495
285 496
285 497
285 498
285 502
286 249
286 250
286 269
286 270
286 271
286 297
286 327
286 328
286 357
286 385
286 386
286 408
286 423
286 474
286 481
286 493
286 494
286 499
286 502
286 561
286 562
286 563
287 248
287 268
287 297
287 325
287 326
287 356
287 384
287 408
287 422
287 473
287 481
287 492
287 500
287 501
287 502
287 560
288 246
288 247
288 267
288 296
288 324
288 354
288 355
288 356
288 382
288 383
288 408
288 422
288 472
288 480
288 492
288 500
288 502
288 558
288 559
289 245
289 266
289 296
289 322
289 323
289 353
289 357
289 381
289 407
289 421
289 471
289 480
289 492
289 499
289 556
289 557
290 244
290 265
290 295
290 321
290 352
290 357
290 379
290 380
290 407
290 420
290 470
290 479
290 486
290 492
290 499
290 554
290 555
291 242
291 243
291 262
291 263
291 264
291 295
291 319
291 320
291 351
291 378
291 407
291 420
291 469
291 479
291 484
291 485
291 487
291 492
291 498
291 552
291 553
292 241
292 257
292 259
292 260
292 261
292 274
292 294
292 317
292 318
292 347
292 348
292 349
292 350
292 376
292 377
292 406
292 419
292 468
292 478
292 486
292 487
292 488
292 489
292 490
292 491
292 492
292 497
292 550
292 551
293 239
293 240
293 258
293 273
293 294
293 315
293 316
293 346
293 351
293 375
293 406
293 418
293 467
293 478
293 486
293 493
293 494
293 495
293 496
293 547
293 548
293 549
294 238
294 257
294 273
294 293
294 313
294 314
294 344
294 345
294 351
294 374
294 406
294 417
294 466
294 467
294 477
294 485
294 493
294 495
294 545
294 546
295 236
295 237
295 253
295 254
295 255
295 256
295 257
295 272
295 292
295 312
295 342
295 343
295 351
295 372
295 373
295 406
295 417
295 465
295 468
295 476
295 485
295 494
295 543
295 544
296 234
296 235
296 251
296 252
296 257
296 270
296 271
296 292
296 310
296 311
296 341
296 351
296 371
296 405
296 416
296 464
296 476
296 485
296 493
296 540
296 541
296 542
297 233
297 249
297 250
297 271
297 291
297 308
297 309
297 339
297 340
297 350
297 369
297 370
297 405
297 416
297 462
297 463
297 476
297 483
297 484
297 485
297 486
297 492
297 538
297 539
298 232
298 246
298 247
298 248
298 250
298 259
298 271
298 291
298 307
298 338
298 350
298 368
298 405
298 415
298 461
298 476
298 481
298 482
298 485
298 487
298 489
298 490
298 491
298 536
298 537
298 614
299 230
299 231
299 244
299 245
299 258
299 271
299 290
299 305
299 306
299 336
299 337
299 349
299 366
299 367
299 404
299 414
299 461
299 476
299 479
299 480
299 485
299 490
299 533
299 534
299 535
299 614
299 615
299 616
300 229
300 258
300 290
300 304
300 334
300 335
300 348
300 365
300 404
300 414
300 459
300 460
300 475
300 489
300 532
300 614
301 228
301 256
301 257
301 290
301 300
301 302
301 303
301 333
301 348
301 364
301 404
301 414
301 458
301 474
301 489
301 529
301 530
301 531
301 613
302 226
302 227
302 250
302 251
302 252
302 253
302 254
302 255
302 289
302 290
302 291
302 301
302 331
302 332
302 347
302 362
302 363
302 404
302 457
302 473
302 488
302 527
302 528
302 612
303 224
303 225
303 247
303 248
303 249
303 288
303 300
303 329
303 330
303 347
303 360
303 361
303 397
303 404
303 472
303 487
303 525
303 526
303 612
304 223
304 243
304 244
304 245
304 246
304 288
304 298
304 299
304 327
304 328
304 346
304 359
304 397
304 471
304 486
304 522
304 523
304 524
304 611
305 221
305 222
305 240
305 241
305 242
305 287
305 296
305 297
305 326
305 346
305 358
305 396
305 470
305 486
305 496
305 520
305 521
305 610
306 220
306 237
306 238
306 239
306 286
306 295
306 324
306 325
306 342
306 346
306 358
306 395
306 453
306 454
306 455
306 470
306 487
306 494
306 495
306 518
306 519
306 610
307 218
307 219
307 234
307 235
307 236
307 286
307 293
307 294
307 322
307 323
307 341
307 344
307 345
307 394
307 452
307 456
307 469
307 491
307 492
307 493
307 516
307 517
307 609
308 219
308 231
308 232
308 233
308 286
308 292
308 321
308 340
308 345
308 394
308 451
308 469
308 486
308 487
308 488
308 489
308 490
308 514
308 515
308 608
309 228
309 229
309 230
309 286
309 290
309 291
309 319
309 320
309 339
309 344
309 393
309 450
309 469
309 484
309 485
309 512
309 513
309 608
310 224
310 225
310 226
310 227
310 285
310 287
310 288
310 289
310 317
310 318
310 338
310 344
310 392
310 417
310 449
310 469
310 483
310 509
310 510
310 511
310 607
310 628
311 221
311 222
311 223
311 285
311 286
311 315
311 316
311 337
311 343
311 391
311 417
311 448
311 469
311 481
311 482
311 507
311 508
311 606
311 627
312 218
312 219
312 220
312 284
312 335
312 336
312 343
312 360
312 390
312 416
312 447
312 479
312 480
312 505
312 506
312 606
312 626
313 215
313 216
313 217
313 283
313 334
313 342
313 359
313 390
313 414
313 415
313 446
313 476
313 477
313 478
313 502
313 503
313 504
313 605
313 624
313 625
314 212
314 213
314 214
314 282
314 333
314 342
314 359
314 360
314 389
314 413
314 445
314 473
314 474
314 475
314 500
314 501
314 604
314 623
315 208
315 209
315 210
315 211
315 280
315 281
315 332
315 342
315 358
315 377
315 378
315 379
315 380
315 388
315 412
315 444
315 468
315 469
315 470
315 471
315 472
315 498
315 499
315 603
315 623
316 205
316 206
316 207
316 279
316 331
316 341
316 357
316 376
316 387
316 411
316 443
316 467
316 496
316 497
316 576
316 577
316 603
316 623
317 202
317 203
317 204
317 277
317 278
317 331
317 341
317 356
317 374
317 375
317 386
317 410
317 441
317 442
317 466
317 494
317 495
317 573
317 574
317 575
317 602
317 621
317 622
318 199
318 200
318 201
318 276
318 330
318 340
318 356
318 372
318 373
318 386
318 409
318 440
318 464
318 465
318 491
318 492
318 493
318 571
318 572
318 601
318 619
318 620
319 195
319 196
319 197
319 198
319 274
319 275
319 329
319 340
319 355
319 370
319 371
319 385
319 408
319 439
319 463
319 489
319 490
319 570
319 601
319 618
320 192
320 193
320 194
320 272
320 273
320 306
320 307
320 328
320 329
320 339
320 354
320 369
320 384
320 407
320 438
320 460
320 461
320 462
320 487
320 488
320 570
320 600
320 617
321 189
321 190
321 191
321 271
321 302
321 303
321 304
321 305
321 327
321 330
321 339
321 353
321 367
321 368
321 383
321 406
321 437
321 458
321 459
321 484
321 485
321 486
321 600
321 616
322 186
322 187
322 188
322 269
322 270
322 298
322 299
322 300
322 301
322 326
322 339
322 353
322 365
322 366
322 383
322 405
322 436
322 455
322 456
322 457
322 482
322 483
322 599
322 615
323 183
323 184
323 185
323 201
323 268
323 295
323 296
323 297
323 325
323 338
323 352
323 363
323 364
323 382
323 403
323 404
323 435
323 452
323 453
323 454
323 479
323 480
323 481
323 598
323 614
324 180
324 181
324 182
324 200
324 266
324 267
324 291
324 292
324 293
324 294
324 324
324 338
324 351
324 362
324 381
324 402
324 434
324 450
324 451
324 476
324 477
324 478
324 590
324 591
324 597
324 613
325 176
325 177
325 178
325 179
325 198
325 199
325 264
325 265
325 288
325 289
325 290
325 323
325 337
325 351
325 360
325 361
325 380
325 402
325 433
325 448
325 449
325 475
325 588
325 589
325 592
325 596
325 612
325 627
326 173
326 174
326 175
326 196
326 197
326 263
326 284
326 285
326 286
326 287
326 322
326 336
326 351
326 358
326 359
326 380
326 401
326 432
326 447
326 472
326 473
326 474
326 586
326 587
326 593
326 595
326 611
326 627
326 628
326 629
327 170
327 171
327 172
327 194
327 195
327 261
327 262
327 280
327 281
327 282
327 283
327 321
327 336
327 352
327 356
327 357
327 379
327 399
327 400
327 432
327 447
327 459
327 471
327 501
327 502
327 503
327 504
327 584
327 585
327 594
327 610
327 627
328 167
328 168
328 169
328 192
328 193
328 260
328 277
328 278
328 279
328 320
328 335
328 354
328 355
328 378
328 398
328 432
328 441
328 442
328 443
328 444
328 445
328 446
328 458
328 469
328 470
328 491
328 492
328 493
328 494
328 495
328 496
328 497
328 498
328 499
328 500
328 510
328 511
328 547
328 583
328 594
328 610
328 627
329 164
329 165
329 166
329 190
329 191
329 257
329 258
329 259
329 273
329 274
329 275
329 276
329 319
329 335
329 351
329 352
329 353
329 377
329 397
329 432
329 439
329 440
329 446
329 458
329 467
329 468
329 482
329 483
329 484
329 485
329 486
329 487
329 488
329 489
329 490
329 509
329 546
329 581
329 582
329 593
329 608
329 609
329 610
329 626
330 160
330 161
330 162
330 163
330 189
330 256
330 264
330 265
330 270
330 271
330 272
330 317
330 318
330 334
330 349
330 350
330 377
330 396
330 431
330 437
330 438
330 446
330 458
330 466
330 507
330 508
330 544
330 545
330 579
330 580
330 593
330 607
330 611
330 626
331 157
331 158
331 159
331 187
331 188
331 255
331 266
331 267
331 268
331 269
331 316
331 334
331 348
331 376
331 394
331 395
331 434
331 435
331 436
331 446
331 458
331 461
331 462
331 463
331 464
331 465
331 505
331 506
331 522
331 523
331 543
331 578
331 592
331 607
331 612
331 625
332 153
332 154
332 155
332 156
332 185
332 186
332 204
332 254
332 315
332 333
332 347
332 375
332 393
332 431
332 432
332 433
332 446
332 456
332 457
332 466
332 502
332 503
332 504
332 521
332 542
332 576
332 577
332 592
332 606
332 612
332 625
333 150
333 151
333 152
333 183
333 184
333 204
333 253
333 314
333 333
333 345
333 346
333 374
333 393
333 428
333 429
333 430
333 443
333 444
333 445
333 446
333 452
333 455
333 466
333 498
333 499
333 500
333 501
333 520
333 541
333 574
333 575
333 591
333 605
333 612
333 624
334 181
334 182
334 203
334 252
334 272
334 312
334 313
334 333
334 344
334 374
334 392
334 426
334 427
334 442
334 446
334 453
334 454
334 495
334 496
334 497
334 518
334 519
334 540
334 572
334 573
334 590
334 604
334 623
335 179
335 180
335 202
335 272
335 311
335 342
335 343
335 373
335 424
335 425
335 441
335 452
335 492
335 493
335 494
335 517
335 539
335 571
335 590
335 603
335 623
336 177
336 178
336 201
336 272
336 310
336 341
336 372
336 421
336 422
336 423
336 441
336 451
336 489
336 490
336 491
336 517
336 537
336 538
336 569
336 570
336 589
336 601
336 602
336 622
337 175
337 176
337 200
337 271
337 309
337 339
337 340
337 341
337 371
337 419
337 420
337 441
337 449
337 450
337 487
337 488
337 516
337 533
337 534
337 535
337 536
337 567
337 568
337 588
337 600
337 622
338 173
338 174
338 199
338 271
338 308
338 337
338 338
338 341
338 371
338 417
338 418
338 441
338 448
338 484
338 485
338 486
338 515
338 532
338 565
338 566
338 587
338 599
338 621
339 172
339 197
339 198
339 269
339 270
339 307
339 335
339 336
339 341
339 370
339 415
339 416
339 441
339 445
339 446
339 447
339 480
339 481
339 482
339 483
339 514
339 530
339 531
339 564
339 587
339 598
339 620
340 170
340 171
340 196
340 268
340 306
340 332
340 333
340 334
340 342
340 369
340 413
340 414
340 439
340 440
340 441
340 442
340 443
340 444
340 477
340 478
340 479
340 514
340 529
340 532
340 563
340 586
340 598
340 620
341 167
341 168
341 169
341 195
341 267
341 304
341 305
341 326
341 327
341 328
341 329
341 330
341 331
341 342
341 368
341 410
341 411
341 412
341 435
341 436
341 437
341 438
341 442
341 444
341 473
341 474
341 475
341 476
341 513
341 528
341 536
341 561
341 562
341 585
341 597
341 620
342 165
342 166
342 194
342 265
342 266
342 303
342 325
342 342
342 367
342 407
342 408
342 409
342 443
342 468
342 469
342 470
342 471
342 472
342 512
342 527
342 534
342 535
342 559
342 560
342 585
342 596
342 619
343 163
343 164
343 192
343 193
343 264
343 302
343 323
343 324
343 342
343 366
343 383
343 405
343 406
343 465
343 466
343 467
343 512
343 521
343 522
343 523
343 524
343 525
343 526
343 535
343 557
343 558
343 584
343 595
343 619
344 162
344 191
344 263
344 300
344 301
344 322
344 337
344 342
344 366
344 382
344 403
344 404
344 443
344 463
344 464
344 511
344 535
344 555
344 556
344 583
344 594
344 618
345 161
345 190
345 262
345 299
345 321
345 336
345 342
345 365
345 380
345 381
345 400
345 401
345 402
345 411
345 413
345 442
345 461
345 462
345 511
345 535
345 554
345 583
345 593
345 618
346 160
346 189
346 260
346 261
346 298
346 320
346 337
346 338
346 342
346 364
346 377
346 378
346 379
346 398
346 399
346 411
346 412
346 442
346 460
346 509
346 510
346 511
346 512
346 513
346 534
346 552
346 553
346 582
346 592
346 617
347 188
347 258
347 259
347 297
347 318
347 319
347 339
347 340
347 341
347 363
347 376
347 396
347 397
347 410
347 442
347 458
347 459
347 508
347 514
347 533
347 550
347 551
347 581
347 591
347 616
348 187
348 257
348 297
348 317
348 338
348 339
348 340
348 362
348 375
348 393
348 394
348 395
348 410
348 442
348 456
348 457
348 507
348 533
348 549
348 581
348 590
348 616
348 642
348 643
348 644
349 186
349 256
349 295
349 296
349 315
349 316
349 337
349 341
349 342
349 361
349 373
349 374
349 390
349 391
349 392
349 408
349 409
349 410
349 442
349 455
349 507
349 533
349 547
349 548
349 580
349 589
349 615
349 641
349 645
350 185
350 255
350 294
350 314
350 335
350 336
350 360
350 372
350 388
350 389
350 407
350 411
350 412
350 442
350 446
350 447
350 448
350 449
350 453
350 454
350 506
350 533
350 545
350 546
350 579
350 588
350 615
350 640
351 185
351 254
351 293
351 312
351 313
351 334
351 359
351 370
351 371
351 386
351 387
351 406
351 439
351 440
351 441
351 442
351 443
351 444
351 445
351 450
351 451
351 452
351 505
351 506
351 532
351 544
351 579
351 587
351 614
351 639
352 253
352 292
352 310
352 311
352 333
352 359
352 369
352 385
352 404
352 405
352 437
352 438
352 451
352 504
352 507
352 531
352 542
352 543
352 578
352 586
352 614
352 638
353 252
353 291
353 308
353 309
353 332
353 358
353 366
353 367
353 368
353 384
353 403
353 435
353 436
353 450
353 502
353 503
353 508
353 509
353 510
353 531
353 540
353 541
353 544
353 577
353 584
353 585
353 613
353 637
354 250
354 251
354 290
354 307
354 331
354 357
354 365
354 384
354 401
354 402
354 433
354 434
354 449
354 495
354 503
354 508
354 531
354 539
354 576
354 583
354 613
354 636
355 249
355 289
355 305
355 306
355 330
355 357
355 364
355 383
355 400
355 430
355 431
355 432
355 448
355 495
355 502
355 504
355 531
355 537
355 538
355 576
355 582
355 612
355 635
356 247
356 248
356 288
356 304
356 328
356 329
356 330
356 356
356 360
356 362
356 363
356 383
356 398
356 399
356 426
356 427
356 428
356 429
356 446
356 447
356 493
356 494
356 495
356 496
356 501
356 531
356 536
356 555
356 575
356 581
356 612
356 634
357 246
357 286
357 287
357 302
357 303
357 327
357 330
357 355
357 361
357 395
357 396
357 397
357 423
357 424
357 425
357 445
357 491
357 492
357 500
357 531
357 534
357 535
357 555
357 574
357 581
357 611
357 633
358 245
358 285
358 301
358 326
358 355
358 389
358 390
358 391
358 392
358 393
358 394
358 420
358 421
358 422
358 444
358 490
358 500
358 531
358 532
358 533
358 554
358 574
358 580
358 611
358 633
359 244
359 284
359 300
359 325
359 354
359 387
359 388
359 392
359 415
359 416
359 417
359 418
359 419
359 442
359 443
359 499
359 530
359 553
359 573
359 580
359 610
359 632
359 633
359 634
360 243
360 283
360 298
360 299
360 324
360 353
360 377
360 381
360 382
360 383
360 384
360 385
360 386
360 392
360 414
360 441
360 498
360 529
360 553
360 573
360 579
360 610
360 631
361 242
361 283
361 297
361 323
361 324
361 352
361 376
361 386
361 392
361 413
361 440
361 497
361 528
361 553
361 572
361 609
361 630
362 241
362 282
362 295
362 296
362 320
362 321
362 322
362 324
362 351
362 376
362 386
362 391
362 438
362 439
362 496
362 527
362 553
362 571
362 609
362 629
363 240
363 282
363 294
363 319
363 324
363 350
363 376
363 387
363 390
363 437
363 495
363 526
363 552
363 570
363 608
363 628
364 239
364 282
364 292
364 293
364 317
364 318
364 324
364 349
364 362
364 376
364 379
364 388
364 389
364 436
364 494
364 524
364 525
364 552
364 570
364 607
364 626
364 627
365 238
365 290
365 291
365 315
365 316
365 324
365 336
365 337
365 338
365 349
365 362
365 375
365 376
365 377
365 378
365 379
365 435
365 493
365 523
365 551
365 569
365 607
365 625
366 237
366 289
366 314
366 325
366 335
366 348
366 362
366 373
366 374
366 380
366 433
366 434
366 492
366 500
366 522
366 550
366 569
366 606
366 624
367 236
367 287
367 288
367 313
367 334
367 347
367 351
367 361
367 372
367 432
367 464
367 491
367 500
367 522
367 550
367 569
367 606
367 623
368 236
368 286
368 311
368 312
368 333
368 346
368 352
368 358
368 359
368 360
368 367
368 371
368 398
368 431
368 464
368 465
368 466
368 490
368 501
368 516
368 517
368 518
368 519
368 520
368 521
368 522
368 549
368 569
368 605
368 622
369 234
369 235
369 285
369 310
369 321
369 332
369 345
369 353
369 354
369 355
369 356
369 357
369 368
369 369
369 370
369 397
369 430
369 463
369 489
369 501
369 515
369 522
369 549
369 568
369 605
369 622
369 655
369 656
369 657
370 232
370 233
370 283
370 284
370 309
370 320
370 331
370 345
370 367
370 396
370 428
370 429
370 462
370 488
370 501
370 514
370 522
370 549
370 567
370 604
370 621
370 651
370 652
370 653
370 654
371 203
371 230
371 231
371 280
371 281
371 282
371 307
371 308
371 319
371 330
371 344
371 345
371 365
371 366
371 395
371 427
371 461
371 488
371 500
371 513
371 522
371 548
371 566
371 604
371 620
371 646
371 647
371 648
371 649
371 650
372 201
372 202
372 211
372 229
372 278
372 279
372 306
372 319
372 329
372 343
372 346
372 347
372 394
372 425
372 426
372 460
372 487
372 500
372 512
372 522
372 548
372 565
372 603
372 619
372 642
372 643
372 644
372 645
373 199
373 200
373 203
373 211
373 228
373 277
373 305
373 318
373 329
373 342
373 393
373 424
373 459
373 486
373 500
373 511
373 522
373 547
373 564
373 603
373 618
373 637
373 638
373 639
373 640
373 641
374 198
374 204
374 205
374 210
374 220
374 227
374 272
374 273
374 274
374 275
374 276
374 303
374 304
374 318
374 319
374 328
374 341
374 348
374 352
374 391
374 392
374 423
374 459
374 485
374 500
374 510
374 522
374 547
374 563
374 602
374 617
374 630
374 631
374 632
374 633
374 634
374 635
374 636
375 195
375 196
375 197
375 209
375 221
375 225
375 226
375 270
375 271
375 276
375 290
375 291
375 292
375 293
375 302
375 317
375 328
375 340
375 348
375 349
375 350
375 351
375 390
375 422
375 458
375 484
375 507
375 508
375 509
375 547
375 562
375 601
375 616
375 626
375 627
375 628
375 629
375 694
375 695
375 696
376 208
376 222
376 224
376 268
376 269
376 276
376 289
376 300
376 301
376 316
376 326
376 327
376 328
376 329
376 340
376 348
376 360
376 389
376 420
376 421
376 457
376 483
376 505
376 506
376 509
376 532
376 546
376 561
376 601
376 615
376 623
376 624
376 625
376 691
376 692
376 693
377 207
377 223
377 266
377 267
377 275
377 288
377 294
377 299
377 315
377 325
377 330
377 331
377 332
377 333
377 334
377 339
377 347
377 358
377 360
377 388
377 419
377 456
377 482
377 502
377 503
377 504
377 510
377 531
377 545
377 560
377 600
377 613
377 614
377 622
377 688
377 689
377 690
378 206
378 222
378 264
378 265
378 274
378 287
378 294
378 299
378 315
378 324
378 339
378 346
378 359
378 386
378 387
378 418
378 455
378 482
378 501
378 510
378 529
378 530
378 545
378 559
378 600
378 612
378 622
378 685
378 686
378 687
379 205
379 221
379 263
379 272
379 273
379 286
379 294
379 295
379 296
379 297
379 298
379 315
379 323
379 338
379 339
379 344
379 345
379 359
379 385
379 417
379 454
379 466
379 480
379 481
379 482
379 499
379 500
379 510
379 527
379 528
379 544
379 559
379 599
379 609
379 611
379 682
379 683
379 684
380 203
380 204
380 220
380 260
380 261
380 262
380 269
380 271
380 285
380 294
380 322
380 337
380 340
380 342
380 343
380 359
380 384
380 415
380 416
380 453
380 467
380 482
380 497
380 498
380 510
380 525
380 526
380 544
380 577
380 598
380 610
380 679
380 680
380 681
381 204
381 219
381 259
381 270
381 283
381 284
381 293
381 302
381 313
381 314
381 322
381 336
381 359
381 383
381 414
381 452
381 466
381 483
381 495
381 496
381 510
381 523
381 524
381 543
381 577
381 598
381 609
381 675
381 676
381 677
381 678
382 202
382 203
382 217
382 218
382 257
382 258
382 268
382 269
382 282
382 292
382 303
382 304
382 312
382 321
382 328
382 335
382 359
382 382
382 413
382 451
382 466
382 474
382 483
382 494
382 505
382 509
382 520
382 521
382 522
382 543
382 576
382 582
382 597
382 608
382 672
382 673
382 674
383 201
383 216
383 255
383 256
383 267
383 281
383 290
383 291
383 303
383 311
383 320
383 328
383 334
383 359
383 381
383 411
383 412
383 450
383 465
383 469
383 470
383 473
383 483
383 492
383 493
383 506
383 508
383 519
383 542
383 575
383 582
383 586
383 587
383 588
383 589
383 590
383 591
383 592
383 593
383 597
383 607
383 670
383 671
384 200
384 215
384 216
384 253
384 254
384 266
384 280
384 289
384 302
384 310
384 319
384 327
384 329
384 333
384 380
384 410
384 450
384 463
384 464
384 465
384 471
384 472
384 473
384 475
384 479
384 483
384 490
384 491
384 507
384 517
384 518
384 574
384 583
384 584
384 585
384 594
384 596
384 607
384 667
384 668
384 669
385 197
385 198
385 199
385 214
385 217
385 251
385 252
385 265
385 279
385 288
385 302
385 310
385 318
385 330
385 331
385 332
385 333
385 377
385 379
385 409
385 449
385 462
385 465
385 473
385 476
385 477
385 478
385 483
385 485
385 486
385 487
385 488
385 489
385 507
385 515
385 516
385 573
385 596
385 606
385 663
385 664
385 665
385 666
386 198
386 213
386 249
386 250
386 263
386 264
386 278
386 287
386 302
386 309
386 317
386 329
386 332
386 333
386 377
386 378
386 408
386 448
386 460
386 461
386 473
386 475
386 483
386 484
386 508
386 513
386 514
386 573
386 595
386 605
386 660
386 661
386 662
387 198
387 211
387 212
387 247
387 248
387 262
387 277
387 286
387 302
387 308
387 309
387 310
387 311
387 316
387 324
387 327
387 328
387 331
387 334
387 376
387 406
387 407
387 447
387 459
387 474
387 482
387 483
387 499
387 511
387 512
387 572
387 595
387 604
387 657
387 658
387 659
388 197
388 210
388 246
388 260
388 261
388 276
388 284
388 285
388 301
388 307
388 315
388 325
388 326
388 331
388 334
388 364
388 365
388 366
388 367
388 368
388 369
388 405
388 446
388 458
388 474
388 481
388 483
388 497
388 498
388 509
388 510
388 571
388 595
388 603
388 655
388 656
389 196
389 209
389 244
389 245
389 259
389 274
389 275
389 282
389 283
389 295
389 296
389 297
389 298
389 299
389 300
389 301
389 302
389 303
389 304
389 307
389 314
389 326
389 331
389 335
389 340
389 362
389 363
389 404
389 445
389 474
389 480
389 483
389 494
389 495
389 496
389 498
389 499
389 500
389 507
389 508
389 570
389 595
389 602
389 651
389 652
389 653
389 654
390 195
390 208
390 242
390 243
390 258
390 273
390 281
390 293
390 294
390 305
390 306
390 307
390 314
390 325
390 330
390 338
390 339
390 360
390 361
390 402
390 403
390 444
390 478
390 479
390 484
390 491
390 492
390 493
390 498
390 506
390 570
390 595
390 601
390 648
390 649
390 650
391 194
391 206
391 207
391 239
391 240
391 241
391 256
391 257
391 273
391 280
391 290
391 291
391 292
391 308
391 313
391 330
391 337
391 357
391 358
391 359
391 401
391 443
391 470
391 474
391 475
391 476
391 477
391 479
391 488
391 489
391 490
391 504
391 505
391 569
391 600
391 645
391 646
391 647
392 193
392 205
392 238
392 255
392 271
392 272
392 279
392 287
392 288
392 289
392 312
392 330
392 337
392 356
392 399
392 400
392 442
392 471
392 472
392 473
392 479
392 484
392 485
392 486
392 487
392 502
392 503
392 563
392 564
392 565
392 568
392 599
392 642
392 643
392 644
393 192
393 204
393 236
393 237
393 254
393 270
393 279
393 286
393 311
393 330
393 336
393 354
393 355
393 398
393 425
393 426
393 427
393 428
393 441
393 469
393 470
393 481
393 482
393 483
393 500
393 501
393 513
393 561
393 562
393 566
393 568
393 598
393 639
393 640
393 641
394 191
394 203
394 234
394 235
394 252
394 253
394 269
394 274
394 275
394 276
394 277
394 278
394 279
394 280
394 285
394 310
394 329
394 336
394 351
394 352
394 353
394 397
394 423
394 424
394 441
394 468
394 479
394 480
394 488
394 498
394 499
394 512
394 560
394 567
394 568
394 597
394 636
394 637
394 638
395 190
395 202
395 228
395 232
395 233
395 250
395 251
395 268
395 276
395 309
395 329
395 335
395 349
395 350
395 396
395 422
395 440
395 467
395 478
395 488
395 496
395 497
395 511
395 559
395 568
395 596
395 633
395 634
395 635
396 189
396 200
396 201
396 229
396 230
396 231
396 249
396 263
396 266
396 267
396 275
396 308
396 328
396 335
396 346
396 347
396 348
396 394
396 395
396 421
396 439
396 476
396 477
396 488
396 494
396 495
396 510
396 558
396 567
396 595
396 630
396 631
396 632
397 188
397 199
397 223
397 224
397 225
397 226
397 227
397 228
397 248
397 264
397 265
397 306
397 307
397 328
397 335
397 344
397 345
397 365
397 366
397 393
397 419
397 420
397 438
397 448
397 474
397 475
397 488
397 492
397 493
397 510
397 557
397 558
397 567
397 594
397 627
397 628
397 629
398 187
398 198
398 222
398 247
398 262
398 263
398 305
398 327
398 343
398 363
398 364
398 392
398 417
398 418
398 437
398 447
398 472
398 473
398 489
398 490
398 491
398 510
398 555
398 556
398 558
398 566
398 593
398 624
398 625
398 626
399 186
399 197
399 219
399 220
399 221
399 246
399 259
399 260
399 261
399 298
399 299
399 300
399 305
399 326
399 341
399 342
399 362
399 391
399 416
399 436
399 447
399 469
399 470
399 471
399 488
399 510
399 554
399 566
399 592
399 623
400 185
400 195
400 196
400 217
400 218
400 246
400 254
400 255
400 256
400 257
400 258
400 297
400 301
400 302
400 303
400 304
400 325
400 338
400 339
400 340
400 361
400 390
400 414
400 415
400 435
400 446
400 462
400 463
400 466
400 467
400 468
400 487
400 509
400 552
400 553
400 566
400 591
400 621
400 622
401 185
401 194
401 214
401 215
401 216
401 243
401 244
401 245
401 246
401 251
401 252
401 253
401 296
401 304
401 323
401 324
401 336
401 337
401 360
401 388
401 389
401 412
401 413
401 434
401 446
401 460
401 461
401 464
401 465
401 485
401 486
401 509
401 551
401 565
401 590
401 620
402 183
402 184
402 193
402 211
402 212
402 213
402 241
402 242
402 247
402 284
402 294
402 295
402 303
402 322
402 334
402 335
402 357
402 358
402 359
402 387
402 411
402 433
402 445
402 459
402 462
402 463
402 483
402 484
402 508
402 550
402 564
402 589
402 612
402 613
402 614
402 615
402 616
402 617
402 618
402 619
403 182
403 192
403 210
403 240
403 284
403 293
403 302
403 321
403 332
403 333
403 356
403 385
403 386
403 410
403 432
403 445
403 460
403 461
403 481
403 482
403 508
403 549
403 564
403 588
403 609
403 610
403 611
403 619
404 191
404 209
404 238
404 239
404 284
404 292
404 301
404 321
404 330
404 331
404 356
404 384
404 408
404 409
404 431
404 443
404 444
404 456
404 457
404 458
404 459
404 479
404 480
404 507
404 547
404 548
404 563
404 587
404 606
404 607
404 608
404 618
405 189
405 190
405 207
405 208
405 237
405 284
405 291
405 301
405 321
405 328
405 329
405 354
405 355
405 383
405 407
405 430
405 453
405 454
405 455
405 477
405 478
405 507
405 545
405 546
405 563
405 586
405 603
405 604
405 605
405 616
405 617
406 179
406 180
406 181
406 188
406 205
406 206
406 235
406 236
406 284
406 289
406 290
406 300
406 321
406 326
406 327
406 353
406 382
406 406
406 429
406 451
406 452
406 475
406 476
406 506
406 544
406 562
406 586
406 600
406 601
406 602
406 615
407 178
407 187
407 202
407 203
407 204
407 234
407 243
407 249
407 280
407 281
407 284
407 288
407 299
407 320
407 321
407 322
407 323
407 324
407 325
407 351
407 352
407 380
407 381
407 405
407 428
407 449
407 450
407 456
407 473
407 474
407 506
407 543
407 562
407 585
407 596
407 597
407 598
407 599
407 614
408 177
408 186
408 199
408 200
408 201
408 233
408 244
408 248
408 282
408 284
408 286
408 287
408 298
408 318
408 319
408 350
408 379
408 400
408 402
408 403
408 404
408 427
408 447
408 448
408 456
408 471
408 472
408 505
408 542
408 561
408 584
408 593
408 594
408 595
408 613
409 177
409 185
409 197
409 198
409 231
409 232
409 245
409 246
409 247
409 278
409 283
409 284
409 285
409 297
409 317
409 349
409 377
409 378
409 401
409 426
409 445
409 446
409 456
409 457
409 458
409 469
409 470
409 505
409 540
409 541
409 560
409 583
409 589
409 590
409 591
409 592
409 612
410 176
410 184
410 195
410 196
410 230
410 245
410 279
410 282
410 296
410 315
410 316
410 349
410 376
410 425
410 443
410 444
410 450
410 456
410 457
410 468
410 503
410 504
410 539
410 560
410 582
411 174
411 175
411 183
411 192
411 193
411 194
411 229
411 244
411 275
411 276
411 277
411 278
411 279
411 280
411 281
411 295
411 314
411 375
411 424
411 441
411 442
411 451
411 454
411 455
411 456
411 457
411 466
411 467
411 504
411 538
411 560
411 581
412 173
412 181
412 182
412 191
412 227
412 228
412 243
412 244
412 272
412 273
412 274
412 276
412 278
412 294
412 312
412 313
412 373
412 374
412 423
412 438
412 439
412 440
412 452
412 453
412 458
412 464
412 465
412 503
412 537
412 560
412 580
412 618
413 172
413 180
413 242
413 244
413 271
413 276
413 277
413 293
413 311
413 363
413 364
413 365
413 366
413 367
413 372
413 396
413 397
413 423
413 436
413 437
413 441
413 450
413 451
413 459
413 460
413 461
413 462
413 463
413 503
413 535
413 536
413 578
413 579
413 618
414 171
414 179
414 241
414 276
414 292
414 310
414 359
414 360
414 361
414 362
414 371
414 394
414 395
414 423
414 434
414 435
414 449
414 503
414 534
414 559
414 577
414 618
415 170
415 178
415 240
415 275
415 291
415 308
415 309
415 357
415 358
415 370
415 392
415 393
415 423
415 431
415 432
415 433
415 448
415 502
415 532
415 533
415 558
415 576
415 618
416 169
416 176
416 177
416 240
416 267
416 268
416 269
416 271
416 274
416 287
416 291
416 307
416 355
416 356
416 369
416 390
416 391
416 422
416 429
416 430
416 447
416 502
416 524
416 525
416 531
416 557
416 574
416 575
416 617
417 168
417 175
417 239
417 266
417 271
417 272
417 273
417 288
417 289
417 290
417 305
417 306
417 353
417 367
417 368
417 389
417 426
417 427
417 428
417 446
417 469
417 501
417 526
417 529
417 530
417 556
417 565
417 566
417 567
417 568
417 569
417 570
417 571
417 572
417 573
417 617
418 167
418 174
418 238
418 263
418 264
418 265
418 271
418 288
418 294
418 304
418 340
418 341
418 342
418 344
418 350
418 351
418 352
418 366
418 387
418 388
418 422
418 423
418 424
418 425
418 441
418 442
418 443
418 444
418 445
418 446
418 462
418 468
418 501
418 526
418 527
418 528
418 556
418 573
418 616
419 173
419 237
419 261
419 262
419 266
419 269
419 270
419 288
419 295
419 296
419 297
419 298
419 299
419 300
419 301
419 302
419 303
419 338
419 339
419 345
419 346
419 347
419 348
419 349
419 365
419 386
419 420
419 421
419 440
419 446
419 461
419 467
419 500
419 526
419 555
419 572
419 615
420 171
420 172
420 236
420 259
420 260
420 266
420 267
420 268
420 287
420 303
420 337
420 339
420 364
420 384
420 385
420 418
420 419
420 439
420 447
420 455
420 461
420 465
420 466
420 500
420 525
420 555
420 572
420 615
420 628
420 629
420 630
420 631
421 170
421 235
421 258
421 266
421 267
421 286
421 303
421 337
421 363
421 383
421 416
421 417
421 437
421 438
421 447
421 455
421 460
421 462
421 463
421 464
421 499
421 524
421 554
421 571
421 614
421 626
421 627
422 169
422 234
422 256
422 257
422 265
422 268
422 285
422 302
422 313
422 319
422 320
422 335
422 336
422 362
422 381
422 382
422 414
422 415
422 436
422 446
422 456
422 457
422 458
422 459
422 460
422 461
422 499
422 523
422 554
422 569
422 570
422 614
422 625
423 166
423 168
423 233
423 255
423 263
423 264
423 284
423 301
423 314
423 315
423 316
423 317
423 318
423 321
423 334
423 361
423 380
423 412
423 413
423 432
423 433
423 434
423 435
423 445
423 455
423 498
423 522
423 545
423 553
423 568
423 613
423 623
423 624
424 166
424 167
424 232
424 254
424 261
424 262
424 281
424 282
424 283
424 300
424 313
424 332
424 333
424 359
424 360
424 377
424 378
424 379
424 409
424 410
424 411
424 430
424 431
424 433
424 444
424 454
424 498
424 521
424 545
424 553
424 612
424 622
425 165
425 231
425 250
425 251
425 252
425 253
425 260
425 282
425 299
425 312
425 331
425 358
425 376
425 407
425 408
425 429
425 433
425 442
425 443
425 445
425 453
425 497
425 520
425 543
425 544
425 545
425 546
425 552
425 612
426 164
426 230
426 258
426 259
426 282
426 298
426 311
426 328
426 329
426 330
426 357
426 372
426 374
426 375
426 404
426 405
426 406
426 426
426 427
426 428
426 429
426 430
426 441
426 446
426 447
426 452
426 497
426 519
426 542
426 551
426 611
427 163
427 230
427 235
427 256
427 257
427 281
427 297
427 325
427 326
427 327
427 357
427 373
427 402
427 403
427 424
427 425
427 440
427 448
427 449
427 450
427 451
427 496
427 518
427 541
427 551
427 611
428 162
428 229
428 235
428 254
428 255
428 281
428 296
428 323
428 324
428 372
428 400
428 401
428 422
428 423
428 439
428 449
428 496
428 517
428 540
428 551
428 610
429 160
429 161
429 228
429 236
429 238
429 253
429 280
429 295
429 321
429 322
429 371
429 397
429 398
429 399
429 420
429 421
429 439
429 449
429 496
429 514
429 515
429 516
429 517
429 539
429 550
429 609
429 655
429 664
430 158
430 159
430 228
430 237
430 240
430 252
430 278
430 279
430 294
430 319
430 320
430 370
430 395
430 396
430 418
430 419
430 434
430 438
430 495
430 513
430 517
430 538
430 550
430 609
430 654
430 663
431 157
431 226
431 227
431 228
431 237
431 239
431 250
431 251
431 294
431 316
431 317
431 318
431 370
431 393
431 394
431 417
431 433
431 434
431 436
431 437
431 452
431 453
431 454
431 495
431 512
431 517
431 536
431 537
431 549
431 608
431 653
431 663
432 156
432 225
432 229
432 230
432 238
432 239
432 240
432 241
432 248
432 249
432 268
432 269
432 270
432 271
432 272
432 293
432 314
432 315
432 369
432 390
432 391
432 392
432 415
432 416
432 435
432 450
432 451
432 494
432 510
432 511
432 518
432 535
432 548
432 608
432 652
432 662
433 155
433 224
433 231
433 232
433 236
433 237
433 247
433 267
433 292
433 312
433 313
433 364
433 365
433 366
433 367
433 368
433 369
433 388
433 389
433 413
433 414
433 434
433 449
433 494
433 509
433 517
433 534
433 548
433 607
433 652
433 661
434 154
434 223
434 237
434 242
434 245
434 246
434 265
434 266
434 291
434 310
434 311
434 363
434 370
434 386
434 387
434 402
434 403
434 404
434 411
434 412
434 434
434 444
434 445
434 446
434 447
434 448
434 493
434 508
434 533
434 548
434 607
434 651
434 660
435 152
435 153
435 222
435 237
435 242
435 243
435 244
435 264
435 276
435 277
435 278
435 291
435 307
435 308
435 309
435 362
435 383
435 384
435 385
435 399
435 400
435 401
435 405
435 409
435 410
435 433
435 443
435 448
435 493
435 507
435 517
435 532
435 548
435 606
435 650
435 658
435 659
436 151
436 221
436 237
436 242
436 262
436 263
436 275
436 289
436 290
436 291
436 306
436 361
436 381
436 382
436 394
436 395
436 396
436 397
436 398
436 407
436 408
436 432
436 442
436 492
436 505
436 506
436 516
436 531
436 605
436 649
436 657
437 150
437 220
437 227
437 237
437 241
437 261
437 274
437 288
437 292
437 298
437 305
437 360
437 361
437 378
437 379
437 380
437 406
437 432
437 441
437 492
437 504
437 515
437 529
437 530
437 605
437 648
437 656
438 149
438 219
438 227
438 233
438 240
438 259
438 260
438 271
438 273
438 287
438 292
438 299
438 300
438 301
438 302
438 303
438 304
438 359
438 361
438 376
438 377
438 405
438 431
438 438
438 439
438 440
438 441
438 491
438 503
438 514
438 528
438 604
438 648
438 656
439 148
439 218
439 228
439 229
439 233
439 237
439 238
439 239
439 240
439 258
439 272
439 286
439 293
439 294
439 353
439 359
439 374
439 375
439 403
439 404
439 431
439 437
439 441
439 491
439 501
439 502
439 514
439 526
439 527
439 603
439 647
439 656
440 147
440 148
440 217
440 228
440 230
440 231
440 232
440 233
440 234
440 235
440 236
440 241
440 256
440 257
440 272
440 285
440 291
440 292
440 293
440 353
440 358
440 371
440 372
440 373
440 402
440 431
440 436
440 490
440 500
440 514
440 525
440 603
440 646
441 146
441 148
441 216
441 227
441 233
441 241
441 254
441 255
441 271
441 284
441 290
441 294
441 352
441 357
441 367
441 368
441 369
441 370
441 400
441 401
441 431
441 435
441 490
441 499
441 513
441 524
441 602
441 645
442 215
442 221
442 232
442 241
442 253
442 271
442 283
442 289
442 291
442 292
442 296
442 351
442 357
442 363
442 364
442 365
442 366
442 399
442 431
442 434
442 489
442 498
442 513
442 523
442 602
442 644
443 214
443 221
443 231
443 241
443 252
443 272
443 283
443 288
443 293
443 295
443 296
443 350
443 357
443 362
443 396
443 397
443 398
443 429
443 430
443 432
443 433
443 489
443 496
443 497
443 513
443 521
443 522
443 601
443 644
444 213
444 220
444 221
444 222
444 223
444 230
444 241
444 250
444 251
444 283
444 288
444 294
444 296
444 348
444 349
444 357
444 362
444 395
444 431
444 489
444 495
444 512
444 520
444 601
444 643
445 211
445 212
445 219
445 224
445 229
445 248
445 249
445 281
445 282
445 283
445 284
445 287
445 347
445 356
445 393
445 394
445 430
445 490
445 493
445 494
445 511
445 519
445 600
445 642
446 210
446 220
446 228
446 247
446 279
446 280
446 345
446 346
446 391
446 392
446 429
446 489
446 492
446 518
446 600
446 641
446 669
447 209
447 227
447 245
447 246
447 278
447 343
447 344
447 389
447 390
447 428
447 489
447 490
447 491
447 517
447 541
447 599
447 640
447 668
447 679
447 680
447 681
448 208
448 224
448 225
448 243
448 244
448 276
448 277
448 342
448 387
448 388
448 427
448 488
448 516
448 541
448 598
448 640
448 662
448 663
448 664
448 665
448 666
448 667
448 668
448 676
448 677
448 678
449 207
449 222
449 223
449 234
449 235
449 236
449 242
449 268
449 269
449 270
449 271
449 275
449 298
449 341
449 386
449 427
449 487
449 516
449 540
449 541
449 542
449 543
449 598
449 639
449 669
449 673
449 674
449 675
450 207
450 220
450 221
450 237
450 238
450 241
450 264
450 265
450 266
450 267
450 274
450 295
450 296
450 297
450 339
450 340
450 384
450 385
450 427
450 486
450 539
450 544
450 597
450 638
450 670
450 671
450 672
451 206
451 218
451 219
451 239
451 240
451 249
451 258
451 259
451 260
451 261
451 262
451 263
451 273
451 294
451 338
451 383
451 425
451 426
451 427
451 484
451 485
451 520
451 538
451 596
451 637
452 205
452 219
452 237
452 238
452 250
452 254
452 255
452 256
452 257
452 272
452 292
452 293
452 336
452 337
452 381
452 382
452 423
452 424
452 428
452 483
452 520
452 538
452 596
452 610
452 636
452 678
452 679
452 680
452 681
452 682
452 683
453 204
453 219
453 238
453 247
453 248
453 249
453 250
453 251
453 252
453 253
453 272
453 291
453 379
453 380
453 422
453 428
453 482
453 519
453 537
453 595
453 610
453 635
453 672
453 673
453 674
453 675
453 676
453 677
454 203
454 238
454 245
454 246
454 271
454 289
454 290
454 352
454 377
454 378
454 422
454 429
454 481
454 518
454 536
454 595
454 608
454 609
454 610
454 611
454 635
454 667
454 668
454 669
454 670
454 671
455 202
455 235
455 236
455 237
455 238
455 239
455 240
455 241
455 242
455 243
455 244
455 269
455 270
455 288
455 351
455 375
455 376
455 420
455 421
455 423
455 429
455 465
455 466
455 467
455 468
455 481
455 517
455 536
455 594
455 607
455 634
455 661
455 662
455 663
455 664
455 665
455 666
456 201
456 231
456 232
456 233
456 234
456 268
456 280
456 286
456 287
456 350
456 373
456 374
456 419
456 422
456 429
456 469
456 470
456 479
456 480
456 516
456 535
456 593
456 606
456 633
456 656
456 657
456 658
456 659
456 660
457 200
457 230
457 267
457 281
457 285
457 350
457 371
457 372
457 419
457 423
457 429
457 471
457 478
457 516
457 535
457 593
457 605
457 632
457 652
457 653
457 654
457 655
458 199
458 229
458 266
458 281
458 284
458 349
458 370
458 417
458 418
458 419
458 422
458 424
458 429
458 471
458 476
458 477
458 515
458 534
458 593
458 604
458 632
458 647
458 648
458 649
458 650
458 651
459 198
459 227
459 228
459 265
459 282
459 348
459 368
459 369
459 416
459 419
459 427
459 428
459 472
459 475
459 515
459 534
459 592
459 603
459 632
459 643
459 644
459 645
459 646
460 197
460 225
460 226
460 264
460 280
460 281
460 348
460 366
460 367
460 415
460 420
460 426
460 428
460 473
460 474
460 515
460 533
460 591
460 602
460 638
460 639
460 640
460 641
460 642
461 196
461 223
461 224
461 263
461 279
461 348
461 364
461 365
461 413
461 414
461 421
461 427
461 472
461 481
461 514
461 532
461 591
461 601
461 630
461 631
461 632
461 633
461 634
461 635
461 636
461 637
462 195
462 222
462 262
462 278
462 347
462 363
462 412
462 421
462 471
462 480
462 514
462 532
462 590
462 600
462 628
462 629
463 194
463 221
463 261
463 276
463 277
463 346
463 361
463 362
463 411
463 420
463 470
463 479
463 515
463 531
463 591
463 600
463 626
463 627
464 193
464 218
464 219
464 220
464 260
464 274
464 275
464 346
464 360
464 411
464 420
464 431
464 454
464 455
464 470
464 479
464 510
464 530
464 600
464 616
464 617
464 618
464 619
464 620
464 621
464 622
464 623
464 624
464 625
465 192
465 217
465 257
465 259
465 273
465 345
465 358
465 359
465 410
465 420
465 430
465 452
465 453
465 470
465 478
465 509
465 530
465 600
465 610
465 611
465 612
465 613
465 614
465 615
465 624
466 191
466 216
466 258
466 271
466 272
466 345
466 356
466 357
466 409
466 420
466 421
466 424
466 425
466 426
466 427
466 428
466 429
466 451
466 467
466 468
466 469
466 470
466 471
466 472
466 478
466 508
466 530
466 605
466 606
466 607
466 608
466 609
466 624
467 190
467 215
467 257
467 270
467 344
467 354
467 355
467 408
467 419
467 429
467 447
467 449
467 450
467 466
467 477
467 507
467 529
467 598
467 599
467 600
467 601
467 602
467 603
467 604
467 624
468 189
468 213
468 214
468 256
468 270
468 344
468 352
468 353
468 366
468 408
468 417
468 419
468 428
468 447
468 448
468 465
468 466
468 477
468 507
468 529
468 595
468 596
468 597
468 618
468 623
469 188
469 212
469 255
469 343
469 350
469 351
469 364
469 365
469 366
469 404
469 405
469 406
469 407
469 418
469 428
469 446
469 462
469 463
469 464
469 466
469 476
469 506
469 507
469 508
469 517
469 518
469 527
469 528
469 588
469 589
469 590
469 591
469 592
469 593
469 594
469 616
469 617
469 619
469 622
470 187
470 211
470 254
470 348
470 349
470 362
470 363
470 367
470 402
470 403
470 407
470 418
470 428
470 444
470 445
470 463
470 464
470 465
470 476
470 505
470 515
470 516
470 528
470 584
470 585
470 586
470 587
470 614
470 615
470 621
471 187
471 209
471 210
471 253
471 344
471 346
471 347
471 359
471 360
471 361
471 401
471 407
471 408
471 418
471 426
471 427
471 428
471 429
471 462
471 475
471 505
471 512
471 513
471 514
471 516
471 528
471 580
471 581
471 582
471 583
471 610
471 611
471 612
471 613
471 621
472 186
472 208
472 250
472 252
472 344
472 345
472 357
472 358
472 399
472 400
472 406
472 409
472 418
472 425
472 441
472 442
472 443
472 461
472 475
472 511
472 517
472 528
472 574
472 575
472 576
472 577
472 578
472 579
472 591
472 608
472 609
472 620
473 185
473 206
473 207
473 251
473 344
473 354
473 355
473 356
473 398
473 406
473 410
473 418
473 424
473 439
473 440
473 460
473 475
473 509
473 510
473 517
473 527
473 568
473 569
473 570
473 571
473 572
473 573
473 590
473 604
473 605
473 606
473 607
473 620
474 184
474 204
474 205
474 250
474 352
474 353
474 398
474 405
474 411
474 412
474 417
474 424
474 438
474 459
474 508
474 563
474 564
474 565
474 566
474 567
474 590
474 602
474 603
474 619
475 183
475 203
475 231
475 250
475 342
475 349
475 350
475 351
475 397
475 404
475 413
475 416
475 436
475 437
475 458
475 519
475 558
475 559
475 560
475 561
475 562
475 589
475 600
475 601
475 618
476 182
476 201
476 202
476 225
476 231
476 249
476 342
476 343
476 344
476 345
476 346
476 347
476 348
476 383
476 384
476 385
476 386
476 387
476 396
476 403
476 404
476 405
476 414
476 416
476 434
476 435
476 457
476 518
476 520
476 553
476 554
476 555
476 556
476 557
476 589
476 598
476 599
476 617
477 181
477 199
477 200
477 225
477 228
477 229
477 230
477 248
477 341
477 382
477 394
477 395
477 401
477 402
477 415
477 416
477 433
477 452
477 455
477 456
477 499
477 513
477 518
477 547
477 548
477 549
477 550
477 551
477 552
477 588
477 597
477 616
478 180
478 198
478 225
478 226
478 227
478 247
478 338
478 339
478 340
478 381
478 393
478 400
478 416
478 431
478 432
478 453
478 454
478 499
478 500
478 501
478 512
478 518
478 542
478 543
478 544
478 545
478 546
478 572
478 573
478 574
478 575
478 587
478 596
478 615
479 178
479 179
479 225
479 246
479 337
479 381
479 392
479 414
479 417
479 429
479 430
479 449
479 450
479 451
479 452
479 499
479 512
479 518
479 537
479 538
479 539
479 540
479 541
479 571
479 576
479 585
479 586
479 595
479 615
480 177
480 222
480 223
480 224
480 245
480 335
480 336
480 378
480 379
480 380
480 381
480 391
480 413
480 428
480 448
480 499
480 511
480 519
480 532
480 533
480 534
480 535
480 536
480 570
480 583
480 584
480 587
480 594
480 607
480 614
481 176
481 219
481 220
481 221
481 244
481 333
481 334
481 377
481 381
481 391
481 399
481 413
481 426
481 427
481 447
481 496
481 497
481 498
481 511
481 520
481 525
481 526
481 527
481 528
481 529
481 530
481 531
481 567
481 568
481 569
481 570
481 582
481 593
481 603
481 604
481 605
481 606
481 613
482 175
482 217
482 218
482 230
482 242
482 243
482 330
482 331
482 332
482 375
482 376
482 389
482 390
482 400
482 413
482 425
482 446
482 494
482 495
482 510
482 520
482 521
482 522
482 523
482 524
482 566
482 570
482 581
482 591
482 592
482 602
482 612
483 174
483 216
483 230
483 241
483 327
483 328
483 329
483 388
483 399
483 413
483 423
483 424
483 425
483 445
483 493
483 510
483 519
483 565
483 580
483 590
483 601
483 611
484 173
484 215
484 228
484 229
484 240
484 324
484 325
484 326
484 387
484 399
484 413
484 422
484 426
484 443
484 444
484 510
484 518
484 563
484 564
484 565
484 573
484 574
484 575
484 577
484 578
484 579
484 588
484 589
484 600
484 610
485 172
485 215
485 226
485 227
485 239
485 322
485 323
485 333
485 386
485 398
485 413
485 420
485 421
485 442
485 509
485 518
485 562
485 565
485 572
485 578
485 580
485 587
485 598
485 599
485 610
486 171
486 225
486 238
486 319
486 320
486 321
486 333
486 384
486 385
486 398
486 413
486 418
486 419
486 440
486 441
486 517
486 561
486 566
486 567
486 568
486 569
486 570
486 571
486 577
486 586
486 590
486 594
486 595
486 596
486 597
486 609
487 171
487 199
487 224
487 237
487 316
487 317
487 318
487 333
487 383
487 397
487 413
487 415
487 416
487 417
487 439
487 517
487 560
487 571
487 576
487 583
487 585
487 591
487 592
487 593
487 608
488 169
488 170
488 199
488 223
488 236
488 313
488 314
488 315
488 333
488 382
488 396
488 413
488 414
488 437
488 438
488 516
488 558
488 559
488 571
488 576
488 582
488 590
488 591
488 607
489 168
489 199
489 219
489 221
489 222
489 235
489 311
489 312
489 332
489 353
489 361
489 362
489 381
489 396
489 412
489 436
489 484
489 516
489 536
489 557
489 576
489 581
489 592
489 606
490 167
490 198
490 219
490 220
490 235
490 308
490 309
490 310
490 332
490 354
490 355
490 356
490 359
490 360
490 379
490 380
490 395
490 411
490 434
490 435
490 484
490 515
490 535
490 554
490 555
490 556
490 575
490 577
490 578
490 580
490 599
490 600
490 601
490 602
490 605
491 166
491 198
491 218
491 234
491 305
491 306
491 307
491 331
491 357
491 358
491 378
491 395
491 410
491 433
491 484
491 514
491 535
491 552
491 553
491 574
491 579
491 598
491 603
491 604
492 197
492 216
492 217
492 233
492 302
492 303
492 304
492 330
492 377
492 394
492 409
492 432
492 484
492 513
492 533
492 534
492 535
492 550
492 551
492 574
492 599
492 604
493 196
493 215
493 232
493 299
493 300
493 301
493 330
493 376
493 393
493 409
493 430
493 431
493 484
493 485
493 486
493 487
493 513
493 532
493 536
493 547
493 548
493 549
493 573
493 598
493 603
494 195
494 213
494 214
494 297
494 298
494 329
494 352
494 353
494 375
494 393
494 408
494 428
494 429
494 484
494 512
494 525
494 526
494 527
494 528
494 529
494 530
494 531
494 537
494 538
494 545
494 546
494 572
494 603
495 194
495 294
495 295
495 296
495 328
495 350
495 351
495 374
495 392
495 408
495 426
495 427
495 483
495 493
495 512
495 522
495 523
495 524
495 530
495 539
495 540
495 541
495 542
495 543
495 544
495 571
496 193
496 291
496 292
496 293
496 328
496 348
496 349
496 373
496 391
496 403
496 404
496 405
496 408
496 425
496 481
496 482
496 491
496 492
496 512
496 518
496 519
496 520
496 521
496 530
496 539
496 570
496 591
496 592
497 193
497 289
497 290
497 327
497 344
497 345
497 346
497 347
497 372
497 391
497 401
497 402
497 407
497 423
497 424
497 475
497 490
497 511
497 513
497 515
497 516
497 517
497 530
497 569
497 589
497 590
498 192
498 286
498 287
498 288
498 326
498 342
498 343
498 370
498 371
498 390
498 400
498 407
498 421
498 422
498 474
498 489
498 510
498 514
498 529
498 530
498 568
498 587
498 588
499 187
499 188
499 191
499 283
499 284
499 285
499 326
499 369
499 390
499 398
499 399
499 407
499 420
499 470
499 471
499 472
499 473
499 474
499 488
499 509
499 528
499 531
499 567
499 585
499 586
500 189
500 190
500 280
500 281
500 282
500 325
500 368
500 389
500 397
500 406
500 418
500 419
500 466
500 467
500 468
500 469
500 474
500 482
500 487
500 508
500 527
500 566
500 584
500 590
501 190
501 278
501 279
501 325
501 367
501 389
501 396
501 397
501 406
501 417
501 458
501 463
501 464
501 465
501 469
501 483
501 484
501 485
501 486
501 507
501 526
501 564
501 565
501 583
501 591
502 189
502 275
502 276
502 277
502 325
502 365
502 366
502 388
502 394
502 395
502 397
502 406
502 416
502 458
502 462
502 468
502 506
502 525
502 563
502 582
502 591
503 188
503 272
503 273
503 274
503 324
503 364
503 387
503 393
503 414
503 415
503 457
503 462
503 469
503 505
503 525
503 561
503 562
503 581
503 591
504 188
504 270
504 271
504 324
504 363
504 387
504 412
504 413
504 454
504 455
504 456
504 462
504 468
504 499
504 500
504 501
504 504
504 524
504 560
504 580
504 590
505 187
505 267
505 268
505 269
505 323
505 356
505 357
505 358
505 362
505 386
505 411
505 451
505 452
505 453
505 463
505 496
505 497
505 498
505 502
505 503
505 523
505 559
505 578
505 579
505 589
506 186
506 264
506 265
506 266
506 323
506 354
506 355
506 361
506 386
506 410
506 443
506 448
506 449
506 450
506 453
506 494
506 495
506 503
506 522
506 557
506 558
506 576
506 577
506 580
506 588
507 185
507 262
507 263
507 323
507 353
507 360
507 385
507 407
507 408
507 409
507 443
507 491
507 492
507 493
507 503
507 521
507 556
507 574
507 575
507 587
508 259
508 260
508 261
508 322
508 323
508 324
508 325
508 326
508 351
508 352
508 359
508 384
508 404
508 405
508 406
508 410
508 442
508 489
508 490
508 503
508 504
508 508
508 509
508 510
508 511
508 520
508 556
508 573
508 586
509 258
509 321
509 350
509 358
509 384
509 403
509 434
509 439
509 440
509 441
509 487
509 488
509 502
509 505
509 507
509 520
509 555
509 572
509 586
510 258
510 321
510 348
510 349
510 357
510 383
510 402
510 434
510 436
510 437
510 438
510 460
510 484
510 485
510 486
510 501
510 505
510 506
510 519
510 554
510 571
510 585
511 320
511 347
511 356
511 382
511 401
511 432
511 433
511 434
511 435
511 459
511 481
511 482
511 483
511 501
511 505
511 518
511 553
511 570
511 584
512 319
512 354
512 355
512 382
512 400
512 430
512 431
512 459
512 479
512 480
512 500
512 517
512 552
512 569
512 583
513 319
513 376
513 377
513 378
513 381
513 399
513 428
513 429
513 444
513 459
513 460
513 476
513 477
513 478
513 499
513 516
513 548
513 549
513 550
513 551
513 568
513 582
514 318
514 375
514 381
514 396
514 397
514 398
514 399
514 423
514 424
514 425
514 426
514 427
514 441
514 443
514 458
514 471
514 472
514 473
514 474
514 475
514 499
514 505
514 515
514 545
514 546
514 547
514 566
514 582
515 317
515 372
515 373
515 374
515 380
515 395
515 399
515 422
515 441
515 442
515 454
515 455
515 456
515 457
515 458
515 459
515 470
515 498
515 504
515 514
515 543
515 544
515 564
515 565
516 309
516 317
516 370
516 371
516 380
516 394
516 400
516 420
516 439
516 440
516 453
516 468
516 469
516 498
516 503
516 513
516 540
516 541
516 542
516 563
517 308
517 316
517 369
517 379
517 392
517 393
517 399
517 416
517 417
517 418
517 419
517 437
517 438
517 453
517 458
517 467
517 497
517 498
517 499
517 500
517 501
517 502
517 510
517 512
517 537
517 538
517 539
517 561
517 562
518 306
518 307
518 316
518 367
518 368
518 378
518 390
518 391
518 399
518 412
518 413
518 414
518 415
518 436
518 459
518 466
518 496
518 502
518 511
518 533
518 534
518 535
518 536
518 560
519 304
519 305
519 315
519 366
519 378
519 388
519 389
519 399
519 408
519 409
519 410
519 411
519 434
519 435
519 458
519 464
519 465
519 495
519 503
519 510
519 530
519 531
519 532
519 559
520 302
520 303
520 315
520 364
520 365
520 377
520 386
520 387
520 399
520 407
520 433
520 458
520 459
520 460
520 461
520 462
520 463
520 494
520 504
520 505
520 510
520 527
520 528
520 529
520 557
520 558
521 301
521 314
521 363
521 377
521 384
521 385
521 399
521 404
521 405
521 406
521 432
521 456
521 457
521 462
521 493
521 509
521 524
521 525
521 526
521 556
522 299
522 300
522 314
522 361
522 362
522 376
522 383
522 399
522 400
522 401
522 402
522 403
522 453
522 454
522 455
522 461
522 493
522 509
522 521
522 522
522 523
522 555
523 313
523 359
523 360
523 376
523 382
523 398
523 451
523 452
523 492
523 509
523 518
523 519
523 520
523 534
523 554
524 312
524 358
524 375
524 395
524 396
524 397
524 398
524 449
524 450
524 458
524 461
524 492
524 509
524 515
524 516
524 517
524 532
524 533
525 312
525 357
525 375
525 398
525 448
525 459
525 460
525 491
525 509
525 510
525 511
525 512
525 513
525 514
525 530
525 531
526 311
526 356
526 374
526 398
526 444
526 445
526 446
526 447
526 459
526 490
526 506
526 507
526 508
526 529
526 568
526 569
527 311
527 373
527 399
527 442
527 443
527 458
527 490
527 504
527 505
527 527
527 528
527 567
528 310
528 373
528 398
528 439
528 440
528 441
528 447
528 457
528 490
528 503
528 526
528 566
529 310
529 372
529 395
529 397
529 436
529 437
529 438
529 448
529 456
529 491
529 500
529 501
529 502
529 525
529 566
530 309
530 371
530 396
530 434
530 435
530 447
530 448
530 449
530 455
530 496
530 497
530 498
530 499
530 523
530 524
530 564
530 565
531 308
531 370
531 395
531 430
531 431
531 432
531 433
531 446
531 454
531 490
531 491
531 492
531 493
531 494
531 495
531 499
531 522
531 563
532 308
532 369
532 394
532 429
532 445
532 453
532 488
532 489
532 498
532 520
532 521
532 562
533 307
533 369
533 393
533 444
533 452
533 486
533 487
533 499
533 519
533 561
534 307
534 368
534 393
534 442
534 443
534 444
534 445
534 452
534 484
534 485
534 498
534 517
534 518
534 560
535 306
535 367
535 391
535 392
535 441
535 450
535 451
535 483
535 498
535 515
535 516
535 559
536 306
536 361
536 362
536 363
536 364
536 365
536 367
536 390
536 438
536 441
536 449
536 482
536 497
536 514
536 558
537 305
537 360
537 366
537 390
537 439
537 440
537 448
537 475
537 476
537 477
537 478
537 479
537 480
537 481
537 496
537 513
537 556
537 557
538 305
538 358
538 359
538 366
538 388
538 389
538 447
538 472
538 473
538 474
538 481
538 495
538 511
538 512
538 555
539 304
539 356
539 357
539 366
539 387
539 447
539 469
539 470
539 471
539 480
539 494
539 510
539 555
540 303
540 355
540 365
540 386
540 446
540 465
540 466
540 467
540 468
540 480
540 494
540 509
540 554
541 303
541 353
541 354
541 364
541 385
541 445
541 462
541 463
541 464
541 480
541 492
541 493
541 508
541 553
542 302
542 352
542 364
542 384
542 445
542 459
542 460
542 461
542 479
542 491
542 552
543 302
543 350
543 351
543 363
543 383
543 444
543 456
543 457
543 458
543 478
543 490
543 551
544 301
544 349
544 362
544 382
544 453
544 454
544 455
544 478
544 489
545 301
545 362
545 381
545 450
545 451
545 452
545 477
545 488
546 300
546 361
546 380
546 446
546 447
546 448
546 449
546 476
546 487
547 299
547 361
547 380
547 442
547 443
547 444
547 445
547 476
547 487
548 299
548 360
548 379
548 439
548 440
548 441
548 475
548 486
549 298
549 359
549 378
549 438
549 474
549 485
550 298
550 359
550 377
550 437
550 474
550 484
551 297
551 358
551 377
551 436
551 473
551 483
552 297
552 358
552 435
552 472
552 482
553 296
553 357
553 472
553 482
554 296
554 357
554 471
554 481
555 295
555 356
555 470
555 480
555 481
556 295
556 355
556 470
556 479
556 482
557 294
557 355
557 469
557 478
558 293
558 354
558 468
558 477
559 293
559 354
559 468
559 476
560 292
560 353
560 466
560 467
560 468
560 469
560 476
561 292
561 352
561 475
562 291
562 352
562 474
563 291
563 351
563 473
564 290
564 350
564 472
565 350
565 471
566 349
566 470
567 349
567 469
568 348
568 468
569 347
569 468
570 347
570 467
571 346
571 466
572 346
572 465
573 345
573 464
574 345
574 463
575 345
575 462
576 461
577 460
578 460
