# Supplementary material for: The Filament Sensor for Near Real-Time Detection of Cytoskeletal Fiber Structures
Source: PLoS One. 2015 May 21;10(5):e0126346. doi: 10.1371/journal.pone.0126346 (PMC4440737; doi:10.1371/journal.pone.0126346)
Supplement: S1 File — This comprises the FilamentSensor, the benchmark database, the output of the compared programs, several auxiliary scripts, and the evaluation results of the program outputs. (ZIP) [file pone.0126346.s001.zip › supporting_information/ground_truth/simulated/CID/simulated_cell_06_pixels]

200 354
200 457
201 354
201 456
202 353
202 455
203 352
203 453
203 454
204 351
204 452
205 351
205 451
206 350
206 449
206 450
207 350
207 448
208 349
208 447
209 348
209 446
210 348
210 445
211 347
211 444
212 347
212 442
212 443
213 346
213 441
214 345
214 439
214 440
215 345
215 438
216 259
216 344
216 437
217 258
217 329
217 343
217 434
217 435
217 436
218 258
218 329
218 343
218 435
219 257
219 329
219 342
219 434
220 257
220 328
220 341
221 257
221 328
221 341
221 431
221 432
221 433
222 257
222 328
222 340
222 430
223 256
223 319
223 328
223 340
223 429
224 256
224 318
224 328
224 339
224 428
225 255
225 318
225 328
225 339
225 426
225 427
226 255
226 317
226 328
226 338
226 425
227 255
227 316
227 328
227 337
227 424
228 254
228 316
228 328
228 337
228 423
229 254
229 315
229 336
229 422
230 254
230 314
230 335
230 421
231 253
231 314
231 335
231 419
231 420
232 253
232 313
232 334
232 418
233 252
233 313
233 334
233 417
234 252
234 312
234 333
234 416
235 252
235 311
235 332
235 414
235 415
236 251
236 311
236 332
236 413
237 251
237 310
237 331
237 412
238 251
238 309
238 330
238 411
239 250
239 309
239 330
239 410
240 250
240 308
240 329
240 356
240 357
240 358
240 409
241 250
241 308
241 329
241 355
241 408
241 422
242 249
242 307
242 328
242 340
242 341
242 342
242 353
242 354
242 406
242 407
242 421
243 249
243 307
243 327
243 338
243 339
243 343
243 351
243 352
243 405
243 419
243 420
244 248
244 306
244 327
244 336
244 337
244 350
244 404
244 418
244 435
244 436
245 248
245 306
245 326
245 333
245 334
245 335
245 348
245 349
245 403
245 417
245 432
245 433
245 434
245 517
246 248
246 305
246 326
246 331
246 332
246 347
246 402
246 417
246 430
246 431
246 516
247 247
247 305
247 325
247 345
247 346
247 401
247 414
247 415
247 416
247 427
247 428
247 429
247 516
248 247
248 304
248 325
248 344
248 400
248 426
248 515
249 247
249 304
249 324
249 343
249 399
249 423
249 424
249 425
249 514
250 246
250 304
250 323
250 341
250 342
250 398
250 421
250 422
250 514
251 246
251 303
251 322
251 339
251 340
251 397
251 418
251 419
251 420
251 513
252 246
252 303
252 322
252 338
252 395
252 396
252 415
252 416
252 417
252 512
253 245
253 302
253 321
253 336
253 337
253 394
253 413
253 414
253 511
254 245
254 269
254 270
254 302
254 321
254 334
254 335
254 391
254 392
254 393
254 411
254 412
254 511
255 244
255 267
255 268
255 301
255 320
255 333
255 388
255 389
255 390
255 409
255 410
255 511
256 244
256 266
256 301
256 319
256 331
256 332
256 384
256 385
256 386
256 387
256 407
256 408
256 510
257 244
257 265
257 301
257 319
257 330
257 381
257 382
257 383
257 405
257 406
257 510
258 243
258 263
258 264
258 300
258 318
258 328
258 329
258 378
258 379
258 380
258 403
258 404
258 510
259 243
259 262
259 300
259 318
259 327
259 375
259 376
259 377
259 400
259 401
259 402
259 509
259 539
260 243
260 261
260 299
260 317
260 325
260 326
260 371
260 372
260 373
260 374
260 387
260 397
260 398
260 399
260 509
260 539
261 242
261 259
261 260
261 298
261 317
261 324
261 368
261 369
261 370
261 386
261 396
261 508
261 538
262 242
262 258
262 298
262 317
262 323
262 365
262 366
262 367
262 385
262 393
262 394
262 395
262 508
262 537
263 242
263 257
263 297
263 298
263 317
263 321
263 322
263 362
263 363
263 364
263 384
263 391
263 392
263 507
263 537
264 241
264 256
264 293
264 294
264 295
264 296
264 298
264 317
264 318
264 319
264 320
264 359
264 360
264 361
264 383
264 389
264 390
264 437
264 438
264 507
264 536
265 241
265 255
265 292
265 297
265 316
265 355
265 356
265 357
265 358
265 382
265 436
265 506
265 535
266 241
266 253
266 254
266 291
266 297
266 315
266 352
266 353
266 354
266 381
266 435
266 506
266 535
267 240
267 252
267 289
267 290
267 297
267 314
267 349
267 350
267 351
267 379
267 380
267 433
267 434
267 505
267 506
267 534
268 240
268 251
268 288
268 297
268 313
268 347
268 348
268 378
268 432
268 503
268 504
268 506
268 534
269 240
269 249
269 250
269 288
269 296
269 312
269 344
269 345
269 346
269 376
269 377
269 430
269 431
269 506
269 533
270 240
270 248
270 296
270 311
270 341
270 342
270 343
270 374
270 375
270 409
270 410
270 411
270 428
270 429
270 506
270 532
271 239
271 247
271 281
271 295
271 309
271 310
271 335
271 336
271 337
271 338
271 339
271 340
271 369
271 372
271 373
271 408
271 426
271 427
271 506
271 532
272 238
272 246
272 280
272 295
272 308
272 332
272 333
272 334
272 370
272 371
272 406
272 407
272 424
272 425
272 506
272 531
273 237
273 245
273 279
273 280
273 281
273 295
273 307
273 329
273 330
273 331
273 370
273 405
273 422
273 423
273 506
273 530
274 237
274 244
274 277
274 278
274 294
274 306
274 326
274 327
274 328
274 339
274 369
274 403
274 404
274 420
274 421
274 505
274 530
274 584
274 585
275 236
275 241
275 242
275 243
275 275
275 276
275 294
275 303
275 304
275 305
275 306
275 323
275 324
275 325
275 338
275 368
275 402
275 418
275 419
275 505
275 529
275 583
276 236
276 273
276 274
276 294
276 301
276 302
276 306
276 320
276 321
276 322
276 336
276 337
276 367
276 400
276 401
276 416
276 417
276 505
276 528
276 582
277 229
277 230
277 231
277 232
277 233
277 236
277 271
277 272
277 294
277 299
277 300
277 307
277 317
277 318
277 319
277 335
277 360
277 361
277 362
277 363
277 364
277 365
277 366
277 399
277 414
277 415
277 505
277 528
277 581
278 228
278 236
278 269
278 270
278 294
278 295
278 296
278 297
278 298
278 307
278 314
278 315
278 316
278 334
278 355
278 358
278 359
278 397
278 398
278 412
278 413
278 504
278 527
278 580
279 227
279 235
279 267
279 268
279 294
279 307
279 308
279 309
279 310
279 311
279 312
279 313
279 333
279 356
279 357
279 396
279 410
279 411
279 504
279 526
279 578
279 579
280 225
280 226
280 235
280 265
280 266
280 294
280 305
280 306
280 331
280 332
280 352
280 353
280 354
280 355
280 356
280 394
280 395
280 408
280 409
280 504
280 526
280 577
281 223
281 224
281 235
281 263
281 264
281 294
281 304
281 330
281 349
281 350
281 351
281 356
281 392
281 393
281 406
281 407
281 479
281 480
281 481
281 482
281 483
281 484
281 495
281 503
281 525
281 576
282 222
282 234
282 262
282 294
282 303
282 329
282 343
282 346
282 347
282 348
282 357
282 391
282 404
282 405
282 476
282 477
282 478
282 494
282 503
282 524
282 576
283 221
283 234
283 261
283 262
283 292
283 293
283 294
283 295
283 296
283 297
283 298
283 299
283 300
283 301
283 302
283 327
283 328
283 343
283 344
283 345
283 389
283 390
283 402
283 403
283 472
283 473
283 474
283 475
283 494
283 503
283 524
283 575
284 219
284 220
284 233
284 259
284 260
284 263
284 291
284 300
284 326
284 342
284 388
284 400
284 401
284 470
284 471
284 493
284 503
284 523
284 574
285 217
285 218
285 228
285 233
285 256
285 257
285 258
285 290
285 300
285 325
285 341
285 386
285 387
285 399
285 469
285 493
285 502
285 523
285 573
286 216
286 227
286 233
286 253
286 254
286 255
286 288
286 289
286 300
286 324
286 338
286 339
286 340
286 341
286 385
286 397
286 398
286 467
286 468
286 493
286 502
286 522
286 572
287 214
287 215
287 227
287 233
287 251
287 252
287 287
287 300
287 323
287 335
287 336
287 337
287 341
287 383
287 384
287 395
287 396
287 465
287 466
287 492
287 502
287 521
287 571
288 213
288 227
288 232
288 248
288 249
288 250
288 283
288 284
288 285
288 286
288 287
288 300
288 322
288 333
288 334
288 342
288 343
288 382
288 393
288 394
288 438
288 439
288 440
288 463
288 464
288 491
288 502
288 521
288 570
289 211
289 212
289 226
289 232
289 246
289 247
289 280
289 281
289 282
289 287
289 299
289 320
289 321
289 322
289 330
289 331
289 332
289 344
289 345
289 346
289 347
289 348
289 380
289 381
289 391
289 392
289 437
289 460
289 461
289 462
289 483
289 490
289 501
289 520
289 569
290 209
290 210
290 226
290 232
290 243
290 244
290 245
290 278
290 279
290 287
290 299
290 319
290 323
290 327
290 328
290 329
290 344
290 379
290 389
290 390
290 436
290 457
290 458
290 459
290 480
290 481
290 482
290 490
290 501
290 519
290 549
290 568
291 208
291 226
291 231
291 241
291 242
291 273
291 274
291 275
291 276
291 277
291 287
291 298
291 318
291 324
291 325
291 326
291 343
291 378
291 387
291 388
291 435
291 455
291 456
291 479
291 489
291 501
291 519
291 549
291 567
292 206
292 207
292 226
292 231
292 240
292 269
292 270
292 271
292 272
292 287
292 298
292 317
292 324
292 377
292 385
292 386
292 434
292 452
292 453
292 454
292 478
292 489
292 500
292 518
292 548
292 567
293 204
293 205
293 226
293 231
293 236
293 238
293 239
293 266
293 267
293 268
293 287
293 297
293 316
293 323
293 378
293 383
293 384
293 433
293 450
293 451
293 476
293 477
293 488
293 500
293 518
293 548
293 566
294 202
294 203
294 225
294 231
294 232
294 236
294 237
294 263
294 264
294 265
294 287
294 296
294 314
294 315
294 316
294 323
294 336
294 376
294 381
294 382
294 432
294 447
294 448
294 449
294 459
294 474
294 475
294 487
294 500
294 517
294 547
294 565
295 200
295 201
295 225
295 230
295 233
295 234
295 235
295 259
295 260
295 261
295 262
295 286
295 295
295 313
295 317
295 323
295 336
295 376
295 378
295 379
295 380
295 431
295 445
295 446
295 459
295 460
295 461
295 473
295 487
295 500
295 516
295 547
295 564
296 199
296 226
296 229
296 255
296 256
296 257
296 258
296 286
296 295
296 312
296 318
296 322
296 333
296 334
296 335
296 336
296 337
296 375
296 376
296 377
296 430
296 443
296 444
296 458
296 472
296 500
296 516
296 546
296 563
297 226
297 229
297 252
297 253
297 254
297 285
297 294
297 310
297 311
297 322
297 332
297 338
297 373
297 374
297 430
297 440
297 441
297 442
297 458
297 471
297 499
297 515
297 546
297 562
298 226
298 227
298 228
298 249
298 250
298 251
298 285
298 294
298 309
298 321
298 331
298 337
298 371
298 372
298 438
298 439
298 456
298 457
298 467
298 468
298 469
298 470
298 499
298 514
298 545
298 560
298 561
299 226
299 248
299 284
299 293
299 308
299 320
299 330
299 369
299 370
299 435
299 436
299 437
299 455
299 465
299 466
299 499
299 513
299 544
299 559
300 226
300 247
300 284
300 292
300 320
300 329
300 366
300 367
300 368
300 405
300 406
300 407
300 427
300 428
300 429
300 430
300 431
300 432
300 433
300 434
300 455
300 464
300 498
300 513
300 544
300 558
301 225
301 246
301 284
301 292
301 320
301 327
301 328
301 365
301 404
301 425
301 426
301 452
301 453
301 454
301 462
301 463
301 498
301 512
301 558
302 225
302 245
302 283
302 291
302 319
302 326
302 363
302 364
302 404
302 424
302 453
302 461
302 498
302 512
302 557
303 225
303 245
303 283
303 291
303 319
303 325
303 362
303 403
303 422
303 423
303 451
303 452
303 460
303 497
303 511
303 556
304 225
304 244
304 283
304 290
304 319
304 323
304 324
304 360
304 361
304 402
304 421
304 450
304 459
304 497
304 511
304 555
305 216
305 225
305 282
305 289
305 320
305 322
305 359
305 401
305 420
305 449
305 459
305 497
305 510
305 553
305 554
306 215
306 224
306 282
306 289
306 320
306 321
306 357
306 358
306 400
306 419
306 448
306 459
306 497
306 509
306 552
307 214
307 224
307 281
307 288
307 319
307 355
307 356
307 399
307 418
307 443
307 444
307 445
307 446
307 447
307 496
307 509
307 552
308 213
308 224
308 281
308 288
308 318
308 353
308 354
308 398
308 416
308 417
308 440
308 441
308 442
308 446
308 496
308 508
308 550
308 551
309 212
309 224
309 281
309 287
309 317
309 351
309 352
309 398
309 415
309 437
309 438
309 439
309 445
309 496
309 507
309 549
310 212
310 224
310 280
310 286
310 316
310 349
310 350
310 397
310 414
310 435
310 436
310 446
310 495
310 506
310 548
311 211
311 223
311 280
311 286
311 315
311 348
311 396
311 413
311 433
311 434
311 445
311 495
311 506
311 547
312 210
312 223
312 279
312 285
312 314
312 346
312 347
312 359
312 395
312 412
312 429
312 430
312 431
312 432
312 441
312 444
312 495
312 506
312 546
313 209
313 223
313 235
313 236
313 279
313 284
313 313
313 344
313 345
313 356
313 358
313 394
313 411
313 425
313 426
313 427
313 428
313 441
313 443
313 494
313 505
313 507
313 545
313 621
313 622
314 208
314 223
314 234
314 279
314 284
314 313
314 342
314 343
314 356
314 357
314 393
314 411
314 422
314 423
314 424
314 434
314 442
314 494
314 504
314 544
314 620
315 208
315 222
315 233
315 278
315 283
315 312
315 340
315 341
315 356
315 392
315 411
315 419
315 420
315 421
315 433
315 441
315 494
315 503
315 544
315 618
315 619
316 207
316 222
316 232
316 278
316 282
316 311
316 339
316 355
316 391
316 410
316 416
316 417
316 418
316 432
316 433
316 434
316 441
316 494
316 503
316 543
316 616
316 617
317 206
317 222
317 232
317 278
317 282
317 310
317 337
317 338
317 354
317 391
317 410
317 411
317 412
317 413
317 414
317 415
317 431
317 435
317 436
317 439
317 440
317 473
317 493
317 500
317 502
317 542
317 615
318 206
318 221
318 227
318 231
318 278
318 281
318 309
318 335
318 336
318 353
318 390
318 408
318 409
318 430
318 437
318 438
318 472
318 493
318 501
318 541
318 563
318 614
319 205
319 221
319 228
319 229
319 230
319 278
319 279
319 280
319 306
319 307
319 308
319 309
319 334
319 352
319 389
319 407
319 430
319 438
319 470
319 471
319 472
319 473
319 493
319 500
319 539
319 540
319 562
319 563
319 613
320 204
320 221
320 278
320 305
320 309
320 332
320 333
320 351
320 388
320 404
320 405
320 406
320 429
320 437
320 467
320 468
320 469
320 493
320 500
320 538
320 560
320 561
320 564
320 612
321 203
321 220
321 278
321 304
321 309
321 329
321 330
321 331
321 351
321 387
321 402
321 403
321 428
321 436
321 464
321 465
321 466
321 493
321 499
321 537
321 558
321 559
321 612
322 203
322 220
322 277
322 302
322 303
322 309
322 327
322 328
322 351
322 386
322 400
322 401
322 428
322 436
322 461
322 462
322 463
322 493
322 499
322 536
322 555
322 556
322 557
322 613
323 202
323 220
323 277
323 301
323 309
323 325
323 326
323 386
323 397
323 398
323 399
323 427
323 435
323 459
323 460
323 493
323 498
323 535
323 553
323 554
324 201
324 220
324 276
324 300
324 308
324 323
324 324
324 386
324 393
324 394
324 395
324 396
324 422
324 423
324 424
324 425
324 426
324 434
324 456
324 457
324 458
324 493
324 496
324 497
324 534
324 550
324 551
324 552
325 200
325 219
325 276
325 299
325 308
325 321
325 322
325 386
325 390
325 391
325 392
325 420
325 421
325 426
325 433
325 453
325 454
325 455
325 494
325 495
325 533
325 547
325 548
325 549
326 200
326 219
326 275
326 298
326 308
326 319
326 320
326 384
326 385
326 386
326 387
326 388
326 389
326 419
326 426
326 432
326 450
326 451
326 452
326 494
326 532
326 545
326 546
327 199
327 219
327 275
327 296
327 297
327 308
327 317
327 318
327 383
327 411
327 417
327 418
327 425
327 431
327 447
327 448
327 449
327 494
327 532
327 542
327 543
327 544
328 198
328 219
328 274
328 295
328 308
328 315
328 316
328 381
328 382
328 395
328 411
328 415
328 416
328 425
328 431
328 444
328 445
328 446
328 493
328 531
328 532
328 540
328 541
329 198
329 218
329 274
329 294
329 312
329 313
329 314
329 380
329 394
329 412
329 414
329 425
329 430
329 441
329 442
329 443
329 462
329 463
329 493
329 530
329 533
329 534
329 537
329 538
329 539
330 197
330 218
330 273
330 293
330 310
330 311
330 379
330 394
330 412
330 413
330 424
330 438
330 439
330 440
330 464
330 492
330 529
330 535
330 536
331 196
331 218
331 273
331 292
331 307
331 308
331 309
331 378
331 392
331 393
331 411
331 435
331 436
331 437
331 464
331 492
331 528
332 217
332 272
332 291
332 305
332 306
332 370
332 371
332 372
332 373
332 374
332 375
332 376
332 377
332 390
332 391
332 410
332 430
332 431
332 432
332 433
332 434
332 464
332 491
332 527
333 217
333 239
333 272
333 290
333 304
333 367
333 368
333 369
333 377
333 389
333 409
333 427
333 428
333 429
333 464
333 491
333 526
334 217
334 238
334 271
334 289
334 302
334 303
334 365
334 366
334 376
334 388
334 408
334 425
334 426
334 464
334 491
334 524
334 525
335 216
335 238
335 255
335 271
335 288
335 300
335 301
335 362
335 363
335 364
335 376
335 387
335 406
335 407
335 423
335 424
335 463
335 490
335 523
336 216
336 238
336 254
336 270
336 288
336 297
336 298
336 299
336 322
336 359
336 360
336 361
336 376
336 386
336 405
336 408
336 421
336 422
336 462
336 490
336 522
337 216
337 238
337 254
337 270
337 287
337 295
337 296
337 299
337 322
337 323
337 324
337 356
337 357
337 358
337 375
337 385
337 404
337 419
337 420
337 462
337 489
337 520
337 521
338 215
338 238
338 254
338 269
338 287
338 292
338 293
338 294
338 300
338 322
338 353
338 354
338 355
338 374
338 384
338 404
338 415
338 416
338 417
338 418
338 462
338 489
338 519
339 215
339 237
339 254
339 269
339 286
339 287
339 288
339 289
339 290
339 291
339 301
339 321
339 350
339 351
339 352
339 374
339 383
339 403
339 412
339 413
339 414
339 488
339 511
339 512
339 513
339 514
339 515
339 516
339 517
339 518
339 590
339 591
340 215
340 237
340 254
340 268
340 284
340 285
340 300
340 320
340 347
340 348
340 349
340 371
340 372
340 373
340 374
340 382
340 409
340 410
340 411
340 488
340 509
340 510
340 518
340 589
341 214
341 215
341 237
341 254
341 268
341 283
341 300
341 319
341 345
341 346
341 370
341 374
341 381
341 406
341 407
341 408
341 418
341 455
341 456
341 457
341 458
341 487
341 507
341 508
341 517
341 588
342 213
342 216
342 236
342 254
342 267
342 282
342 300
342 318
342 342
342 343
342 344
342 369
342 374
342 381
342 402
342 403
342 404
342 405
342 418
342 454
342 487
342 504
342 505
342 506
342 516
342 587
343 213
343 216
343 236
343 253
343 267
343 281
343 299
343 317
343 338
343 339
343 340
343 341
343 368
343 374
343 381
343 399
343 400
343 401
343 417
343 452
343 453
343 486
343 502
343 503
343 515
343 586
344 212
344 216
344 236
344 254
344 255
344 267
344 277
344 278
344 279
344 280
344 299
344 317
344 336
344 337
344 368
344 374
344 380
344 396
344 397
344 398
344 416
344 427
344 428
344 429
344 449
344 450
344 451
344 486
344 500
344 501
344 515
344 584
344 585
345 211
345 216
345 236
345 267
345 276
345 280
345 298
345 316
345 333
345 334
345 335
345 368
345 373
345 374
345 375
345 376
345 377
345 378
345 379
345 380
345 381
345 394
345 395
345 413
345 415
345 426
345 448
345 479
345 485
345 497
345 498
345 499
345 514
345 583
346 211
346 216
346 235
346 267
346 274
346 275
346 280
346 298
346 315
346 329
346 330
346 331
346 332
346 366
346 367
346 368
346 372
346 382
346 391
346 392
346 393
346 413
346 414
346 425
346 446
346 447
346 478
346 485
346 495
346 496
346 513
346 625
346 626
347 211
347 216
347 235
347 267
347 272
347 273
347 280
347 298
347 314
347 327
347 328
347 362
347 363
347 364
347 365
347 369
347 370
347 371
347 383
347 387
347 388
347 389
347 390
347 413
347 424
347 443
347 444
347 445
347 478
347 485
347 492
347 493
347 494
347 512
347 624
348 211
348 216
348 235
348 267
348 268
348 269
348 270
348 271
348 280
348 297
348 299
348 300
348 314
348 326
348 355
348 356
348 357
348 358
348 359
348 360
348 361
348 371
348 383
348 384
348 385
348 386
348 398
348 413
348 422
348 423
348 440
348 441
348 442
348 477
348 484
348 487
348 488
348 491
348 511
348 623
349 210
349 211
349 212
349 215
349 235
349 266
349 280
349 296
349 297
349 299
349 301
349 302
349 313
349 325
349 347
349 348
349 349
349 350
349 351
349 352
349 353
349 354
349 371
349 381
349 382
349 399
349 413
349 421
349 439
349 477
349 484
349 489
349 490
349 510
349 622
350 215
350 235
350 265
350 279
350 295
350 298
350 303
350 304
350 305
350 313
350 323
350 324
350 325
350 340
350 341
350 342
350 343
350 344
350 345
350 346
350 371
350 380
350 398
350 413
350 417
350 420
350 438
350 477
350 483
350 490
350 509
350 621
351 215
351 234
351 264
351 279
351 285
351 295
351 313
351 322
351 325
351 331
351 332
351 333
351 334
351 335
351 336
351 337
351 338
351 339
351 371
351 377
351 378
351 379
351 396
351 397
351 412
351 418
351 419
351 438
351 477
351 482
351 490
351 508
351 620
352 215
352 234
352 264
352 279
352 283
352 284
352 295
352 312
352 321
352 326
352 327
352 328
352 329
352 330
352 370
352 376
352 395
352 412
352 418
352 477
352 481
352 490
352 507
352 608
352 619
353 215
353 234
353 257
353 258
353 259
353 260
353 263
353 278
353 284
353 295
353 310
353 311
353 312
353 313
353 314
353 315
353 316
353 317
353 318
353 319
353 320
353 370
353 393
353 394
353 411
353 417
353 476
353 477
353 481
353 490
353 506
353 608
353 609
353 618
354 215
354 234
354 254
354 255
354 256
354 261
354 263
354 278
354 284
354 309
354 370
354 392
354 411
354 417
354 429
354 475
354 478
354 479
354 480
354 490
354 505
354 605
354 606
354 607
354 617
355 215
355 233
355 251
355 252
355 253
355 262
355 278
355 283
355 296
355 297
355 298
355 299
355 300
355 301
355 302
355 303
355 307
355 308
355 369
355 392
355 411
355 415
355 416
355 427
355 428
355 474
355 480
355 489
355 504
355 604
355 616
356 208
356 209
356 214
356 233
356 250
356 262
356 278
356 283
356 292
356 293
356 294
356 295
356 304
356 305
356 306
356 369
356 392
356 411
356 414
356 425
356 426
356 473
356 480
356 489
356 503
356 603
356 615
357 210
357 211
357 214
357 233
357 261
357 278
357 283
357 284
357 285
357 286
357 287
357 288
357 289
357 290
357 291
357 305
357 369
357 377
357 378
357 379
357 380
357 381
357 382
357 411
357 412
357 413
357 420
357 421
357 422
357 423
357 424
357 465
357 473
357 480
357 489
357 502
357 603
357 614
358 212
358 213
358 214
358 233
358 261
358 276
358 277
358 278
358 279
358 280
358 281
358 282
358 305
358 368
358 376
358 383
358 410
358 464
358 465
358 473
358 479
358 488
358 489
358 501
358 603
358 613
359 215
359 233
359 238
359 239
359 240
359 241
359 260
359 269
359 270
359 271
359 272
359 273
359 274
359 275
359 282
359 305
359 368
359 374
359 375
359 409
359 460
359 461
359 462
359 463
359 466
359 472
359 479
359 487
359 490
359 500
359 604
359 612
360 232
360 239
360 247
360 260
360 268
360 274
360 282
360 291
360 304
360 368
360 370
360 371
360 372
360 373
360 408
360 457
360 458
360 459
360 472
360 479
360 498
360 499
360 604
360 612
361 232
361 239
361 247
361 259
361 267
361 274
361 282
361 291
361 297
361 303
361 367
361 407
361 455
361 456
361 472
361 478
361 497
361 611
362 231
362 239
362 246
362 258
362 266
362 274
362 282
362 291
362 298
362 299
362 300
362 301
362 302
362 366
362 407
362 453
362 454
362 472
362 477
362 496
362 610
362 641
363 231
363 239
363 246
363 258
363 266
363 274
363 282
363 290
363 291
363 292
363 300
363 302
363 366
363 378
363 406
363 451
363 452
363 472
363 473
363 477
363 496
363 609
363 637
363 638
363 639
363 640
364 231
364 238
364 246
364 258
364 265
364 273
364 282
364 289
364 301
364 357
364 358
364 359
364 360
364 361
364 362
364 363
364 364
364 365
364 378
364 405
364 448
364 449
364 450
364 471
364 474
364 475
364 476
364 495
364 608
364 635
364 636
365 231
365 238
365 245
365 258
365 264
365 273
365 282
365 288
365 301
365 353
365 354
365 355
365 356
365 364
365 377
365 405
365 446
365 447
365 470
365 475
365 494
365 607
365 633
365 634
366 193
366 231
366 238
366 245
366 258
366 263
366 272
366 282
366 287
366 300
366 348
366 349
366 350
366 351
366 352
366 364
366 377
366 404
366 444
366 445
366 470
366 475
366 492
366 493
366 606
366 630
366 631
366 632
367 190
367 191
367 192
367 230
367 237
367 244
367 258
367 260
367 261
367 262
367 272
367 282
367 287
367 300
367 343
367 344
367 345
367 346
367 347
367 364
367 376
367 403
367 442
367 443
367 469
367 475
367 491
367 605
367 628
367 629
368 187
368 188
368 189
368 230
368 237
368 244
368 258
368 271
368 282
368 287
368 299
368 340
368 341
368 342
368 364
368 375
368 402
368 438
368 439
368 440
368 441
368 468
368 475
368 490
368 593
368 594
368 595
368 596
368 604
368 625
368 626
368 627
369 186
369 230
369 237
369 244
369 257
369 271
369 282
369 287
369 298
369 335
369 336
369 337
369 338
369 339
369 363
369 375
369 401
369 435
369 436
369 437
369 468
369 474
369 489
369 592
369 603
369 622
369 623
369 624
370 184
370 185
370 230
370 237
370 244
370 257
370 271
370 282
370 283
370 284
370 285
370 286
370 287
370 288
370 297
370 331
370 332
370 333
370 334
370 363
370 374
370 400
370 432
370 433
370 434
370 468
370 474
370 488
370 591
370 602
370 620
370 621
371 183
371 230
371 236
371 244
371 256
371 270
371 281
371 285
371 297
371 326
371 327
371 328
371 329
371 330
371 363
371 373
371 396
371 397
371 398
371 399
371 400
371 428
371 429
371 430
371 431
371 467
371 473
371 487
371 572
371 589
371 590
371 601
371 617
371 618
371 619
372 182
372 230
372 236
372 244
372 256
372 270
372 280
372 281
372 285
372 296
372 322
372 323
372 324
372 325
372 362
372 373
372 395
372 400
372 425
372 426
372 427
372 467
372 471
372 473
372 486
372 572
372 573
372 574
372 575
372 588
372 600
372 615
372 616
373 182
373 229
373 236
373 243
373 255
373 269
373 279
373 281
373 286
373 295
373 317
373 318
373 319
373 320
373 321
373 356
373 357
373 358
373 359
373 362
373 372
373 395
373 401
373 421
373 422
373 423
373 424
373 466
373 472
373 485
373 497
373 572
373 587
373 599
373 613
373 614
374 181
374 229
374 236
374 242
374 255
374 269
374 280
374 286
374 287
374 288
374 295
374 312
374 313
374 314
374 315
374 316
374 336
374 355
374 360
374 361
374 371
374 394
374 401
374 418
374 419
374 420
374 466
374 472
374 484
374 497
374 572
374 598
374 611
374 612
375 229
375 235
375 239
375 240
375 241
375 254
375 268
375 280
375 285
375 295
375 309
375 310
375 311
375 336
375 354
375 361
375 371
375 385
375 393
375 401
375 414
375 415
375 416
375 417
375 465
375 472
375 484
375 497
375 571
375 597
375 608
375 609
375 610
376 229
376 235
376 254
376 268
376 278
376 279
376 295
376 306
376 307
376 308
376 335
376 353
376 361
376 370
376 383
376 384
376 393
376 411
376 412
376 413
376 465
376 471
376 482
376 483
376 497
376 570
376 576
376 597
376 605
376 606
376 607
377 228
377 235
377 253
377 267
377 284
377 293
377 294
377 295
377 296
377 297
377 298
377 299
377 300
377 301
377 302
377 303
377 304
377 305
377 334
377 351
377 352
377 360
377 369
377 380
377 381
377 382
377 392
377 408
377 409
377 410
377 465
377 470
377 481
377 496
377 565
377 566
377 568
377 569
377 574
377 575
377 576
377 597
377 603
377 604
378 228
378 234
378 253
378 267
378 279
378 284
378 292
378 334
378 350
378 360
378 369
378 378
378 379
378 382
378 391
378 404
378 405
378 406
378 407
378 429
378 464
378 470
378 480
378 496
378 564
378 567
378 569
378 577
378 596
378 597
378 598
378 599
378 600
378 601
378 602
379 222
379 223
379 224
379 225
379 228
379 234
379 252
379 266
379 280
379 281
379 282
379 283
379 291
379 333
379 349
379 360
379 369
379 391
379 400
379 401
379 402
379 403
379 427
379 428
379 464
379 470
379 476
379 477
379 478
379 479
379 495
379 562
379 563
379 568
379 578
379 595
380 215
380 217
380 218
380 219
380 220
380 221
380 228
380 234
380 252
380 266
380 280
380 290
380 333
380 348
380 359
380 369
380 391
380 397
380 398
380 399
380 426
380 464
380 466
380 467
380 469
380 475
380 494
380 560
380 561
380 568
380 578
380 593
380 594
381 214
381 216
381 228
381 233
381 251
381 265
381 280
381 289
381 332
381 347
381 359
381 368
381 390
381 391
381 392
381 393
381 394
381 395
381 396
381 425
381 463
381 468
381 493
381 558
381 559
381 567
381 576
381 577
381 592
382 210
382 211
382 212
382 213
382 228
382 233
382 251
382 265
382 279
382 289
382 331
382 343
382 347
382 358
382 368
382 369
382 370
382 387
382 388
382 389
382 424
382 463
382 468
382 493
382 557
382 567
382 590
382 591
383 207
383 208
383 209
383 228
383 233
383 246
383 247
383 248
383 251
383 265
383 279
383 288
383 331
383 337
383 339
383 344
383 345
383 346
383 351
383 357
383 367
383 386
383 395
383 422
383 423
383 463
383 468
383 492
383 555
383 556
383 566
383 589
384 203
384 204
384 205
384 206
384 228
384 233
384 245
384 251
384 264
384 279
384 287
384 330
384 338
384 340
384 345
384 352
384 353
384 354
384 355
384 357
384 366
384 383
384 384
384 385
384 395
384 421
384 463
384 464
384 467
384 491
384 553
384 554
384 566
384 588
385 199
385 200
385 201
385 202
385 227
385 232
385 245
385 250
385 264
385 279
385 286
385 329
385 340
385 346
385 352
385 356
385 366
385 381
385 382
385 395
385 420
385 462
385 467
385 491
385 504
385 551
385 552
385 565
385 587
386 195
386 196
386 197
386 198
386 227
386 232
386 243
386 244
386 250
386 263
386 278
386 286
386 329
386 340
386 341
386 346
386 353
386 356
386 377
386 378
386 379
386 380
386 395
386 418
386 419
386 461
386 466
386 490
386 503
386 549
386 550
386 564
386 586
387 191
387 192
387 193
387 194
387 227
387 231
387 242
387 250
387 263
387 278
387 285
387 328
387 340
387 342
387 345
387 356
387 366
387 373
387 374
387 375
387 376
387 395
387 417
387 461
387 466
387 489
387 503
387 546
387 547
387 548
387 563
387 572
387 573
387 574
387 575
387 585
388 187
388 188
388 189
388 190
388 227
388 231
388 241
388 249
388 262
388 278
388 284
388 310
388 328
388 339
388 340
388 341
388 343
388 344
388 356
388 367
388 368
388 369
388 370
388 371
388 372
388 394
388 461
388 466
388 489
388 503
388 545
388 563
388 570
388 571
388 584
389 182
389 183
389 184
389 185
389 186
389 228
389 229
389 230
389 240
389 249
389 262
389 278
389 281
389 283
389 309
389 328
389 338
389 356
389 364
389 365
389 366
389 394
389 460
389 465
389 488
389 503
389 545
389 563
389 571
389 583
390 179
390 180
390 181
390 228
390 240
390 249
390 261
390 278
390 281
390 282
390 306
390 307
390 308
390 309
390 310
390 329
390 337
390 356
390 362
390 363
390 394
390 460
390 465
390 487
390 502
390 542
390 543
390 544
390 545
390 563
390 570
390 582
391 175
391 176
391 177
391 178
391 228
391 239
391 248
391 261
391 279
391 280
391 303
391 304
391 305
391 329
391 335
391 336
391 355
391 356
391 357
391 361
391 376
391 377
391 393
391 460
391 463
391 464
391 487
391 502
391 529
391 540
391 541
391 545
391 563
391 568
391 569
391 581
392 172
392 173
392 174
392 228
392 238
392 248
392 260
392 279
392 300
392 301
392 302
392 334
392 354
392 358
392 359
392 360
392 375
392 393
392 461
392 462
392 486
392 502
392 528
392 538
392 539
392 562
392 564
392 565
392 566
392 567
392 580
393 168
393 169
393 170
393 171
393 228
393 237
393 247
393 260
393 279
393 297
393 298
393 299
393 314
393 332
393 333
393 353
393 360
393 375
393 392
393 461
393 485
393 501
393 527
393 537
393 562
393 563
393 579
394 162
394 163
394 164
394 165
394 166
394 167
394 225
394 228
394 236
394 247
394 260
394 279
394 295
394 296
394 314
394 330
394 331
394 352
394 359
394 374
394 391
394 461
394 485
394 501
394 526
394 535
394 536
394 561
394 578
395 159
395 160
395 161
395 224
395 229
395 235
395 247
395 259
395 278
395 291
395 292
395 293
395 294
395 314
395 328
395 329
395 345
395 346
395 347
395 348
395 349
395 350
395 351
395 352
395 359
395 372
395 373
395 391
395 461
395 484
395 501
395 525
395 526
395 533
395 534
395 560
395 577
396 155
396 156
396 157
396 158
396 224
396 229
396 235
396 246
396 259
396 278
396 289
396 290
396 314
396 330
396 342
396 343
396 344
396 352
396 358
396 364
396 371
396 390
396 461
396 483
396 500
396 524
396 527
396 531
396 532
396 560
396 577
397 152
397 153
397 154
397 223
397 229
397 234
397 246
397 258
397 278
397 287
397 288
397 314
397 338
397 339
397 340
397 341
397 352
397 355
397 356
397 357
397 365
397 370
397 390
397 461
397 483
397 500
397 523
397 528
397 529
397 530
397 558
397 559
397 560
397 576
398 148
398 149
398 150
398 151
398 223
398 229
398 232
398 233
398 245
398 258
398 277
398 278
398 279
398 280
398 284
398 285
398 286
398 314
398 335
398 336
398 337
398 352
398 357
398 366
398 367
398 368
398 369
398 389
398 461
398 471
398 472
398 473
398 482
398 499
398 524
398 557
398 561
398 562
398 575
399 144
399 145
399 146
399 147
399 223
399 229
399 245
399 257
399 276
399 281
399 282
399 283
399 314
399 331
399 332
399 333
399 334
399 351
399 357
399 366
399 369
399 389
399 460
399 470
399 474
399 481
399 499
399 523
399 556
399 563
399 564
399 565
399 574
400 140
400 141
400 142
400 143
400 223
400 229
400 244
400 257
400 275
400 315
400 316
400 327
400 328
400 329
400 330
400 351
400 356
400 365
400 370
400 388
400 460
400 469
400 481
400 499
400 523
400 546
400 547
400 548
400 549
400 550
400 552
400 555
400 566
400 573
401 136
401 137
401 138
401 139
401 222
401 229
401 244
401 256
401 274
401 314
401 317
401 318
401 324
401 325
401 326
401 350
401 356
401 364
401 371
401 387
401 460
401 461
401 467
401 468
401 480
401 498
401 521
401 522
401 544
401 545
401 551
401 552
401 554
401 563
401 572
401 629
402 135
402 222
402 228
402 244
402 256
402 273
402 313
402 319
402 320
402 321
402 322
402 323
402 350
402 355
402 364
402 371
402 372
402 387
402 460
402 462
402 463
402 464
402 465
402 466
402 479
402 498
402 519
402 520
402 541
402 542
402 543
402 553
402 563
402 572
402 628
403 222
403 228
403 243
403 256
403 272
403 309
403 313
403 319
403 349
403 354
403 363
403 370
403 386
403 459
403 479
403 498
403 517
403 518
403 539
403 540
403 552
403 563
403 570
403 571
403 627
404 222
404 228
404 243
404 255
404 270
404 271
404 272
404 277
404 307
404 308
404 313
404 319
404 332
404 349
404 354
404 362
404 370
404 386
404 459
404 478
404 497
404 515
404 516
404 536
404 537
404 538
404 552
404 562
404 569
404 626
405 222
405 228
405 242
405 255
405 268
405 269
405 273
405 277
405 304
405 305
405 306
405 312
405 318
405 333
405 348
405 354
405 361
405 368
405 385
405 458
405 477
405 497
405 514
405 534
405 535
405 551
405 562
405 568
405 624
405 625
406 222
406 227
406 242
406 255
406 267
406 277
406 301
406 302
406 303
406 312
406 317
406 333
406 348
406 353
406 360
406 367
406 385
406 457
406 477
406 496
406 513
406 533
406 551
406 562
406 567
406 623
407 223
407 227
407 242
407 261
407 262
407 263
407 264
407 265
407 266
407 275
407 278
407 279
407 298
407 299
407 300
407 312
407 316
407 330
407 331
407 332
407 333
407 334
407 347
407 349
407 353
407 358
407 359
407 366
407 384
407 456
407 476
407 496
407 512
407 531
407 532
407 550
407 563
407 566
407 622
408 223
408 226
408 240
408 241
408 256
408 257
408 258
408 259
408 260
408 266
408 275
408 276
408 277
408 290
408 299
408 311
408 329
408 346
408 347
408 353
408 355
408 356
408 357
408 365
408 384
408 455
408 456
408 475
408 496
408 510
408 511
408 529
408 530
408 549
408 564
408 565
408 599
408 600
408 621
409 223
409 224
409 225
409 226
409 254
409 255
409 265
409 275
409 290
409 300
409 311
409 342
409 343
409 344
409 345
409 347
409 353
409 354
409 364
409 384
409 452
409 453
409 454
409 456
409 475
409 496
409 508
409 509
409 527
409 528
409 549
409 564
409 597
409 598
409 619
409 620
410 221
410 222
410 223
410 226
410 252
410 253
410 265
410 275
410 290
410 311
410 341
410 347
410 352
410 363
410 383
410 450
410 451
410 455
410 474
410 495
410 506
410 507
410 525
410 526
410 548
410 563
410 596
410 618
411 220
411 224
411 225
411 226
411 227
411 251
411 265
411 274
411 288
411 289
411 291
411 292
411 293
411 294
411 295
411 311
411 340
411 347
411 352
411 363
411 383
411 449
411 455
411 473
411 495
411 504
411 505
411 519
411 520
411 521
411 522
411 523
411 524
411 547
411 562
411 595
411 617
412 219
412 225
412 228
412 250
412 264
412 265
412 266
412 274
412 286
412 287
412 310
412 316
412 339
412 347
412 351
412 362
412 382
412 447
412 448
412 455
412 473
412 495
412 503
412 516
412 517
412 518
412 547
412 561
412 593
412 594
412 616
413 218
413 224
413 229
413 245
413 246
413 247
413 248
413 249
413 263
413 267
413 268
413 273
413 274
413 283
413 284
413 285
413 310
413 315
413 338
413 347
413 349
413 350
413 361
413 382
413 444
413 445
413 446
413 448
413 455
413 472
413 494
413 503
413 514
413 515
413 546
413 560
413 592
413 614
413 615
413 638
413 639
413 640
414 217
414 224
414 229
414 242
414 243
414 244
414 249
414 263
414 269
414 270
414 271
414 272
414 274
414 282
414 309
414 316
414 337
414 347
414 348
414 361
414 381
414 442
414 443
414 448
414 454
414 471
414 494
414 512
414 513
414 545
414 559
414 591
414 613
414 637
415 216
415 224
415 229
415 239
415 240
415 241
415 249
415 262
415 269
415 274
415 309
415 315
415 337
415 347
415 359
415 360
415 381
415 441
415 454
415 471
415 494
415 510
415 511
415 545
415 558
415 589
415 590
415 612
415 636
416 216
416 224
416 229
416 237
416 238
416 249
416 261
416 268
416 269
416 274
416 309
416 315
416 320
416 336
416 346
416 358
416 380
416 439
416 440
416 448
416 453
416 470
416 476
416 493
416 507
416 508
416 509
416 544
416 558
416 588
416 611
416 634
416 635
417 215
417 223
417 229
417 234
417 235
417 236
417 249
417 261
417 270
417 272
417 274
417 308
417 311
417 312
417 314
417 320
417 321
417 322
417 323
417 324
417 325
417 335
417 346
417 357
417 379
417 437
417 438
417 447
417 453
417 469
417 476
417 493
417 500
417 504
417 505
417 506
417 543
417 557
417 587
417 610
417 633
418 214
418 223
418 229
418 230
418 231
418 232
418 233
418 249
418 261
418 270
418 271
418 274
418 308
418 313
418 320
418 326
418 334
418 345
418 357
418 379
418 435
418 436
418 447
418 453
418 469
418 476
418 493
418 501
418 502
418 503
418 543
418 556
418 557
418 585
418 586
418 608
418 609
418 631
418 632
419 213
419 223
419 229
419 248
419 259
419 260
419 261
419 269
419 272
419 273
419 274
419 307
419 333
419 344
419 356
419 378
419 433
419 434
419 446
419 452
419 468
419 476
419 492
419 542
419 555
419 557
419 584
419 600
419 601
419 602
419 603
419 604
419 607
419 630
420 212
420 223
420 224
420 225
420 226
420 227
420 228
420 229
420 248
420 258
420 262
420 265
420 266
420 267
420 268
420 271
420 274
420 300
420 301
420 307
420 332
420 344
420 355
420 378
420 431
420 432
420 446
420 452
420 467
420 475
420 492
420 505
420 542
420 553
420 554
420 583
420 598
420 599
420 605
420 606
420 628
420 629
421 211
421 222
421 229
421 247
421 257
421 263
421 264
421 273
421 298
421 299
421 307
421 331
421 343
421 354
421 378
421 429
421 430
421 446
421 452
421 467
421 475
421 491
421 505
421 509
421 541
421 552
421 582
421 596
421 597
421 604
421 627
422 210
422 220
422 221
422 230
422 247
422 256
422 261
422 274
422 297
422 307
422 330
422 342
422 353
422 360
422 377
422 427
422 428
422 445
422 451
422 453
422 466
422 475
422 491
422 506
422 507
422 508
422 540
422 552
422 565
422 594
422 595
422 603
422 625
422 626
423 209
423 216
423 217
423 218
423 219
423 230
423 246
423 255
423 262
423 274
423 296
423 306
423 330
423 342
423 353
423 361
423 377
423 425
423 426
423 445
423 451
423 454
423 465
423 475
423 491
423 506
423 528
423 532
423 539
423 551
423 564
423 578
423 591
423 592
423 593
423 602
423 624
424 208
424 230
424 246
424 254
424 261
424 274
424 296
424 299
424 306
424 328
424 329
424 341
424 352
424 361
424 377
424 424
424 444
424 450
424 452
424 453
424 465
424 474
424 490
424 505
424 529
424 530
424 531
424 539
424 550
424 563
424 578
424 590
424 601
424 622
424 623
425 207
425 230
425 245
425 253
425 261
425 273
425 294
425 295
425 296
425 300
425 301
425 302
425 306
425 327
425 340
425 351
425 360
425 377
425 422
425 423
425 443
425 449
425 452
425 464
425 474
425 490
425 505
425 530
425 538
425 549
425 563
425 576
425 577
425 578
425 579
425 580
425 581
425 589
425 600
425 621
426 206
426 230
426 245
426 253
426 261
426 273
426 293
426 297
426 299
426 305
426 326
426 340
426 350
426 360
426 376
426 420
426 421
426 443
426 449
426 452
426 463
426 473
426 490
426 504
426 528
426 529
426 537
426 548
426 562
426 575
426 582
426 587
426 588
426 599
426 619
426 620
427 205
427 230
427 245
427 252
427 260
427 273
427 292
427 298
427 305
427 325
427 340
427 350
427 360
427 375
427 418
427 419
427 442
427 448
427 453
427 463
427 473
427 490
427 504
427 527
427 537
427 548
427 561
427 574
427 586
427 598
427 618
428 205
428 230
428 244
428 251
428 260
428 273
428 291
428 305
428 324
428 339
428 350
428 359
428 374
428 398
428 416
428 417
428 441
428 447
428 453
428 462
428 472
428 489
428 526
428 536
428 547
428 560
428 573
428 584
428 585
428 597
428 617
429 203
429 204
429 215
429 230
429 244
429 250
429 259
429 273
429 290
429 305
429 322
429 323
429 334
429 335
429 339
429 350
429 359
429 369
429 370
429 371
429 372
429 373
429 374
429 398
429 413
429 414
429 415
429 440
429 446
429 453
429 461
429 469
429 470
429 471
429 472
429 489
429 525
429 535
429 546
429 559
429 572
429 583
429 596
429 597
429 615
429 616
430 202
430 214
430 230
430 243
430 249
430 258
430 273
430 290
430 304
430 333
430 339
430 359
430 368
430 374
430 395
430 396
430 397
430 412
430 440
430 446
430 453
430 461
430 472
430 489
430 524
430 535
430 545
430 558
430 571
430 580
430 581
430 582
430 594
430 595
430 598
430 613
430 614
431 201
431 213
431 230
431 243
431 248
431 258
431 272
431 285
431 286
431 287
431 288
431 289
431 290
431 291
431 304
431 332
431 338
431 359
431 367
431 374
431 393
431 394
431 440
431 447
431 452
431 460
431 473
431 488
431 523
431 534
431 543
431 544
431 570
431 578
431 579
431 593
431 612
432 201
432 211
432 212
432 230
432 243
432 247
432 257
432 272
432 284
432 303
432 331
432 338
432 358
432 365
432 366
432 375
432 391
432 392
432 440
432 452
432 459
432 473
432 488
432 522
432 534
432 542
432 568
432 569
432 592
432 610
432 611
433 200
433 212
433 230
433 243
433 247
433 257
433 272
433 283
433 303
433 330
433 338
433 358
433 388
433 389
433 390
433 440
433 452
433 459
433 473
433 487
433 521
433 533
433 541
433 567
433 591
433 609
434 199
434 211
434 230
434 243
434 245
434 246
434 256
434 272
434 282
434 303
434 329
434 337
434 358
434 383
434 386
434 387
434 438
434 439
434 440
434 441
434 452
434 458
434 473
434 487
434 532
434 540
434 566
434 589
434 590
434 608
435 198
435 210
435 230
435 244
435 255
435 272
435 282
435 303
435 328
435 337
435 357
435 384
435 385
435 437
435 451
435 458
435 472
435 486
435 531
435 539
435 565
435 588
435 607
436 197
436 209
436 230
436 243
436 255
436 272
436 302
436 326
436 327
436 337
436 357
436 382
436 383
436 436
436 451
436 457
436 471
436 486
436 530
436 538
436 564
436 586
436 587
436 606
437 196
437 230
437 242
437 254
437 272
437 302
437 325
437 357
437 379
437 380
437 381
437 436
437 452
437 456
437 471
437 486
437 530
437 537
437 563
437 572
437 585
437 603
437 604
437 605
437 606
438 195
438 230
438 241
438 253
438 271
438 302
438 324
438 357
438 378
438 435
438 452
438 455
438 470
438 485
438 537
438 563
438 571
438 584
438 602
438 606
439 194
439 230
439 241
439 253
439 271
439 301
439 323
439 357
439 377
439 435
439 453
439 454
439 470
439 485
439 536
439 560
439 561
439 562
439 563
439 564
439 565
439 566
439 567
439 568
439 569
439 570
439 582
439 583
439 600
439 601
439 606
440 194
440 230
440 240
440 252
440 271
440 286
440 287
440 288
440 289
440 301
440 322
440 357
440 373
440 374
440 375
440 376
440 389
440 453
440 469
440 485
440 535
440 559
440 581
440 599
440 607
441 230
441 239
441 252
441 271
441 285
441 301
441 321
441 357
441 358
441 359
441 360
441 361
441 362
441 372
441 376
441 389
441 390
441 391
441 392
441 393
441 394
441 453
441 464
441 468
441 484
441 489
441 490
441 535
441 558
441 580
441 597
441 598
441 607
442 230
442 238
442 252
442 271
442 283
442 284
442 300
442 319
442 320
442 356
442 363
442 364
442 369
442 370
442 371
442 372
442 387
442 388
442 395
442 452
442 464
442 467
442 484
442 491
442 492
442 493
442 494
442 533
442 534
442 557
442 579
442 580
442 596
442 606
443 231
443 238
443 252
443 271
443 282
443 300
443 318
443 355
443 362
443 363
443 365
443 368
443 373
443 385
443 386
443 452
443 465
443 466
443 484
443 491
443 532
443 556
443 577
443 578
443 581
443 594
443 595
443 606
444 231
444 237
444 252
444 270
444 280
444 281
444 300
444 318
444 354
444 361
444 364
444 366
444 367
444 368
444 374
444 375
444 384
444 451
444 464
444 483
444 490
444 531
444 554
444 555
444 576
444 593
444 605
445 231
445 237
445 252
445 270
445 278
445 279
445 300
445 317
445 349
445 350
445 353
445 366
445 368
445 383
445 451
445 463
445 468
445 483
445 490
445 530
445 535
445 552
445 553
445 575
445 591
445 592
445 605
446 231
446 236
446 252
446 270
446 277
446 299
446 315
446 316
446 347
446 348
446 351
446 352
446 353
446 366
446 368
446 376
446 381
446 382
446 450
446 463
446 469
446 470
446 483
446 489
446 529
446 536
446 539
446 550
446 551
446 574
446 590
446 604
447 232
447 235
447 252
447 271
447 275
447 276
447 299
447 314
447 344
447 345
447 346
447 353
447 367
447 368
447 369
447 370
447 377
447 380
447 419
447 449
447 462
447 469
447 483
447 489
447 529
447 537
447 538
447 548
447 549
447 573
447 589
447 604
448 233
448 234
448 252
448 271
448 272
448 273
448 274
448 299
448 313
448 342
448 343
448 353
448 366
448 369
448 377
448 378
448 379
448 419
448 449
448 461
448 469
448 482
448 488
448 529
448 537
448 547
448 571
448 572
448 587
448 588
448 598
448 604
449 233
449 252
449 271
449 299
449 305
449 312
449 340
449 341
449 353
449 365
449 370
449 377
449 416
449 417
449 418
449 448
449 460
449 468
449 529
449 537
449 546
449 570
449 586
449 597
449 603
450 233
450 251
450 270
450 298
450 305
450 310
450 311
450 338
450 339
450 352
450 358
450 359
450 362
450 363
450 364
450 371
450 377
450 414
450 415
450 447
450 459
450 468
450 526
450 527
450 528
450 529
450 536
450 545
450 551
450 569
450 584
450 585
450 597
450 603
451 232
451 251
451 269
451 298
451 305
451 308
451 309
451 335
451 336
451 337
451 352
451 360
451 361
451 364
451 371
451 374
451 375
451 376
451 377
451 413
451 447
451 459
451 468
451 525
451 530
451 536
451 544
451 551
451 568
451 583
451 597
451 602
452 232
452 251
452 268
452 298
452 306
452 307
452 332
452 333
452 334
452 348
452 352
452 364
452 371
452 372
452 373
452 378
452 379
452 412
452 446
452 457
452 458
452 468
452 524
452 530
452 535
452 543
452 551
452 567
452 581
452 582
452 596
452 602
453 231
453 251
453 268
453 297
453 306
453 330
453 331
453 346
453 347
453 349
453 351
453 365
453 371
453 380
453 381
453 382
453 383
453 384
453 385
453 446
453 456
453 523
453 535
453 541
453 542
453 552
453 566
453 580
453 595
453 601
454 231
454 251
454 263
454 264
454 265
454 266
454 267
454 268
454 297
454 306
454 328
454 329
454 345
454 351
454 360
454 364
454 370
454 386
454 387
454 388
454 389
454 390
454 391
454 392
454 393
454 394
454 395
454 396
454 397
454 411
454 445
454 455
454 483
454 522
454 523
454 534
454 540
454 552
454 565
454 579
454 593
454 594
454 601
455 230
455 250
455 261
455 262
455 268
455 296
455 305
455 325
455 326
455 327
455 341
455 342
455 343
455 344
455 345
455 351
455 361
455 362
455 363
455 369
455 398
455 399
455 400
455 404
455 405
455 406
455 407
455 408
455 409
455 410
455 411
455 445
455 455
455 482
455 521
455 524
455 534
455 537
455 538
455 539
455 552
455 563
455 564
455 577
455 578
455 592
455 600
455 615
455 616
456 230
456 260
456 268
456 296
456 302
456 304
456 323
456 324
456 338
456 339
456 340
456 346
456 347
456 351
456 363
456 368
456 401
456 402
456 403
456 412
456 413
456 414
456 415
456 416
456 417
456 418
456 444
456 454
456 481
456 517
456 519
456 520
456 524
456 534
456 552
456 562
456 576
456 592
456 600
456 614
457 229
457 258
457 259
457 269
457 296
457 303
457 321
457 322
457 335
457 336
457 337
457 350
457 364
457 365
457 366
457 367
457 419
457 420
457 421
457 422
457 423
457 424
457 425
457 444
457 453
457 481
457 518
457 524
457 525
457 526
457 527
457 528
457 533
457 535
457 552
457 560
457 561
457 575
457 592
457 600
457 612
457 613
458 229
458 257
458 269
458 295
458 302
458 319
458 320
458 333
458 334
458 350
458 364
458 400
458 426
458 427
458 428
458 429
458 430
458 431
458 432
458 433
458 434
458 435
458 436
458 437
458 438
458 442
458 443
458 444
458 445
458 451
458 452
458 453
458 454
458 481
458 517
458 524
458 532
458 533
458 534
458 552
458 559
458 573
458 574
458 591
458 599
458 610
458 611
459 228
459 255
459 256
459 269
459 295
459 301
459 317
459 318
459 331
459 332
459 350
459 363
459 399
459 439
459 441
459 446
459 449
459 450
459 455
459 456
459 481
459 516
459 523
459 524
459 531
459 551
459 558
459 571
459 572
459 590
459 599
459 609
460 226
460 227
460 228
460 254
460 268
460 295
460 300
460 314
460 315
460 316
460 329
460 330
460 349
460 362
460 397
460 398
460 440
460 446
460 447
460 448
460 457
460 458
460 481
460 515
460 525
460 530
460 536
460 551
460 557
460 570
460 589
460 598
460 608
461 224
461 225
461 228
461 252
461 253
461 268
461 295
461 299
461 312
461 313
461 324
461 327
461 328
461 349
461 361
461 396
461 440
461 446
461 459
461 460
461 461
461 462
461 463
461 464
461 465
461 466
461 467
461 468
461 469
461 470
461 481
461 514
461 530
461 536
461 551
461 555
461 556
461 568
461 569
461 588
461 598
461 607
462 223
462 228
462 250
462 251
462 268
462 295
462 296
462 297
462 298
462 310
462 311
462 324
462 325
462 326
462 348
462 360
462 393
462 394
462 395
462 439
462 446
462 460
462 480
462 512
462 513
462 529
462 537
462 551
462 554
462 567
462 587
462 598
462 605
462 606
463 223
463 228
463 248
463 249
463 294
463 298
463 308
463 309
463 324
463 348
463 359
463 391
463 392
463 439
463 445
463 459
463 480
463 492
463 529
463 537
463 551
463 566
463 587
463 598
463 604
464 222
464 227
464 247
464 294
464 298
464 305
464 306
464 307
464 348
464 358
464 390
464 438
464 445
464 458
464 480
464 490
464 491
464 528
464 538
464 550
464 564
464 565
464 586
464 598
464 602
464 603
465 221
465 227
465 245
465 246
465 294
465 299
465 303
465 304
465 348
465 356
465 357
465 358
465 389
465 437
465 445
465 455
465 456
465 457
465 488
465 489
465 527
465 538
465 550
465 563
465 585
465 598
465 599
465 600
465 601
466 189
466 190
466 220
466 226
466 243
466 244
466 294
466 300
466 301
466 302
466 348
466 354
466 355
466 359
466 388
466 437
466 445
466 452
466 453
466 454
466 484
466 485
466 486
466 487
466 527
466 539
466 550
466 561
466 562
466 585
466 597
467 188
467 219
467 226
467 242
467 294
467 298
467 299
467 347
467 350
467 353
467 359
467 387
467 436
467 445
467 450
467 451
467 480
467 481
467 482
467 483
467 526
467 540
467 541
467 542
467 549
467 559
467 560
467 584
467 596
468 188
468 218
468 225
468 240
468 241
468 294
468 295
468 296
468 297
468 347
468 351
468 352
468 359
468 387
468 436
468 444
468 445
468 446
468 447
468 448
468 449
468 475
468 476
468 477
468 478
468 479
468 525
468 548
468 558
468 583
468 595
469 187
469 218
469 225
469 238
469 239
469 293
469 347
469 386
469 435
469 436
469 438
469 443
469 471
469 524
469 548
469 556
469 557
469 583
469 595
469 604
470 186
470 217
470 225
470 237
470 246
470 292
470 346
470 381
470 382
470 386
470 434
470 437
470 439
470 440
470 441
470 442
470 443
470 471
470 472
470 516
470 524
470 548
470 555
470 582
470 604
471 186
471 216
471 225
471 235
471 236
471 246
471 291
471 346
471 379
471 380
471 383
471 385
471 434
471 443
471 469
471 470
471 510
471 517
471 524
471 543
471 544
471 545
471 546
471 547
471 548
471 554
471 581
471 603
472 185
472 215
472 224
472 234
472 246
472 287
472 288
472 289
472 290
472 345
472 376
472 377
472 378
472 385
472 425
472 433
472 443
472 468
472 507
472 508
472 509
472 517
472 523
472 542
472 548
472 549
472 550
472 551
472 552
472 553
472 580
472 601
472 602
473 184
473 214
473 224
473 232
473 233
473 245
473 284
473 285
473 286
473 290
473 344
473 375
473 385
473 425
473 432
473 443
473 464
473 465
473 466
473 467
473 506
473 516
473 523
473 541
473 548
473 580
473 599
473 600
474 184
474 214
474 224
474 231
474 245
474 282
474 283
474 290
474 344
474 373
474 374
474 384
474 425
474 431
474 443
474 462
474 463
474 504
474 505
474 515
474 522
474 540
474 548
474 580
474 595
474 596
474 597
474 598
475 213
475 223
475 225
475 229
475 230
475 245
475 280
475 281
475 289
475 343
475 371
475 372
475 383
475 425
475 431
475 443
475 458
475 459
475 460
475 503
475 514
475 522
475 539
475 548
475 581
475 593
475 594
476 212
476 222
476 226
476 227
476 228
476 245
476 277
476 278
476 279
476 289
476 343
476 370
476 383
476 424
476 430
476 443
476 451
476 454
476 455
476 456
476 457
476 501
476 502
476 513
476 521
476 538
476 547
476 591
476 592
477 211
477 222
477 244
477 275
477 276
477 289
477 337
477 338
477 339
477 340
477 341
477 342
477 343
477 368
477 369
477 383
477 421
477 422
477 423
477 429
477 442
477 452
477 453
477 500
477 512
477 520
477 536
477 537
477 547
477 586
477 587
477 588
477 589
477 590
478 210
478 222
478 243
478 272
478 273
478 274
478 289
478 336
478 343
478 367
478 382
478 420
478 429
478 442
478 498
478 499
478 511
478 520
478 526
478 535
478 547
478 581
478 582
478 583
478 584
478 585
478 590
479 209
479 221
479 243
479 269
479 270
479 271
479 279
479 289
479 335
479 342
479 365
479 366
479 382
479 418
479 419
479 428
479 442
479 496
479 497
479 510
479 519
479 524
479 525
479 526
479 533
479 534
479 547
479 577
479 578
479 579
479 580
480 209
480 221
480 243
480 267
480 268
480 279
480 280
480 281
480 288
480 334
480 342
480 364
480 381
480 416
480 417
480 427
480 442
480 495
480 508
480 509
480 519
480 527
480 532
480 546
480 575
480 576
481 208
481 220
481 243
481 265
481 266
481 278
481 288
481 333
481 342
481 362
481 363
481 381
481 413
481 414
481 415
481 427
481 441
481 493
481 495
481 507
481 518
481 528
481 531
481 546
481 574
482 207
482 220
482 243
482 263
482 264
482 277
482 288
482 332
482 342
482 360
482 361
482 380
482 409
482 410
482 411
482 412
482 426
482 441
482 492
482 506
482 518
482 529
482 530
482 546
482 572
482 573
483 206
483 219
483 243
483 250
483 251
483 252
483 253
483 254
483 260
483 261
483 262
483 276
483 287
483 331
483 342
483 358
483 359
483 380
483 407
483 408
483 425
483 441
483 489
483 490
483 491
483 505
483 517
483 546
483 570
483 571
484 205
484 219
484 242
484 245
484 246
484 247
484 248
484 249
484 255
484 256
484 257
484 258
484 259
484 275
484 287
484 329
484 330
484 341
484 353
484 357
484 379
484 404
484 405
484 406
484 424
484 441
484 488
484 503
484 504
484 505
484 516
484 545
484 567
484 568
484 569
485 205
485 218
485 241
485 242
485 243
485 274
485 287
485 328
485 341
485 353
485 354
485 355
485 356
485 379
485 402
485 403
485 414
485 424
485 441
485 486
485 487
485 501
485 502
485 506
485 516
485 545
485 562
485 563
485 564
485 565
485 566
486 204
486 218
486 240
486 274
486 286
486 327
486 341
486 352
486 378
486 399
486 400
486 401
486 413
486 423
486 441
486 484
486 485
486 500
486 506
486 515
486 545
486 554
486 555
486 556
486 557
486 558
486 559
486 560
486 561
487 203
487 217
487 238
487 239
487 273
487 286
487 325
487 326
487 340
487 351
487 378
487 397
487 398
487 412
487 422
487 440
487 482
487 483
487 499
487 515
487 545
487 553
488 202
488 217
488 234
488 235
488 236
488 237
488 272
488 286
488 324
488 340
488 350
488 377
488 394
488 395
488 396
488 411
488 422
488 440
488 481
488 498
488 514
488 544
488 552
489 201
489 216
489 231
489 232
489 233
489 285
489 322
489 323
489 340
489 348
489 349
489 377
489 391
489 392
489 393
489 409
489 410
489 421
489 440
489 478
489 479
489 480
489 497
489 514
489 544
489 551
490 201
490 216
490 221
490 227
490 228
490 229
490 230
490 285
490 321
490 339
490 345
490 346
490 347
490 376
490 388
490 389
490 390
490 408
490 420
490 440
490 477
490 496
490 513
490 544
490 550
491 200
491 215
491 222
491 223
491 224
491 225
491 226
491 284
491 319
491 320
491 339
491 344
491 376
491 386
491 387
491 407
491 420
491 439
491 476
491 494
491 495
491 513
491 543
491 550
491 566
492 199
492 284
492 318
492 339
492 376
492 383
492 384
492 385
492 406
492 419
492 438
492 474
492 475
492 493
492 512
492 543
492 549
492 565
493 198
493 268
493 284
493 317
493 338
493 376
493 380
493 381
493 382
493 406
493 418
493 438
493 466
493 472
493 473
493 492
493 511
493 538
493 539
493 540
493 541
493 542
493 543
493 548
493 564
494 197
494 267
494 284
494 315
494 316
494 338
494 375
494 376
494 377
494 378
494 379
494 404
494 405
494 418
494 438
494 466
494 471
494 490
494 491
494 511
494 535
494 536
494 537
494 543
494 547
494 564
495 197
495 267
495 283
495 314
495 338
495 374
495 403
495 417
495 431
495 433
495 434
495 466
495 489
495 510
495 532
495 533
495 534
495 544
495 545
495 546
495 561
495 563
496 196
496 267
496 283
496 313
496 337
496 373
496 402
496 416
496 431
496 432
496 466
496 488
496 510
496 529
496 530
496 531
496 545
496 561
496 562
497 195
497 266
497 283
497 312
497 337
497 371
497 372
497 402
497 416
497 430
497 466
497 487
497 509
497 526
497 527
497 528
497 545
497 561
498 194
498 265
498 282
498 310
498 311
498 337
498 370
498 400
498 401
498 415
498 428
498 429
498 463
498 464
498 465
498 486
498 509
498 525
498 544
498 560
499 193
499 264
499 282
499 309
499 336
499 364
499 365
499 366
499 367
499 368
499 369
499 399
499 414
499 427
499 462
499 485
499 508
499 544
499 559
500 193
500 263
500 282
500 307
500 308
500 336
500 361
500 362
500 363
500 369
500 398
500 414
500 425
500 426
500 460
500 461
500 507
500 543
500 557
500 558
501 192
501 263
501 281
501 305
501 306
501 336
501 358
501 359
501 360
501 369
501 397
501 413
501 459
501 507
501 543
501 556
502 191
502 262
502 281
502 304
502 335
502 356
502 357
502 369
502 396
502 412
502 458
502 506
502 542
503 190
503 261
503 281
503 303
503 335
503 353
503 354
503 355
503 369
503 395
503 412
503 506
503 542
504 189
504 260
504 281
504 301
504 302
504 334
504 351
504 352
504 369
504 394
504 411
504 505
504 541
505 188
505 259
505 280
505 300
505 334
505 348
505 349
505 350
505 368
505 394
505 410
505 505
505 541
506 188
506 259
506 280
506 298
506 299
506 334
506 345
506 346
506 347
506 368
506 392
506 393
506 410
506 504
506 540
507 188
507 258
507 280
507 297
507 334
507 343
507 344
507 367
507 391
507 409
507 503
507 540
508 258
508 279
508 295
508 296
508 333
508 338
508 340
508 341
508 342
508 367
508 390
508 408
508 503
508 539
509 257
509 279
509 294
509 333
509 339
509 366
509 390
509 408
509 502
509 539
510 256
510 279
510 292
510 293
510 333
510 366
510 385
510 389
510 407
510 487
510 502
510 538
511 255
511 278
511 291
511 332
511 365
511 386
511 387
511 388
511 406
511 487
511 501
511 529
511 538
512 254
512 278
512 290
512 332
512 365
512 387
512 406
512 486
512 500
512 528
512 537
513 254
513 277
513 288
513 289
513 300
513 332
513 364
513 387
513 405
513 486
513 500
513 526
513 527
513 537
514 253
514 277
514 287
514 299
514 331
514 364
514 386
514 404
514 485
514 499
514 525
514 536
515 252
515 277
515 286
515 298
515 331
515 363
515 404
515 485
515 499
515 523
515 524
515 535
516 251
516 277
516 285
516 297
516 331
516 363
516 403
516 484
516 498
516 522
516 535
517 250
517 277
517 283
517 284
517 296
517 330
517 362
517 402
517 484
517 498
517 520
517 521
517 535
518 250
518 277
518 281
518 282
518 295
518 330
518 362
518 402
518 483
518 497
518 519
518 522
518 533
518 534
518 535
519 249
519 277
519 279
519 280
519 294
519 330
519 361
519 401
519 483
519 497
519 518
519 532
519 535
520 248
520 277
520 278
520 292
520 293
520 329
520 361
520 400
520 482
520 496
520 516
520 517
520 531
520 536
521 247
521 276
521 291
521 329
521 360
521 400
521 482
521 495
521 514
521 515
521 531
521 536
522 247
522 275
522 329
522 360
522 399
522 481
522 495
522 512
522 513
522 530
522 536
523 246
523 274
523 328
523 359
523 379
523 399
523 481
523 494
523 511
523 530
523 536
524 245
524 274
524 328
524 359
524 379
524 398
524 399
524 400
524 480
524 494
524 510
524 529
524 536
525 244
525 273
525 328
525 358
525 378
525 380
525 381
525 382
525 383
525 384
525 385
525 386
525 387
525 388
525 389
525 390
525 397
525 401
525 480
525 493
525 528
525 536
526 244
526 272
526 328
526 358
526 391
526 392
526 393
526 394
526 396
526 402
526 403
526 404
526 405
526 479
526 492
526 528
526 536
527 243
527 272
527 327
527 357
527 393
527 395
527 406
527 407
527 408
527 409
527 410
527 411
527 412
527 413
527 414
527 415
527 468
527 479
527 492
527 527
527 535
528 268
528 269
528 270
528 271
528 327
528 357
528 394
528 416
528 417
528 418
528 419
528 420
528 421
528 422
528 423
528 424
528 425
528 426
528 466
528 467
528 468
528 478
528 491
528 504
528 505
528 506
528 526
528 535
529 266
529 267
529 327
529 356
529 394
529 427
529 428
529 429
529 430
529 431
529 432
529 433
529 434
529 435
529 436
529 437
529 438
529 465
529 469
529 478
529 491
529 503
529 526
529 535
530 265
530 326
530 356
530 393
530 439
530 440
530 441
530 442
530 443
530 444
530 445
530 446
530 447
530 448
530 449
530 450
530 451
530 463
530 464
530 477
530 490
530 501
530 502
530 525
530 535
531 263
531 264
531 326
531 355
531 393
531 452
531 453
531 454
531 455
531 456
531 457
531 458
531 459
531 460
531 461
531 462
531 477
531 490
531 499
531 500
531 525
531 534
532 262
532 326
532 355
532 392
532 476
532 491
532 497
532 498
532 524
532 534
533 261
533 325
533 354
533 392
533 476
533 495
533 496
533 523
533 534
534 259
534 260
534 325
534 354
534 391
534 475
534 491
534 492
534 493
534 494
534 523
534 534
535 258
535 325
535 353
535 390
535 474
535 489
535 490
535 522
535 533
536 257
536 277
536 324
536 352
536 390
536 468
536 469
536 470
536 471
536 472
536 473
536 488
536 511
536 521
536 533
537 255
537 256
537 276
537 324
537 352
537 390
537 464
537 465
537 466
537 467
537 473
537 486
537 487
537 511
537 521
537 533
538 254
538 275
538 324
538 351
538 390
538 460
538 461
538 462
538 463
538 473
538 485
538 511
538 520
538 533
539 253
539 274
539 323
539 350
539 456
539 457
539 458
539 459
539 473
539 484
539 510
539 520
539 532
540 252
540 272
540 273
540 323
540 350
540 452
540 453
540 454
540 455
540 473
540 482
540 483
540 509
540 519
540 532
541 251
541 271
541 323
541 350
541 449
541 450
541 451
541 474
541 479
541 480
541 481
541 508
541 518
541 532
542 270
542 322
542 349
542 446
542 447
542 448
542 474
542 475
542 476
542 477
542 478
542 508
542 518
542 532
543 269
543 322
543 349
543 442
543 443
543 444
543 445
543 473
543 482
543 507
543 517
543 531
544 268
544 322
544 348
544 438
544 439
544 440
544 441
544 471
544 472
544 481
544 506
544 517
545 267
545 348
545 435
545 436
545 437
545 470
545 481
545 505
545 516
546 267
546 346
546 347
546 431
546 432
546 433
546 434
546 469
546 481
546 515
547 266
547 427
547 428
547 429
547 430
547 468
547 480
547 515
548 265
548 424
548 425
548 426
548 467
548 480
548 514
549 264
549 420
549 421
549 422
549 423
549 463
549 464
549 465
549 466
549 479
549 513
550 416
550 417
550 418
550 419
550 461
550 462
550 466
550 479
550 513
551 413
551 414
551 415
551 459
551 460
551 466
551 478
551 512
552 412
552 457
552 458
552 467
552 478
552 511
553 455
553 456
553 466
553 477
553 511
554 453
554 454
554 466
554 476
554 510
555 451
555 452
555 466
555 476
555 510
556 449
556 450
556 465
556 475
556 509
557 447
557 448
557 465
557 475
557 508
558 445
558 446
558 464
558 474
558 508
559 443
559 444
559 464
559 473
559 507
560 441
560 442
560 463
560 473
560 506
561 438
561 439
561 440
561 463
561 472
561 506
562 436
562 437
562 462
562 472
562 505
563 434
563 435
563 462
563 471
563 505
564 432
564 433
564 461
564 471
564 504
565 430
565 431
565 461
565 470
565 504
566 428
566 429
566 460
566 470
566 503
567 426
567 427
567 460
567 469
567 502
568 424
568 425
568 459
568 468
568 502
569 422
569 423
569 459
569 468
569 501
570 420
570 421
570 459
570 467
570 500
571 418
571 419
571 458
571 466
571 500
572 416
572 417
572 458
572 466
572 499
573 414
573 415
573 457
573 466
573 499
574 412
574 413
574 457
574 498
575 410
575 411
575 456
575 498
576 408
576 409
576 456
576 498
577 406
577 407
577 455
578 404
578 405
578 455
579 402
579 403
579 454
580 399
580 400
580 401
580 454
581 398
581 453
582 397
582 453
583 452
584 452
585 451
586 451
587 451
588 450
589 450
590 449
591 449
592 448
593 448
594 447
595 447
596 446
597 446
598 445
599 445
600 445
