# Supplementary material for: The Filament Sensor for Near Real-Time Detection of Cytoskeletal Fiber Structures
Source: PLoS One. 2015 May 21;10(5):e0126346. doi: 10.1371/journal.pone.0126346 (PMC4440737; doi:10.1371/journal.pone.0126346)
Supplement: S1 File — This comprises the FilamentSensor, the benchmark database, the output of the compared programs, several auxiliary scripts, and the evaluation results of the program outputs. (ZIP) [file pone.0126346.s001.zip › supporting_information/ground_truth/simulated/CID/simulated_cell_03_graph]

(3	1): 1.00
(3	2): 1.00
(1	3): 1.00
(2	3): 1.00
(4	3): 1.41
(3	4): 1.41
(5	4): 1.41
(4	5): 1.41
(6	5): 1.41
(5	6): 1.41
(7	6): 1.41
(6	7): 1.41
(8	7): 1.00
(7	8): 1.00
(9	8): 1.41
(8	9): 1.41
(10	9): 1.41
(9	10): 1.41
(11	10): 1.41
(10	11): 1.41
(13	11): 1.41
(14	12): 1.00
(11	13): 1.41
(15	13): 1.41
(12	14): 1.00
(16	14): 1.00
(13	15): 1.41
(17	15): 1.41
(14	16): 1.00
(18	16): 1.41
(15	17): 1.41
(19	17): 1.41
(16	18): 1.41
(20	18): 1.00
(17	19): 1.41
(21	19): 1.41
(18	20): 1.00
(22	20): 1.00
(19	21): 1.41
(23	21): 1.41
(20	22): 1.00
(24	22): 1.41
(21	23): 1.41
(25	23): 1.41
(22	24): 1.41
(26	24): 1.00
(23	25): 1.41
(27	25): 1.41
(24	26): 1.00
(28	26): 1.00
(25	27): 1.41
(29	27): 1.41
(26	28): 1.00
(31	28): 1.41
(27	29): 1.41
(30	29): 1.00
(29	30): 1.00
(32	30): 1.41
(28	31): 1.41
(33	31): 1.00
(30	32): 1.41
(34	32): 1.41
(31	33): 1.00
(35	33): 1.00
(32	34): 1.41
(36	34): 1.41
(33	35): 1.00
(37	35): 1.41
(34	36): 1.41
(38	36): 1.41
(35	37): 1.41
(39	37): 1.00
(36	38): 1.41
(40	38): 1.41
(37	39): 1.00
(41	39): 1.00
(38	40): 1.41
(42	40): 1.41
(39	41): 1.00
(43	41): 1.41
(40	42): 1.41
(45	42): 1.41
(41	43): 1.41
(46	43): 1.00
(47	44): 1.41
(42	45): 1.41
(50	45): 1.41
(43	46): 1.00
(51	46): 1.00
(44	47): 1.41
(48	47): 1.00
(47	48): 1.00
(49	48): 1.00
(48	49): 1.00
(52	49): 1.41
(45	50): 1.41
(57	50): 1.00
(46	51): 1.00
(59	51): 1.41
(49	52): 1.41
(53	52): 1.00
(52	53): 1.00
(60	53): 1.41
(63	54): 1.41
(56	55): 1.00
(64	55): 1.41
(55	56): 1.00
(57	56): 1.00
(50	57): 1.00
(56	57): 1.00
(58	57): 1.00
(57	58): 1.00
(65	58): 1.41
(51	59): 1.41
(67	59): 1.00
(53	60): 1.41
(61	60): 1.00
(60	61): 1.00
(62	61): 1.00
(61	62): 1.00
(68	62): 1.41
(54	63): 1.41
(64	63): 1.00
(55	64): 1.41
(63	64): 1.00
(58	65): 1.41
(66	65): 1.00
(65	66): 1.00
(70	66): 1.41
(59	67): 1.00
(71	67): 1.41
(62	68): 1.41
(69	68): 1.00
(68	69): 1.00
(72	69): 1.41
(66	70): 1.41
(74	70): 1.41
(67	71): 1.41
(76	71): 1.00
(69	72): 1.41
(73	72): 1.00
(72	73): 1.00
(77	73): 1.41
(70	74): 1.41
(75	74): 1.00
(74	75): 1.00
(78	75): 1.41
(71	76): 1.00
(79	76): 1.00
(73	77): 1.41
(80	77): 1.41
(75	78): 1.41
(83	78): 1.41
(76	79): 1.00
(88	79): 1.41
(77	80): 1.41
(81	80): 1.00
(80	81): 1.00
(82	81): 1.00
(81	82): 1.00
(89	82): 1.41
(78	83): 1.41
(84	83): 1.00
(83	84): 1.00
(91	84): 1.41
(86	85): 1.00
(93	85): 1.41
(85	86): 1.00
(87	86): 1.00
(86	87): 1.00
(94	87): 1.41
(79	88): 1.41
(96	88): 1.00
(82	89): 1.41
(90	89): 1.00
(89	90): 1.00
(97	90): 1.41
(84	91): 1.41
(92	91): 1.00
(91	92): 1.00
(93	92): 1.00
(99	92): 1.00
(85	93): 1.41
(92	93): 1.00
(87	94): 1.41
(95	94): 1.00
(94	95): 1.00
(100	95): 1.41
(88	96): 1.00
(102	96): 1.00
(90	97): 1.41
(98	97): 1.00
(97	98): 1.00
(103	98): 1.41
(92	99): 1.00
(105	99): 1.00
(95	100): 1.41
(101	100): 1.00
(100	101): 1.00
(96	102): 1.00
(106	102): 1.41
(98	103): 1.41
(104	103): 1.00
(103	104): 1.00
(107	104): 1.41
(99	105): 1.00
(109	105): 1.41
(102	106): 1.41
(110	106): 1.00
(104	107): 1.41
(108	107): 1.00
(107	108): 1.00
(111	108): 1.41
(105	109): 1.41
(114	109): 1.41
(106	110): 1.00
(115	110): 1.00
(108	111): 1.41
(112	111): 1.00
(111	112): 1.00
(113	112): 1.00
(112	113): 1.00
(117	113): 1.41
(109	114): 1.41
(119	114): 1.41
(110	115): 1.00
(120	115): 1.00
(121	116): 1.41
(113	117): 1.41
(118	117): 1.00
(117	118): 1.00
(123	118): 1.41
(114	119): 1.41
(126	119): 1.41
(115	120): 1.00
(128	120): 1.41
(116	121): 1.41
(122	121): 1.00
(121	122): 1.00
(129	122): 1.41
(118	123): 1.41
(124	123): 1.00
(123	124): 1.00
(130	124): 1.41
(133	125): 1.41
(119	126): 1.41
(127	126): 1.00
(126	127): 1.00
(134	127): 1.41
(120	128): 1.41
(135	128): 1.00
(122	129): 1.41
(136	129): 1.41
(124	130): 1.41
(131	130): 1.00
(130	131): 1.00
(132	131): 1.00
(131	132): 1.00
(137	132): 1.41
(125	133): 1.41
(139	133): 1.41
(127	134): 1.41
(140	134): 1.41
(128	135): 1.00
(141	135): 1.41
(129	136): 1.41
(142	136): 1.41
(132	137): 1.41
(138	137): 1.00
(137	138): 1.00
(139	138): 1.00
(133	139): 1.41
(138	139): 1.00
(143	139): 1.00
(134	140): 1.41
(144	140): 1.41
(135	141): 1.41
(146	141): 1.00
(136	142): 1.41
(148	142): 1.41
(139	143): 1.00
(150	143): 1.41
(140	144): 1.41
(145	144): 1.00
(144	145): 1.00
(152	145): 1.41
(141	146): 1.00
(153	146): 1.00
(154	147): 1.41
(142	148): 1.41
(149	148): 1.00
(148	149): 1.00
(156	149): 1.41
(143	150): 1.41
(151	150): 1.00
(150	151): 1.00
(163	151): 1.41
(145	152): 1.41
(166	152): 1.00
(146	153): 1.00
(167	153): 1.41
(147	154): 1.41
(155	154): 1.00
(154	155): 1.00
(168	155): 1.41
(149	156): 1.41
(157	156): 1.00
(156	157): 1.00
(158	157): 1.00
(157	158): 1.00
(159	158): 1.00
(158	159): 1.00
(160	159): 1.00
(159	160): 1.00
(161	160): 1.00
(160	161): 1.00
(162	161): 1.00
(161	162): 1.00
(171	162): 1.41
(151	163): 1.41
(164	163): 1.00
(163	164): 1.00
(165	164): 1.00
(164	165): 1.00
(174	165): 1.41
(152	166): 1.00
(177	166): 1.41
(153	167): 1.41
(179	167): 1.00
(155	168): 1.41
(169	168): 1.00
(168	169): 1.00
(170	169): 1.00
(169	170): 1.00
(180	170): 1.41
(162	171): 1.41
(172	171): 1.00
(171	172): 1.00
(173	172): 1.00
(172	173): 1.00
(181	173): 1.41
(165	174): 1.41
(175	174): 1.00
(174	175): 1.00
(176	175): 1.00
(175	176): 1.00
(182	176): 1.41
(166	177): 1.41
(185	177): 1.41
(188	178): 1.41
(167	179): 1.00
(189	179): 1.00
(170	180): 1.41
(190	180): 1.41
(173	181): 1.41
(192	181): 1.41
(176	182): 1.41
(183	182): 1.00
(182	183): 1.00
(184	183): 1.00
(183	184): 1.00
(195	184): 1.41
(177	185): 1.41
(186	185): 1.00
(185	186): 1.00
(187	186): 1.00
(186	187): 1.00
(197	187): 1.41
(178	188): 1.41
(198	188): 1.41
(179	189): 1.00
(199	189): 1.41
(180	190): 1.41
(191	190): 1.00
(190	191): 1.00
(200	191): 1.41
(181	192): 1.41
(193	192): 1.00
(192	193): 1.00
(194	193): 1.00
(204	193): 1.00
(193	194): 1.00
(205	194): 1.41
(184	195): 1.41
(196	195): 1.00
(195	196): 1.00
(206	196): 1.41
(187	197): 1.41
(198	197): 1.00
(207	197): 1.00
(188	198): 1.41
(197	198): 1.00
(189	199): 1.41
(208	199): 1.00
(191	200): 1.41
(201	200): 1.00
(200	201): 1.00
(202	201): 1.00
(201	202): 1.00
(203	202): 1.00
(202	203): 1.00
(209	203): 1.41
(193	204): 1.00
(210	204): 1.41
(194	205): 1.41
(211	205): 1.41
(196	206): 1.41
(216	206): 1.41
(197	207): 1.00
(218	207): 1.00
(199	208): 1.00
(219	208): 1.00
(203	209): 1.41
(220	209): 1.41
(204	210): 1.41
(223	210): 1.41
(205	211): 1.41
(212	211): 1.00
(211	212): 1.00
(213	212): 1.00
(212	213): 1.00
(214	213): 1.00
(213	214): 1.00
(215	214): 1.00
(214	215): 1.00
(224	215): 1.41
(206	216): 1.41
(217	216): 1.00
(216	217): 1.00
(226	217): 1.41
(207	218): 1.00
(227	218): 1.41
(208	219): 1.00
(228	219): 1.41
(209	220): 1.41
(221	220): 1.00
(220	221): 1.00
(229	221): 1.41
(229	222): 1.41
(230	222): 1.41
(210	223): 1.41
(215	224): 1.41
(225	224): 1.00
(224	225): 1.00
(231	225): 1.41
(217	226): 1.41
(234	226): 1.41
(218	227): 1.41
(237	227): 1.41
(219	228): 1.41
(238	228): 1.00
(221	229): 1.41
(222	229): 1.41
(222	230): 1.41
(239	230): 1.00
(225	231): 1.41
(232	231): 1.00
(231	232): 1.00
(233	232): 1.00
(232	233): 1.00
(243	233): 1.41
(226	234): 1.41
(235	234): 1.00
(234	235): 1.00
(236	235): 1.00
(235	236): 1.00
(246	236): 1.41
(227	237): 1.41
(252	237): 1.41
(228	238): 1.00
(253	238): 1.00
(230	239): 1.00
(240	239): 1.00
(254	239): 1.00
(239	240): 1.00
(241	240): 1.00
(240	241): 1.00
(242	241): 1.00
(241	242): 1.00
(255	242): 1.41
(233	243): 1.41
(244	243): 1.00
(243	244): 1.00
(245	244): 1.00
(244	245): 1.00
(257	245): 1.41
(236	246): 1.41
(247	246): 1.00
(246	247): 1.00
(248	247): 1.00
(247	248): 1.00
(249	248): 1.00
(248	249): 1.00
(250	249): 1.00
(249	250): 1.00
(251	250): 1.00
(250	251): 1.00
(258	251): 1.41
(237	252): 1.41
(260	252): 1.41
(238	253): 1.00
(261	253): 1.00
(239	254): 1.00
(242	255): 1.41
(256	255): 1.00
(255	256): 1.00
(262	256): 1.41
(245	257): 1.41
(265	257): 1.41
(251	258): 1.41
(259	258): 1.00
(258	259): 1.00
(268	259): 1.41
(252	260): 1.41
(270	260): 1.41
(253	261): 1.00
(272	261): 1.41
(256	262): 1.41
(263	262): 1.00
(262	263): 1.00
(264	263): 1.00
(263	264): 1.00
(273	264): 1.41
(257	265): 1.41
(266	265): 1.00
(265	266): 1.00
(267	266): 1.00
(266	267): 1.00
(275	267): 1.41
(259	268): 1.41
(269	268): 1.00
(268	269): 1.00
(278	269): 1.41
(260	270): 1.41
(271	270): 1.00
(270	271): 1.00
(279	271): 1.41
(261	272): 1.41
(280	272): 1.00
(264	273): 1.41
(274	273): 1.00
(273	274): 1.00
(281	274): 1.41
(267	275): 1.41
(276	275): 1.00
(275	276): 1.00
(277	276): 1.00
(276	277): 1.00
(283	277): 1.41
(269	278): 1.41
(285	278): 1.41
(271	279): 1.41
(272	280): 1.00
(286	280): 1.00
(274	281): 1.41
(282	281): 1.00
(281	282): 1.00
(287	282): 1.41
(277	283): 1.41
(284	283): 1.00
(283	284): 1.00
(289	284): 1.41
(278	285): 1.41
(290	285): 1.41
(280	286): 1.00
(292	286): 1.41
(282	287): 1.41
(288	287): 1.00
(287	288): 1.00
(293	288): 1.41
(284	289): 1.41
(295	289): 1.00
(285	290): 1.41
(291	290): 1.00
(290	291): 1.00
(299	291): 1.41
(286	292): 1.41
(300	292): 1.00
(288	293): 1.41
(294	293): 1.00
(293	294): 1.00
(301	294): 1.41
(289	295): 1.00
(296	295): 1.00
(304	295): 1.41
(295	296): 1.00
(297	296): 1.00
(296	297): 1.00
(298	297): 1.00
(297	298): 1.00
(305	298): 1.41
(291	299): 1.41
(292	300): 1.00
(308	300): 1.00
(294	301): 1.41
(302	301): 1.00
(301	302): 1.00
(303	302): 1.00
(302	303): 1.00
(309	303): 1.41
(295	304): 1.41
(298	305): 1.41
(312	305): 1.00
(307	306): 1.00
(306	307): 1.00
(321	307): 1.41
(300	308): 1.00
(324	308): 1.41
(303	309): 1.41
(310	309): 1.00
(309	310): 1.00
(311	310): 1.00
(310	311): 1.00
(326	311): 1.41
(305	312): 1.00
(313	312): 1.00
(327	312): 1.00
(312	313): 1.00
(314	313): 1.00
(313	314): 1.00
(315	314): 1.00
(314	315): 1.00
(316	315): 1.00
(315	316): 1.00
(317	316): 1.00
(316	317): 1.00
(318	317): 1.00
(317	318): 1.00
(319	318): 1.00
(318	319): 1.00
(328	319): 1.41
(332	320): 1.00
(307	321): 1.41
(322	321): 1.00
(321	322): 1.00
(333	322): 1.41
(334	323): 1.00
(308	324): 1.41
(335	324): 1.00
(336	325): 1.41
(311	326): 1.41
(341	326): 1.41
(312	327): 1.00
(344	327): 1.41
(319	328): 1.41
(329	328): 1.00
(328	329): 1.00
(330	329): 1.00
(329	330): 1.00
(331	330): 1.00
(330	331): 1.00
(345	331): 1.41
(320	332): 1.00
(347	332): 1.41
(322	333): 1.41
(348	333): 1.41
(323	334): 1.00
(351	334): 1.00
(324	335): 1.00
(352	335): 1.00
(325	336): 1.41
(337	336): 1.00
(353	336): 1.00
(336	337): 1.00
(338	337): 1.00
(337	338): 1.00
(339	338): 1.00
(354	338): 1.00
(338	339): 1.00
(340	339): 1.00
(339	340): 1.00
(355	340): 1.41
(326	341): 1.41
(342	341): 1.00
(341	342): 1.00
(343	342): 1.00
(342	343): 1.00
(356	343): 1.41
(327	344): 1.41
(331	345): 1.41
(346	345): 1.00
(345	346): 1.00
(347	346): 1.00
(332	347): 1.41
(346	347): 1.00
(358	347): 1.41
(333	348): 1.41
(349	348): 1.00
(359	348): 1.41
(348	349): 1.00
(350	349): 1.00
(349	350): 1.00
(351	350): 1.00
(334	351): 1.00
(350	351): 1.00
(360	351): 1.41
(335	352): 1.00
(363	352): 1.41
(336	353): 1.00
(364	353): 1.41
(338	354): 1.00
(340	355): 1.41
(365	355): 1.41
(343	356): 1.41
(357	356): 1.00
(356	357): 1.00
(367	357): 1.41
(347	358): 1.41
(369	358): 1.41
(348	359): 1.41
(370	359): 1.41
(351	360): 1.41
(361	360): 1.00
(360	361): 1.00
(362	361): 1.00
(361	362): 1.00
(371	362): 1.41
(352	363): 1.41
(372	363): 1.00
(353	364): 1.41
(355	365): 1.41
(366	365): 1.00
(365	366): 1.00
(374	366): 1.41
(357	367): 1.41
(368	367): 1.00
(367	368): 1.00
(375	368): 1.41
(358	369): 1.41
(377	369): 1.00
(359	370): 1.41
(362	371): 1.41
(363	372): 1.00
(381	372): 1.00
(383	373): 1.41
(366	374): 1.41
(384	374): 1.41
(368	375): 1.41
(376	375): 1.00
(375	376): 1.00
(386	376): 1.41
(369	377): 1.00
(378	377): 1.00
(393	377): 1.41
(377	378): 1.00
(379	378): 1.00
(378	379): 1.00
(380	379): 1.00
(379	380): 1.00
(394	380): 1.41
(372	381): 1.00
(396	381): 1.41
(397	381): 1.41
(383	382): 1.00
(398	382): 1.41
(373	383): 1.41
(382	383): 1.00
(374	384): 1.41
(385	384): 1.00
(384	385): 1.00
(399	385): 1.41
(376	386): 1.41
(387	386): 1.00
(386	387): 1.00
(388	387): 1.00
(387	388): 1.00
(389	388): 1.00
(388	389): 1.00
(390	389): 1.00
(389	390): 1.00
(402	390): 1.41
(403	391): 1.41
(393	392): 1.00
(404	392): 1.41
(377	393): 1.41
(392	393): 1.00
(380	394): 1.41
(395	394): 1.00
(394	395): 1.00
(405	395): 1.41
(381	396): 1.41
(406	396): 1.41
(381	397): 1.41
(407	397): 1.00
(382	398): 1.41
(408	398): 1.41
(385	399): 1.41
(400	399): 1.00
(399	400): 1.00
(401	400): 1.00
(400	401): 1.00
(409	401): 1.41
(390	402): 1.41
(410	402): 1.41
(391	403): 1.41
(412	403): 1.41
(392	404): 1.41
(395	405): 1.41
(413	405): 1.00
(396	406): 1.41
(414	406): 1.00
(397	407): 1.00
(415	407): 1.00
(398	408): 1.41
(416	408): 1.41
(401	409): 1.41
(402	410): 1.41
(411	410): 1.00
(410	411): 1.00
(417	411): 1.41
(403	412): 1.41
(420	412): 1.41
(405	413): 1.00
(421	413): 1.00
(406	414): 1.00
(422	414): 1.41
(407	415): 1.00
(424	415): 1.41
(408	416): 1.41
(425	416): 1.00
(411	417): 1.41
(418	417): 1.00
(417	418): 1.00
(426	418): 1.41
(428	419): 1.00
(412	420): 1.41
(429	420): 1.41
(413	421): 1.00
(432	421): 1.00
(414	422): 1.41
(423	422): 1.00
(422	423): 1.00
(415	424): 1.41
(433	424): 1.00
(416	425): 1.00
(434	425): 1.41
(418	426): 1.41
(427	426): 1.00
(426	427): 1.00
(436	427): 1.41
(419	428): 1.00
(439	428): 1.41
(420	429): 1.41
(430	429): 1.00
(429	430): 1.00
(431	430): 1.00
(430	431): 1.00
(441	431): 1.41
(421	432): 1.00
(443	432): 1.41
(424	433): 1.00
(448	433): 1.41
(425	434): 1.41
(449	434): 1.00
(454	435): 1.00
(427	436): 1.41
(437	436): 1.00
(436	437): 1.00
(438	437): 1.00
(437	438): 1.00
(455	438): 1.41
(428	439): 1.41
(440	439): 1.00
(439	440): 1.00
(457	440): 1.41
(431	441): 1.41
(458	441): 1.41
(459	442): 1.00
(432	443): 1.41
(444	443): 1.00
(443	444): 1.00
(445	444): 1.00
(444	445): 1.00
(460	445): 1.41
(447	446): 1.00
(465	446): 1.41
(446	447): 1.00
(433	448): 1.41
(466	448): 1.00
(434	449): 1.00
(467	449): 1.00
(451	450): 1.00
(450	451): 1.00
(452	451): 1.00
(451	452): 1.00
(468	452): 1.41
(454	453): 1.00
(435	454): 1.00
(453	454): 1.00
(471	454): 1.41
(438	455): 1.41
(456	455): 1.00
(455	456): 1.00
(472	456): 1.41
(440	457): 1.41
(475	457): 1.41
(441	458): 1.41
(477	458): 1.41
(442	459): 1.00
(479	459): 1.00
(445	460): 1.41
(461	460): 1.00
(460	461): 1.00
(462	461): 1.00
(461	462): 1.00
(463	462): 1.00
(462	463): 1.00
(464	463): 1.00
(463	464): 1.00
(465	464): 1.00
(446	465): 1.41
(464	465): 1.00
(480	465): 1.41
(448	466): 1.00
(481	466): 1.00
(449	467): 1.00
(485	467): 1.00
(452	468): 1.41
(469	468): 1.00
(468	469): 1.00
(487	469): 1.41
(488	470): 1.41
(454	471): 1.41
(489	471): 1.41
(456	472): 1.41
(473	472): 1.00
(472	473): 1.00
(474	473): 1.00
(473	474): 1.00
(490	474): 1.41
(457	475): 1.41
(476	475): 1.00
(475	476): 1.00
(492	476): 1.41
(458	477): 1.41
(478	477): 1.00
(477	478): 1.00
(479	478): 1.00
(459	479): 1.00
(478	479): 1.00
(493	479): 1.00
(465	480): 1.41
(494	480): 1.41
(466	481): 1.00
(496	481): 1.41
(483	482): 1.00
(497	482): 1.41
(482	483): 1.00
(484	483): 1.00
(483	484): 1.00
(485	484): 1.00
(467	485): 1.00
(484	485): 1.00
(486	485): 1.00
(485	486): 1.00
(498	486): 1.41
(469	487): 1.41
(488	487): 1.00
(499	487): 1.00
(470	488): 1.41
(487	488): 1.00
(471	489): 1.41
(500	489): 1.41
(474	490): 1.41
(491	490): 1.00
(490	491): 1.00
(503	491): 1.41
(476	492): 1.41
(506	492): 1.41
(479	493): 1.00
(508	493): 1.41
(480	494): 1.41
(495	494): 1.00
(494	495): 1.00
(481	496): 1.41
(509	496): 1.00
(482	497): 1.41
(486	498): 1.41
(510	498): 1.41
(487	499): 1.00
(489	500): 1.41
(501	500): 1.00
(500	501): 1.00
(502	501): 1.00
(511	501): 1.00
(501	502): 1.00
(491	503): 1.41
(504	503): 1.00
(503	504): 1.00
(505	504): 1.00
(504	505): 1.00
(512	505): 1.41
(492	506): 1.41
(507	506): 1.00
(506	507): 1.00
(514	507): 1.41
(493	508): 1.41
(496	509): 1.00
(515	509): 1.00
(498	510): 1.41
(516	510): 1.41
(501	511): 1.00
(518	511): 1.00
(505	512): 1.41
(513	512): 1.00
(512	513): 1.00
(519	513): 1.41
(507	514): 1.41
(521	514): 1.41
(509	515): 1.00
(522	515): 1.41
(510	516): 1.41
(517	516): 1.00
(523	516): 1.00
(516	517): 1.00
(524	517): 1.41
(511	518): 1.00
(513	519): 1.41
(520	519): 1.00
(519	520): 1.00
(526	520): 1.41
(514	521): 1.41
(529	521): 1.41
(515	522): 1.41
(531	522): 1.00
(516	523): 1.00
(532	523): 1.00
(517	524): 1.41
(525	524): 1.00
(524	525): 1.00
(533	525): 1.41
(520	526): 1.41
(527	526): 1.00
(526	527): 1.00
(528	527): 1.00
(527	528): 1.00
(534	528): 1.41
(521	529): 1.41
(530	529): 1.00
(529	530): 1.00
(537	530): 1.41
(522	531): 1.00
(538	531): 1.00
(523	532): 1.00
(541	532): 1.00
(525	533): 1.41
(544	533): 1.00
(528	534): 1.41
(535	534): 1.00
(534	535): 1.00
(551	535): 1.41
(553	536): 1.41
(530	537): 1.41
(554	537): 1.41
(531	538): 1.00
(556	538): 1.41
(540	539): 1.00
(557	539): 1.41
(539	540): 1.00
(558	540): 1.41
(532	541): 1.00
(559	541): 1.00
(543	542): 1.00
(542	543): 1.00
(544	543): 1.00
(533	544): 1.00
(543	544): 1.00
(545	544): 1.00
(544	545): 1.00
(561	545): 1.41
(547	546): 1.00
(567	546): 1.41
(546	547): 1.00
(548	547): 1.00
(547	548): 1.00
(549	548): 1.00
(548	549): 1.00
(550	549): 1.00
(549	550): 1.00
(535	551): 1.41
(552	551): 1.00
(551	552): 1.00
(568	552): 1.41
(536	553): 1.41
(571	553): 1.00
(537	554): 1.41
(555	554): 1.00
(554	555): 1.00
(572	555): 1.41
(538	556): 1.41
(573	556): 1.00
(539	557): 1.41
(540	558): 1.41
(559	558): 1.00
(541	559): 1.00
(558	559): 1.00
(560	559): 1.00
(574	559): 1.00
(559	560): 1.00
(545	561): 1.41
(575	561): 1.41
(563	562): 1.00
(579	562): 1.41
(562	563): 1.00
(564	563): 1.00
(563	564): 1.00
(565	564): 1.00
(564	565): 1.00
(566	565): 1.00
(565	566): 1.00
(567	566): 1.00
(546	567): 1.41
(566	567): 1.00
(580	567): 1.00
(552	568): 1.41
(569	568): 1.00
(568	569): 1.00
(570	569): 1.00
(569	570): 1.00
(581	570): 1.41
(553	571): 1.00
(583	571): 1.41
(555	572): 1.41
(584	572): 1.41
(556	573): 1.00
(586	573): 1.00
(559	574): 1.00
(587	574): 1.41
(561	575): 1.41
(576	575): 1.00
(588	575): 1.00
(575	576): 1.00
(577	576): 1.00
(576	577): 1.00
(578	577): 1.00
(589	577): 1.00
(577	578): 1.00
(579	578): 1.00
(562	579): 1.41
(578	579): 1.00
(590	579): 1.00
(567	580): 1.00
(591	580): 1.00
(570	581): 1.41
(582	581): 1.00
(581	582): 1.00
(592	582): 1.41
(571	583): 1.41
(594	583): 1.41
(572	584): 1.41
(585	584): 1.00
(584	585): 1.00
(595	585): 1.41
(573	586): 1.00
(596	586): 1.41
(574	587): 1.41
(575	588): 1.00
(577	589): 1.00
(579	590): 1.00
(598	590): 1.00
(580	591): 1.00
(599	591): 1.41
(582	592): 1.41
(593	592): 1.00
(592	593): 1.00
(600	593): 1.41
(583	594): 1.41
(602	594): 1.41
(585	595): 1.41
(603	595): 1.41
(586	596): 1.41
(604	596): 1.00
(598	597): 1.00
(590	598): 1.00
(597	598): 1.00
(605	598): 1.00
(591	599): 1.41
(606	599): 1.41
(593	600): 1.41
(601	600): 1.00
(600	601): 1.00
(607	601): 1.41
(594	602): 1.41
(609	602): 1.41
(595	603): 1.41
(610	603): 1.41
(596	604): 1.00
(611	604): 1.41
(598	605): 1.00
(612	605): 1.00
(599	606): 1.41
(613	606): 1.00
(601	607): 1.41
(608	607): 1.00
(607	608): 1.00
(621	608): 1.41
(602	609): 1.41
(623	609): 1.41
(603	610): 1.41
(626	610): 1.00
(604	611): 1.41
(627	611): 1.00
(605	612): 1.00
(628	612): 1.41
(606	613): 1.00
(614	613): 1.00
(630	613): 1.41
(613	614): 1.00
(615	614): 1.00
(614	615): 1.00
(616	615): 1.00
(615	616): 1.00
(617	616): 1.00
(616	617): 1.00
(618	617): 1.00
(617	618): 1.00
(619	618): 1.00
(618	619): 1.00
(620	619): 1.00
(619	620): 1.00
(631	620): 1.41
(608	621): 1.41
(622	621): 1.00
(621	622): 1.00
(632	622): 1.41
(609	623): 1.41
(633	623): 1.00
(625	624): 1.00
(634	624): 1.41
(624	625): 1.00
(635	625): 1.41
(610	626): 1.00
(637	626): 1.00
(611	627): 1.00
(639	627): 1.00
(612	628): 1.41
(629	628): 1.00
(628	629): 1.00
(641	629): 1.41
(613	630): 1.41
(620	631): 1.41
(645	631): 1.41
(622	632): 1.41
(623	633): 1.00
(647	633): 1.41
(624	634): 1.41
(625	635): 1.41
(636	635): 1.00
(635	636): 1.00
(649	636): 1.41
(626	637): 1.00
(653	638): 1.41
(627	639): 1.00
(658	639): 1.41
(659	640): 1.00
(629	641): 1.41
(642	641): 1.00
(641	642): 1.00
(643	642): 1.00
(642	643): 1.00
(644	643): 1.00
(643	644): 1.00
(661	644): 1.00
(631	645): 1.41
(646	645): 1.00
(645	646): 1.00
(663	646): 1.41
(633	647): 1.41
(666	647): 1.41
(667	648): 1.00
(636	649): 1.41
(650	649): 1.00
(649	650): 1.00
(651	650): 1.00
(650	651): 1.00
(652	651): 1.00
(668	651): 1.00
(651	652): 1.00
(638	653): 1.41
(654	653): 1.00
(653	654): 1.00
(655	654): 1.00
(654	655): 1.00
(669	655): 1.41
(670	656): 1.00
(674	657): 1.41
(639	658): 1.41
(675	658): 1.00
(640	659): 1.00
(676	659): 1.41
(678	660): 1.41
(644	661): 1.00
(679	661): 1.41
(680	662): 1.41
(646	663): 1.41
(664	663): 1.00
(681	663): 1.41
(663	664): 1.00
(665	664): 1.00
(664	665): 1.00
(682	665): 1.41
(647	666): 1.41
(684	666): 1.41
(648	667): 1.00
(685	667): 1.00
(651	668): 1.00
(686	668): 1.41
(655	669): 1.41
(687	669): 1.41
(656	670): 1.00
(671	670): 1.00
(688	670): 1.00
(670	671): 1.00
(672	671): 1.00
(671	672): 1.00
(673	672): 1.00
(672	673): 1.00
(674	673): 1.00
(657	674): 1.41
(673	674): 1.00
(689	674): 1.00
(658	675): 1.00
(690	675): 1.00
(659	676): 1.41
(677	676): 1.00
(676	677): 1.00
(678	677): 1.00
(691	677): 1.00
(660	678): 1.41
(677	678): 1.00
(692	678): 1.00
(661	679): 1.41
(697	679): 1.41
(662	680): 1.41
(698	680): 1.41
(663	681): 1.41
(699	681): 1.41
(665	682): 1.41
(683	682): 1.00
(682	683): 1.00
(700	683): 1.41
(666	684): 1.41
(701	684): 1.41
(667	685): 1.00
(702	685): 1.41
(668	686): 1.41
(703	686): 1.41
(669	687): 1.41
(704	687): 1.41
(670	688): 1.00
(674	689): 1.00
(706	689): 1.00
(675	690): 1.00
(707	690): 1.41
(677	691): 1.00
(708	691): 1.00
(678	692): 1.00
(693	692): 1.00
(692	693): 1.00
(694	693): 1.00
(693	694): 1.00
(695	694): 1.00
(694	695): 1.00
(696	695): 1.00
(695	696): 1.00
(679	697): 1.41
(698	697): 1.00
(680	698): 1.41
(697	698): 1.00
(709	698): 1.00
(681	699): 1.41
(683	700): 1.41
(710	700): 1.41
(684	701): 1.41
(713	701): 1.41
(685	702): 1.41
(714	702): 1.00
(686	703): 1.41
(715	703): 1.41
(687	704): 1.41
(705	704): 1.00
(704	705): 1.00
(717	705): 1.41
(689	706): 1.00
(718	706): 1.00
(690	707): 1.41
(719	707): 1.00
(691	708): 1.00
(720	708): 1.00
(698	709): 1.00
(721	709): 1.00
(700	710): 1.41
(711	710): 1.00
(710	711): 1.00
(712	711): 1.00
(711	712): 1.00
(722	712): 1.41
(701	713): 1.41
(724	713): 1.41
(702	714): 1.00
(725	714): 1.41
(703	715): 1.41
(716	715): 1.00
(715	716): 1.00
(726	716): 1.41
(705	717): 1.41
(727	717): 1.41
(706	718): 1.00
(728	718): 1.00
(707	719): 1.00
(730	719): 1.41
(708	720): 1.00
(709	721): 1.00
(731	721): 1.41
(712	722): 1.41
(723	722): 1.00
(722	723): 1.00
(732	723): 1.41
(713	724): 1.41
(734	724): 1.41
(714	725): 1.41
(735	725): 1.41
(716	726): 1.41
(736	726): 1.00
(717	727): 1.41
(737	727): 1.41
(718	728): 1.00
(739	728): 1.41
(740	729): 1.00
(719	730): 1.41
(741	730): 1.00
(721	731): 1.41
(742	731): 1.41
(723	732): 1.41
(733	732): 1.00
(732	733): 1.00
(744	733): 1.41
(724	734): 1.41
(746	734): 1.41
(725	735): 1.41
(747	735): 1.00
(726	736): 1.00
(748	736): 1.41
(727	737): 1.41
(738	737): 1.00
(737	738): 1.00
(749	738): 1.41
(728	739): 1.41
(729	740): 1.00
(753	740): 1.00
(730	741): 1.00
(754	741): 1.00
(731	742): 1.41
(755	742): 1.41
(756	743): 1.00
(733	744): 1.41
(745	744): 1.00
(744	745): 1.00
(757	745): 1.41
(734	746): 1.41
(759	746): 1.00
(735	747): 1.00
(760	747): 1.41
(736	748): 1.41
(761	748): 1.41
(738	749): 1.41
(750	749): 1.00
(749	750): 1.00
(762	750): 1.41
(752	751): 1.00
(751	752): 1.00
(753	752): 1.00
(740	753): 1.00
(752	753): 1.00
(763	753): 1.00
(741	754): 1.00
(764	754): 1.41
(742	755): 1.41
(765	755): 1.41
(743	756): 1.00
(766	756): 1.41
(745	757): 1.41
(758	757): 1.00
(757	758): 1.00
(767	758): 1.41
(746	759): 1.00
(769	759): 1.41
(747	760): 1.41
(771	760): 1.00
(748	761): 1.41
(772	761): 1.41
(750	762): 1.41
(774	762): 1.41
(753	763): 1.00
(776	763): 1.41
(754	764): 1.41
(777	764): 1.00
(755	765): 1.41
(766	765): 1.00
(756	766): 1.41
(765	766): 1.00
(778	766): 1.00
(758	767): 1.41
(768	767): 1.00
(767	768): 1.00
(779	768): 1.41
(759	769): 1.41
(770	769): 1.00
(769	770): 1.00
(782	770): 1.41
(760	771): 1.00
(783	771): 1.41
(761	772): 1.41
(784	772): 1.41
(785	773): 1.41
(762	774): 1.41
(775	774): 1.00
(774	775): 1.00
(786	775): 1.41
(763	776): 1.41
(787	776): 1.41
(764	777): 1.00
(788	777): 1.00
(766	778): 1.00
(789	778): 1.00
(768	779): 1.41
(780	779): 1.00
(779	780): 1.00
(781	780): 1.00
(780	781): 1.00
(790	781): 1.41
(770	782): 1.41
(771	783): 1.41
(793	783): 1.41
(772	784): 1.41
(773	785): 1.41
(794	785): 1.41
(775	786): 1.41
(797	786): 1.41
(776	787): 1.41
(798	787): 1.41
(777	788): 1.00
(799	788): 1.41
(778	789): 1.00
(800	789): 1.41
(781	790): 1.41
(791	790): 1.00
(790	791): 1.00
(801	791): 1.41
(804	792): 1.41
(783	793): 1.41
(805	793): 1.00
(785	794): 1.41
(795	794): 1.00
(794	795): 1.00
(796	795): 1.00
(795	796): 1.00
(806	796): 1.41
(786	797): 1.41
(809	797): 1.41
(787	798): 1.41
(812	798): 1.41
(788	799): 1.41
(813	799): 1.00
(789	800): 1.41
(814	800): 1.41
(791	801): 1.41
(802	801): 1.00
(801	802): 1.00
(803	802): 1.00
(802	803): 1.00
(815	803): 1.41
(792	804): 1.41
(817	804): 1.41
(793	805): 1.00
(819	805): 1.41
(796	806): 1.41
(807	806): 1.00
(806	807): 1.00
(808	807): 1.00
(807	808): 1.00
(820	808): 1.41
(797	809): 1.41
(810	809): 1.00
(809	810): 1.00
(822	810): 1.41
(812	811): 1.00
(798	812): 1.41
(811	812): 1.00
(799	813): 1.00
(823	813): 1.41
(800	814): 1.41
(824	814): 1.41
(803	815): 1.41
(816	815): 1.00
(815	816): 1.00
(825	816): 1.41
(804	817): 1.41
(818	817): 1.00
(817	818): 1.00
(827	818): 1.41
(805	819): 1.41
(831	819): 1.00
(808	820): 1.41
(821	820): 1.00
(820	821): 1.00
(810	822): 1.41
(813	823): 1.41
(832	823): 1.00
(814	824): 1.41
(833	824): 1.41
(816	825): 1.41
(826	825): 1.00
(825	826): 1.00
(834	826): 1.41
(818	827): 1.41
(828	827): 1.00
(827	828): 1.00
(829	828): 1.00
(828	829): 1.00
(830	829): 1.00
(829	830): 1.00
(836	830): 1.41
(819	831): 1.00
(840	831): 1.41
(823	832): 1.00
(843	832): 1.41
(824	833): 1.41
(844	833): 1.41
(826	834): 1.41
(835	834): 1.00
(834	835): 1.00
(845	835): 1.41
(830	836): 1.41
(837	836): 1.00
(836	837): 1.00
(838	837): 1.00
(837	838): 1.00
(839	838): 1.00
(838	839): 1.00
(848	839): 1.41
(831	840): 1.41
(851	840): 1.41
(852	841): 1.41
(856	842): 1.41
(832	843): 1.41
(857	843): 1.00
(833	844): 1.41
(859	844): 1.41
(835	845): 1.41
(846	845): 1.00
(845	846): 1.00
(847	846): 1.00
(846	847): 1.00
(863	847): 1.41
(839	848): 1.41
(849	848): 1.00
(848	849): 1.00
(850	849): 1.00
(849	850): 1.00
(865	850): 1.41
(840	851): 1.41
(866	851): 1.00
(841	852): 1.41
(853	852): 1.00
(852	853): 1.00
(867	853): 1.41
(855	854): 1.00
(854	855): 1.00
(856	855): 1.00
(842	856): 1.41
(855	856): 1.00
(868	856): 1.00
(843	857): 1.00
(869	857): 1.41
(870	858): 1.41
(844	859): 1.41
(860	859): 1.00
(871	859): 1.00
(859	860): 1.00
(861	860): 1.00
(860	861): 1.00
(872	861): 1.41
(873	862): 1.41
(847	863): 1.41
(864	863): 1.00
(863	864): 1.00
(874	864): 1.41
(850	865): 1.41
(876	865): 1.41
(851	866): 1.00
(878	866): 1.00
(853	867): 1.41
(879	867): 1.00
(856	868): 1.00
(880	868): 1.00
(857	869): 1.41
(881	869): 1.00
(858	870): 1.41
(882	870): 1.41
(859	871): 1.00
(883	871): 1.00
(861	872): 1.41
(873	872): 1.00
(862	873): 1.41
(872	873): 1.00
(884	873): 1.00
(864	874): 1.41
(875	874): 1.00
(874	875): 1.00
(885	875): 1.41
(865	876): 1.41
(877	876): 1.00
(876	877): 1.00
(887	877): 1.41
(866	878): 1.00
(892	878): 1.41
(867	879): 1.00
(894	879): 1.41
(868	880): 1.00
(895	880): 1.41
(869	881): 1.00
(896	881): 1.41
(870	882): 1.41
(897	882): 1.41
(871	883): 1.00
(898	883): 1.00
(873	884): 1.00
(899	884): 1.41
(875	885): 1.41
(886	885): 1.00
(885	886): 1.00
(900	886): 1.41
(877	887): 1.41
(888	887): 1.00
(887	888): 1.00
(889	888): 1.00
(888	889): 1.00
(890	889): 1.00
(889	890): 1.00
(891	890): 1.00
(890	891): 1.00
(903	891): 1.41
(878	892): 1.41
(908	892): 1.00
(909	893): 1.41
(879	894): 1.41
(910	894): 1.41
(880	895): 1.41
(911	895): 1.00
(881	896): 1.41
(912	896): 1.00
(882	897): 1.41
(915	897): 1.00
(883	898): 1.00
(916	898): 1.00
(884	899): 1.41
(917	899): 1.41
(886	900): 1.41
(901	900): 1.00
(900	901): 1.00
(902	901): 1.00
(901	902): 1.00
(918	902): 1.41
(891	903): 1.41
(904	903): 1.00
(903	904): 1.00
(905	904): 1.00
(904	905): 1.00
(906	905): 1.00
(905	906): 1.00
(907	906): 1.00
(906	907): 1.00
(921	907): 1.41
(892	908): 1.00
(925	908): 1.41
(893	909): 1.41
(926	909): 1.41
(894	910): 1.41
(927	910): 1.41
(895	911): 1.00
(928	911): 1.00
(896	912): 1.00
(913	912): 1.00
(929	912): 1.00
(912	913): 1.00
(914	913): 1.00
(913	914): 1.00
(930	914): 1.41
(897	915): 1.00
(931	915): 1.41
(898	916): 1.00
(932	916): 1.00
(899	917): 1.41
(933	917): 1.41
(902	918): 1.41
(919	918): 1.00
(918	919): 1.00
(920	919): 1.00
(919	920): 1.00
(935	920): 1.41
(907	921): 1.41
(922	921): 1.00
(921	922): 1.00
(923	922): 1.00
(922	923): 1.00
(924	923): 1.00
(923	924): 1.00
(937	924): 1.41
(908	925): 1.41
(941	925): 1.00
(909	926): 1.41
(942	926): 1.41
(910	927): 1.41
(943	927): 1.41
(911	928): 1.00
(946	928): 1.00
(912	929): 1.00
(947	929): 1.00
(914	930): 1.41
(948	930): 1.41
(915	931): 1.41
(949	931): 1.41
(916	932): 1.00
(950	932): 1.41
(917	933): 1.41
(934	933): 1.00
(933	934): 1.00
(951	934): 1.41
(920	935): 1.41
(936	935): 1.00
(935	936): 1.00
(952	936): 1.41
(924	937): 1.41
(938	937): 1.00
(937	938): 1.00
(939	938): 1.00
(938	939): 1.00
(940	939): 1.00
(939	940): 1.00
(941	940): 1.00
(925	941): 1.00
(940	941): 1.00
(955	941): 1.41
(926	942): 1.41
(957	942): 1.41
(927	943): 1.41
(944	943): 1.00
(943	944): 1.00
(945	944): 1.00
(944	945): 1.00
(958	945): 1.41
(928	946): 1.00
(964	946): 1.00
(929	947): 1.00
(968	947): 1.00
(930	948): 1.41
(969	948): 1.41
(931	949): 1.41
(970	949): 1.41
(932	950): 1.41
(971	950): 1.41
(934	951): 1.41
(973	951): 1.41
(936	952): 1.41
(953	952): 1.00
(974	952): 1.00
(952	953): 1.00
(954	953): 1.00
(953	954): 1.00
(975	954): 1.41
(941	955): 1.41
(956	955): 1.00
(955	956): 1.00
(978	956): 1.41
(942	957): 1.41
(980	957): 1.41
(945	958): 1.41
(959	958): 1.00
(958	959): 1.00
(960	959): 1.00
(959	960): 1.00
(961	960): 1.00
(960	961): 1.00
(963	962): 1.00
(962	963): 1.00
(964	963): 1.00
(946	964): 1.00
(963	964): 1.00
(965	964): 1.00
(964	965): 1.00
(966	965): 1.00
(965	966): 1.00
(967	966): 1.00
(966	967): 1.00
(981	967): 1.41
(947	968): 1.00
(984	968): 1.00
(948	969): 1.41
(985	969): 1.00
(949	970): 1.41
(986	970): 1.00
(950	971): 1.41
(972	971): 1.00
(971	972): 1.00
(951	973): 1.41
(987	973): 1.41
(952	974): 1.00
(989	974): 1.00
(954	975): 1.41
(976	975): 1.00
(975	976): 1.00
(977	976): 1.00
(976	977): 1.00
(990	977): 1.41
(956	978): 1.41
(979	978): 1.00
(992	978): 1.00
(978	979): 1.00
(993	979): 1.41
(957	980): 1.41
(995	980): 1.41
(967	981): 1.41
(982	981): 1.00
(981	982): 1.00
(983	982): 1.00
(982	983): 1.00
(996	983): 1.41
(968	984): 1.00
(999	984): 1.00
(969	985): 1.00
(1000	985): 1.41
(970	986): 1.00
(1001	986): 1.41
(973	987): 1.41
(988	987): 1.00
(987	988): 1.00
(1002	988): 1.41
(974	989): 1.00
(1003	989): 1.00
(977	990): 1.41
(991	990): 1.00
(990	991): 1.00
(1004	991): 1.41
(978	992): 1.00
(979	993): 1.41
(994	993): 1.00
(1006	993): 1.41
(993	994): 1.00
(1007	994): 1.41
(980	995): 1.41
(1009	995): 1.41
(983	996): 1.41
(997	996): 1.00
(996	997): 1.00
(998	997): 1.00
(997	998): 1.00
(1011	998): 1.41
(984	999): 1.00
(1014	999): 1.00
(985	1000): 1.41
(1015	1000): 1.41
(986	1001): 1.41
(1016	1001): 1.00
(988	1002): 1.41
(1017	1002): 1.41
(989	1003): 1.00
(1018	1003): 1.41
(991	1004): 1.41
(1020	1004): 1.41
(1023	1005): 1.00
(993	1006): 1.41
(994	1007): 1.41
(1008	1007): 1.00
(1007	1008): 1.00
(1025	1008): 1.41
(995	1009): 1.41
(1010	1009): 1.00
(1009	1010): 1.00
(1030	1010): 1.41
(998	1011): 1.41
(1012	1011): 1.00
(1011	1012): 1.00
(1013	1012): 1.00
(1012	1013): 1.00
(1031	1013): 1.41
(999	1014): 1.00
(1034	1014): 1.00
(1000	1015): 1.41
(1035	1015): 1.00
(1001	1016): 1.00
(1036	1016): 1.41
(1002	1017): 1.41
(1037	1017): 1.41
(1003	1018): 1.41
(1019	1018): 1.00
(1018	1019): 1.00
(1038	1019): 1.41
(1004	1020): 1.41
(1021	1020): 1.00
[truncated: 9,894 more rows]
