# Supplementary material for: The Filament Sensor for Near Real-Time Detection of Cytoskeletal Fiber Structures
Source: PLoS One. 2015 May 21;10(5):e0126346. doi: 10.1371/journal.pone.0126346 (PMC4440737; doi:10.1371/journal.pone.0126346)
Supplement: S1 File — This comprises the FilamentSensor, the benchmark database, the output of the compared programs, several auxiliary scripts, and the evaluation results of the program outputs. (ZIP) [file pone.0126346.s001.zip › supporting_information/ground_truth/simulated/ground_truth_simulated_csv/simulated_cell_10.csv]

#center_x	center_y	length	angle	width
326.000000	438.000000	144.739853	171.155808	1.000000
351.300000	454.900000	78.594590	38.666307	1.000000
324.200000	500.000000	38.576139	15.755225	1.000000
546.800000	340.900000	122.295412	13.344064	1.600000
359.900000	333.600000	48.855014	14.863265	1.400000
434.800000	334.800000	96.129103	0.417527	1.000000
529.100000	303.000000	53.618519	15.915573	3.000000
367.200000	454.100000	158.084033	177.923578	3.000000
452.100000	423.200000	119.350456	178.985243	1.000000
396.000000	342.600000	98.329359	6.315320	1.000000
298.000000	368.800000	138.492918	24.986456	1.000000
357.800000	422.800000	96.818325	22.238050	2.300000
474.400000	302.800000	31.988014	3.583130	1.000000
487.300000	361.000000	61.658773	177.785309	1.100000
434.900000	455.200000	50.237830	175.696236	1.000000
408.300000	363.700000	115.611253	169.210857	1.000000
387.100000	451.700000	143.013984	170.998676	1.000000
333.300000	363.500000	103.755525	179.454443	1.000000
298.400000	498.100000	141.383646	149.566715	1.400000
578.200000	357.800000	103.963112	17.009623	1.800000
353.600000	382.800000	150.093916	4.884338	2.000000
494.300000	416.000000	94.751332	178.614226	1.000000
345.200000	344.100000	101.903243	8.578992	1.000000
550.900000	364.900000	27.876935	14.805666	1.000000
418.300000	410.200000	108.929986	11.857185	1.000000
370.800000	494.600000	45.371032	170.986433	1.800000
400.000000	430.000000	177.043960	15.820336	1.000000
454.500000	408.500000	47.907657	8.778200	1.300000
437.900000	355.300000	28.771340	178.831946	1.700000
293.000000	452.000000	157.828585	170.206787	1.000000
375.400000	332.200000	142.608733	7.477841	1.000000
479.300000	332.000000	83.064355	172.032480	1.000000
368.200000	312.300000	139.147414	9.494964	1.000000
351.300000	372.500000	126.195744	4.883252	2.200000
551.900000	330.600000	51.423854	21.743906	1.000000
355.000000	382.200000	51.367786	169.758250	1.200000
417.300000	436.300000	128.123387	2.488633	1.600000
386.500000	443.000000	73.232571	5.163391	1.300000
240.800000	477.700000	80.565364	23.531593	1.000000
280.200000	458.800000	109.637529	27.089239	1.400000
414.300000	323.200000	36.697506	3.175191	1.000000
336.000000	470.500000	32.630919	6.380573	1.200000
568.700000	373.700000	132.884203	177.105693	3.000000
380.200000	347.400000	153.623167	164.195871	2.000000
428.400000	393.300000	88.074028	2.217822	1.000000
343.300000	390.900000	30.075295	23.477437	1.900000
375.800000	460.300000	89.535753	16.184089	1.400000
398.900000	389.300000	134.373556	6.936552	1.000000
300.500000	385.100000	90.301089	161.435280	1.000000
366.900000	455.100000	183.110744	22.370457	2.200000
458.100000	393.200000	148.715898	9.900983	1.300000
279.500000	488.800000	153.504725	173.418394	1.700000
520.700000	394.000000	45.548290	177.727421	1.000000
325.400000	344.000000	59.234570	2.504295	3.000000
289.600000	369.000000	63.611804	15.144041	1.600000
499.900000	452.700000	126.005935	5.188103	1.000000
417.400000	430.100000	83.138663	11.042511	1.300000
380.000000	372.100000	50.769341	165.900086	1.100000
361.600000	453.700000	58.630981	170.959317	1.000000
539.600000	344.300000	151.270276	10.380808	1.000000
280.500000	487.400000	74.961588	14.305484	1.900000
546.000000	323.900000	153.253041	169.193442	1.000000
277.800000	407.500000	129.004220	17.141199	1.500000
524.100000	325.000000	164.359764	17.949046	2.200000
448.200000	473.400000	161.023936	9.936516	1.100000
411.000000	304.900000	115.404068	166.397674	2.200000
516.300000	385.300000	139.085715	4.822388	3.000000
469.900000	469.900000	132.009552	2.889375	1.000000
437.400000	470.500000	145.796562	3.418251	1.800000
457.700000	367.700000	50.874041	175.747860	1.800000
372.800000	410.400000	165.231643	177.846429	2.800000
308.700000	422.400000	110.545134	15.446313	2.600000
281.000000	463.500000	77.990533	170.268619	1.400000
505.800000	444.400000	57.645478	16.948221	2.100000
560.300000	318.900000	93.536559	8.924274	1.000000
364.800000	374.300000	86.789697	8.388729	1.900000
379.100000	413.600000	36.170027	6.395207	1.600000
502.100000	341.000000	67.943421	17.519764	3.000000
444.500000	314.900000	77.041854	33.830871	1.000000
525.300000	302.500000	42.203202	176.789109	1.000000
467.100000	387.000000	170.773737	167.559768	1.700000
498.800000	423.600000	107.667527	179.933101	1.600000
317.700000	451.600000	58.708835	17.606789	1.000000
312.000000	458.800000	68.309952	176.914202	1.600000
307.700000	385.700000	153.226678	19.500835	1.000000
406.000000	342.900000	80.307417	23.609853	1.700000
542.800000	413.900000	55.919631	18.995570	2.900000
467.800000	390.400000	87.222272	6.004608	1.000000
256.900000	440.300000	146.520661	171.287462	1.500000
444.100000	390.100000	85.018723	21.249172	1.000000
519.300000	368.400000	101.085250	0.548365	1.000000
250.300000	466.700000	45.556467	179.650302	1.300000
